# Supplementary material for: Haploinsufficiency for Core Exon Junction Complex Components Disrupts Embryonic Neurogenesis and Causes p53-Mediated Microcephaly
Source: PLoS Genet. 2016 Sep 12;12(9):e1006282. doi: 10.1371/journal.pgen.1006282 (PMC5019403; doi:10.1371/journal.pgen.1006282)
Supplement: S2 Table — (XLSX) [file pgen.1006282.s009.xlsx]

## Sheet: Magoh GSEA KEGG
NAME	GS<br> follow link to MSigDB	GS DETAILS	SIZE	ES	NES	NOM p-val	FDR q-val	FWER p-val	RANK AT MAX	LEADING EDGE
KEGG_RIBOSOME	KEGG_RIBOSOME	Details ...	82	0.523059	1.78378	0	0.0108986	0.011	5801	tags=70%, list=31%, signal=101%
KEGG_OXIDATIVE_PHOSPHORYLATION	KEGG_OXIDATIVE_PHOSPHORYLATION	Details ...	104	0.465228	1.627	0	0.0727334	0.134	5652	tags=56%, list=31%, signal=80%
KEGG_HUNTINGTONS_DISEASE	KEGG_HUNTINGTONS_DISEASE	Details ...	151	0.388562	1.3801	0	0.406545	0.955	5121	tags=47%, list=28%, signal=65%
KEGG_PROTEASOME	KEGG_PROTEASOME	Details ...	43	0.497338	1.59529	0.001	0.0828028	0.221	4870	tags=53%, list=26%, signal=73%
KEGG_PARKINSONS_DISEASE	KEGG_PARKINSONS_DISEASE	Details ...	106	0.405132	1.41275	0.002	0.329155	0.906	5076	tags=47%, list=28%, signal=65%
KEGG_RNA_DEGRADATION	KEGG_RNA_DEGRADATION	Details ...	56	0.437226	1.45329	0.003	0.290695	0.782	7677	tags=71%, list=42%, signal=122%
KEGG_NUCLEOTIDE_EXCISION_REPAIR	KEGG_NUCLEOTIDE_EXCISION_REPAIR	Details ...	43	0.440917	1.42521	0.015	0.33516	0.873	4432	tags=42%, list=24%, signal=55%
KEGG_STARCH_AND_SUCROSE_METABOLISM	KEGG_STARCH_AND_SUCROSE_METABOLISM	Details ...	22	0.488133	1.46434	0.0232558	0.32029	0.738	3815	tags=32%, list=21%, signal=40%
KEGG_RNA_POLYMERASE	KEGG_RNA_POLYMERASE	Details ...	27	0.458121	1.37892	0.0251256	0.366324	0.958	6715	tags=63%, list=36%, signal=99%
KEGG_VIBRIO_CHOLERAE_INFECTION	KEGG_VIBRIO_CHOLERAE_INFECTION	Details ...	48	0.412891	1.34158	0.031	0.443649	0.991	5467	tags=50%, list=30%, signal=71%
KEGG_CARDIAC_MUSCLE_CONTRACTION	KEGG_CARDIAC_MUSCLE_CONTRACTION	Details ...	63	0.387748	1.29555	0.032	0.653208	0.999	5076	tags=43%, list=28%, signal=59%
KEGG_ALZHEIMERS_DISEASE	KEGG_ALZHEIMERS_DISEASE		142	0.335305	1.18683	0.033	0.849644	1	5860	tags=42%, list=32%, signal=60%
KEGG_THYROID_CANCER	KEGG_THYROID_CANCER	Details ...	26	0.452296	1.36595	0.0361083	0.37434	0.974	6283	tags=62%, list=34%, signal=93%
KEGG_UBIQUITIN_MEDIATED_PROTEOLYSIS	KEGG_UBIQUITIN_MEDIATED_PROTEOLYSIS		128	0.339143	1.19339	0.039	0.956175	1	7475	tags=52%, list=41%, signal=86%
KEGG_SPLICEOSOME	KEGG_SPLICEOSOME	Details ...	121	0.344465	1.20141	0.043	0.988293	1	6424	tags=46%, list=35%, signal=71%
KEGG_P53_SIGNALING_PATHWAY	KEGG_P53_SIGNALING_PATHWAY	Details ...	59	0.376817	1.25896	0.049	0.795177	1	7592	tags=54%, list=41%, signal=92%
KEGG_PYRIMIDINE_METABOLISM	KEGG_PYRIMIDINE_METABOLISM	Details ...	90	0.360725	1.23542	0.049	0.867369	1	6715	tags=49%, list=36%, signal=77%
KEGG_VEGF_SIGNALING_PATHWAY	KEGG_VEGF_SIGNALING_PATHWAY	Details ...	65	0.369469	1.227	0.076	0.880123	1	8038	tags=57%, list=44%, signal=101%
KEGG_DNA_REPLICATION	KEGG_DNA_REPLICATION	Details ...	35	0.405373	1.2669	0.0841683	0.796032	1	4723	tags=40%, list=26%, signal=54%
KEGG_WNT_SIGNALING_PATHWAY	KEGG_WNT_SIGNALING_PATHWAY		135	0.325023	1.14413	0.098	1	1	8922	tags=53%, list=48%, signal=101%
KEGG_SYSTEMIC_LUPUS_ERYTHEMATOSUS	KEGG_SYSTEMIC_LUPUS_ERYTHEMATOSUS		73	0.351508	1.18839	0.102	0.873535	1	7257	tags=47%, list=39%, signal=77%
KEGG_BASAL_CELL_CARCINOMA	KEGG_BASAL_CELL_CARCINOMA	Details ...	52	0.365498	1.20654	0.106	0.994972	1	7086	tags=46%, list=38%, signal=75%
KEGG_CELL_CYCLE	KEGG_CELL_CYCLE		118	0.322415	1.13181	0.125	1	1	7976	tags=52%, list=43%, signal=91%
KEGG_VIRAL_MYOCARDITIS	KEGG_VIRAL_MYOCARDITIS	Details ...	41	0.3728	1.1967	0.13013	0.97631	1	7296	tags=54%, list=40%, signal=89%
KEGG_HOMOLOGOUS_RECOMBINATION	KEGG_HOMOLOGOUS_RECOMBINATION	Details ...	27	0.405823	1.24005	0.137688	0.885518	1	7023	tags=48%, list=38%, signal=78%
KEGG_ARACHIDONIC_ACID_METABOLISM	KEGG_ARACHIDONIC_ACID_METABOLISM		33	0.378807	1.18113	0.175175	0.859913	1	6244	tags=48%, list=34%, signal=73%
KEGG_CHEMOKINE_SIGNALING_PATHWAY	KEGG_CHEMOKINE_SIGNALING_PATHWAY		143	0.310265	1.10399	0.177	1	1	7759	tags=49%, list=42%, signal=84%
KEGG_CITRATE_CYCLE_TCA_CYCLE	KEGG_CITRATE_CYCLE_TCA_CYCLE		26	0.390166	1.19186	0.183735	0.924328	1	6072	tags=46%, list=33%, signal=69%
KEGG_ANTIGEN_PROCESSING_AND_PRESENTATION	KEGG_ANTIGEN_PROCESSING_AND_PRESENTATION		33	0.376571	1.17207	0.184369	0.893816	1	3607	tags=33%, list=20%, signal=41%
KEGG_ARRHYTHMOGENIC_RIGHT_VENTRICULAR_CARDIOMYOPATHY_ARVC	KEGG_ARRHYTHMOGENIC_RIGHT_VENTRICULAR_CARDIOMYOPATHY_ARVC		69	0.335628	1.13186	0.186	1	1	6587	tags=41%, list=36%, signal=63%
KEGG_PORPHYRIN_AND_CHLOROPHYLL_METABOLISM	KEGG_PORPHYRIN_AND_CHLOROPHYLL_METABOLISM		22	0.401791	1.19182	0.200602	0.884441	1	5647	tags=45%, list=31%, signal=65%
KEGG_GLYCOSYLPHOSPHATIDYLINOSITOL_GPI_ANCHOR_BIOSYNTHESIS	KEGG_GLYCOSYLPHOSPHATIDYLINOSITOL_GPI_ANCHOR_BIOSYNTHESIS		24	0.38848	1.16378	0.203015	0.923592	1	8167	tags=63%, list=44%, signal=112%
KEGG_RENAL_CELL_CARCINOMA	KEGG_RENAL_CELL_CARCINOMA		68	0.332913	1.11759	0.216	1	1	8003	tags=50%, list=43%, signal=88%
KEGG_LEUKOCYTE_TRANSENDOTHELIAL_MIGRATION	KEGG_LEUKOCYTE_TRANSENDOTHELIAL_MIGRATION		101	0.318259	1.10174	0.218	1	1	7823	tags=50%, list=42%, signal=86%
KEGG_NATURAL_KILLER_CELL_MEDIATED_CYTOTOXICITY	KEGG_NATURAL_KILLER_CELL_MEDIATED_CYTOTOXICITY		74	0.326943	1.11419	0.219	1	1	7057	tags=45%, list=38%, signal=72%
KEGG_MELANOGENESIS	KEGG_MELANOGENESIS		92	0.3164	1.1015	0.229	0.99019	1	3224	tags=25%, list=17%, signal=30%
KEGG_PATHOGENIC_ESCHERICHIA_COLI_INFECTION	KEGG_PATHOGENIC_ESCHERICHIA_COLI_INFECTION		49	0.348679	1.12505	0.231	1	1	7125	tags=51%, list=39%, signal=83%
KEGG_ADHERENS_JUNCTION	KEGG_ADHERENS_JUNCTION		72	0.32932	1.10677	0.231	1	1	6587	tags=42%, list=36%, signal=65%
KEGG_CELL_ADHESION_MOLECULES_CAMS	KEGG_CELL_ADHESION_MOLECULES_CAMS		92	0.32033	1.10432	0.231	1	1	9259	tags=59%, list=50%, signal=117%
KEGG_PROGESTERONE_MEDIATED_OOCYTE_MATURATION	KEGG_PROGESTERONE_MEDIATED_OOCYTE_MATURATION		81	0.323375	1.10416	0.235	1	1	7976	tags=53%, list=43%, signal=93%
KEGG_NEUROTROPHIN_SIGNALING_PATHWAY	KEGG_NEUROTROPHIN_SIGNALING_PATHWAY		117	0.305883	1.07717	0.255	1	1	8595	tags=54%, list=47%, signal=100%
KEGG_COLORECTAL_CANCER	KEGG_COLORECTAL_CANCER		61	0.328796	1.09849	0.26	0.966017	1	8922	tags=61%, list=48%, signal=117%
KEGG_MISMATCH_REPAIR	KEGG_MISMATCH_REPAIR		22	0.378839	1.1256	0.277609	1	1	4729	tags=41%, list=26%, signal=55%
KEGG_PROXIMAL_TUBULE_BICARBONATE_RECLAMATION	KEGG_PROXIMAL_TUBULE_BICARBONATE_RECLAMATION		16	0.405162	1.1421	0.28	1	1	2442	tags=25%, list=13%, signal=29%
KEGG_AXON_GUIDANCE	KEGG_AXON_GUIDANCE		123	0.301391	1.05322	0.318	1	1	8280	tags=49%, list=45%, signal=88%
KEGG_REGULATION_OF_AUTOPHAGY	KEGG_REGULATION_OF_AUTOPHAGY		19	0.373958	1.10037	0.319473	0.975658	1	9063	tags=63%, list=49%, signal=124%
KEGG_LONG_TERM_DEPRESSION	KEGG_LONG_TERM_DEPRESSION		62	0.321097	1.07353	0.324	1	1	7459	tags=48%, list=40%, signal=81%
KEGG_ENDOMETRIAL_CANCER	KEGG_ENDOMETRIAL_CANCER		49	0.329573	1.06716	0.343	1	1	10669	tags=73%, list=58%, signal=174%
KEGG_PATHWAYS_IN_CANCER	KEGG_PATHWAYS_IN_CANCER		297	0.28141	1.03277	0.349	1	1	7692	tags=44%, list=42%, signal=74%
KEGG_AMYOTROPHIC_LATERAL_SCLEROSIS_ALS	KEGG_AMYOTROPHIC_LATERAL_SCLEROSIS_ALS		45	0.329811	1.06198	0.35	1	1	7296	tags=51%, list=40%, signal=84%
KEGG_TIGHT_JUNCTION	KEGG_TIGHT_JUNCTION		110	0.299	1.04608	0.362	1	1	6676	tags=41%, list=36%, signal=64%
KEGG_TERPENOID_BACKBONE_BIOSYNTHESIS	KEGG_TERPENOID_BACKBONE_BIOSYNTHESIS		15	0.388756	1.08099	0.370672	1	1	8262	tags=60%, list=45%, signal=109%
KEGG_LONG_TERM_POTENTIATION	KEGG_LONG_TERM_POTENTIATION		60	0.314287	1.05063	0.378	1	1	7627	tags=50%, list=41%, signal=85%
KEGG_BUTANOATE_METABOLISM	KEGG_BUTANOATE_METABOLISM		29	0.342101	1.04789	0.393574	1	1	3631	tags=28%, list=20%, signal=34%
KEGG_GLYCEROPHOSPHOLIPID_METABOLISM	KEGG_GLYCEROPHOSPHOLIPID_METABOLISM		67	0.308851	1.03567	0.396	1	1	7899	tags=45%, list=43%, signal=78%
KEGG_VASCULAR_SMOOTH_MUSCLE_CONTRACTION	KEGG_VASCULAR_SMOOTH_MUSCLE_CONTRACTION		99	0.296593	1.02544	0.407	1	1	7627	tags=43%, list=41%, signal=74%
KEGG_FC_EPSILON_RI_SIGNALING_PATHWAY	KEGG_FC_EPSILON_RI_SIGNALING_PATHWAY		65	0.30883	1.03626	0.41	1	1	6678	tags=43%, list=36%, signal=67%
KEGG_BIOSYNTHESIS_OF_UNSATURATED_FATTY_ACIDS	KEGG_BIOSYNTHESIS_OF_UNSATURATED_FATTY_ACIDS		19	0.358824	1.04834	0.412602	1	1	11143	tags=79%, list=60%, signal=199%
KEGG_PROSTATE_CANCER	KEGG_PROSTATE_CANCER		84	0.302906	1.03042	0.415	1	1	7057	tags=45%, list=38%, signal=73%
KEGG_OLFACTORY_TRANSDUCTION	KEGG_OLFACTORY_TRANSDUCTION		22	0.352366	1.03493	0.4201	1	1	4839	tags=36%, list=26%, signal=49%
KEGG_HEDGEHOG_SIGNALING_PATHWAY	KEGG_HEDGEHOG_SIGNALING_PATHWAY		51	0.31495	1.0315	0.422	1	1	6027	tags=39%, list=33%, signal=58%
KEGG_DRUG_METABOLISM_OTHER_ENZYMES	KEGG_DRUG_METABOLISM_OTHER_ENZYMES		20	0.352792	1.02501	0.451972	1	1	10857	tags=75%, list=59%, signal=182%
KEGG_NOTCH_SIGNALING_PATHWAY	KEGG_NOTCH_SIGNALING_PATHWAY		45	0.312229	1.00902	0.456	1	1	6276	tags=40%, list=34%, signal=60%
KEGG_PROTEIN_EXPORT	KEGG_PROTEIN_EXPORT		22	0.343775	1.01902	0.457953	1	1	8434	tags=55%, list=46%, signal=100%
KEGG_AMINO_SUGAR_AND_NUCLEOTIDE_SUGAR_METABOLISM	KEGG_AMINO_SUGAR_AND_NUCLEOTIDE_SUGAR_METABOLISM		42	0.309511	1.00214	0.472472	1	1	9594	tags=57%, list=52%, signal=119%
KEGG_PEROXISOME	KEGG_PEROXISOME		69	0.297569	1.00307	0.484	1	1	9084	tags=52%, list=49%, signal=102%
KEGG_PPAR_SIGNALING_PATHWAY	KEGG_PPAR_SIGNALING_PATHWAY		45	0.309568	0.994315	0.489	1	1	8416	tags=51%, list=46%, signal=94%
KEGG_BLADDER_CANCER	KEGG_BLADDER_CANCER		37	0.314974	0.998319	0.494495	1	1	4785	tags=38%, list=26%, signal=51%
KEGG_NEUROACTIVE_LIGAND_RECEPTOR_INTERACTION	KEGG_NEUROACTIVE_LIGAND_RECEPTOR_INTERACTION		178	0.276477	0.995971	0.507	1	1	9102	tags=53%, list=49%, signal=103%
KEGG_SMALL_CELL_LUNG_CANCER	KEGG_SMALL_CELL_LUNG_CANCER		81	0.290859	0.988405	0.521	1	1	7296	tags=44%, list=40%, signal=73%
KEGG_GLYCINE_SERINE_AND_THREONINE_METABOLISM	KEGG_GLYCINE_SERINE_AND_THREONINE_METABOLISM		25	0.319798	0.972357	0.530592	1	1	5433	tags=40%, list=29%, signal=57%
KEGG_OOCYTE_MEIOSIS	KEGG_OOCYTE_MEIOSIS		99	0.284849	0.987093	0.531	1	1	8066	tags=46%, list=44%, signal=82%
KEGG_GLYCOSPHINGOLIPID_BIOSYNTHESIS_LACTO_AND_NEOLACTO_SERIES	KEGG_GLYCOSPHINGOLIPID_BIOSYNTHESIS_LACTO_AND_NEOLACTO_SERIES		18	0.333693	0.963171	0.537283	1	1	8799	tags=56%, list=48%, signal=106%
KEGG_HEMATOPOIETIC_CELL_LINEAGE	KEGG_HEMATOPOIETIC_CELL_LINEAGE		43	0.304798	0.97696	0.54	1	1	9948	tags=63%, list=54%, signal=136%
KEGG_GNRH_SIGNALING_PATHWAY	KEGG_GNRH_SIGNALING_PATHWAY		87	0.283282	0.975234	0.547	1	1	7754	tags=44%, list=42%, signal=75%
KEGG_GLYCOLYSIS_GLUCONEOGENESIS	KEGG_GLYCOLYSIS_GLUCONEOGENESIS		40	0.304794	0.967102	0.556	1	1	5197	tags=30%, list=28%, signal=42%
KEGG_BASE_EXCISION_REPAIR	KEGG_BASE_EXCISION_REPAIR		33	0.305898	0.964584	0.55956	1	1	6854	tags=42%, list=37%, signal=67%
KEGG_ACUTE_MYELOID_LEUKEMIA	KEGG_ACUTE_MYELOID_LEUKEMIA		54	0.29407	0.971509	0.561	1	1	7459	tags=46%, list=40%, signal=78%
KEGG_DRUG_METABOLISM_CYTOCHROME_P450	KEGG_DRUG_METABOLISM_CYTOCHROME_P450		25	0.320702	0.957498	0.561368	1	1	9824	tags=60%, list=53%, signal=128%
KEGG_GLIOMA	KEGG_GLIOMA		59	0.293936	0.96997	0.567	1	1	8212	tags=51%, list=45%, signal=91%
KEGG_VALINE_LEUCINE_AND_ISOLEUCINE_DEGRADATION	KEGG_VALINE_LEUCINE_AND_ISOLEUCINE_DEGRADATION		42	0.299729	0.952938	0.592	1	1	6825	tags=40%, list=37%, signal=64%
KEGG_ALDOSTERONE_REGULATED_SODIUM_REABSORPTION	KEGG_ALDOSTERONE_REGULATED_SODIUM_REABSORPTION		35	0.295593	0.934289	0.621242	1	1	7636	tags=46%, list=41%, signal=78%
KEGG_ENDOCYTOSIS	KEGG_ENDOCYTOSIS		163	0.268911	0.963603	0.628	1	1	9400	tags=54%, list=51%, signal=109%
KEGG_REGULATION_OF_ACTIN_CYTOSKELETON	KEGG_REGULATION_OF_ACTIN_CYTOSKELETON		186	0.268644	0.966834	0.629	1	1	7827	tags=44%, list=42%, signal=76%
KEGG_HYPERTROPHIC_CARDIOMYOPATHY_HCM	KEGG_HYPERTROPHIC_CARDIOMYOPATHY_HCM		73	0.279775	0.943943	0.641	1	1	4950	tags=30%, list=27%, signal=41%
KEGG_ERBB_SIGNALING_PATHWAY	KEGG_ERBB_SIGNALING_PATHWAY		82	0.274485	0.940666	0.655	1	1	8131	tags=46%, list=44%, signal=83%
KEGG_INSULIN_SIGNALING_PATHWAY	KEGG_INSULIN_SIGNALING_PATHWAY		121	0.272365	0.955294	0.66	1	1	6716	tags=40%, list=36%, signal=63%
KEGG_ETHER_LIPID_METABOLISM	KEGG_ETHER_LIPID_METABOLISM		26	0.302567	0.913691	0.660983	1	1	10688	tags=65%, list=58%, signal=155%
KEGG_NON_SMALL_CELL_LUNG_CANCER	KEGG_NON_SMALL_CELL_LUNG_CANCER		51	0.285665	0.925652	0.662	1	1	7932	tags=51%, list=43%, signal=89%
KEGG_B_CELL_RECEPTOR_SIGNALING_PATHWAY	KEGG_B_CELL_RECEPTOR_SIGNALING_PATHWAY		70	0.277722	0.93586	0.668	1	1	7828	tags=41%, list=42%, signal=72%
KEGG_TGF_BETA_SIGNALING_PATHWAY	KEGG_TGF_BETA_SIGNALING_PATHWAY		78	0.273354	0.933254	0.669	1	1	11141	tags=71%, list=60%, signal=177%
KEGG_FATTY_ACID_METABOLISM	KEGG_FATTY_ACID_METABOLISM		33	0.290313	0.903559	0.672345	1	1	10902	tags=64%, list=59%, signal=155%
KEGG_PURINE_METABOLISM	KEGG_PURINE_METABOLISM		136	0.265086	0.942292	0.678	1	1	6715	tags=37%, list=36%, signal=57%
KEGG_MELANOMA	KEGG_MELANOMA		60	0.279297	0.924062	0.679	1	1	8869	tags=52%, list=48%, signal=99%
KEGG_N_GLYCAN_BIOSYNTHESIS	KEGG_N_GLYCAN_BIOSYNTHESIS		44	0.282293	0.912008	0.684	1	1	10949	tags=66%, list=59%, signal=162%
KEGG_RIBOFLAVIN_METABOLISM	KEGG_RIBOFLAVIN_METABOLISM		16	0.310689	0.862996	0.693252	1	1	3725	tags=19%, list=20%, signal=23%
KEGG_FC_GAMMA_R_MEDIATED_PHAGOCYTOSIS	KEGG_FC_GAMMA_R_MEDIATED_PHAGOCYTOSIS		88	0.269403	0.923139	0.704	1	1	7195	tags=42%, list=39%, signal=69%
KEGG_RETINOL_METABOLISM	KEGG_RETINOL_METABOLISM		17	0.30232	0.86195	0.705102	1	1	3715	tags=29%, list=20%, signal=37%
KEGG_MAPK_SIGNALING_PATHWAY	KEGG_MAPK_SIGNALING_PATHWAY		237	0.259914	0.944937	0.712	1	1	7919	tags=43%, list=43%, signal=75%
KEGG_COMPLEMENT_AND_COAGULATION_CASCADES	KEGG_COMPLEMENT_AND_COAGULATION_CASCADES		38	0.278133	0.879066	0.717	1	1	10309	tags=61%, list=56%, signal=137%
KEGG_CYTOSOLIC_DNA_SENSING_PATHWAY	KEGG_CYTOSOLIC_DNA_SENSING_PATHWAY		34	0.280076	0.879708	0.726	1	1	6729	tags=38%, list=36%, signal=60%
KEGG_AMINOACYL_TRNA_BIOSYNTHESIS	KEGG_AMINOACYL_TRNA_BIOSYNTHESIS		41	0.279038	0.885005	0.72973	1	1	4565	tags=32%, list=25%, signal=42%
KEGG_T_CELL_RECEPTOR_SIGNALING_PATHWAY	KEGG_T_CELL_RECEPTOR_SIGNALING_PATHWAY		87	0.26575	0.913407	0.739	1	1	7827	tags=40%, list=42%, signal=70%
KEGG_NICOTINATE_AND_NICOTINAMIDE_METABOLISM	KEGG_NICOTINATE_AND_NICOTINAMIDE_METABOLISM		21	0.290685	0.852542	0.741449	1	1	6390	tags=33%, list=35%, signal=51%
KEGG_INTESTINAL_IMMUNE_NETWORK_FOR_IGA_PRODUCTION	KEGG_INTESTINAL_IMMUNE_NETWORK_FOR_IGA_PRODUCTION		24	0.289131	0.861181	0.742195	1	1	7198	tags=42%, list=39%, signal=68%
KEGG_SPHINGOLIPID_METABOLISM	KEGG_SPHINGOLIPID_METABOLISM		34	0.275245	0.864293	0.752	1	1	10103	tags=62%, list=55%, signal=136%
KEGG_LYSINE_DEGRADATION	KEGG_LYSINE_DEGRADATION		42	0.266859	0.864086	0.757515	1	1	10902	tags=60%, list=59%, signal=145%
KEGG_DORSO_VENTRAL_AXIS_FORMATION	KEGG_DORSO_VENTRAL_AXIS_FORMATION		20	0.283954	0.828016	0.761375	1	1	8609	tags=50%, list=47%, signal=94%
KEGG_GLYCOSAMINOGLYCAN_DEGRADATION	KEGG_GLYCOSAMINOGLYCAN_DEGRADATION		19	0.28341	0.820317	0.762146	1	1	9185	tags=53%, list=50%, signal=105%
KEGG_ONE_CARBON_POOL_BY_FOLATE	KEGG_ONE_CARBON_POOL_BY_FOLATE		16	0.291697	0.816725	0.780265	1	1	5075	tags=31%, list=28%, signal=43%
KEGG_DILATED_CARDIOMYOPATHY	KEGG_DILATED_CARDIOMYOPATHY		80	0.261223	0.890057	0.781	1	1	4950	tags=28%, list=27%, signal=37%
KEGG_GAP_JUNCTION	KEGG_GAP_JUNCTION		80	0.264037	0.896483	0.793	1	1	11440	tags=66%, list=62%, signal=174%
KEGG_GLYCOSAMINOGLYCAN_BIOSYNTHESIS_HEPARAN_SULFATE	KEGG_GLYCOSAMINOGLYCAN_BIOSYNTHESIS_HEPARAN_SULFATE		25	0.272487	0.821088	0.793173	1	1	9693	tags=52%, list=53%, signal=110%
KEGG_ECM_RECEPTOR_INTERACTION	KEGG_ECM_RECEPTOR_INTERACTION		81	0.260426	0.880808	0.81	1	1	8022	tags=43%, list=44%, signal=76%
KEGG_PRION_DISEASES	KEGG_PRION_DISEASES		26	0.265639	0.805429	0.816449	1	1	9977	tags=58%, list=54%, signal=126%
KEGG_LYSOSOME	KEGG_LYSOSOME		110	0.249972	0.877823	0.83	1	1	9665	tags=51%, list=52%, signal=106%
KEGG_PHOSPHATIDYLINOSITOL_SIGNALING_SYSTEM	KEGG_PHOSPHATIDYLINOSITOL_SIGNALING_SYSTEM		70	0.252123	0.84946	0.832	1	1	7213	tags=37%, list=39%, signal=61%
KEGG_CYTOKINE_CYTOKINE_RECEPTOR_INTERACTION	KEGG_CYTOKINE_CYTOKINE_RECEPTOR_INTERACTION		139	0.249614	0.885823	0.845	1	1	11269	tags=65%, list=61%, signal=165%
KEGG_VASOPRESSIN_REGULATED_WATER_REABSORPTION	KEGG_VASOPRESSIN_REGULATED_WATER_REABSORPTION		40	0.257024	0.814435	0.847	1	1	7627	tags=40%, list=41%, signal=68%
KEGG_LEISHMANIA_INFECTION	KEGG_LEISHMANIA_INFECTION		47	0.248772	0.812841	0.86	1	1	7754	tags=43%, list=42%, signal=73%
KEGG_BASAL_TRANSCRIPTION_FACTORS	KEGG_BASAL_TRANSCRIPTION_FACTORS		30	0.251424	0.77272	0.863591	1	1	3669	tags=20%, list=20%, signal=25%
KEGG_METABOLISM_OF_XENOBIOTICS_BY_CYTOCHROME_P450	KEGG_METABOLISM_OF_XENOBIOTICS_BY_CYTOCHROME_P450		22	0.261111	0.759107	0.865927	1	1	12145	tags=68%, list=66%, signal=200%
KEGG_ALANINE_ASPARTATE_AND_GLUTAMATE_METABOLISM	KEGG_ALANINE_ASPARTATE_AND_GLUTAMATE_METABOLISM		26	0.248137	0.755166	0.871872	1	1	11987	tags=65%, list=65%, signal=187%
KEGG_CYSTEINE_AND_METHIONINE_METABOLISM	KEGG_CYSTEINE_AND_METHIONINE_METABOLISM		27	0.245365	0.74568	0.873494	1	1	11297	tags=56%, list=61%, signal=143%
KEGG_CHRONIC_MYELOID_LEUKEMIA	KEGG_CHRONIC_MYELOID_LEUKEMIA		69	0.242862	0.816114	0.877	1	1	7088	tags=39%, list=38%, signal=63%
KEGG_PENTOSE_PHOSPHATE_PATHWAY	KEGG_PENTOSE_PHOSPHATE_PATHWAY		19	0.245315	0.713472	0.890578	1	1	7972	tags=42%, list=43%, signal=74%
KEGG_FOCAL_ADHESION	KEGG_FOCAL_ADHESION		188	0.244147	0.880387	0.893	1	1	7167	tags=37%, list=39%, signal=60%
KEGG_CALCIUM_SIGNALING_PATHWAY	KEGG_CALCIUM_SIGNALING_PATHWAY		147	0.244031	0.860249	0.894	1	1	9855	tags=53%, list=53%, signal=113%
KEGG_GLYCOSPHINGOLIPID_BIOSYNTHESIS_GANGLIO_SERIES	KEGG_GLYCOSPHINGOLIPID_BIOSYNTHESIS_GANGLIO_SERIES		15	0.252438	0.706065	0.896516	1	1	12695	tags=87%, list=69%, signal=278%
KEGG_PYRUVATE_METABOLISM	KEGG_PYRUVATE_METABOLISM		31	0.23995	0.745371	0.905	1	1	6755	tags=32%, list=37%, signal=51%
KEGG_EPITHELIAL_CELL_SIGNALING_IN_HELICOBACTER_PYLORI_INFECTION	KEGG_EPITHELIAL_CELL_SIGNALING_IN_HELICOBACTER_PYLORI_INFECTION		58	0.235544	0.781086	0.907	1	1	5520	tags=31%, list=30%, signal=44%
KEGG_GLUTATHIONE_METABOLISM	KEGG_GLUTATHIONE_METABOLISM		40	0.240878	0.764815	0.91	1	1	8815	tags=48%, list=48%, signal=91%
KEGG_PANCREATIC_CANCER	KEGG_PANCREATIC_CANCER		68	0.234749	0.790558	0.921	1	1	9679	tags=51%, list=53%, signal=108%
KEGG_ADIPOCYTOKINE_SIGNALING_PATHWAY	KEGG_ADIPOCYTOKINE_SIGNALING_PATHWAY		59	0.234148	0.777241	0.923	1	1	5802	tags=29%, list=31%, signal=42%
KEGG_GALACTOSE_METABOLISM	KEGG_GALACTOSE_METABOLISM		23	0.232695	0.690421	0.924471	1	1	10289	tags=48%, list=56%, signal=108%
KEGG_INOSITOL_PHOSPHATE_METABOLISM	KEGG_INOSITOL_PHOSPHATE_METABOLISM		51	0.234132	0.770201	0.926	1	1	7213	tags=37%, list=39%, signal=61%
KEGG_PRIMARY_IMMUNODEFICIENCY	KEGG_PRIMARY_IMMUNODEFICIENCY		26	0.22823	0.690605	0.938755	1	1	11674	tags=62%, list=63%, signal=168%
KEGG_MTOR_SIGNALING_PATHWAY	KEGG_MTOR_SIGNALING_PATHWAY		50	0.226795	0.739301	0.943944	1	1	8131	tags=42%, list=44%, signal=75%
KEGG_APOPTOSIS	KEGG_APOPTOSIS		73	0.230444	0.777615	0.948	1	1	8577	tags=44%, list=47%, signal=82%
KEGG_ABC_TRANSPORTERS	KEGG_ABC_TRANSPORTERS		36	0.219019	0.686991	0.94985	1	1	5064	tags=28%, list=27%, signal=38%
KEGG_FRUCTOSE_AND_MANNOSE_METABOLISM	KEGG_FRUCTOSE_AND_MANNOSE_METABOLISM		30	0.223463	0.677701	0.94985	1	1	10975	tags=50%, list=60%, signal=123%
KEGG_TASTE_TRANSDUCTION	KEGG_TASTE_TRANSDUCTION		22	0.218964	0.646096	0.953908	1	1	7627	tags=41%, list=41%, signal=70%
KEGG_ARGININE_AND_PROLINE_METABOLISM	KEGG_ARGININE_AND_PROLINE_METABOLISM		43	0.221579	0.705578	0.958	1	1	12143	tags=65%, list=66%, signal=190%
KEGG_SELENOAMINO_ACID_METABOLISM	KEGG_SELENOAMINO_ACID_METABOLISM		23	0.218236	0.647428	0.959718	1	1	396	tags=9%, list=2%, signal=9%
KEGG_NOD_LIKE_RECEPTOR_SIGNALING_PATHWAY	KEGG_NOD_LIKE_RECEPTOR_SIGNALING_PATHWAY		44	0.218017	0.714373	0.960961	1	1	11479	tags=64%, list=62%, signal=168%
KEGG_JAK_STAT_SIGNALING_PATHWAY	KEGG_JAK_STAT_SIGNALING_PATHWAY		91	0.220926	0.759334	0.962	1	1	9979	tags=49%, list=54%, signal=107%
KEGG_TYPE_II_DIABETES_MELLITUS	KEGG_TYPE_II_DIABETES_MELLITUS		40	0.209254	0.669906	0.962	1	1	7956	tags=40%, list=43%, signal=70%
KEGG_TRYPTOPHAN_METABOLISM	KEGG_TRYPTOPHAN_METABOLISM		33	0.206597	0.639302	0.970971	1	1	898	tags=9%, list=5%, signal=10%
KEGG_TOLL_LIKE_RECEPTOR_SIGNALING_PATHWAY	KEGG_TOLL_LIKE_RECEPTOR_SIGNALING_PATHWAY		79	0.214581	0.727497	0.974	1	1	9848	tags=49%, list=53%, signal=106%
KEGG_BETA_ALANINE_METABOLISM	KEGG_BETA_ALANINE_METABOLISM		20	0.202741	0.592006	0.977845	1	1	12773	tags=70%, list=69%, signal=228%
KEGG_SNARE_INTERACTIONS_IN_VESICULAR_TRANSPORT	KEGG_SNARE_INTERACTIONS_IN_VESICULAR_TRANSPORT		32	0.184187	0.568238	0.986987	1	1	11651	tags=56%, list=63%, signal=153%
KEGG_O_GLYCAN_BIOSYNTHESIS	KEGG_O_GLYCAN_BIOSYNTHESIS		20	0.193985	0.566135	0.98778	1	1	11533	tags=60%, list=63%, signal=160%
KEGG_GLYCEROLIPID_METABOLISM	KEGG_GLYCEROLIPID_METABOLISM		40	0.189275	0.605957	0.98999	1	1	7093	tags=30%, list=38%, signal=49%
KEGG_RIG_I_LIKE_RECEPTOR_SIGNALING_PATHWAY	KEGG_RIG_I_LIKE_RECEPTOR_SIGNALING_PATHWAY		50	0.191146	0.619444	0.994	1	1	12036	tags=60%, list=65%, signal=172%
KEGG_GLYCOSAMINOGLYCAN_BIOSYNTHESIS_CHONDROITIN_SULFATE	KEGG_GLYCOSAMINOGLYCAN_BIOSYNTHESIS_CHONDROITIN_SULFATE		21	0.187428	0.545982	0.995955	1	1	12996	tags=71%, list=70%, signal=242%
KEGG_PROPANOATE_METABOLISM	KEGG_PROPANOATE_METABOLISM		29	0.151462	0.466282	0.997996	0.99913	1	15130	tags=83%, list=82%, signal=461%

## Sheet: Rbm8a GSEA KEGG
NAME	GS<br> follow link to MSigDB	GS DETAILS	SIZE	ES	NES	NOM p-val	FDR q-val	FWER p-val	RANK AT MAX	LEADING EDGE
KEGG_RIBOSOME	KEGG_RIBOSOME	Details ...	82	0.600351	2.20913	0	0	0	4263	tags=76%, list=23%, signal=98%
KEGG_PROTEASOME	KEGG_PROTEASOME	Details ...	43	0.448897	1.54109	0	0.16708	0.474	5549	tags=58%, list=30%, signal=83%
KEGG_OLFACTORY_TRANSDUCTION	KEGG_OLFACTORY_TRANSDUCTION	Details ...	22	0.517213	1.6392	0.00304569	0.0997645	0.177	3097	tags=45%, list=17%, signal=55%
KEGG_BASAL_CELL_CARCINOMA	KEGG_BASAL_CELL_CARCINOMA	Details ...	52	0.430409	1.51111	0.005005	0.1947	0.622	5118	tags=54%, list=28%, signal=74%
KEGG_STARCH_AND_SUCROSE_METABOLISM	KEGG_STARCH_AND_SUCROSE_METABOLISM	Details ...	22	0.510849	1.59275	0.00507099	0.125339	0.314	4599	tags=55%, list=25%, signal=73%
KEGG_ECM_RECEPTOR_INTERACTION	KEGG_ECM_RECEPTOR_INTERACTION	Details ...	81	0.37283	1.37273	0.006	0.597384	0.992	8058	tags=59%, list=44%, signal=105%
KEGG_AXON_GUIDANCE	KEGG_AXON_GUIDANCE	Details ...	123	0.346139	1.31191	0.006	0.539765	0.999	6507	tags=47%, list=35%, signal=72%
KEGG_LEUKOCYTE_TRANSENDOTHELIAL_MIGRATION	KEGG_LEUKOCYTE_TRANSENDOTHELIAL_MIGRATION	Details ...	101	0.346059	1.29682	0.011	0.581771	1	5818	tags=41%, list=32%, signal=59%
KEGG_BLADDER_CANCER	KEGG_BLADDER_CANCER	Details ...	37	0.427447	1.43032	0.015	0.384149	0.914	7727	tags=62%, list=42%, signal=107%
KEGG_CELL_ADHESION_MOLECULES_CAMS	KEGG_CELL_ADHESION_MOLECULES_CAMS	Details ...	92	0.348635	1.28867	0.022	0.470338	1	9464	tags=65%, list=51%, signal=133%
KEGG_MELANOGENESIS	KEGG_MELANOGENESIS	Details ...	92	0.346881	1.29034	0.023	0.51473	1	8092	tags=59%, list=44%, signal=104%
KEGG_PATHWAYS_IN_CANCER	KEGG_PATHWAYS_IN_CANCER		297	0.297851	1.1861	0.024	0.655043	1	9122	tags=57%, list=49%, signal=110%
KEGG_P53_SIGNALING_PATHWAY	KEGG_P53_SIGNALING_PATHWAY	Details ...	59	0.370781	1.33174	0.027	0.523257	0.999	9589	tags=73%, list=52%, signal=151%
KEGG_HEDGEHOG_SIGNALING_PATHWAY	KEGG_HEDGEHOG_SIGNALING_PATHWAY	Details ...	51	0.379717	1.32494	0.04	0.515152	0.999	7914	tags=61%, list=43%, signal=106%
KEGG_DILATED_CARDIOMYOPATHY	KEGG_DILATED_CARDIOMYOPATHY		80	0.343193	1.2597	0.041	0.550859	1	7837	tags=55%, list=43%, signal=95%
KEGG_PARKINSONS_DISEASE	KEGG_PARKINSONS_DISEASE		106	0.325895	1.23231	0.049	0.553072	1	9621	tags=63%, list=52%, signal=131%
KEGG_MISMATCH_REPAIR	KEGG_MISMATCH_REPAIR	Details ...	22	0.432665	1.37149	0.0535895	0.529684	0.992	7765	tags=64%, list=42%, signal=110%
KEGG_THYROID_CANCER	KEGG_THYROID_CANCER	Details ...	26	0.422554	1.34514	0.055332	0.547416	0.996	5035	tags=46%, list=27%, signal=63%
KEGG_TASTE_TRANSDUCTION	KEGG_TASTE_TRANSDUCTION	Details ...	22	0.431762	1.35553	0.0558943	0.552612	0.995	6418	tags=50%, list=35%, signal=77%
KEGG_ARRHYTHMOGENIC_RIGHT_VENTRICULAR_CARDIOMYOPATHY_ARVC	KEGG_ARRHYTHMOGENIC_RIGHT_VENTRICULAR_CARDIOMYOPATHY_ARVC		69	0.340561	1.24075	0.061	0.574798	1	7837	tags=58%, list=43%, signal=100%
KEGG_ARGININE_AND_PROLINE_METABOLISM	KEGG_ARGININE_AND_PROLINE_METABOLISM	Details ...	43	0.373201	1.29486	0.064	0.555822	1	8148	tags=53%, list=44%, signal=96%
KEGG_PYRIMIDINE_METABOLISM	KEGG_PYRIMIDINE_METABOLISM		90	0.327603	1.21438	0.07	0.624534	1	8404	tags=58%, list=46%, signal=106%
KEGG_PATHOGENIC_ESCHERICHIA_COLI_INFECTION	KEGG_PATHOGENIC_ESCHERICHIA_COLI_INFECTION		49	0.362453	1.25741	0.077	0.516306	1	5979	tags=43%, list=32%, signal=63%
KEGG_CYTOSOLIC_DNA_SENSING_PATHWAY	KEGG_CYTOSOLIC_DNA_SENSING_PATHWAY		34	0.38295	1.27845	0.0832497	0.489157	1	5846	tags=47%, list=32%, signal=69%
KEGG_SMALL_CELL_LUNG_CANCER	KEGG_SMALL_CELL_LUNG_CANCER		81	0.330444	1.21417	0.087	0.604646	1	7813	tags=54%, list=42%, signal=94%
KEGG_FOCAL_ADHESION	KEGG_FOCAL_ADHESION		188	0.293684	1.14043	0.088	0.678872	1	8111	tags=52%, list=44%, signal=92%
KEGG_ONE_CARBON_POOL_BY_FOLATE	KEGG_ONE_CARBON_POOL_BY_FOLATE	Details ...	16	0.445951	1.33182	0.0897959	0.570102	0.999	8516	tags=69%, list=46%, signal=128%
KEGG_RNA_POLYMERASE	KEGG_RNA_POLYMERASE	Details ...	27	0.397281	1.28923	0.0933735	0.492153	1	5308	tags=48%, list=29%, signal=68%
KEGG_GALACTOSE_METABOLISM	KEGG_GALACTOSE_METABOLISM	Details ...	23	0.404452	1.29083	0.0998991	0.542133	1	8172	tags=61%, list=44%, signal=109%
KEGG_WNT_SIGNALING_PATHWAY	KEGG_WNT_SIGNALING_PATHWAY		135	0.304814	1.15351	0.102	0.671392	1	9960	tags=63%, list=54%, signal=136%
KEGG_NEUROACTIVE_LIGAND_RECEPTOR_INTERACTION	KEGG_NEUROACTIVE_LIGAND_RECEPTOR_INTERACTION		178	0.293899	1.13911	0.106	0.67096	1	9243	tags=57%, list=50%, signal=113%
KEGG_CYTOKINE_CYTOKINE_RECEPTOR_INTERACTION	KEGG_CYTOKINE_CYTOKINE_RECEPTOR_INTERACTION		139	0.300732	1.15256	0.11	0.660929	1	10996	tags=69%, list=60%, signal=170%
KEGG_HYPERTROPHIC_CARDIOMYOPATHY_HCM	KEGG_HYPERTROPHIC_CARDIOMYOPATHY_HCM		73	0.326502	1.18568	0.112	0.639091	1	7837	tags=55%, list=43%, signal=95%
KEGG_CARDIAC_MUSCLE_CONTRACTION	KEGG_CARDIAC_MUSCLE_CONTRACTION		63	0.335302	1.19913	0.113	0.644858	1	10110	tags=70%, list=55%, signal=154%
KEGG_BASAL_TRANSCRIPTION_FACTORS	KEGG_BASAL_TRANSCRIPTION_FACTORS		30	0.38605	1.25784	0.113568	0.535934	1	5975	tags=47%, list=32%, signal=69%
KEGG_ALDOSTERONE_REGULATED_SODIUM_REABSORPTION	KEGG_ALDOSTERONE_REGULATED_SODIUM_REABSORPTION		35	0.367702	1.23493	0.127127	0.560515	1	5215	tags=43%, list=28%, signal=60%
KEGG_HUNTINGTONS_DISEASE	KEGG_HUNTINGTONS_DISEASE		151	0.294949	1.12854	0.131	0.657819	1	10360	tags=64%, list=56%, signal=145%
KEGG_FRUCTOSE_AND_MANNOSE_METABOLISM	KEGG_FRUCTOSE_AND_MANNOSE_METABOLISM		30	0.377612	1.23614	0.137412	0.575326	1	7896	tags=60%, list=43%, signal=105%
KEGG_PROSTATE_CANCER	KEGG_PROSTATE_CANCER		84	0.312579	1.15557	0.143	0.676523	1	7813	tags=51%, list=42%, signal=88%
KEGG_PURINE_METABOLISM	KEGG_PURINE_METABOLISM		136	0.295385	1.12546	0.154	0.660547	1	8516	tags=54%, list=46%, signal=99%
KEGG_DNA_REPLICATION	KEGG_DNA_REPLICATION		35	0.354361	1.19806	0.154154	0.630516	1	9192	tags=71%, list=50%, signal=142%
KEGG_AMYOTROPHIC_LATERAL_SCLEROSIS_ALS	KEGG_AMYOTROPHIC_LATERAL_SCLEROSIS_ALS		45	0.340099	1.18412	0.155155	0.612489	1	9706	tags=62%, list=53%, signal=131%
KEGG_NUCLEOTIDE_EXCISION_REPAIR	KEGG_NUCLEOTIDE_EXCISION_REPAIR		43	0.345139	1.19088	0.158158	0.647876	1	9458	tags=70%, list=51%, signal=143%
KEGG_VASOPRESSIN_REGULATED_WATER_REABSORPTION	KEGG_VASOPRESSIN_REGULATED_WATER_REABSORPTION		40	0.34861	1.18433	0.179179	0.628017	1	7811	tags=52%, list=42%, signal=91%
KEGG_NOTCH_SIGNALING_PATHWAY	KEGG_NOTCH_SIGNALING_PATHWAY		45	0.338198	1.17902	0.181	0.621339	1	10280	tags=73%, list=56%, signal=165%
KEGG_BIOSYNTHESIS_OF_UNSATURATED_FATTY_ACIDS	KEGG_BIOSYNTHESIS_OF_UNSATURATED_FATTY_ACIDS		19	0.399776	1.21381	0.184024	0.586396	1	6532	tags=47%, list=35%, signal=73%
KEGG_TGF_BETA_SIGNALING_PATHWAY	KEGG_TGF_BETA_SIGNALING_PATHWAY		78	0.312401	1.13379	0.191	0.657531	1	8007	tags=53%, list=43%, signal=93%
KEGG_ADHERENS_JUNCTION	KEGG_ADHERENS_JUNCTION		72	0.315298	1.14124	0.193	0.689394	1	7367	tags=47%, list=40%, signal=78%
KEGG_TYPE_II_DIABETES_MELLITUS	KEGG_TYPE_II_DIABETES_MELLITUS		40	0.338183	1.15666	0.202405	0.686624	1	4933	tags=38%, list=27%, signal=51%
KEGG_OXIDATIVE_PHOSPHORYLATION	KEGG_OXIDATIVE_PHOSPHORYLATION		104	0.294425	1.10703	0.217	0.72485	1	9595	tags=58%, list=52%, signal=120%
KEGG_INTESTINAL_IMMUNE_NETWORK_FOR_IGA_PRODUCTION	KEGG_INTESTINAL_IMMUNE_NETWORK_FOR_IGA_PRODUCTION		24	0.367058	1.16959	0.217962	0.653203	1	4852	tags=33%, list=26%, signal=45%
KEGG_PPAR_SIGNALING_PATHWAY	KEGG_PPAR_SIGNALING_PATHWAY		45	0.325891	1.13261	0.228	0.650507	1	10447	tags=71%, list=57%, signal=164%
KEGG_APOPTOSIS	KEGG_APOPTOSIS		73	0.303776	1.11616	0.228	0.692219	1	10167	tags=63%, list=55%, signal=140%
KEGG_VIRAL_MYOCARDITIS	KEGG_VIRAL_MYOCARDITIS		41	0.335176	1.15095	0.230692	0.655383	1	5892	tags=41%, list=32%, signal=61%
KEGG_REGULATION_OF_AUTOPHAGY	KEGG_REGULATION_OF_AUTOPHAGY		19	0.379772	1.16415	0.231237	0.664229	1	8078	tags=53%, list=44%, signal=94%
KEGG_SYSTEMIC_LUPUS_ERYTHEMATOSUS	KEGG_SYSTEMIC_LUPUS_ERYTHEMATOSUS		73	0.301774	1.09758	0.244	0.744452	1	4899	tags=36%, list=27%, signal=48%
KEGG_PRION_DISEASES	KEGG_PRION_DISEASES		26	0.352251	1.1377	0.255298	0.664543	1	7312	tags=46%, list=40%, signal=76%
KEGG_REGULATION_OF_ACTIN_CYTOSKELETON	KEGG_REGULATION_OF_ACTIN_CYTOSKELETON		186	0.27707	1.07114	0.258	0.777719	1	9128	tags=54%, list=50%, signal=105%
KEGG_CHRONIC_MYELOID_LEUKEMIA	KEGG_CHRONIC_MYELOID_LEUKEMIA		69	0.300405	1.09207	0.272	0.735505	1	8703	tags=55%, list=47%, signal=104%
KEGG_ALZHEIMERS_DISEASE	KEGG_ALZHEIMERS_DISEASE		142	0.278995	1.06849	0.277	0.779145	1	9706	tags=57%, list=53%, signal=120%
KEGG_BUTANOATE_METABOLISM	KEGG_BUTANOATE_METABOLISM		29	0.349123	1.13496	0.285571	0.664849	1	10273	tags=69%, list=56%, signal=156%
KEGG_CALCIUM_SIGNALING_PATHWAY	KEGG_CALCIUM_SIGNALING_PATHWAY		147	0.276841	1.06345	0.287	0.780407	1	10742	tags=65%, list=58%, signal=155%
KEGG_GNRH_SIGNALING_PATHWAY	KEGG_GNRH_SIGNALING_PATHWAY		87	0.290334	1.07733	0.293	0.759627	1	7470	tags=48%, list=41%, signal=81%
KEGG_RNA_DEGRADATION	KEGG_RNA_DEGRADATION		56	0.305517	1.08955	0.297	0.736195	1	7382	tags=48%, list=40%, signal=80%
KEGG_AMINOACYL_TRNA_BIOSYNTHESIS	KEGG_AMINOACYL_TRNA_BIOSYNTHESIS		41	0.318936	1.09294	0.307	0.743083	1	2379	tags=24%, list=13%, signal=28%
KEGG_DRUG_METABOLISM_CYTOCHROME_P450	KEGG_DRUG_METABOLISM_CYTOCHROME_P450		25	0.341724	1.09948	0.311871	0.748428	1	9767	tags=68%, list=53%, signal=144%
KEGG_SELENOAMINO_ACID_METABOLISM	KEGG_SELENOAMINO_ACID_METABOLISM		23	0.348424	1.08814	0.336373	0.731175	1	8375	tags=57%, list=45%, signal=103%
KEGG_GAP_JUNCTION	KEGG_GAP_JUNCTION		80	0.288271	1.05896	0.346	0.78998	1	10497	tags=66%, list=57%, signal=153%
KEGG_JAK_STAT_SIGNALING_PATHWAY	KEGG_JAK_STAT_SIGNALING_PATHWAY		91	0.2847	1.05556	0.349	0.783832	1	10732	tags=64%, list=58%, signal=152%
KEGG_VALINE_LEUCINE_AND_ISOLEUCINE_DEGRADATION	KEGG_VALINE_LEUCINE_AND_ISOLEUCINE_DEGRADATION		42	0.310121	1.06431	0.355355	0.787699	1	8148	tags=55%, list=44%, signal=98%
KEGG_HISTIDINE_METABOLISM	KEGG_HISTIDINE_METABOLISM		22	0.346732	1.083	0.359312	0.743572	1	8375	tags=50%, list=45%, signal=92%
KEGG_RETINOL_METABOLISM	KEGG_RETINOL_METABOLISM		17	0.367846	1.09327	0.359631	0.75379	1	11220	tags=88%, list=61%, signal=225%
KEGG_PENTOSE_PHOSPHATE_PATHWAY	KEGG_PENTOSE_PHOSPHATE_PATHWAY		19	0.340673	1.05132	0.380325	0.781895	1	10428	tags=68%, list=57%, signal=157%
KEGG_GLYCEROLIPID_METABOLISM	KEGG_GLYCEROLIPID_METABOLISM		40	0.308368	1.05848	0.381	0.78117	1	8348	tags=48%, list=45%, signal=87%
KEGG_FATTY_ACID_METABOLISM	KEGG_FATTY_ACID_METABOLISM		33	0.316424	1.0507	0.385772	0.774246	1	10271	tags=67%, list=56%, signal=150%
KEGG_MELANOMA	KEGG_MELANOMA		60	0.290153	1.03941	0.403	0.813634	1	9122	tags=57%, list=49%, signal=112%
KEGG_DRUG_METABOLISM_OTHER_ENZYMES	KEGG_DRUG_METABOLISM_OTHER_ENZYMES		20	0.341799	1.05422	0.403633	0.779574	1	8003	tags=55%, list=43%, signal=97%
KEGG_UBIQUITIN_MEDIATED_PROTEOLYSIS	KEGG_UBIQUITIN_MEDIATED_PROTEOLYSIS		128	0.269654	1.02216	0.415	0.80868	1	11097	tags=66%, list=60%, signal=166%
KEGG_GLYCOSYLPHOSPHATIDYLINOSITOL_GPI_ANCHOR_BIOSYNTHESIS	KEGG_GLYCOSYLPHOSPHATIDYLINOSITOL_GPI_ANCHOR_BIOSYNTHESIS		24	0.332251	1.03935	0.423387	0.803484	1	8577	tags=58%, list=47%, signal=109%
KEGG_ENDOMETRIAL_CANCER	KEGG_ENDOMETRIAL_CANCER		49	0.290877	1.0248	0.429	0.82715	1	9112	tags=55%, list=49%, signal=109%
KEGG_HOMOLOGOUS_RECOMBINATION	KEGG_HOMOLOGOUS_RECOMBINATION		27	0.321401	1.03813	0.431431	0.798806	1	8334	tags=52%, list=45%, signal=94%
KEGG_GLYCOLYSIS_GLUCONEOGENESIS	KEGG_GLYCOLYSIS_GLUCONEOGENESIS		40	0.302506	1.03638	0.438438	0.796439	1	8222	tags=55%, list=45%, signal=99%
KEGG_TYROSINE_METABOLISM	KEGG_TYROSINE_METABOLISM		28	0.317961	1.02346	0.439439	0.822904	1	5719	tags=39%, list=31%, signal=57%
KEGG_CELL_CYCLE	KEGG_CELL_CYCLE		118	0.271677	1.02262	0.44	0.816456	1	9675	tags=58%, list=52%, signal=122%
KEGG_CITRATE_CYCLE_TCA_CYCLE	KEGG_CITRATE_CYCLE_TCA_CYCLE		26	0.318139	1.02555	0.441206	0.834222	1	4394	tags=31%, list=24%, signal=40%
KEGG_SPLICEOSOME	KEGG_SPLICEOSOME		121	0.268095	1.01375	0.444	0.834816	1	9539	tags=51%, list=52%, signal=105%
KEGG_INSULIN_SIGNALING_PATHWAY	KEGG_INSULIN_SIGNALING_PATHWAY		121	0.268655	1.01207	0.464	0.832087	1	10418	tags=62%, list=57%, signal=142%
KEGG_TRYPTOPHAN_METABOLISM	KEGG_TRYPTOPHAN_METABOLISM		33	0.302171	1.00074	0.472417	0.859549	1	8148	tags=48%, list=44%, signal=87%
KEGG_ERBB_SIGNALING_PATHWAY	KEGG_ERBB_SIGNALING_PATHWAY		82	0.275266	1.01072	0.48	0.828526	1	10797	tags=66%, list=59%, signal=158%
KEGG_AMINO_SUGAR_AND_NUCLEOTIDE_SUGAR_METABOLISM	KEGG_AMINO_SUGAR_AND_NUCLEOTIDE_SUGAR_METABOLISM		42	0.293168	1.00042	0.491	0.851274	1	6450	tags=40%, list=35%, signal=62%
KEGG_PROXIMAL_TUBULE_BICARBONATE_RECLAMATION	KEGG_PROXIMAL_TUBULE_BICARBONATE_RECLAMATION		16	0.338768	0.992356	0.502032	0.847558	1	10234	tags=69%, list=56%, signal=154%
KEGG_CYSTEINE_AND_METHIONINE_METABOLISM	KEGG_CYSTEINE_AND_METHIONINE_METABOLISM		27	0.305903	0.994896	0.502502	0.855761	1	4268	tags=30%, list=23%, signal=38%
KEGG_TOLL_LIKE_RECEPTOR_SIGNALING_PATHWAY	KEGG_TOLL_LIKE_RECEPTOR_SIGNALING_PATHWAY		79	0.272414	0.990358	0.504	0.846658	1	7798	tags=47%, list=42%, signal=81%
KEGG_ALANINE_ASPARTATE_AND_GLUTAMATE_METABOLISM	KEGG_ALANINE_ASPARTATE_AND_GLUTAMATE_METABOLISM		26	0.307837	0.997079	0.50652	0.855751	1	10273	tags=62%, list=56%, signal=139%
KEGG_TIGHT_JUNCTION	KEGG_TIGHT_JUNCTION		110	0.264235	0.994505	0.513	0.848039	1	7204	tags=41%, list=39%, signal=67%
KEGG_PROTEIN_EXPORT	KEGG_PROTEIN_EXPORT		22	0.315182	0.981448	0.519797	0.853067	1	9338	tags=64%, list=51%, signal=129%
KEGG_RIG_I_LIKE_RECEPTOR_SIGNALING_PATHWAY	KEGG_RIG_I_LIKE_RECEPTOR_SIGNALING_PATHWAY		50	0.281722	0.986946	0.526	0.851035	1	7824	tags=48%, list=42%, signal=83%
KEGG_GLYCOSPHINGOLIPID_BIOSYNTHESIS_GANGLIO_SERIES	KEGG_GLYCOSPHINGOLIPID_BIOSYNTHESIS_GANGLIO_SERIES		15	0.329579	0.969214	0.529167	0.87947	1	11031	tags=73%, list=60%, signal=182%
KEGG_PANCREATIC_CANCER	KEGG_PANCREATIC_CANCER		68	0.272661	0.985698	0.536	0.846786	1	7727	tags=47%, list=42%, signal=81%
KEGG_BASE_EXCISION_REPAIR	KEGG_BASE_EXCISION_REPAIR		33	0.29535	0.97483	0.540704	0.867518	1	11587	tags=76%, list=63%, signal=204%
KEGG_HEMATOPOIETIC_CELL_LINEAGE	KEGG_HEMATOPOIETIC_CELL_LINEAGE		43	0.27862	0.959893	0.567568	0.886859	1	10723	tags=63%, list=58%, signal=150%
KEGG_TERPENOID_BACKBONE_BIOSYNTHESIS	KEGG_TERPENOID_BACKBONE_BIOSYNTHESIS		15	0.327156	0.93949	0.569358	0.912271	1	10684	tags=73%, list=58%, signal=174%
KEGG_GLYCOSAMINOGLYCAN_BIOSYNTHESIS_HEPARAN_SULFATE	KEGG_GLYCOSAMINOGLYCAN_BIOSYNTHESIS_HEPARAN_SULFATE		25	0.303424	0.956198	0.56999	0.882457	1	7194	tags=44%, list=39%, signal=72%
KEGG_RIBOFLAVIN_METABOLISM	KEGG_RIBOFLAVIN_METABOLISM		16	0.319717	0.946874	0.570697	0.89662	1	10284	tags=69%, list=56%, signal=155%
KEGG_LONG_TERM_POTENTIATION	KEGG_LONG_TERM_POTENTIATION		60	0.272417	0.965503	0.576	0.88434	1	10497	tags=62%, list=57%, signal=143%
KEGG_GLYCOSPHINGOLIPID_BIOSYNTHESIS_LACTO_AND_NEOLACTO_SERIES	KEGG_GLYCOSPHINGOLIPID_BIOSYNTHESIS_LACTO_AND_NEOLACTO_SERIES		18	0.309694	0.927652	0.595117	0.924032	1	7985	tags=44%, list=43%, signal=78%
KEGG_METABOLISM_OF_XENOBIOTICS_BY_CYTOCHROME_P450	KEGG_METABOLISM_OF_XENOBIOTICS_BY_CYTOCHROME_P450		22	0.300699	0.93734	0.59697	0.910546	1	2900	tags=27%, list=16%, signal=32%
KEGG_O_GLYCAN_BIOSYNTHESIS	KEGG_O_GLYCAN_BIOSYNTHESIS		20	0.298743	0.921282	0.610942	0.925879	1	2110	tags=20%, list=11%, signal=23%
KEGG_LYSOSOME	KEGG_LYSOSOME		110	0.255474	0.960116	0.614	0.894674	1	9951	tags=53%, list=54%, signal=114%
KEGG_NATURAL_KILLER_CELL_MEDIATED_CYTOTOXICITY	KEGG_NATURAL_KILLER_CELL_MEDIATED_CYTOTOXICITY		74	0.261948	0.952781	0.615	0.88547	1	9706	tags=55%, list=53%, signal=117%
KEGG_GLYCINE_SERINE_AND_THREONINE_METABOLISM	KEGG_GLYCINE_SERINE_AND_THREONINE_METABOLISM		25	0.281527	0.905301	0.650905	0.915771	1	7663	tags=48%, list=42%, signal=82%
KEGG_GLIOMA	KEGG_GLIOMA		59	0.261678	0.932832	0.652	0.916762	1	11821	tags=73%, list=64%, signal=202%
KEGG_INOSITOL_PHOSPHATE_METABOLISM	KEGG_INOSITOL_PHOSPHATE_METABOLISM		51	0.261465	0.916915	0.664	0.922108	1	10742	tags=65%, list=58%, signal=155%
KEGG_MAPK_SIGNALING_PATHWAY	KEGG_MAPK_SIGNALING_PATHWAY		237	0.244932	0.957134	0.667	0.887711	1	11880	tags=68%, list=64%, signal=190%
KEGG_COLORECTAL_CANCER	KEGG_COLORECTAL_CANCER		61	0.256681	0.918487	0.674	0.925849	1	9960	tags=56%, list=54%, signal=121%
KEGG_ABC_TRANSPORTERS	KEGG_ABC_TRANSPORTERS		36	0.267646	0.901997	0.679037	0.917319	1	4805	tags=28%, list=26%, signal=37%
KEGG_ETHER_LIPID_METABOLISM	KEGG_ETHER_LIPID_METABOLISM		26	0.272729	0.881625	0.690763	0.923522	1	6628	tags=42%, list=36%, signal=66%
KEGG_VEGF_SIGNALING_PATHWAY	KEGG_VEGF_SIGNALING_PATHWAY		65	0.254042	0.914107	0.696	0.914445	1	5892	tags=35%, list=32%, signal=52%
KEGG_RENAL_CELL_CARCINOMA	KEGG_RENAL_CELL_CARCINOMA		68	0.252418	0.916457	0.698	0.915379	1	10259	tags=59%, list=56%, signal=132%
KEGG_OOCYTE_MEIOSIS	KEGG_OOCYTE_MEIOSIS		99	0.249315	0.925047	0.703	0.923031	1	10519	tags=60%, list=57%, signal=138%
KEGG_N_GLYCAN_BIOSYNTHESIS	KEGG_N_GLYCAN_BIOSYNTHESIS		44	0.262133	0.900096	0.711712	0.907349	1	8233	tags=45%, list=45%, signal=82%
KEGG_LYSINE_DEGRADATION	KEGG_LYSINE_DEGRADATION		42	0.258558	0.886871	0.716433	0.918642	1	10623	tags=60%, list=58%, signal=140%
KEGG_GLYCEROPHOSPHOLIPID_METABOLISM	KEGG_GLYCEROPHOSPHOLIPID_METABOLISM		67	0.246849	0.892734	0.727	0.911399	1	8405	tags=46%, list=46%, signal=85%
KEGG_T_CELL_RECEPTOR_SIGNALING_PATHWAY	KEGG_T_CELL_RECEPTOR_SIGNALING_PATHWAY		87	0.247208	0.908904	0.73	0.921506	1	9706	tags=52%, list=53%, signal=109%
KEGG_GLYCOSAMINOGLYCAN_DEGRADATION	KEGG_GLYCOSAMINOGLYCAN_DEGRADATION		19	0.281806	0.852047	0.734086	0.942476	1	6552	tags=37%, list=36%, signal=57%
KEGG_NEUROTROPHIN_SIGNALING_PATHWAY	KEGG_NEUROTROPHIN_SIGNALING_PATHWAY		117	0.240546	0.908837	0.751	0.913897	1	9802	tags=55%, list=53%, signal=116%
KEGG_GLUTATHIONE_METABOLISM	KEGG_GLUTATHIONE_METABOLISM		40	0.252682	0.86228	0.763527	0.944472	1	10356	tags=60%, list=56%, signal=137%
KEGG_ACUTE_MYELOID_LEUKEMIA	KEGG_ACUTE_MYELOID_LEUKEMIA		54	0.249046	0.880517	0.764	0.91867	1	11007	tags=65%, list=60%, signal=160%
KEGG_LEISHMANIA_INFECTION	KEGG_LEISHMANIA_INFECTION		47	0.246179	0.858164	0.784	0.94533	1	6045	tags=34%, list=33%, signal=51%
KEGG_PYRUVATE_METABOLISM	KEGG_PYRUVATE_METABOLISM		31	0.247518	0.829197	0.785571	0.940853	1	4272	tags=26%, list=23%, signal=34%
KEGG_NOD_LIKE_RECEPTOR_SIGNALING_PATHWAY	KEGG_NOD_LIKE_RECEPTOR_SIGNALING_PATHWAY		44	0.25019	0.866134	0.788	0.943197	1	7640	tags=43%, list=41%, signal=74%
KEGG_MTOR_SIGNALING_PATHWAY	KEGG_MTOR_SIGNALING_PATHWAY		50	0.243013	0.851109	0.793	0.937258	1	9850	tags=54%, list=53%, signal=116%
KEGG_PROPANOATE_METABOLISM	KEGG_PROPANOATE_METABOLISM		29	0.244951	0.812086	0.801404	0.946339	1	10273	tags=59%, list=56%, signal=132%
KEGG_ENDOCYTOSIS	KEGG_ENDOCYTOSIS		163	0.234006	0.901688	0.808	0.910486	1	10747	tags=58%, list=58%, signal=139%
KEGG_NON_SMALL_CELL_LUNG_CANCER	KEGG_NON_SMALL_CELL_LUNG_CANCER		51	0.237659	0.83841	0.815	0.93877	1	12447	tags=75%, list=68%, signal=229%
KEGG_ADIPOCYTOKINE_SIGNALING_PATHWAY	KEGG_ADIPOCYTOKINE_SIGNALING_PATHWAY		59	0.236565	0.851105	0.817	0.930315	1	11766	tags=69%, list=64%, signal=191%
KEGG_CHEMOKINE_SIGNALING_PATHWAY	KEGG_CHEMOKINE_SIGNALING_PATHWAY		143	0.235192	0.899578	0.828	0.901519	1	9112	tags=49%, list=49%, signal=96%
KEGG_NICOTINATE_AND_NICOTINAMIDE_METABOLISM	KEGG_NICOTINATE_AND_NICOTINAMIDE_METABOLISM		21	0.252061	0.7775	0.83435	0.9829	1	12581	tags=71%, list=68%, signal=225%
KEGG_FC_GAMMA_R_MEDIATED_PHAGOCYTOSIS	KEGG_FC_GAMMA_R_MEDIATED_PHAGOCYTOSIS		88	0.229889	0.856586	0.847	0.941175	1	9682	tags=50%, list=53%, signal=105%
KEGG_FC_EPSILON_RI_SIGNALING_PATHWAY	KEGG_FC_EPSILON_RI_SIGNALING_PATHWAY		65	0.229829	0.830966	0.856	0.944643	1	12213	tags=68%, list=66%, signal=200%
KEGG_VASCULAR_SMOOTH_MUSCLE_CONTRACTION	KEGG_VASCULAR_SMOOTH_MUSCLE_CONTRACTION		99	0.223212	0.841266	0.868	0.940846	1	7470	tags=41%, list=41%, signal=69%
KEGG_PROGESTERONE_MEDIATED_OOCYTE_MATURATION	KEGG_PROGESTERONE_MEDIATED_OOCYTE_MATURATION		81	0.22363	0.822855	0.879	0.944269	1	12274	tags=70%, list=67%, signal=210%
KEGG_LONG_TERM_DEPRESSION	KEGG_LONG_TERM_DEPRESSION		62	0.230146	0.820119	0.879	0.941759	1	2111	tags=19%, list=11%, signal=22%
KEGG_PRIMARY_IMMUNODEFICIENCY	KEGG_PRIMARY_IMMUNODEFICIENCY		26	0.225211	0.725302	0.879154	0.982977	1	9043	tags=42%, list=49%, signal=83%
KEGG_PORPHYRIN_AND_CHLOROPHYLL_METABOLISM	KEGG_PORPHYRIN_AND_CHLOROPHYLL_METABOLISM		22	0.232012	0.7269	0.891919	0.988449	1	8665	tags=45%, list=47%, signal=86%
KEGG_BETA_ALANINE_METABOLISM	KEGG_BETA_ALANINE_METABOLISM		20	0.222136	0.689024	0.904082	0.990739	1	8148	tags=40%, list=44%, signal=72%
KEGG_SPHINGOLIPID_METABOLISM	KEGG_SPHINGOLIPID_METABOLISM		34	0.227367	0.750963	0.907723	0.988766	1	6180	tags=32%, list=34%, signal=49%
KEGG_EPITHELIAL_CELL_SIGNALING_IN_HELICOBACTER_PYLORI_INFECTION	KEGG_EPITHELIAL_CELL_SIGNALING_IN_HELICOBACTER_PYLORI_INFECTION		58	0.218114	0.775981	0.915	0.977737	1	10797	tags=55%, list=59%, signal=133%
KEGG_VIBRIO_CHOLERAE_INFECTION	KEGG_VIBRIO_CHOLERAE_INFECTION		48	0.210845	0.739494	0.924	0.985478	1	11831	tags=63%, list=64%, signal=174%
KEGG_PHOSPHATIDYLINOSITOL_SIGNALING_SYSTEM	KEGG_PHOSPHATIDYLINOSITOL_SIGNALING_SYSTEM		70	0.214747	0.774774	0.925	0.972232	1	10742	tags=59%, list=58%, signal=140%
KEGG_PEROXISOME	KEGG_PEROXISOME		69	0.205745	0.746963	0.954	0.985424	1	10807	tags=55%, list=59%, signal=133%
KEGG_GLYCOSAMINOGLYCAN_BIOSYNTHESIS_CHONDROITIN_SULFATE	KEGG_GLYCOSAMINOGLYCAN_BIOSYNTHESIS_CHONDROITIN_SULFATE		21	0.199496	0.613125	0.967579	1	1	4875	tags=19%, list=26%, signal=26%
KEGG_ARACHIDONIC_ACID_METABOLISM	KEGG_ARACHIDONIC_ACID_METABOLISM		33	0.186538	0.620842	0.971972	1	1	10855	tags=55%, list=59%, signal=132%
KEGG_B_CELL_RECEPTOR_SIGNALING_PATHWAY	KEGG_B_CELL_RECEPTOR_SIGNALING_PATHWAY		70	0.200291	0.722002	0.974	0.97864	1	9706	tags=49%, list=53%, signal=102%
KEGG_DORSO_VENTRAL_AXIS_FORMATION	KEGG_DORSO_VENTRAL_AXIS_FORMATION		20	0.179747	0.558251	0.982724	1	1	10187	tags=45%, list=55%, signal=100%
KEGG_COMPLEMENT_AND_COAGULATION_CASCADES	KEGG_COMPLEMENT_AND_COAGULATION_CASCADES		38	0.157436	0.535212	0.997	1	1	13264	tags=71%, list=72%, signal=253%
KEGG_SNARE_INTERACTIONS_IN_VESICULAR_TRANSPORT	KEGG_SNARE_INTERACTIONS_IN_VESICULAR_TRANSPORT		32	0.151771	0.504715	0.998	0.997854	1	13065	tags=63%, list=71%, signal=214%

## Sheet: Eif4a3 GSEA KEGG
NAME	GS<br> follow link to MSigDB	GS DETAILS	SIZE	ES	NES	NOM p-val	FDR q-val	FWER p-val	RANK AT MAX	LEADING EDGE
KEGG_RIBOSOME	KEGG_RIBOSOME	Details ...	82	0.602229	2.20356	0	0	0	4272	tags=74%, list=23%, signal=96%
KEGG_DNA_REPLICATION	KEGG_DNA_REPLICATION	Details ...	35	0.510763	1.71867	0	0.0433931	0.086	3739	tags=51%, list=20%, signal=64%
KEGG_RNA_POLYMERASE	KEGG_RNA_POLYMERASE	Details ...	27	0.529975	1.70993	0	0.0315891	0.093	4525	tags=56%, list=25%, signal=74%
KEGG_PYRIMIDINE_METABOLISM	KEGG_PYRIMIDINE_METABOLISM	Details ...	90	0.372052	1.36749	0.006	0.285667	0.992	5992	tags=46%, list=33%, signal=67%
KEGG_PATHWAYS_IN_CANCER	KEGG_PATHWAYS_IN_CANCER		297	0.307449	1.22146	0.006	0.491221	1	9012	tags=56%, list=49%, signal=108%
KEGG_BASAL_CELL_CARCINOMA	KEGG_BASAL_CELL_CARCINOMA	Details ...	52	0.410393	1.43672	0.007	0.224422	0.887	6505	tags=56%, list=35%, signal=86%
KEGG_VEGF_SIGNALING_PATHWAY	KEGG_VEGF_SIGNALING_PATHWAY	Details ...	65	0.400113	1.44535	0.008	0.253709	0.865	5753	tags=49%, list=31%, signal=71%
KEGG_P53_SIGNALING_PATHWAY	KEGG_P53_SIGNALING_PATHWAY	Details ...	59	0.401997	1.43023	0.009	0.219984	0.903	9367	tags=73%, list=51%, signal=148%
KEGG_AMINOACYL_TRNA_BIOSYNTHESIS	KEGG_AMINOACYL_TRNA_BIOSYNTHESIS	Details ...	41	0.4315	1.46352	0.00901804	0.241487	0.809	8013	tags=71%, list=43%, signal=125%
KEGG_ECM_RECEPTOR_INTERACTION	KEGG_ECM_RECEPTOR_INTERACTION	Details ...	81	0.379074	1.39005	0.011	0.305958	0.973	9360	tags=69%, list=51%, signal=140%
KEGG_CITRATE_CYCLE_TCA_CYCLE	KEGG_CITRATE_CYCLE_TCA_CYCLE	Details ...	26	0.476683	1.51913	0.0120482	0.22531	0.599	8176	tags=77%, list=44%, signal=138%
KEGG_MISMATCH_REPAIR	KEGG_MISMATCH_REPAIR	Details ...	22	0.484798	1.51754	0.0151668	0.183834	0.605	4493	tags=50%, list=24%, signal=66%
KEGG_CYSTEINE_AND_METHIONINE_METABOLISM	KEGG_CYSTEINE_AND_METHIONINE_METABOLISM	Details ...	27	0.444109	1.4436	0.0220884	0.230397	0.869	4598	tags=52%, list=25%, signal=69%
KEGG_ONE_CARBON_POOL_BY_FOLATE	KEGG_ONE_CARBON_POOL_BY_FOLATE	Details ...	16	0.502124	1.47708	0.0286885	0.247146	0.772	4679	tags=50%, list=25%, signal=67%
KEGG_HUNTINGTONS_DISEASE	KEGG_HUNTINGTONS_DISEASE		151	0.317422	1.22514	0.03	0.505418	1	9791	tags=64%, list=53%, signal=136%
KEGG_PROTEASOME	KEGG_PROTEASOME	Details ...	43	0.396832	1.3711	0.033	0.294927	0.988	7257	tags=65%, list=39%, signal=107%
KEGG_NUCLEOTIDE_EXCISION_REPAIR	KEGG_NUCLEOTIDE_EXCISION_REPAIR	Details ...	43	0.389393	1.32933	0.038	0.366385	0.999	4694	tags=42%, list=25%, signal=56%
KEGG_CELL_CYCLE	KEGG_CELL_CYCLE		118	0.325842	1.23552	0.04	0.492573	1	9475	tags=60%, list=51%, signal=123%
KEGG_FOCAL_ADHESION	KEGG_FOCAL_ADHESION		188	0.307835	1.19688	0.04	0.540513	1	9759	tags=61%, list=53%, signal=128%
KEGG_GLIOMA	KEGG_GLIOMA		59	0.371591	1.31461	0.042042	0.359266	0.999	8171	tags=59%, list=44%, signal=106%
KEGG_PENTOSE_PHOSPHATE_PATHWAY	KEGG_PENTOSE_PHOSPHATE_PATHWAY	Details ...	19	0.454845	1.38164	0.0426829	0.306299	0.984	7631	tags=63%, list=41%, signal=108%
KEGG_LEUKOCYTE_TRANSENDOTHELIAL_MIGRATION	KEGG_LEUKOCYTE_TRANSENDOTHELIAL_MIGRATION		101	0.336147	1.2548	0.043	0.446821	1	8412	tags=54%, list=46%, signal=100%
KEGG_PATHOGENIC_ESCHERICHIA_COLI_INFECTION	KEGG_PATHOGENIC_ESCHERICHIA_COLI_INFECTION		49	0.371776	1.30407	0.044	0.361045	0.999	3654	tags=37%, list=20%, signal=46%
KEGG_VALINE_LEUCINE_AND_ISOLEUCINE_DEGRADATION	KEGG_VALINE_LEUCINE_AND_ISOLEUCINE_DEGRADATION		42	0.379643	1.30879	0.0510511	0.361987	0.999	5710	tags=43%, list=31%, signal=62%
KEGG_DRUG_METABOLISM_OTHER_ENZYMES	KEGG_DRUG_METABOLISM_OTHER_ENZYMES	Details ...	20	0.455362	1.38123	0.0560081	0.285418	0.984	5960	tags=50%, list=32%, signal=74%
KEGG_FRUCTOSE_AND_MANNOSE_METABOLISM	KEGG_FRUCTOSE_AND_MANNOSE_METABOLISM	Details ...	30	0.403116	1.32379	0.0572289	0.366632	0.999	8758	tags=70%, list=48%, signal=133%
KEGG_HEDGEHOG_SIGNALING_PATHWAY	KEGG_HEDGEHOG_SIGNALING_PATHWAY		51	0.368445	1.28493	0.058	0.413351	1	7335	tags=55%, list=40%, signal=91%
KEGG_ALDOSTERONE_REGULATED_SODIUM_REABSORPTION	KEGG_ALDOSTERONE_REGULATED_SODIUM_REABSORPTION	Details ...	35	0.397992	1.33501	0.0601805	0.36974	0.999	8171	tags=60%, list=44%, signal=108%
KEGG_SMALL_CELL_LUNG_CANCER	KEGG_SMALL_CELL_LUNG_CANCER		81	0.331614	1.2195	0.068	0.486249	1	9514	tags=64%, list=52%, signal=132%
KEGG_AXON_GUIDANCE	KEGG_AXON_GUIDANCE		123	0.312741	1.1756	0.074	0.541539	1	10027	tags=64%, list=54%, signal=140%
KEGG_GLYCOLYSIS_GLUCONEOGENESIS	KEGG_GLYCOLYSIS_GLUCONEOGENESIS		40	0.37312	1.26864	0.079	0.425409	1	8026	tags=55%, list=44%, signal=97%
KEGG_PORPHYRIN_AND_CHLOROPHYLL_METABOLISM	KEGG_PORPHYRIN_AND_CHLOROPHYLL_METABOLISM	Details ...	22	0.417078	1.32083	0.082912	0.357877	0.999	8294	tags=73%, list=45%, signal=132%
KEGG_BASE_EXCISION_REPAIR	KEGG_BASE_EXCISION_REPAIR		33	0.382355	1.27171	0.0851703	0.42914	1	5792	tags=45%, list=31%, signal=66%
KEGG_TGF_BETA_SIGNALING_PATHWAY	KEGG_TGF_BETA_SIGNALING_PATHWAY		78	0.329639	1.19527	0.088	0.53376	1	7602	tags=51%, list=41%, signal=87%
KEGG_PYRUVATE_METABOLISM	KEGG_PYRUVATE_METABOLISM		31	0.388867	1.27849	0.0930931	0.419246	1	8489	tags=65%, list=46%, signal=119%
KEGG_HYPERTROPHIC_CARDIOMYOPATHY_HCM	KEGG_HYPERTROPHIC_CARDIOMYOPATHY_HCM		73	0.327085	1.19103	0.1	0.513112	1	9697	tags=62%, list=53%, signal=130%
KEGG_DRUG_METABOLISM_CYTOCHROME_P450	KEGG_DRUG_METABOLISM_CYTOCHROME_P450		25	0.399232	1.26847	0.111334	0.410964	1	3925	tags=40%, list=21%, signal=51%
KEGG_ARRHYTHMOGENIC_RIGHT_VENTRICULAR_CARDIOMYOPATHY_ARVC	KEGG_ARRHYTHMOGENIC_RIGHT_VENTRICULAR_CARDIOMYOPATHY_ARVC		69	0.330345	1.18559	0.113	0.511685	1	9782	tags=62%, list=53%, signal=132%
KEGG_PROSTATE_CANCER	KEGG_PROSTATE_CANCER		84	0.319452	1.16823	0.113	0.550484	1	9012	tags=57%, list=49%, signal=111%
KEGG_INTESTINAL_IMMUNE_NETWORK_FOR_IGA_PRODUCTION	KEGG_INTESTINAL_IMMUNE_NETWORK_FOR_IGA_PRODUCTION		24	0.392474	1.25125	0.120724	0.445132	1	4459	tags=33%, list=24%, signal=44%
KEGG_FC_EPSILON_RI_SIGNALING_PATHWAY	KEGG_FC_EPSILON_RI_SIGNALING_PATHWAY		65	0.332569	1.19726	0.123	0.553214	1	6309	tags=45%, list=34%, signal=68%
KEGG_FATTY_ACID_METABOLISM	KEGG_FATTY_ACID_METABOLISM		33	0.36941	1.22809	0.123742	0.508743	1	5742	tags=45%, list=31%, signal=66%
KEGG_CELL_ADHESION_MOLECULES_CAMS	KEGG_CELL_ADHESION_MOLECULES_CAMS		92	0.314253	1.16737	0.124	0.542815	1	6440	tags=43%, list=35%, signal=66%
KEGG_OXIDATIVE_PHOSPHORYLATION	KEGG_OXIDATIVE_PHOSPHORYLATION		104	0.309504	1.1553	0.124	0.560104	1	8777	tags=59%, list=48%, signal=111%
KEGG_SYSTEMIC_LUPUS_ERYTHEMATOSUS	KEGG_SYSTEMIC_LUPUS_ERYTHEMATOSUS		73	0.326075	1.17447	0.125	0.535302	1	6703	tags=44%, list=36%, signal=69%
KEGG_PARKINSONS_DISEASE	KEGG_PARKINSONS_DISEASE		106	0.310917	1.15313	0.137	0.537807	1	9542	tags=63%, list=52%, signal=130%
KEGG_ENDOMETRIAL_CANCER	KEGG_ENDOMETRIAL_CANCER		49	0.344541	1.19512	0.14	0.521471	1	8171	tags=53%, list=44%, signal=95%
KEGG_TIGHT_JUNCTION	KEGG_TIGHT_JUNCTION		110	0.30583	1.13744	0.148	0.553243	1	8529	tags=51%, list=46%, signal=94%
KEGG_CALCIUM_SIGNALING_PATHWAY	KEGG_CALCIUM_SIGNALING_PATHWAY		147	0.293628	1.12404	0.149	0.571736	1	10657	tags=69%, list=58%, signal=162%
KEGG_PURINE_METABOLISM	KEGG_PURINE_METABOLISM		136	0.294186	1.11933	0.155	0.581313	1	5629	tags=40%, list=31%, signal=57%
KEGG_BUTANOATE_METABOLISM	KEGG_BUTANOATE_METABOLISM		29	0.368618	1.22442	0.157789	0.493399	1	5524	tags=45%, list=30%, signal=64%
KEGG_MAPK_SIGNALING_PATHWAY	KEGG_MAPK_SIGNALING_PATHWAY		237	0.276417	1.08993	0.164	0.627245	1	10093	tags=58%, list=55%, signal=126%
KEGG_CARDIAC_MUSCLE_CONTRACTION	KEGG_CARDIAC_MUSCLE_CONTRACTION		63	0.320724	1.15591	0.173	0.568348	1	8777	tags=62%, list=48%, signal=118%
KEGG_MELANOGENESIS	KEGG_MELANOGENESIS		92	0.308448	1.13596	0.177	0.550732	1	8863	tags=55%, list=48%, signal=106%
KEGG_GLYCOSAMINOGLYCAN_BIOSYNTHESIS_HEPARAN_SULFATE	KEGG_GLYCOSAMINOGLYCAN_BIOSYNTHESIS_HEPARAN_SULFATE		25	0.375783	1.19834	0.188069	0.563661	1	6372	tags=44%, list=35%, signal=67%
KEGG_THYROID_CANCER	KEGG_THYROID_CANCER		26	0.376787	1.19499	0.188566	0.509601	1	6194	tags=46%, list=34%, signal=69%
KEGG_CHRONIC_MYELOID_LEUKEMIA	KEGG_CHRONIC_MYELOID_LEUKEMIA		69	0.320533	1.1506	0.191	0.538427	1	9109	tags=55%, list=49%, signal=108%
KEGG_ETHER_LIPID_METABOLISM	KEGG_ETHER_LIPID_METABOLISM		26	0.368648	1.18663	0.197382	0.51873	1	5753	tags=46%, list=31%, signal=67%
KEGG_VASCULAR_SMOOTH_MUSCLE_CONTRACTION	KEGG_VASCULAR_SMOOTH_MUSCLE_CONTRACTION		99	0.296952	1.10575	0.198	0.604108	1	9261	tags=59%, list=50%, signal=117%
KEGG_NON_SMALL_CELL_LUNG_CANCER	KEGG_NON_SMALL_CELL_LUNG_CANCER		51	0.329379	1.14526	0.199	0.550309	1	8171	tags=55%, list=44%, signal=98%
KEGG_TYPE_II_DIABETES_MELLITUS	KEGG_TYPE_II_DIABETES_MELLITUS		40	0.33623	1.15354	0.199199	0.546197	1	6685	tags=43%, list=36%, signal=67%
KEGG_COLORECTAL_CANCER	KEGG_COLORECTAL_CANCER		61	0.316805	1.12928	0.203	0.559825	1	9109	tags=56%, list=49%, signal=110%
KEGG_ARACHIDONIC_ACID_METABOLISM	KEGG_ARACHIDONIC_ACID_METABOLISM		33	0.353525	1.15976	0.220101	0.562473	1	5903	tags=45%, list=32%, signal=67%
KEGG_PROPANOATE_METABOLISM	KEGG_PROPANOATE_METABOLISM		29	0.351685	1.15383	0.227	0.555542	1	4169	tags=31%, list=23%, signal=40%
KEGG_LONG_TERM_DEPRESSION	KEGG_LONG_TERM_DEPRESSION		62	0.315003	1.1179	0.235235	0.578794	1	6257	tags=45%, list=34%, signal=68%
KEGG_ERBB_SIGNALING_PATHWAY	KEGG_ERBB_SIGNALING_PATHWAY		82	0.298589	1.10079	0.24	0.608294	1	10236	tags=65%, list=56%, signal=145%
KEGG_GAP_JUNCTION	KEGG_GAP_JUNCTION		80	0.299761	1.09728	0.242	0.605651	1	8927	tags=58%, list=48%, signal=111%
KEGG_RNA_DEGRADATION	KEGG_RNA_DEGRADATION		56	0.313703	1.11148	0.243	0.588809	1	9635	tags=64%, list=52%, signal=134%
KEGG_CHEMOKINE_SIGNALING_PATHWAY	KEGG_CHEMOKINE_SIGNALING_PATHWAY		143	0.283843	1.07972	0.248	0.634095	1	8630	tags=50%, list=47%, signal=94%
KEGG_METABOLISM_OF_XENOBIOTICS_BY_CYTOCHROME_P450	KEGG_METABOLISM_OF_XENOBIOTICS_BY_CYTOCHROME_P450		22	0.365895	1.14258	0.25355	0.541311	1	3925	tags=36%, list=21%, signal=46%
KEGG_SPLICEOSOME	KEGG_SPLICEOSOME		121	0.284637	1.07701	0.255	0.629093	1	7003	tags=45%, list=38%, signal=73%
KEGG_DILATED_CARDIOMYOPATHY	KEGG_DILATED_CARDIOMYOPATHY		80	0.2972	1.08931	0.265	0.621424	1	8682	tags=54%, list=47%, signal=101%
KEGG_GLYCINE_SERINE_AND_THREONINE_METABOLISM	KEGG_GLYCINE_SERINE_AND_THREONINE_METABOLISM		25	0.359912	1.13428	0.265121	0.548303	1	8241	tags=56%, list=45%, signal=101%
KEGG_TERPENOID_BACKBONE_BIOSYNTHESIS	KEGG_TERPENOID_BACKBONE_BIOSYNTHESIS		15	0.39197	1.14332	0.270382	0.548167	1	7144	tags=53%, list=39%, signal=87%
KEGG_VIRAL_MYOCARDITIS	KEGG_VIRAL_MYOCARDITIS		41	0.322412	1.10366	0.282	0.604628	1	10134	tags=63%, list=55%, signal=141%
KEGG_CYTOSOLIC_DNA_SENSING_PATHWAY	KEGG_CYTOSOLIC_DNA_SENSING_PATHWAY		34	0.332692	1.11247	0.284284	0.593473	1	4529	tags=32%, list=25%, signal=43%
KEGG_MTOR_SIGNALING_PATHWAY	KEGG_MTOR_SIGNALING_PATHWAY		50	0.309737	1.08829	0.294	0.609015	1	8650	tags=54%, list=47%, signal=101%
KEGG_ARGININE_AND_PROLINE_METABOLISM	KEGG_ARGININE_AND_PROLINE_METABOLISM		43	0.318463	1.10053	0.299299	0.600857	1	5370	tags=40%, list=29%, signal=56%
KEGG_NEUROACTIVE_LIGAND_RECEPTOR_INTERACTION	KEGG_NEUROACTIVE_LIGAND_RECEPTOR_INTERACTION		178	0.272317	1.05361	0.308	0.681756	1	9433	tags=54%, list=51%, signal=111%
KEGG_SPHINGOLIPID_METABOLISM	KEGG_SPHINGOLIPID_METABOLISM		34	0.329735	1.08879	0.311311	0.614993	1	9489	tags=56%, list=51%, signal=115%
KEGG_REGULATION_OF_ACTIN_CYTOSKELETON	KEGG_REGULATION_OF_ACTIN_CYTOSKELETON		186	0.272059	1.05099	0.317	0.668494	1	9940	tags=57%, list=54%, signal=122%
KEGG_NOD_LIKE_RECEPTOR_SIGNALING_PATHWAY	KEGG_NOD_LIKE_RECEPTOR_SIGNALING_PATHWAY		44	0.317889	1.07919	0.32032	0.62838	1	9012	tags=57%, list=49%, signal=111%
KEGG_PPAR_SIGNALING_PATHWAY	KEGG_PPAR_SIGNALING_PATHWAY		45	0.313219	1.06974	0.328328	0.6427	1	8094	tags=56%, list=44%, signal=99%
KEGG_MELANOMA	KEGG_MELANOMA		60	0.304095	1.0763	0.329	0.624086	1	8171	tags=50%, list=44%, signal=90%
KEGG_T_CELL_RECEPTOR_SIGNALING_PATHWAY	KEGG_T_CELL_RECEPTOR_SIGNALING_PATHWAY		87	0.286601	1.05591	0.337	0.689127	1	10022	tags=61%, list=54%, signal=133%
KEGG_WNT_SIGNALING_PATHWAY	KEGG_WNT_SIGNALING_PATHWAY		135	0.2765	1.0471	0.353	0.675239	1	6267	tags=40%, list=34%, signal=60%
KEGG_PROGESTERONE_MEDIATED_OOCYTE_MATURATION	KEGG_PROGESTERONE_MEDIATED_OOCYTE_MATURATION		81	0.286089	1.052	0.361	0.679874	1	11468	tags=72%, list=62%, signal=189%
KEGG_BLADDER_CANCER	KEGG_BLADDER_CANCER		37	0.312853	1.05419	0.392965	0.687709	1	8266	tags=57%, list=45%, signal=103%
KEGG_ACUTE_MYELOID_LEUKEMIA	KEGG_ACUTE_MYELOID_LEUKEMIA		54	0.297535	1.05104	0.395	0.675925	1	9012	tags=54%, list=49%, signal=105%
KEGG_UBIQUITIN_MEDIATED_PROTEOLYSIS	KEGG_UBIQUITIN_MEDIATED_PROTEOLYSIS		128	0.270445	1.02396	0.408	0.732964	1	8685	tags=49%, list=47%, signal=92%
KEGG_AMINO_SUGAR_AND_NUCLEOTIDE_SUGAR_METABOLISM	KEGG_AMINO_SUGAR_AND_NUCLEOTIDE_SUGAR_METABOLISM		42	0.299131	1.03177	0.417	0.719739	1	6863	tags=45%, list=37%, signal=72%
KEGG_ABC_TRANSPORTERS	KEGG_ABC_TRANSPORTERS		36	0.308472	1.0281	0.423695	0.725204	1	5795	tags=36%, list=31%, signal=53%
KEGG_LYSINE_DEGRADATION	KEGG_LYSINE_DEGRADATION		42	0.300047	1.03595	0.424	0.711239	1	8191	tags=50%, list=44%, signal=90%
KEGG_BETA_ALANINE_METABOLISM	KEGG_BETA_ALANINE_METABOLISM		20	0.328253	1.01476	0.444894	0.736642	1	4297	tags=30%, list=23%, signal=39%
KEGG_RIBOFLAVIN_METABOLISM	KEGG_RIBOFLAVIN_METABOLISM		16	0.348307	1.01826	0.449275	0.746671	1	8934	tags=69%, list=48%, signal=133%
KEGG_PROXIMAL_TUBULE_BICARBONATE_RECLAMATION	KEGG_PROXIMAL_TUBULE_BICARBONATE_RECLAMATION		16	0.342433	1.01512	0.450675	0.742829	1	7511	tags=56%, list=41%, signal=95%
KEGG_ANTIGEN_PROCESSING_AND_PRESENTATION	KEGG_ANTIGEN_PROCESSING_AND_PRESENTATION		33	0.305046	1.01808	0.458	0.739472	1	8564	tags=55%, list=46%, signal=102%
KEGG_ALZHEIMERS_DISEASE	KEGG_ALZHEIMERS_DISEASE		142	0.263758	1.00654	0.474	0.75855	1	10891	tags=65%, list=59%, signal=159%
KEGG_BASAL_TRANSCRIPTION_FACTORS	KEGG_BASAL_TRANSCRIPTION_FACTORS		30	0.30267	0.996071	0.502513	0.788481	1	6329	tags=40%, list=34%, signal=61%
KEGG_REGULATION_OF_AUTOPHAGY	KEGG_REGULATION_OF_AUTOPHAGY		19	0.321147	0.982789	0.5087	0.821037	1	9203	tags=58%, list=50%, signal=115%
KEGG_COMPLEMENT_AND_COAGULATION_CASCADES	KEGG_COMPLEMENT_AND_COAGULATION_CASCADES		38	0.289307	0.985997	0.513513	0.817318	1	6703	tags=45%, list=36%, signal=70%
KEGG_OLFACTORY_TRANSDUCTION	KEGG_OLFACTORY_TRANSDUCTION		22	0.312737	0.980647	0.530426	0.820874	1	8042	tags=55%, list=44%, signal=97%
KEGG_NATURAL_KILLER_CELL_MEDIATED_CYTOTOXICITY	KEGG_NATURAL_KILLER_CELL_MEDIATED_CYTOTOXICITY		74	0.268722	0.974755	0.543	0.825597	1	8171	tags=47%, list=44%, signal=85%
KEGG_OOCYTE_MEIOSIS	KEGG_OOCYTE_MEIOSIS		99	0.262996	0.976786	0.556	0.826388	1	10672	tags=63%, list=58%, signal=148%
KEGG_RIG_I_LIKE_RECEPTOR_SIGNALING_PATHWAY	KEGG_RIG_I_LIKE_RECEPTOR_SIGNALING_PATHWAY		50	0.276075	0.969763	0.564565	0.827962	1	9012	tags=50%, list=49%, signal=98%
KEGG_GLYCOSYLPHOSPHATIDYLINOSITOL_GPI_ANCHOR_BIOSYNTHESIS	KEGG_GLYCOSYLPHOSPHATIDYLINOSITOL_GPI_ANCHOR_BIOSYNTHESIS		24	0.295227	0.94509	0.577621	0.861092	1	8698	tags=50%, list=47%, signal=95%
KEGG_RENAL_CELL_CARCINOMA	KEGG_RENAL_CELL_CARCINOMA		68	0.265684	0.962559	0.58	0.828907	1	8467	tags=46%, list=46%, signal=84%
KEGG_GNRH_SIGNALING_PATHWAY	KEGG_GNRH_SIGNALING_PATHWAY		87	0.26189	0.96535	0.581	0.834862	1	11727	tags=69%, list=64%, signal=189%
KEGG_NEUROTROPHIN_SIGNALING_PATHWAY	KEGG_NEUROTROPHIN_SIGNALING_PATHWAY		117	0.257896	0.971092	0.584	0.830764	1	9012	tags=48%, list=49%, signal=93%
KEGG_ADHERENS_JUNCTION	KEGG_ADHERENS_JUNCTION		72	0.264338	0.959753	0.596	0.830053	1	8124	tags=47%, list=44%, signal=84%
KEGG_GLUTATHIONE_METABOLISM	KEGG_GLUTATHIONE_METABOLISM		40	0.274952	0.941463	0.600601	0.864835	1	9257	tags=60%, list=50%, signal=120%
KEGG_AMYOTROPHIC_LATERAL_SCLEROSIS_ALS	KEGG_AMYOTROPHIC_LATERAL_SCLEROSIS_ALS		45	0.271533	0.937899	0.604605	0.853239	1	10408	tags=64%, list=56%, signal=148%
KEGG_NOTCH_SIGNALING_PATHWAY	KEGG_NOTCH_SIGNALING_PATHWAY		45	0.275061	0.949349	0.611612	0.855658	1	10064	tags=58%, list=55%, signal=127%
KEGG_INSULIN_SIGNALING_PATHWAY	KEGG_INSULIN_SIGNALING_PATHWAY		121	0.255479	0.963866	0.614	0.832184	1	8990	tags=48%, list=49%, signal=93%
KEGG_NICOTINATE_AND_NICOTINAMIDE_METABOLISM	KEGG_NICOTINATE_AND_NICOTINAMIDE_METABOLISM		21	0.297443	0.919121	0.620549	0.870231	1	11520	tags=81%, list=62%, signal=216%
KEGG_GLYCEROPHOSPHOLIPID_METABOLISM	KEGG_GLYCEROPHOSPHOLIPID_METABOLISM		67	0.259359	0.938196	0.637	0.859817	1	8287	tags=48%, list=45%, signal=86%
KEGG_PANCREATIC_CANCER	KEGG_PANCREATIC_CANCER		68	0.25759	0.931694	0.648	0.863958	1	9109	tags=50%, list=49%, signal=98%
KEGG_HOMOLOGOUS_RECOMBINATION	KEGG_HOMOLOGOUS_RECOMBINATION		27	0.283974	0.907388	0.648241	0.895054	1	5158	tags=33%, list=28%, signal=46%
KEGG_GLYCEROLIPID_METABOLISM	KEGG_GLYCEROLIPID_METABOLISM		40	0.270146	0.923445	0.648649	0.872733	1	11458	tags=70%, list=62%, signal=185%
KEGG_TOLL_LIKE_RECEPTOR_SIGNALING_PATHWAY	KEGG_TOLL_LIKE_RECEPTOR_SIGNALING_PATHWAY		79	0.25811	0.939251	0.649	0.86404	1	9971	tags=56%, list=54%, signal=121%
KEGG_FC_GAMMA_R_MEDIATED_PHAGOCYTOSIS	KEGG_FC_GAMMA_R_MEDIATED_PHAGOCYTOSIS		88	0.254238	0.931288	0.659	0.857896	1	11198	tags=61%, list=61%, signal=156%
KEGG_STARCH_AND_SUCROSE_METABOLISM	KEGG_STARCH_AND_SUCROSE_METABOLISM		22	0.284822	0.892364	0.672431	0.903325	1	9172	tags=50%, list=50%, signal=99%
KEGG_TRYPTOPHAN_METABOLISM	KEGG_TRYPTOPHAN_METABOLISM		33	0.266078	0.887446	0.700503	0.900701	1	5994	tags=36%, list=33%, signal=54%
KEGG_RETINOL_METABOLISM	KEGG_RETINOL_METABOLISM		17	0.288695	0.857433	0.708848	0.950806	1	10054	tags=59%, list=55%, signal=129%
KEGG_B_CELL_RECEPTOR_SIGNALING_PATHWAY	KEGG_B_CELL_RECEPTOR_SIGNALING_PATHWAY		70	0.248443	0.90259	0.71	0.899887	1	5107	tags=31%, list=28%, signal=43%
KEGG_ADIPOCYTOKINE_SIGNALING_PATHWAY	KEGG_ADIPOCYTOKINE_SIGNALING_PATHWAY		59	0.2527	0.893028	0.725726	0.908986	1	9012	tags=44%, list=49%, signal=86%
KEGG_LONG_TERM_POTENTIATION	KEGG_LONG_TERM_POTENTIATION		60	0.250393	0.891269	0.733	0.898735	1	9791	tags=58%, list=53%, signal=124%
KEGG_CYTOKINE_CYTOKINE_RECEPTOR_INTERACTION	KEGG_CYTOKINE_CYTOKINE_RECEPTOR_INTERACTION		139	0.243743	0.920231	0.747	0.874184	1	7959	tags=43%, list=43%, signal=75%
KEGG_SELENOAMINO_ACID_METABOLISM	KEGG_SELENOAMINO_ACID_METABOLISM		23	0.267262	0.841731	0.751264	0.973445	1	9516	tags=61%, list=52%, signal=126%
KEGG_JAK_STAT_SIGNALING_PATHWAY	KEGG_JAK_STAT_SIGNALING_PATHWAY		91	0.244362	0.899999	0.753	0.899043	1	9521	tags=51%, list=52%, signal=104%
KEGG_HEMATOPOIETIC_CELL_LINEAGE	KEGG_HEMATOPOIETIC_CELL_LINEAGE		43	0.251141	0.863862	0.753	0.945215	1	4459	tags=28%, list=24%, signal=37%
KEGG_ALANINE_ASPARTATE_AND_GLUTAMATE_METABOLISM	KEGG_ALANINE_ASPARTATE_AND_GLUTAMATE_METABOLISM		26	0.252709	0.813363	0.803015	0.998896	1	7685	tags=46%, list=42%, signal=79%
KEGG_O_GLYCAN_BIOSYNTHESIS	KEGG_O_GLYCAN_BIOSYNTHESIS		20	0.250561	0.763963	0.827968	0.996397	1	11632	tags=65%, list=63%, signal=176%
KEGG_PRIMARY_IMMUNODEFICIENCY	KEGG_PRIMARY_IMMUNODEFICIENCY		26	0.249887	0.794595	0.837186	0.996136	1	6365	tags=35%, list=35%, signal=53%
KEGG_TASTE_TRANSDUCTION	KEGG_TASTE_TRANSDUCTION		22	0.247523	0.772472	0.837374	1	1	12309	tags=82%, list=67%, signal=246%
KEGG_VASOPRESSIN_REGULATED_WATER_REABSORPTION	KEGG_VASOPRESSIN_REGULATED_WATER_REABSORPTION		40	0.234787	0.800493	0.840841	1	1	5059	tags=30%, list=27%, signal=41%
KEGG_PROTEIN_EXPORT	KEGG_PROTEIN_EXPORT		22	0.246619	0.768334	0.847095	0.998918	1	10368	tags=50%, list=56%, signal=114%
KEGG_APOPTOSIS	KEGG_APOPTOSIS		73	0.231564	0.835379	0.859	0.97072	1	9357	tags=51%, list=51%, signal=103%
KEGG_LEISHMANIA_INFECTION	KEGG_LEISHMANIA_INFECTION		47	0.23015	0.798159	0.869	0.998855	1	9012	tags=49%, list=49%, signal=95%
KEGG_PEROXISOME	KEGG_PEROXISOME		69	0.22399	0.806033	0.891	1	1	12450	tags=74%, list=68%, signal=227%
KEGG_PRION_DISEASES	KEGG_PRION_DISEASES		26	0.227045	0.730356	0.894046	0.998113	1	8741	tags=50%, list=47%, signal=95%
KEGG_GLYCOSPHINGOLIPID_BIOSYNTHESIS_GANGLIO_SERIES	KEGG_GLYCOSPHINGOLIPID_BIOSYNTHESIS_GANGLIO_SERIES		15	0.232761	0.680786	0.905602	1	1	7159	tags=40%, list=39%, signal=65%
KEGG_ENDOCYTOSIS	KEGG_ENDOCYTOSIS		163	0.216795	0.835664	0.929	0.977553	1	8139	tags=39%, list=44%, signal=70%
KEGG_GLYCOSAMINOGLYCAN_DEGRADATION	KEGG_GLYCOSAMINOGLYCAN_DEGRADATION		19	0.213876	0.654548	0.931772	1	1	5655	tags=32%, list=31%, signal=46%
KEGG_EPITHELIAL_CELL_SIGNALING_IN_HELICOBACTER_PYLORI_INFECTION	KEGG_EPITHELIAL_CELL_SIGNALING_IN_HELICOBACTER_PYLORI_INFECTION		58	0.214568	0.758135	0.933	0.994986	1	9012	tags=45%, list=49%, signal=87%
KEGG_VIBRIO_CHOLERAE_INFECTION	KEGG_VIBRIO_CHOLERAE_INFECTION		48	0.213055	0.734951	0.936	1	1	13153	tags=71%, list=71%, signal=247%
KEGG_PHOSPHATIDYLINOSITOL_SIGNALING_SYSTEM	KEGG_PHOSPHATIDYLINOSITOL_SIGNALING_SYSTEM		70	0.216191	0.778145	0.938	1	1	10649	tags=59%, list=58%, signal=138%
KEGG_INOSITOL_PHOSPHATE_METABOLISM	KEGG_INOSITOL_PHOSPHATE_METABOLISM		51	0.20957	0.733621	0.939	1	1	12224	tags=69%, list=66%, signal=203%
KEGG_BIOSYNTHESIS_OF_UNSATURATED_FATTY_ACIDS	KEGG_BIOSYNTHESIS_OF_UNSATURATED_FATTY_ACIDS		19	0.21029	0.641883	0.939857	1	1	13242	tags=79%, list=72%, signal=280%
KEGG_TYROSINE_METABOLISM	KEGG_TYROSINE_METABOLISM		28	0.205976	0.674866	0.948898	1	1	10352	tags=50%, list=56%, signal=114%
KEGG_GLYCOSPHINGOLIPID_BIOSYNTHESIS_LACTO_AND_NEOLACTO_SERIES	KEGG_GLYCOSPHINGOLIPID_BIOSYNTHESIS_LACTO_AND_NEOLACTO_SERIES		18	0.215429	0.641771	0.95092	1	1	14033	tags=89%, list=76%, signal=372%
KEGG_LYSOSOME	KEGG_LYSOSOME		110	0.203012	0.76921	0.962	1	1	11005	tags=54%, list=60%, signal=132%
KEGG_SNARE_INTERACTIONS_IN_VESICULAR_TRANSPORT	KEGG_SNARE_INTERACTIONS_IN_VESICULAR_TRANSPORT		32	0.191084	0.633316	0.968876	1	1	13005	tags=72%, list=71%, signal=244%
KEGG_GLYCOSAMINOGLYCAN_BIOSYNTHESIS_CHONDROITIN_SULFATE	KEGG_GLYCOSAMINOGLYCAN_BIOSYNTHESIS_CHONDROITIN_SULFATE		21	0.182421	0.563559	0.985801	1	1	6830	tags=33%, list=37%, signal=53%
KEGG_DORSO_VENTRAL_AXIS_FORMATION	KEGG_DORSO_VENTRAL_AXIS_FORMATION		20	0.17943	0.545185	0.986855	1	1	12293	tags=55%, list=67%, signal=165%
KEGG_HISTIDINE_METABOLISM	KEGG_HISTIDINE_METABOLISM		22	0.164077	0.513121	0.990918	0.997408	1	10541	tags=45%, list=57%, signal=106%
KEGG_N_GLYCAN_BIOSYNTHESIS	KEGG_N_GLYCAN_BIOSYNTHESIS		44	0.163799	0.557692	0.996997	1	1	14077	tags=75%, list=76%, signal=316%

## Sheet: Magoh GSEA GO
NAME	GS<br> follow link to MSigDB	GS DETAILS	SIZE	ES	NES	NOM p-val	FDR q-val	FWER p-val	RANK AT MAX	LEADING EDGE
SMALL_NUCLEAR_RIBONUCLEOPROTEIN_COMPLEX	SMALL_NUCLEAR_RIBONUCLEOPROTEIN_COMPLEX	Details ...	22	0.613669	1.80955	0	0.128756	0.122	4739	tags=64%, list=26%, signal=86%
STRUCTURAL_CONSTITUENT_OF_RIBOSOME	STRUCTURAL_CONSTITUENT_OF_RIBOSOME	Details ...	77	0.526701	1.79955	0	0.0698668	0.131	6193	tags=71%, list=34%, signal=107%
MITOCHONDRIAL_MEMBRANE_PART	MITOCHONDRIAL_MEMBRANE_PART	Details ...	51	0.485756	1.59418	0	0.347747	0.917	4464	tags=53%, list=24%, signal=70%
MITOCHONDRIAL_INNER_MEMBRANE	MITOCHONDRIAL_INNER_MEMBRANE	Details ...	63	0.479712	1.58981	0	0.32037	0.932	4581	tags=54%, list=25%, signal=72%
ORGANELLE_INNER_MEMBRANE	ORGANELLE_INNER_MEMBRANE	Details ...	70	0.457122	1.53339	0	0.379577	0.995	5652	tags=54%, list=31%, signal=78%
STRUCTURAL_MOLECULE_ACTIVITY	STRUCTURAL_MOLECULE_ACTIVITY		197	0.372758	1.3502	0	0.739814	1	6193	tags=49%, list=34%, signal=73%
MITOCHONDRIAL_MEMBRANE	MITOCHONDRIAL_MEMBRANE		82	0.418069	1.43014	0.001	0.634967	1	4660	tags=46%, list=25%, signal=62%
MITOCHONDRION_ORGANIZATION_AND_BIOGENESIS	MITOCHONDRION_ORGANIZATION_AND_BIOGENESIS	Details ...	45	0.461668	1.50214	0.002	0.411556	0.999	4700	tags=49%, list=25%, signal=65%
DNA_DAMAGE_RESPONSESIGNAL_TRANSDUCTION	DNA_DAMAGE_RESPONSESIGNAL_TRANSDUCTION	Details ...	28	0.505174	1.55195	0.00200602	0.399924	0.982	7652	tags=75%, list=42%, signal=128%
CELLULAR_RESPIRATION	CELLULAR_RESPIRATION	Details ...	19	0.554813	1.59942	0.00201816	0.380089	0.899	4379	tags=63%, list=24%, signal=83%
MITOCHONDRIAL_ENVELOPE	MITOCHONDRIAL_ENVELOPE		93	0.401823	1.389	0.003	0.637318	1	4660	tags=45%, list=25%, signal=60%
RNA_BINDING	RNA_BINDING		241	0.345347	1.25036	0.003	0.766798	1	6352	tags=46%, list=34%, signal=69%
CELL_CYCLE_CHECKPOINT_GO_0000075	CELL_CYCLE_CHECKPOINT_GO_0000075	Details ...	44	0.460767	1.48217	0.004	0.462098	1	7652	tags=68%, list=42%, signal=116%
ZINC_ION_BINDING	ZINC_ION_BINDING		65	0.42244	1.39985	0.004	0.646643	1	7437	tags=65%, list=40%, signal=108%
CHROMOSOME_ORGANIZATION_AND_BIOGENESIS	CHROMOSOME_ORGANIZATION_AND_BIOGENESIS		116	0.375217	1.31724	0.004	0.70624	1	8578	tags=60%, list=47%, signal=112%
MITOCHONDRIAL_RESPIRATORY_CHAIN	MITOCHONDRIAL_RESPIRATORY_CHAIN	Details ...	23	0.561845	1.6744	0.00403226	0.225543	0.61	4464	tags=65%, list=24%, signal=86%
RIBONUCLEOPROTEIN_COMPLEX	RIBONUCLEOPROTEIN_COMPLEX		142	0.376247	1.32108	0.005	0.703619	1	7619	tags=56%, list=41%, signal=94%
ION_BINDING	ION_BINDING		213	0.345512	1.25356	0.005	0.768675	1	8635	tags=58%, list=47%, signal=108%
OXIDOREDUCTASE_ACTIVITY_ACTING_ON_NADH_OR_NADPH	OXIDOREDUCTASE_ACTIVITY_ACTING_ON_NADH_OR_NADPH	Details ...	23	0.542749	1.61462	0.00502008	0.381857	0.846	2695	tags=43%, list=15%, signal=51%
M_PHASE_OF_MITOTIC_CELL_CYCLE	M_PHASE_OF_MITOTIC_CELL_CYCLE		80	0.403646	1.37815	0.006	0.636464	1	7652	tags=59%, list=42%, signal=100%
CATION_BINDING	CATION_BINDING		161	0.365035	1.30242	0.006	0.707129	1	8635	tags=60%, list=47%, signal=111%
DNA_INTEGRITY_CHECKPOINT	DNA_INTEGRITY_CHECKPOINT	Details ...	22	0.531564	1.57505	0.00608519	0.336893	0.958	7652	tags=77%, list=42%, signal=132%
AEROBIC_RESPIRATION	AEROBIC_RESPIRATION	Details ...	15	0.607645	1.68643	0.00612245	0.255498	0.547	4379	tags=67%, list=24%, signal=87%
CELL_CYCLE_GO_0007049	CELL_CYCLE_GO_0007049		294	0.321428	1.17152	0.007	0.858687	1	8156	tags=51%, list=44%, signal=89%
HORMONE_RECEPTOR_BINDING	HORMONE_RECEPTOR_BINDING	Details ...	28	0.504466	1.54877	0.00800801	0.344333	0.984	3791	tags=46%, list=21%, signal=58%
INDUCTION_OF_APOPTOSIS_BY_INTRACELLULAR_SIGNALS	INDUCTION_OF_APOPTOSIS_BY_INTRACELLULAR_SIGNALS	Details ...	19	0.532418	1.52786	0.00813008	0.376132	0.996	4159	tags=53%, list=23%, signal=68%
REGULATION_OF_MITOSIS	REGULATION_OF_MITOSIS		38	0.450634	1.43568	0.01	0.654898	1	7652	tags=63%, list=42%, signal=108%
TRANSITION_METAL_ION_BINDING	TRANSITION_METAL_ION_BINDING		85	0.381501	1.30508	0.011	0.71033	1	7437	tags=58%, list=40%, signal=96%
CELL_CYCLE_PROCESS	CELL_CYCLE_PROCESS		184	0.3465	1.24133	0.011	0.773207	1	8156	tags=52%, list=44%, signal=93%
MITOSIS	MITOSIS		77	0.399929	1.35431	0.012	0.72793	1	7652	tags=58%, list=42%, signal=99%
MITOTIC_CELL_CYCLE	MITOTIC_CELL_CYCLE		147	0.358618	1.26887	0.012	0.757087	1	7652	tags=52%, list=42%, signal=88%
RIBOSOME	RIBOSOME		38	0.445371	1.4265	0.013013	0.564112	1	6677	tags=63%, list=36%, signal=99%
TRANSFERASE_ACTIVITY_TRANSFERRING_GROUPS_OTHER_THAN_AMINO_ACYL_GROUPS	TRANSFERASE_ACTIVITY_TRANSFERRING_GROUPS_OTHER_THAN_AMINO_ACYL_GROUPS		45	0.432251	1.39103	0.013013	0.64372	1	5658	tags=51%, list=31%, signal=74%
RNA_CATABOLIC_PROCESS	RNA_CATABOLIC_PROCESS	Details ...	18	0.545665	1.54889	0.0131446	0.375092	0.984	5341	tags=67%, list=29%, signal=94%
DNA_DAMAGE_CHECKPOINT	DNA_DAMAGE_CHECKPOINT	Details ...	18	0.535575	1.52009	0.0141414	0.38279	0.996	7652	tags=83%, list=42%, signal=142%
LIPID_BINDING	LIPID_BINDING		69	0.390096	1.32138	0.015	0.713272	1	5206	tags=42%, list=28%, signal=58%
M_PHASE	M_PHASE		106	0.364381	1.28167	0.016	0.75248	1	7919	tags=54%, list=43%, signal=94%
ORGANELLE_ORGANIZATION_AND_BIOGENESIS	ORGANELLE_ORGANIZATION_AND_BIOGENESIS		445	0.309047	1.15005	0.016	0.893244	1	7996	tags=50%, list=43%, signal=86%
CELL_CYCLE_PHASE	CELL_CYCLE_PHASE		161	0.354251	1.26343	0.019	0.775719	1	8156	tags=53%, list=44%, signal=94%
MITOCHONDRIAL_PART	MITOCHONDRIAL_PART		137	0.354988	1.25259	0.019	0.759899	1	7793	tags=58%, list=42%, signal=99%
WOUND_HEALING	WOUND_HEALING		38	0.435442	1.38392	0.0190572	0.650979	1	5706	tags=47%, list=31%, signal=68%
DEOXYRIBONUCLEASE_ACTIVITY	DEOXYRIBONUCLEASE_ACTIVITY	Details ...	18	0.528931	1.50953	0.0192308	0.404461	0.999	4781	tags=50%, list=26%, signal=67%
REGULATION_OF_DNA_METABOLIC_PROCESS	REGULATION_OF_DNA_METABOLIC_PROCESS		42	0.43215	1.37879	0.02	0.648713	1	7860	tags=64%, list=43%, signal=112%
HEART_DEVELOPMENT	HEART_DEVELOPMENT		30	0.46739	1.44911	0.0200602	0.594788	1	4462	tags=43%, list=24%, signal=57%
NUCLEAR_HORMONE_RECEPTOR_BINDING	NUCLEAR_HORMONE_RECEPTOR_BINDING	Details ...	27	0.486039	1.47902	0.0201207	0.454566	1	3791	tags=44%, list=21%, signal=56%
TRANSLATION	TRANSLATION		157	0.337692	1.2133	0.023	0.798473	1	6963	tags=48%, list=38%, signal=76%
PHOSPHOINOSITIDE_METABOLIC_PROCESS	PHOSPHOINOSITIDE_METABOLIC_PROCESS		29	0.447727	1.37967	0.0271084	0.660111	1	7967	tags=69%, list=43%, signal=121%
PROTEIN_MODIFICATION_BY_SMALL_PROTEIN_CONJUGATION	PROTEIN_MODIFICATION_BY_SMALL_PROTEIN_CONJUGATION		43	0.413469	1.3258	0.028	0.734033	1	5467	tags=44%, list=30%, signal=63%
CALCIUM_ION_BINDING	CALCIUM_ION_BINDING		77	0.372248	1.27157	0.028	0.773264	1	6979	tags=48%, list=38%, signal=77%
DNA_PACKAGING	DNA_PACKAGING		31	0.441838	1.36934	0.03	0.675397	1	5977	tags=58%, list=32%, signal=86%
MEMBRANE_LIPID_BIOSYNTHETIC_PROCESS	MEMBRANE_LIPID_BIOSYNTHETIC_PROCESS		47	0.410147	1.33448	0.03	0.702414	1	7967	tags=60%, list=43%, signal=105%
OXIDOREDUCTASE_ACTIVITY_GO_0016705	OXIDOREDUCTASE_ACTIVITY_GO_0016705		23	0.47975	1.43385	0.0300903	0.638271	1	7668	tags=61%, list=42%, signal=104%
ANION_TRANSMEMBRANE_TRANSPORTER_ACTIVITY	ANION_TRANSMEMBRANE_TRANSPORTER_ACTIVITY		30	0.458405	1.40338	0.0310621	0.645966	1	6337	tags=53%, list=34%, signal=81%
REGULATION_OF_DNA_REPLICATION	REGULATION_OF_DNA_REPLICATION	Details ...	18	0.511614	1.48654	0.0315682	0.463986	1	7652	tags=72%, list=42%, signal=123%
NEGATIVE_REGULATION_OF_NUCLEOBASENUCLEOSIDENUCLEOTIDE_AND_NUCLEIC_ACID_METABOLIC_PROCESS	NEGATIVE_REGULATION_OF_NUCLEOBASENUCLEOSIDENUCLEOTIDE_AND_NUCLEIC_ACID_METABOLIC_PROCESS		178	0.33061	1.18907	0.033	0.836246	1	7667	tags=53%, list=42%, signal=90%
DNA_DEPENDENT_ATPASE_ACTIVITY	DNA_DEPENDENT_ATPASE_ACTIVITY		22	0.479236	1.42928	0.0333333	0.615836	1	7063	tags=64%, list=38%, signal=103%
REGULATION_OF_CELL_CYCLE	REGULATION_OF_CELL_CYCLE		166	0.334768	1.1996	0.034	0.828464	1	8149	tags=53%, list=44%, signal=94%
MACROMOLECULAR_COMPLEX_ASSEMBLY	MACROMOLECULAR_COMPLEX_ASSEMBLY		259	0.314995	1.15076	0.034	0.897459	1	7932	tags=51%, list=43%, signal=88%
PROTEIN_COMPLEX_ASSEMBLY	PROTEIN_COMPLEX_ASSEMBLY		153	0.33732	1.2035	0.035	0.820557	1	9022	tags=61%, list=49%, signal=118%
DNA_METABOLIC_PROCESS	DNA_METABOLIC_PROCESS		239	0.32353	1.17681	0.035	0.868764	1	7860	tags=51%, list=43%, signal=88%
HELICASE_ACTIVITY	HELICASE_ACTIVITY		50	0.402524	1.31733	0.036	0.716816	1	7279	tags=56%, list=39%, signal=92%
COVALENT_CHROMATIN_MODIFICATION	COVALENT_CHROMATIN_MODIFICATION		25	0.466089	1.39439	0.037037	0.640165	1	4515	tags=52%, list=24%, signal=69%
PHOSPHOTRANSFERASE_ACTIVITY_PHOSPHATE_GROUP_AS_ACCEPTOR	PHOSPHOTRANSFERASE_ACTIVITY_PHOSPHATE_GROUP_AS_ACCEPTOR		18	0.495059	1.42899	0.0375634	0.593531	1	5306	tags=56%, list=29%, signal=78%
ENVELOPE	ENVELOPE		162	0.334475	1.19498	0.038	0.835755	1	5652	tags=41%, list=31%, signal=59%
ORGANELLE_ENVELOPE	ORGANELLE_ENVELOPE		162	0.334475	1.18683	0.038	0.839965	1	5652	tags=41%, list=31%, signal=59%
TRANSFERASE_ACTIVITY_TRANSFERRING_ACYL_GROUPS	TRANSFERASE_ACTIVITY_TRANSFERRING_ACYL_GROUPS		54	0.396198	1.29132	0.04	0.729493	1	5658	tags=46%, list=31%, signal=67%
DNA_HELICASE_ACTIVITY	DNA_HELICASE_ACTIVITY		25	0.460327	1.39644	0.0402414	0.647253	1	7279	tags=64%, list=39%, signal=106%
MRNA_BINDING	MRNA_BINDING		22	0.477166	1.42716	0.0405269	0.581493	1	5865	tags=64%, list=32%, signal=93%
NUCLEASE_ACTIVITY	NUCLEASE_ACTIVITY		43	0.414409	1.33768	0.041	0.735096	1	4816	tags=44%, list=26%, signal=60%
ENZYME_BINDING	ENZYME_BINDING		156	0.335587	1.19152	0.044	0.836189	1	7762	tags=51%, list=42%, signal=88%
MRNA_METABOLIC_PROCESS	MRNA_METABOLIC_PROCESS		82	0.37	1.26288	0.045	0.771119	1	7531	tags=55%, list=41%, signal=92%
ENERGY_DERIVATION_BY_OXIDATION_OF_ORGANIC_COMPOUNDS	ENERGY_DERIVATION_BY_OXIDATION_OF_ORGANIC_COMPOUNDS		33	0.429169	1.35805	0.047	0.718375	1	4379	tags=39%, list=24%, signal=52%
MITOTIC_SISTER_CHROMATID_SEGREGATION	MITOTIC_SISTER_CHROMATID_SEGREGATION		15	0.507583	1.40385	0.0498982	0.664437	1	7475	tags=73%, list=41%, signal=123%
COAGULATION	COAGULATION		31	0.434113	1.34436	0.05	0.733272	1	5474	tags=45%, list=30%, signal=64%
REPLICATION_FORK	REPLICATION_FORK		17	0.496273	1.41043	0.0525784	0.642297	1	4003	tags=47%, list=22%, signal=60%
NEGATIVE_REGULATION_OF_TRANSCRIPTION	NEGATIVE_REGULATION_OF_TRANSCRIPTION		156	0.326297	1.16266	0.054	0.879102	1	7173	tags=49%, list=39%, signal=80%
HISTONE_MODIFICATION	HISTONE_MODIFICATION		24	0.450636	1.3437	0.0563948	0.723176	1	7484	tags=67%, list=41%, signal=112%
GLYCEROPHOSPHOLIPID_METABOLIC_PROCESS	GLYCEROPHOSPHOLIPID_METABOLIC_PROCESS		42	0.399618	1.29435	0.0570571	0.719133	1	7967	tags=57%, list=43%, signal=100%
ACTIN_FILAMENT_ORGANIZATION	ACTIN_FILAMENT_ORGANIZATION		23	0.457427	1.33656	0.0574018	0.70156	1	2778	tags=35%, list=15%, signal=41%
CELLULAR_COMPONENT_ASSEMBLY	CELLULAR_COMPONENT_ASSEMBLY		274	0.310407	1.1368	0.058	0.885675	1	7932	tags=50%, list=43%, signal=87%
CHROMOSOMAL_PART	CHROMOSOMAL_PART		91	0.351285	1.21109	0.059	0.800803	1	6837	tags=48%, list=37%, signal=76%
SPINDLE	SPINDLE		37	0.413973	1.3081	0.06	0.712231	1	7096	tags=54%, list=38%, signal=88%
PROTEIN_UBIQUITINATION	PROTEIN_UBIQUITINATION		40	0.404582	1.28975	0.061	0.72981	1	5467	tags=45%, list=30%, signal=64%
SEQUENCE_SPECIFIC_DNA_BINDING	SEQUENCE_SPECIFIC_DNA_BINDING		54	0.380261	1.24704	0.062	0.758271	1	7856	tags=57%, list=43%, signal=100%
BIOPOLYMER_CATABOLIC_PROCESS	BIOPOLYMER_CATABOLIC_PROCESS		103	0.346459	1.19425	0.065	0.83467	1	5485	tags=39%, list=30%, signal=55%
MACROMOLECULE_LOCALIZATION	MACROMOLECULE_LOCALIZATION		209	0.316344	1.14418	0.065	0.900595	1	7366	tags=47%, list=40%, signal=77%
ONE_CARBON_COMPOUND_METABOLIC_PROCESS	ONE_CARBON_COMPOUND_METABOLIC_PROCESS		26	0.435217	1.32244	0.0672016	0.718456	1	4615	tags=54%, list=25%, signal=72%
ESTABLISHMENT_AND_OR_MAINTENANCE_OF_CHROMATIN_ARCHITECTURE	ESTABLISHMENT_AND_OR_MAINTENANCE_OF_CHROMATIN_ARCHITECTURE		72	0.366297	1.23605	0.068	0.760142	1	8578	tags=60%, list=47%, signal=111%
ELECTRON_CARRIER_ACTIVITY	ELECTRON_CARRIER_ACTIVITY		64	0.364877	1.23059	0.068	0.768937	1	10273	tags=70%, list=56%, signal=158%
NUCLEOBASENUCLEOSIDENUCLEOTIDE_KINASE_ACTIVITY	NUCLEOBASENUCLEOSIDENUCLEOTIDE_KINASE_ACTIVITY		25	0.446641	1.32938	0.0692076	0.723431	1	5306	tags=48%, list=29%, signal=67%
ESTABLISHMENT_OF_ORGANELLE_LOCALIZATION	ESTABLISHMENT_OF_ORGANELLE_LOCALIZATION		17	0.485586	1.36331	0.069317	0.699882	1	2617	tags=41%, list=14%, signal=48%
BLOOD_COAGULATION	BLOOD_COAGULATION		30	0.419777	1.29477	0.0693467	0.726218	1	5474	tags=43%, list=30%, signal=62%
HYDROGEN_ION_TRANSMEMBRANE_TRANSPORTER_ACTIVITY	HYDROGEN_ION_TRANSMEMBRANE_TRANSPORTER_ACTIVITY		23	0.451088	1.34566	0.0694165	0.739742	1	3504	tags=43%, list=19%, signal=54%
CHROMATIN	CHROMATIN		33	0.411373	1.27892	0.07	0.752315	1	5980	tags=48%, list=32%, signal=72%
NEGATIVE_REGULATION_OF_METABOLIC_PROCESS	NEGATIVE_REGULATION_OF_METABOLIC_PROCESS		216	0.313997	1.13461	0.072	0.89145	1	7667	tags=50%, list=42%, signal=85%
CELL_DIVISION	CELL_DIVISION		19	0.455423	1.32386	0.0738866	0.733439	1	7968	tags=63%, list=43%, signal=111%
CHROMOSOME_SEGREGATION	CHROMOSOME_SEGREGATION		31	0.420155	1.30254	0.074	0.716049	1	9028	tags=71%, list=49%, signal=139%
SPLICEOSOME_ASSEMBLY	SPLICEOSOME_ASSEMBLY		21	0.458301	1.31458	0.0759109	0.712327	1	5748	tags=57%, list=31%, signal=83%
NUCLEAR_DNA_DIRECTED_RNA_POLYMERASE_COMPLEX	NUCLEAR_DNA_DIRECTED_RNA_POLYMERASE_COMPLEX		15	0.485396	1.33663	0.0771605	0.71425	1	7465	tags=80%, list=40%, signal=134%
BRAIN_DEVELOPMENT	BRAIN_DEVELOPMENT		50	0.386063	1.25619	0.079	0.782929	1	5272	tags=46%, list=29%, signal=64%
NUCLEOLAR_PART	NUCLEOLAR_PART		18	0.46513	1.33805	0.0791878	0.747262	1	8361	tags=72%, list=45%, signal=132%
SISTER_CHROMATID_SEGREGATION	SISTER_CHROMATID_SEGREGATION		16	0.478577	1.34628	0.0795107	0.751222	1	8098	tags=75%, list=44%, signal=134%
UBIQUITIN_CYCLE	UBIQUITIN_CYCLE		47	0.383762	1.24907	0.081	0.767595	1	6347	tags=47%, list=34%, signal=71%
RIBONUCLEOPROTEIN_COMPLEX_BIOGENESIS_AND_ASSEMBLY	RIBONUCLEOPROTEIN_COMPLEX_BIOGENESIS_AND_ASSEMBLY		81	0.353721	1.204	0.081	0.823216	1	7482	tags=51%, list=41%, signal=85%
DNA_DIRECTED_RNA_POLYMERASE_COMPLEX	DNA_DIRECTED_RNA_POLYMERASE_COMPLEX		15	0.485396	1.33696	0.0829069	0.725739	1	7465	tags=80%, list=40%, signal=134%
NEGATIVE_REGULATION_OF_CELLULAR_METABOLIC_PROCESS	NEGATIVE_REGULATION_OF_CELLULAR_METABOLIC_PROCESS		215	0.314764	1.13781	0.085	0.899833	1	7667	tags=51%, list=42%, signal=86%
N_ACYLTRANSFERASE_ACTIVITY	N_ACYLTRANSFERASE_ACTIVITY		22	0.442167	1.2997	0.0858586	0.704907	1	5658	tags=50%, list=31%, signal=72%
RNA_SPLICINGVIA_TRANSESTERIFICATION_REACTIONS	RNA_SPLICINGVIA_TRANSESTERIFICATION_REACTIONS		34	0.405966	1.27183	0.0861723	0.780398	1	6130	tags=50%, list=33%, signal=75%
CHROMATIN_MODIFICATION	CHROMATIN_MODIFICATION		53	0.370621	1.21689	0.089	0.800031	1	8422	tags=58%, list=46%, signal=107%
MEMBRANE_ORGANIZATION_AND_BIOGENESIS	MEMBRANE_ORGANIZATION_AND_BIOGENESIS		118	0.334062	1.16731	0.091	0.862674	1	6179	tags=42%, list=34%, signal=63%
RNA_SPLICING_FACTOR_ACTIVITYTRANSESTERIFICATION_MECHANISM	RNA_SPLICING_FACTOR_ACTIVITYTRANSESTERIFICATION_MECHANISM		19	0.453728	1.31363	0.0913706	0.70763	1	8110	tags=74%, list=44%, signal=131%
PROTEIN_LOCALIZATION	PROTEIN_LOCALIZATION		190	0.312683	1.1281	0.092	0.897057	1	7366	tags=46%, list=40%, signal=76%
RNA_POLYMERASE_COMPLEX	RNA_POLYMERASE_COMPLEX		15	0.485396	1.32287	0.093361	0.727352	1	7465	tags=80%, list=40%, signal=134%
MITOCHONDRION	MITOCHONDRION		312	0.301272	1.10637	0.095	0.91185	1	7825	tags=50%, list=42%, signal=85%
CHROMOSOMEPERICENTRIC_REGION	CHROMOSOMEPERICENTRIC_REGION		30	0.404911	1.2551	0.0990991	0.774407	1	2998	tags=37%, list=16%, signal=44%
RNA_SPLICING	RNA_SPLICING		89	0.338564	1.16977	0.1	0.855811	1	6531	tags=46%, list=35%, signal=71%
ENDOPLASMIC_RETICULUM	ENDOPLASMIC_RETICULUM		255	0.303689	1.10999	0.1	0.905816	1	5080	tags=36%, list=28%, signal=49%
HEMOSTASIS	HEMOSTASIS		34	0.392061	1.23862	0.101	0.763349	1	5474	tags=38%, list=30%, signal=54%
ISOMERASE_ACTIVITY	ISOMERASE_ACTIVITY		33	0.400637	1.24654	0.102102	0.754445	1	4361	tags=39%, list=24%, signal=52%
GLYCEROPHOSPHOLIPID_BIOSYNTHETIC_PROCESS	GLYCEROPHOSPHOLIPID_BIOSYNTHETIC_PROCESS		29	0.406289	1.25587	0.105422	0.777229	1	7967	tags=59%, list=43%, signal=103%
EXTRACELLULAR_LIGAND_GATED_ION_CHANNEL_ACTIVITY	EXTRACELLULAR_LIGAND_GATED_ION_CHANNEL_ACTIVITY		15	0.476364	1.30838	0.105641	0.720767	1	5952	tags=53%, list=32%, signal=79%
ORGANELLE_MEMBRANE	ORGANELLE_MEMBRANE		277	0.300889	1.10155	0.108	0.908555	1	7044	tags=44%, list=38%, signal=71%
EXCITATORY_EXTRACELLULAR_LIGAND_GATED_ION_CHANNEL_ACTIVITY	EXCITATORY_EXTRACELLULAR_LIGAND_GATED_ION_CHANNEL_ACTIVITY		15	0.476364	1.30696	0.108025	0.709327	1	5952	tags=53%, list=32%, signal=79%
PHOSPHOLIPID_BIOSYNTHETIC_PROCESS	PHOSPHOLIPID_BIOSYNTHETIC_PROCESS		38	0.383703	1.22464	0.11	0.774978	1	7967	tags=55%, list=43%, signal=97%
NUCLEAR_ORGANIZATION_AND_BIOGENESIS	NUCLEAR_ORGANIZATION_AND_BIOGENESIS		26	0.420947	1.27105	0.110664	0.759229	1	7296	tags=62%, list=40%, signal=102%
ORGANIC_ACID_TRANSMEMBRANE_TRANSPORTER_ACTIVITY	ORGANIC_ACID_TRANSMEMBRANE_TRANSPORTER_ACTIVITY		36	0.389414	1.24096	0.111	0.761962	1	5592	tags=39%, list=30%, signal=56%
PROTON_TRANSPORTING_TWO_SECTOR_ATPASE_COMPLEX	PROTON_TRANSPORTING_TWO_SECTOR_ATPASE_COMPLEX		15	0.470799	1.30957	0.111452	0.723868	1	5652	tags=60%, list=31%, signal=86%
PHOSPHOLIPID_BINDING	PHOSPHOLIPID_BINDING		39	0.387247	1.23366	0.112224	0.76878	1	3628	tags=33%, list=20%, signal=41%
HISTONE_DEACETYLASE_COMPLEX	HISTONE_DEACETYLASE_COMPLEX		20	0.437889	1.27825	0.114141	0.74748	1	8672	tags=65%, list=47%, signal=123%
HISTONE_ACETYLTRANSFERASE_ACTIVITY	HISTONE_ACETYLTRANSFERASE_ACTIVITY		15	0.464406	1.28134	0.11566	0.745494	1	3406	tags=40%, list=18%, signal=49%
CYTOKINESIS	CYTOKINESIS		17	0.457185	1.28557	0.115736	0.746338	1	7968	tags=65%, list=43%, signal=114%
MEMBRANE_ENCLOSED_LUMEN	MEMBRANE_ENCLOSED_LUMEN		421	0.292006	1.0879	0.116	0.951706	1	9563	tags=57%, list=52%, signal=116%
CHROMOSOME	CHROMOSOME		116	0.329839	1.15436	0.117	0.88711	1	6168	tags=42%, list=33%, signal=63%
ESTABLISHMENT_OF_PROTEIN_LOCALIZATION	ESTABLISHMENT_OF_PROTEIN_LOCALIZATION		169	0.312901	1.11797	0.118	0.905431	1	7366	tags=47%, list=40%, signal=78%
INTRAMOLECULAR_OXIDOREDUCTASE_ACTIVITY	INTRAMOLECULAR_OXIDOREDUCTASE_ACTIVITY		17	0.456586	1.30209	0.123218	0.699367	1	4267	tags=41%, list=23%, signal=54%
CARBOXYLIC_ACID_TRANSMEMBRANE_TRANSPORTER_ACTIVITY	CARBOXYLIC_ACID_TRANSMEMBRANE_TRANSPORTER_ACTIVITY		36	0.389414	1.22661	0.123246	0.775104	1	5592	tags=39%, list=30%, signal=56%
REGULATION_OF_PROTEIN_SECRETION	REGULATION_OF_PROTEIN_SECRETION		15	0.46091	1.28427	0.123316	0.745269	1	6902	tags=67%, list=37%, signal=106%
ATPASE_ACTIVITY_COUPLED	ATPASE_ACTIVITY_COUPLED		86	0.337144	1.1623	0.124	0.86715	1	7134	tags=45%, list=39%, signal=74%
RESPONSE_TO_ENDOGENOUS_STIMULUS	RESPONSE_TO_ENDOGENOUS_STIMULUS		182	0.311695	1.11947	0.124	0.903194	1	7652	tags=48%, list=42%, signal=82%
REGULATION_OF_BINDING	REGULATION_OF_BINDING		53	0.357603	1.1761	0.125125	0.863246	1	10034	tags=70%, list=54%, signal=153%
TRANSCRIPTION_FACTOR_ACTIVITY	TRANSCRIPTION_FACTOR_ACTIVITY		285	0.30059	1.10302	0.127	0.912319	1	9371	tags=58%, list=51%, signal=115%
RESPONSE_TO_DNA_DAMAGE_STIMULUS	RESPONSE_TO_DNA_DAMAGE_STIMULUS		151	0.316196	1.12436	0.128	0.883245	1	7652	tags=49%, list=42%, signal=83%
SYMPORTER_ACTIVITY	SYMPORTER_ACTIVITY		18	0.444969	1.27035	0.128571	0.755618	1	8535	tags=67%, list=46%, signal=124%
INTERPHASE	INTERPHASE		66	0.348846	1.17539	0.129	0.86291	1	8156	tags=50%, list=44%, signal=89%
MRNA_PROCESSING_GO_0006397	MRNA_PROCESSING_GO_0006397		71	0.347107	1.16645	0.129	0.863583	1	7531	tags=52%, list=41%, signal=88%
PHOSPHOINOSITIDE_BIOSYNTHETIC_PROCESS	PHOSPHOINOSITIDE_BIOSYNTHETIC_PROCESS		23	0.415284	1.24734	0.129162	0.763508	1	7967	tags=65%, list=43%, signal=115%
RESPONSE_TO_VIRUS	RESPONSE_TO_VIRUS		27	0.4122	1.24752	0.129259	0.769609	1	7007	tags=56%, list=38%, signal=89%
NEGATIVE_REGULATION_OF_RNA_METABOLIC_PROCESS	NEGATIVE_REGULATION_OF_RNA_METABOLIC_PROCESS		108	0.325274	1.14432	0.13	0.904056	1	9355	tags=63%, list=51%, signal=127%
TISSUE_REMODELING	TISSUE_REMODELING		23	0.420664	1.26281	0.131526	0.763316	1	8444	tags=65%, list=46%, signal=120%
PROTEIN_RNA_COMPLEX_ASSEMBLY	PROTEIN_RNA_COMPLEX_ASSEMBLY		62	0.354493	1.17829	0.133	0.874652	1	6693	tags=47%, list=36%, signal=73%
BONE_REMODELING	BONE_REMODELING		22	0.42882	1.25885	0.133803	0.773445	1	8444	tags=68%, list=46%, signal=126%
NEGATIVE_REGULATION_OF_TRANSCRIPTION_FROM_RNA_POLYMERASE_II_PROMOTER	NEGATIVE_REGULATION_OF_TRANSCRIPTION_FROM_RNA_POLYMERASE_II_PROMOTER		63	0.348802	1.16588	0.135	0.862386	1	9355	tags=67%, list=51%, signal=135%
CELLULAR_BIOSYNTHETIC_PROCESS	CELLULAR_BIOSYNTHETIC_PROCESS		283	0.299673	1.09285	0.135	0.927235	1	6166	tags=39%, list=33%, signal=58%
THYROID_HORMONE_RECEPTOR_BINDING	THYROID_HORMONE_RECEPTOR_BINDING		16	0.445489	1.24183	0.137014	0.777034	1	3791	tags=44%, list=21%, signal=55%
ORGANELLE_LUMEN	ORGANELLE_LUMEN		421	0.292006	1.07646	0.139	0.975785	1	9563	tags=57%, list=52%, signal=116%
REGULATION_OF_ORGANELLE_ORGANIZATION_AND_BIOGENESIS	REGULATION_OF_ORGANELLE_ORGANIZATION_AND_BIOGENESIS		38	0.377184	1.19822	0.14014	0.831974	1	4629	tags=39%, list=25%, signal=53%
NEGATIVE_REGULATION_OF_DNA_METABOLIC_PROCESS	NEGATIVE_REGULATION_OF_DNA_METABOLIC_PROCESS		17	0.44884	1.26886	0.140244	0.748988	1	7652	tags=65%, list=42%, signal=111%
INTEGRIN_BINDING	INTEGRIN_BINDING		24	0.409739	1.22462	0.140704	0.769125	1	3827	tags=29%, list=21%, signal=37%
DEVELOPMENT_OF_PRIMARY_SEXUAL_CHARACTERISTICS	DEVELOPMENT_OF_PRIMARY_SEXUAL_CHARACTERISTICS		21	0.419027	1.23682	0.141129	0.761796	1	6907	tags=52%, list=37%, signal=84%
PORE_COMPLEX	PORE_COMPLEX		34	0.382898	1.19739	0.142285	0.83164	1	3962	tags=38%, list=21%, signal=49%
EMBRYONIC_MORPHOGENESIS	EMBRYONIC_MORPHOGENESIS		17	0.445422	1.2602	0.143585	0.772935	1	7532	tags=59%, list=41%, signal=99%
VESICLE_COAT	VESICLE_COAT		15	0.451715	1.27129	0.144913	0.766235	1	6573	tags=53%, list=36%, signal=83%
RNA_PROCESSING	RNA_PROCESSING		167	0.311757	1.10908	0.145	0.901422	1	7715	tags=49%, list=42%, signal=84%
EXONUCLEASE_ACTIVITY	EXONUCLEASE_ACTIVITY		17	0.441967	1.25307	0.145621	0.764128	1	8065	tags=65%, list=44%, signal=115%
TRANSLATION_FACTOR_ACTIVITY_NUCLEIC_ACID_BINDING	TRANSLATION_FACTOR_ACTIVITY_NUCLEIC_ACID_BINDING		35	0.38081	1.20916	0.147147	0.807319	1	7128	tags=54%, list=39%, signal=88%
MICROTUBULE_CYTOSKELETON_ORGANIZATION_AND_BIOGENESIS	MICROTUBULE_CYTOSKELETON_ORGANIZATION_AND_BIOGENESIS		35	0.386748	1.2111	0.148	0.806612	1	4372	tags=40%, list=24%, signal=52%
MACROMOLECULE_BIOSYNTHETIC_PROCESS	MACROMOLECULE_BIOSYNTHETIC_PROCESS		282	0.298459	1.0968	0.148	0.914919	1	7984	tags=49%, list=43%, signal=84%
MITOTIC_CELL_CYCLE_CHECKPOINT	MITOTIC_CELL_CYCLE_CHECKPOINT		19	0.430252	1.24116	0.150254	0.76738	1	7652	tags=68%, list=42%, signal=117%
INTRACELLULAR_PROTEIN_TRANSPORT	INTRACELLULAR_PROTEIN_TRANSPORT		136	0.3164	1.11718	0.151	0.899597	1	6457	tags=43%, list=35%, signal=66%
MONOOXYGENASE_ACTIVITY	MONOOXYGENASE_ACTIVITY		15	0.457086	1.2539	0.152977	0.774062	1	5655	tags=53%, list=31%, signal=77%
PROTEIN_TRANSPORT	PROTEIN_TRANSPORT		145	0.315238	1.11584	0.153	0.89345	1	6457	tags=43%, list=35%, signal=65%
PIGMENT_METABOLIC_PROCESS	PIGMENT_METABOLIC_PROCESS		18	0.431478	1.23926	0.153455	0.766012	1	5336	tags=44%, list=29%, signal=62%
KINETOCHORE	KINETOCHORE		25	0.406493	1.22467	0.15493	0.780947	1	3945	tags=40%, list=21%, signal=51%
REGULATION_OF_CELL_GROWTH	REGULATION_OF_CELL_GROWTH		39	0.371303	1.18261	0.156	0.856684	1	7629	tags=56%, list=41%, signal=96%
CYTOKINE_ACTIVITY	CYTOKINE_ACTIVITY		47	0.361173	1.17527	0.156	0.858667	1	7815	tags=55%, list=42%, signal=96%
LIPID_BIOSYNTHETIC_PROCESS	LIPID_BIOSYNTHETIC_PROCESS		91	0.328402	1.13232	0.156	0.886223	1	7978	tags=53%, list=43%, signal=93%
ADENYL_RIBONUCLEOTIDE_BINDING	ADENYL_RIBONUCLEOTIDE_BINDING		148	0.313348	1.11243	0.157	0.908175	1	8172	tags=52%, list=44%, signal=93%
ATP_BINDING	ATP_BINDING		142	0.314363	1.11777	0.158	0.90303	1	7423	tags=48%, list=40%, signal=80%
HYDROLASE_ACTIVITY_ACTING_ON_CARBON_NITROGEN_NOT_PEPTIDEBONDSIN_LINEAR_AMIDES	HYDROLASE_ACTIVITY_ACTING_ON_CARBON_NITROGEN_NOT_PEPTIDEBONDSIN_LINEAR_AMIDES		19	0.421411	1.23357	0.158746	0.76293	1	8571	tags=63%, list=46%, signal=118%
APOPTOTIC_PROGRAM	APOPTOTIC_PROGRAM		48	0.360622	1.17147	0.159	0.854148	1	7296	tags=52%, list=40%, signal=86%
PROTEIN_C_TERMINUS_BINDING	PROTEIN_C_TERMINUS_BINDING		68	0.339821	1.14712	0.159	0.908202	1	6356	tags=43%, list=34%, signal=65%
ATPASE_ACTIVITY	ATPASE_ACTIVITY		105	0.325042	1.12738	0.159	0.893923	1	8126	tags=49%, list=44%, signal=86%
INTERCELLULAR_JUNCTION	INTERCELLULAR_JUNCTION		54	0.357853	1.17341	0.16	0.856377	1	8481	tags=61%, list=46%, signal=113%
MICROTUBULE_BASED_PROCESS	MICROTUBULE_BASED_PROCESS		79	0.331461	1.13456	0.162	0.887698	1	4629	tags=35%, list=25%, signal=47%
COATED_VESICLE_MEMBRANE	COATED_VESICLE_MEMBRANE		16	0.441051	1.2378	0.165128	0.76231	1	6573	tags=50%, list=36%, signal=78%
RESPONSE_TO_HORMONE_STIMULUS	RESPONSE_TO_HORMONE_STIMULUS		29	0.386673	1.19111	0.167839	0.833565	1	8098	tags=59%, list=44%, signal=104%
MEMBRANE_LIPID_METABOLIC_PROCESS	MEMBRANE_LIPID_METABOLIC_PROCESS		91	0.329708	1.12638	0.169	0.892737	1	9307	tags=59%, list=50%, signal=119%
LIPOPROTEIN_BIOSYNTHETIC_PROCESS	LIPOPROTEIN_BIOSYNTHETIC_PROCESS		25	0.402643	1.20494	0.169014	0.822973	1	7967	tags=64%, list=43%, signal=113%
ESTABLISHMENT_OF_CELLULAR_LOCALIZATION	ESTABLISHMENT_OF_CELLULAR_LOCALIZATION		325	0.290581	1.07476	0.17	0.973885	1	7968	tags=48%, list=43%, signal=84%
PHOSPHATASE_REGULATOR_ACTIVITY	PHOSPHATASE_REGULATOR_ACTIVITY		24	0.403083	1.20326	0.171859	0.816294	1	8460	tags=63%, list=46%, signal=115%
NEGATIVE_REGULATION_OF_TRANSPORT	NEGATIVE_REGULATION_OF_TRANSPORT		16	0.444487	1.22313	0.172098	0.772146	1	6300	tags=50%, list=34%, signal=76%
RNA_POLYMERASE_ACTIVITY	RNA_POLYMERASE_ACTIVITY		16	0.441637	1.22768	0.172625	0.77459	1	9643	tags=94%, list=52%, signal=196%
INTERPHASE_OF_MITOTIC_CELL_CYCLE	INTERPHASE_OF_MITOTIC_CELL_CYCLE		60	0.345626	1.15009	0.173	0.89749	1	8156	tags=50%, list=44%, signal=89%
PHOSPHOLIPID_METABOLIC_PROCESS	PHOSPHOLIPID_METABOLIC_PROCESS		65	0.344666	1.14578	0.174	0.898934	1	9307	tags=60%, list=50%, signal=121%
SPLICEOSOME	SPLICEOSOME		51	0.351989	1.15361	0.175	0.887439	1	8110	tags=53%, list=44%, signal=94%
PURINE_RIBONUCLEOTIDE_BINDING	PURINE_RIBONUCLEOTIDE_BINDING		187	0.304891	1.09431	0.175	0.921293	1	8172	tags=50%, list=44%, signal=88%
LIGAND_GATED_CHANNEL_ACTIVITY	LIGAND_GATED_CHANNEL_ACTIVITY		27	0.394007	1.20599	0.175527	0.822159	1	6731	tags=48%, list=37%, signal=76%
PHOSPHOINOSITIDE_BINDING	PHOSPHOINOSITIDE_BINDING		16	0.438888	1.23125	0.175689	0.77065	1	5130	tags=44%, list=28%, signal=61%
CELL_CELL_ADHESION	CELL_CELL_ADHESION		69	0.337087	1.13747	0.178	0.897945	1	8493	tags=58%, list=46%, signal=107%
MONOVALENT_INORGANIC_CATION_TRANSMEMBRANE_TRANSPORTER_ACTIVITY	MONOVALENT_INORGANIC_CATION_TRANSMEMBRANE_TRANSPORTER_ACTIVITY		28	0.391514	1.19205	0.179359	0.843561	1	3504	tags=36%, list=19%, signal=44%
NEGATIVE_REGULATION_OF_TRANSCRIPTION_DNA_DEPENDENT	NEGATIVE_REGULATION_OF_TRANSCRIPTION_DNA_DEPENDENT		106	0.320946	1.11643	0.18	0.897058	1	9355	tags=62%, list=51%, signal=126%
ORGANELLE_LOCALIZATION	ORGANELLE_LOCALIZATION		23	0.40117	1.20293	0.180808	0.812648	1	2617	tags=30%, list=14%, signal=35%
SPINDLE_POLE	SPINDLE_POLE		17	0.43005	1.21516	0.184694	0.798883	1	8098	tags=65%, list=44%, signal=115%
REGULATION_OF_CYCLIN_DEPENDENT_PROTEIN_KINASE_ACTIVITY	REGULATION_OF_CYCLIN_DEPENDENT_PROTEIN_KINASE_ACTIVITY		38	0.36641	1.16122	0.187187	0.865092	1	9939	tags=66%, list=54%, signal=142%
HOMOPHILIC_CELL_ADHESION	HOMOPHILIC_CELL_ADHESION		16	0.430647	1.21456	0.187755	0.796492	1	7008	tags=63%, list=38%, signal=101%
CALCIUM_ION_TRANSPORT	CALCIUM_ION_TRANSPORT		19	0.411382	1.19597	0.187817	0.835215	1	7014	tags=58%, list=38%, signal=93%
MACROMOLECULE_CATABOLIC_PROCESS	MACROMOLECULE_CATABOLIC_PROCESS		117	0.318673	1.11232	0.188	0.905243	1	5485	tags=37%, list=30%, signal=52%
ADENYL_NUCLEOTIDE_BINDING	ADENYL_NUCLEOTIDE_BINDING		154	0.308066	1.09282	0.189	0.924199	1	8172	tags=51%, list=44%, signal=91%
PROTEIN_DOMAIN_SPECIFIC_BINDING	PROTEIN_DOMAIN_SPECIFIC_BINDING		63	0.343483	1.13962	0.19	0.896534	1	8169	tags=52%, list=44%, signal=94%
BIOSYNTHETIC_PROCESS	BIOSYNTHETIC_PROCESS		417	0.285689	1.06098	0.191	0.996177	1	7984	tags=47%, list=43%, signal=80%
PURINE_NUCLEOTIDE_BINDING	PURINE_NUCLEOTIDE_BINDING		193	0.301859	1.08756	0.192	0.950623	1	7423	tags=46%, list=40%, signal=76%
RRNA_METABOLIC_PROCESS	RRNA_METABOLIC_PROCESS		15	0.441988	1.21659	0.192783	0.7959	1	7366	tags=67%, list=40%, signal=111%
RRNA_PROCESSING	RRNA_PROCESSING		15	0.441988	1.22264	0.194444	0.769329	1	7366	tags=67%, list=40%, signal=111%
INTRINSIC_TO_ENDOPLASMIC_RETICULUM_MEMBRANE	INTRINSIC_TO_ENDOPLASMIC_RETICULUM_MEMBRANE		21	0.406732	1.19179	0.196177	0.839711	1	9693	tags=76%, list=53%, signal=160%
PROTEIN_AMINO_ACID_N_LINKED_GLYCOSYLATION	PROTEIN_AMINO_ACID_N_LINKED_GLYCOSYLATION		28	0.38868	1.18859	0.198	0.833923	1	7347	tags=54%, list=40%, signal=89%
NEGATIVE_REGULATION_OF_GROWTH	NEGATIVE_REGULATION_OF_GROWTH		35	0.37323	1.16188	0.198	0.865213	1	7629	tags=57%, list=41%, signal=97%
PROTEIN_COMPLEX_BINDING	PROTEIN_COMPLEX_BINDING		43	0.354243	1.14351	0.198	0.900675	1	9167	tags=53%, list=50%, signal=106%
TUBE_MORPHOGENESIS	TUBE_MORPHOGENESIS		15	0.444055	1.22804	0.198152	0.77851	1	7532	tags=53%, list=41%, signal=90%
POSITIVE_REGULATION_OF_TRANSCRIPTIONDNA_DEPENDENT	POSITIVE_REGULATION_OF_TRANSCRIPTIONDNA_DEPENDENT		106	0.31994	1.11523	0.2	0.893811	1	6915	tags=44%, list=38%, signal=71%
OXIDOREDUCTASE_ACTIVITY	OXIDOREDUCTASE_ACTIVITY		224	0.296	1.07793	0.201	0.975906	1	9959	tags=59%, list=54%, signal=127%
GTPASE_ACTIVATOR_ACTIVITY	GTPASE_ACTIVATOR_ACTIVITY		57	0.344578	1.13731	0.203	0.894745	1	4059	tags=32%, list=22%, signal=40%
N_ACETYLTRANSFERASE_ACTIVITY	N_ACETYLTRANSFERASE_ACTIVITY		19	0.408393	1.18022	0.204431	0.867174	1	5658	tags=47%, list=31%, signal=68%
CELL_JUNCTION	CELL_JUNCTION		71	0.331253	1.12537	0.206	0.888009	1	9073	tags=59%, list=49%, signal=116%
INTEGRAL_TO_ENDOPLASMIC_RETICULUM_MEMBRANE	INTEGRAL_TO_ENDOPLASMIC_RETICULUM_MEMBRANE		21	0.406732	1.1868	0.206897	0.834921	1	9693	tags=76%, list=53%, signal=160%
MICROTUBULE_ORGANIZING_CENTER_PART	MICROTUBULE_ORGANIZING_CENTER_PART		19	0.409025	1.17789	0.2077	0.871801	1	1344	tags=21%, list=7%, signal=23%
PROTEIN_HOMOOLIGOMERIZATION	PROTEIN_HOMOOLIGOMERIZATION		18	0.417102	1.19109	0.209091	0.828355	1	8598	tags=67%, list=47%, signal=125%
DNA_REPAIR	DNA_REPAIR		119	0.3153	1.09809	0.21	0.916562	1	7652	tags=49%, list=42%, signal=83%
REGULATION_OF_GROWTH	REGULATION_OF_GROWTH		49	0.35031	1.14163	0.211	0.895892	1	7629	tags=53%, list=41%, signal=90%
RIBONUCLEASE_ACTIVITY	RIBONUCLEASE_ACTIVITY		19	0.40835	1.17695	0.211538	0.873116	1	8361	tags=63%, list=45%, signal=115%
NEGATIVE_REGULATION_OF_CATALYTIC_ACTIVITY	NEGATIVE_REGULATION_OF_CATALYTIC_ACTIVITY		57	0.344304	1.12701	0.215	0.892355	1	9700	tags=68%, list=53%, signal=144%
TRANSMEMBRANE_RECEPTOR_PROTEIN_PHOSPHATASE_ACTIVITY	TRANSMEMBRANE_RECEPTOR_PROTEIN_PHOSPHATASE_ACTIVITY		18	0.41014	1.17641	0.220871	0.866204	1	5757	tags=50%, list=31%, signal=73%
PROTEIN_TARGETING	PROTEIN_TARGETING		103	0.31507	1.09644	0.222	0.910598	1	9975	tags=62%, list=54%, signal=135%
VESICLE_MEMBRANE	VESICLE_MEMBRANE		26	0.384348	1.17163	0.222334	0.862904	1	7729	tags=54%, list=42%, signal=93%
TRANSLATION_REGULATOR_ACTIVITY	TRANSLATION_REGULATOR_ACTIVITY		36	0.366687	1.1467	0.223	0.902104	1	7128	tags=53%, list=39%, signal=86%
SPECIFIC_RNA_POLYMERASE_II_TRANSCRIPTION_FACTOR_ACTIVITY	SPECIFIC_RNA_POLYMERASE_II_TRANSCRIPTION_FACTOR_ACTIVITY		24	0.388458	1.16252	0.22334	0.875219	1	3975	tags=38%, list=22%, signal=48%
AROMATIC_COMPOUND_METABOLIC_PROCESS	AROMATIC_COMPOUND_METABOLIC_PROCESS		20	0.40469	1.16864	0.224924	0.858663	1	4639	tags=35%, list=25%, signal=47%
TISSUE_DEVELOPMENT	TISSUE_DEVELOPMENT		92	0.319354	1.10444	0.225	0.906964	1	9383	tags=62%, list=51%, signal=126%
ATP_DEPENDENT_HELICASE_ACTIVITY	ATP_DEPENDENT_HELICASE_ACTIVITY		26	0.388895	1.17096	0.22992	0.852604	1	8816	tags=62%, list=48%, signal=118%
KINASE_BINDING	KINASE_BINDING		63	0.333665	1.10841	0.231	0.902201	1	9022	tags=57%, list=49%, signal=112%
NUCLEOTIDE_BINDING	NUCLEOTIDE_BINDING		205	0.296708	1.07736	0.231	0.976364	1	8172	tags=49%, list=44%, signal=87%
S_ADENOSYLMETHIONINE_DEPENDENT_METHYLTRANSFERASE_ACTIVITY	S_ADENOSYLMETHIONINE_DEPENDENT_METHYLTRANSFERASE_ACTIVITY		21	0.393914	1.161	0.231156	0.861861	1	10327	tags=86%, list=56%, signal=195%
ADHERENS_JUNCTION	ADHERENS_JUNCTION		22	0.39026	1.16247	0.231463	0.870823	1	6073	tags=41%, list=33%, signal=61%
APICOLATERAL_PLASMA_MEMBRANE	APICOLATERAL_PLASMA_MEMBRANE		29	0.370639	1.1369	0.232465	0.889154	1	10110	tags=76%, list=55%, signal=168%
PIGMENT_BIOSYNTHETIC_PROCESS	PIGMENT_BIOSYNTHETIC_PROCESS		17	0.407953	1.15829	0.234995	0.865559	1	6730	tags=47%, list=37%, signal=74%
DNA_RECOMBINATION	DNA_RECOMBINATION		44	0.350942	1.1252	0.236	0.885417	1	8121	tags=52%, list=44%, signal=93%
TRANSCRIPTION_FROM_RNA_POLYMERASE_II_PROMOTER	TRANSCRIPTION_FROM_RNA_POLYMERASE_II_PROMOTER		391	0.283381	1.05066	0.236	0.99835	1	8095	tags=49%, list=44%, signal=85%
MEMBRANE_COAT	MEMBRANE_COAT		16	0.419862	1.17471	0.236382	0.852437	1	6573	tags=50%, list=36%, signal=78%
APOPTOTIC_NUCLEAR_CHANGES	APOPTOTIC_NUCLEAR_CHANGES		17	0.414943	1.17525	0.237513	0.853745	1	7296	tags=59%, list=40%, signal=97%
SYNAPSE	SYNAPSE		27	0.378026	1.147	0.238238	0.904469	1	7267	tags=52%, list=39%, signal=85%
COATED_MEMBRANE	COATED_MEMBRANE		16	0.419862	1.15917	0.24538	0.869028	1	6573	tags=50%, list=36%, signal=78%
CELLULAR_LOCALIZATION	CELLULAR_LOCALIZATION		338	0.285514	1.05342	0.246	1	1	7968	tags=48%, list=43%, signal=82%
POSITIVE_REGULATION_OF_IMMUNE_RESPONSE	POSITIVE_REGULATION_OF_IMMUNE_RESPONSE		19	0.402255	1.15141	0.246976	0.897573	1	4556	tags=26%, list=25%, signal=35%
PROTEIN_AMINO_ACID_LIPIDATION	PROTEIN_AMINO_ACID_LIPIDATION		23	0.382008	1.14223	0.247225	0.896221	1	7967	tags=61%, list=43%, signal=107%
CHROMATIN_BINDING	CHROMATIN_BINDING		30	0.367438	1.13346	0.248746	0.890722	1	11029	tags=87%, list=60%, signal=215%
APICAL_JUNCTION_COMPLEX	APICAL_JUNCTION_COMPLEX		29	0.370639	1.14284	0.248996	0.900732	1	10110	tags=76%, list=55%, signal=168%
MICROTUBULE_ORGANIZING_CENTER	MICROTUBULE_ORGANIZING_CENTER		61	0.336073	1.10955	0.25	0.905298	1	2960	tags=30%, list=16%, signal=35%
GROWTH	GROWTH		63	0.330907	1.10246	0.25	0.90931	1	7629	tags=51%, list=41%, signal=86%
NEGATIVE_REGULATION_OF_TRANSFERASE_ACTIVITY	NEGATIVE_REGULATION_OF_TRANSFERASE_ACTIVITY		30	0.369019	1.13707	0.250501	0.892189	1	10059	tags=77%, list=55%, signal=168%
NUCLEOTIDE_EXCISION_REPAIR	NUCLEOTIDE_EXCISION_REPAIR		19	0.401257	1.1591	0.254545	0.864965	1	3013	tags=32%, list=16%, signal=38%
PROTEIN_SECRETION	PROTEIN_SECRETION		24	0.382522	1.14279	0.255533	0.896786	1	7275	tags=58%, list=39%, signal=96%
TUBE_DEVELOPMENT	TUBE_DEVELOPMENT		16	0.413538	1.14591	0.255861	0.902549	1	7532	tags=50%, list=41%, signal=84%
NUCLEOLUS	NUCLEOLUS		110	0.310394	1.08326	0.257	0.958008	1	8991	tags=56%, list=49%, signal=109%
POSITIVE_REGULATION_OF_RNA_METABOLIC_PROCESS	POSITIVE_REGULATION_OF_RNA_METABOLIC_PROCESS		108	0.309033	1.07229	0.257	0.970873	1	6915	tags=44%, list=38%, signal=69%
SECONDARY_ACTIVE_TRANSMEMBRANE_TRANSPORTER_ACTIVITY	SECONDARY_ACTIVE_TRANSMEMBRANE_TRANSPORTER_ACTIVITY		29	0.371076	1.13249	0.259779	0.889018	1	9545	tags=66%, list=52%, signal=136%
CYSTEINE_TYPE_ENDOPEPTIDASE_ACTIVITY	CYSTEINE_TYPE_ENDOPEPTIDASE_ACTIVITY		34	0.363976	1.13327	0.26026	0.888046	1	5036	tags=41%, list=27%, signal=57%
NUCLEAR_BODY	NUCLEAR_BODY		31	0.36064	1.12135	0.266266	0.8953	1	1820	tags=23%, list=10%, signal=25%
CYTOPLASMIC_VESICLE_MEMBRANE	CYTOPLASMIC_VESICLE_MEMBRANE		24	0.378486	1.13093	0.267068	0.887143	1	6573	tags=46%, list=36%, signal=71%
ACETYLTRANSFERASE_ACTIVITY	ACETYLTRANSFERASE_ACTIVITY		23	0.378679	1.1279	0.267137	0.894429	1	7011	tags=52%, list=38%, signal=84%
CYTOPLASMIC_VESICLE_PART	CYTOPLASMIC_VESICLE_PART		24	0.378486	1.13532	0.268072	0.891062	1	6573	tags=46%, list=36%, signal=71%
MAPKKK_CASCADE_GO_0000165	MAPKKK_CASCADE_GO_0000165		95	0.309906	1.07361	0.269	0.978128	1	8601	tags=54%, list=47%, signal=100%
NUCLEOBASENUCLEOSIDENUCLEOTIDE_AND_NUCLEIC_ACID_TRANSPORT	NUCLEOBASENUCLEOSIDENUCLEOTIDE_AND_NUCLEIC_ACID_TRANSPORT		26	0.362459	1.11854	0.269076	0.905358	1	8856	tags=62%, list=48%, signal=118%
VASCULATURE_DEVELOPMENT	VASCULATURE_DEVELOPMENT		49	0.336072	1.09944	0.27	0.911442	1	5694	tags=39%, list=31%, signal=56%
CASPASE_ACTIVATION	CASPASE_ACTIVATION		20	0.394356	1.14075	0.271894	0.897544	1	8108	tags=65%, list=44%, signal=116%
REGULATION_OF_DNA_BINDING	REGULATION_OF_DNA_BINDING		42	0.348968	1.11206	0.272	0.903336	1	10034	tags=69%, list=54%, signal=151%
SUGAR_BINDING	SUGAR_BINDING		18	0.401887	1.14018	0.272912	0.897185	1	6179	tags=39%, list=34%, signal=58%
DI___TRI_VALENT_INORGANIC_CATION_TRANSPORT	DI___TRI_VALENT_INORGANIC_CATION_TRANSPORT		24	0.373669	1.12206	0.27447	0.894483	1	7014	tags=54%, list=38%, signal=87%
NUCLEOSIDE_TRIPHOSPHATASE_ACTIVITY	NUCLEOSIDE_TRIPHOSPHATASE_ACTIVITY		196	0.291809	1.05276	0.276	1	1	8279	tags=46%, list=45%, signal=82%
ACTIVATION_OF_NF_KAPPAB_TRANSCRIPTION_FACTOR	ACTIVATION_OF_NF_KAPPAB_TRANSCRIPTION_FACTOR		16	0.399749	1.13187	0.277268	0.88509	1	8787	tags=69%, list=48%, signal=131%
INOSITOL_OR_PHOSPHATIDYLINOSITOL_KINASE_ACTIVITY	INOSITOL_OR_PHOSPHATIDYLINOSITOL_KINASE_ACTIVITY		18	0.393346	1.1246	0.277268	0.885441	1	6766	tags=50%, list=37%, signal=79%
HYDROLASE_ACTIVITY_ACTING_ON_GLYCOSYL_BONDS	HYDROLASE_ACTIVITY_ACTING_ON_GLYCOSYL_BONDS		36	0.349198	1.10292	0.278278	0.909556	1	8658	tags=61%, list=47%, signal=115%
POSITIVE_REGULATION_OF_TRANSCRIPTION	POSITIVE_REGULATION_OF_TRANSCRIPTION		130	0.30447	1.07015	0.279	0.981173	1	7011	tags=45%, list=38%, signal=71%
NUCLEAR_LUMEN	NUCLEAR_LUMEN		353	0.282863	1.0453	0.279	1	1	9191	tags=53%, list=50%, signal=103%
LIPID_TRANSPORTER_ACTIVITY	LIPID_TRANSPORTER_ACTIVITY		20	0.385816	1.12989	0.279919	0.889695	1	7213	tags=45%, list=39%, signal=74%
DNA_CATABOLIC_PROCESS	DNA_CATABOLIC_PROCESS		21	0.38159	1.13824	0.281376	0.901099	1	7371	tags=48%, list=40%, signal=79%
REGULATION_OF_MITOTIC_CELL_CYCLE	REGULATION_OF_MITOTIC_CELL_CYCLE		22	0.38214	1.11648	0.287879	0.900267	1	5174	tags=36%, list=28%, signal=50%
MITOCHONDRIAL_LUMEN	MITOCHONDRIAL_LUMEN		45	0.339694	1.09734	0.288	0.91479	1	9532	tags=69%, list=52%, signal=142%
REGULATION_OF_BODY_FLUID_LEVELS	REGULATION_OF_BODY_FLUID_LEVELS		38	0.346626	1.1102	0.288577	0.908026	1	3156	tags=26%, list=17%, signal=32%
CARBON_OXYGEN_LYASE_ACTIVITY	CARBON_OXYGEN_LYASE_ACTIVITY		17	0.397652	1.12608	0.292135	0.891099	1	4131	tags=41%, list=22%, signal=53%
BASOLATERAL_PLASMA_MEMBRANE	BASOLATERAL_PLASMA_MEMBRANE		32	0.355021	1.10484	0.293882	0.917964	1	2475	tags=25%, list=13%, signal=29%
HYDROLASE_ACTIVITY_HYDROLYZING_O_GLYCOSYL_COMPOUNDS	HYDROLASE_ACTIVITY_HYDROLYZING_O_GLYCOSYL_COMPOUNDS		26	0.368762	1.11588	0.295065	0.89675	1	4585	tags=38%, list=25%, signal=51%
POSITIVE_REGULATION_OF_CELLULAR_COMPONENT_ORGANIZATION_AND_BIOGENESIS	POSITIVE_REGULATION_OF_CELLULAR_COMPONENT_ORGANIZATION_AND_BIOGENESIS		31	0.360454	1.10476	0.296296	0.915064	1	5031	tags=35%, list=27%, signal=49%
REGULATION_OF_MAPKKK_CASCADE	REGULATION_OF_MAPKKK_CASCADE		16	0.396244	1.12599	0.298354	0.887911	1	9777	tags=69%, list=53%, signal=146%
NEUROGENESIS	NEUROGENESIS		86	0.312517	1.06726	0.301	0.984341	1	7318	tags=47%, list=40%, signal=77%
REGULATION_OF_PROTEIN_STABILITY	REGULATION_OF_PROTEIN_STABILITY		17	0.391378	1.10933	0.301829	0.903229	1	7808	tags=53%, list=42%, signal=92%
TRANSCRIPTION_REPRESSOR_ACTIVITY	TRANSCRIPTION_REPRESSOR_ACTIVITY		129	0.301308	1.06466	0.302	0.988159	1	8134	tags=51%, list=44%, signal=91%
ORGAN_MORPHOGENESIS	ORGAN_MORPHOGENESIS		120	0.302996	1.06096	0.302	0.993307	1	6363	tags=39%, list=35%, signal=59%
CELLULAR_MACROMOLECULE_CATABOLIC_PROCESS	CELLULAR_MACROMOLECULE_CATABOLIC_PROCESS		90	0.311905	1.06937	0.305	0.976925	1	8124	tags=49%, list=44%, signal=87%
LIPOPROTEIN_METABOLIC_PROCESS	LIPOPROTEIN_METABOLIC_PROCESS		29	0.358079	1.10079	0.305221	0.906582	1	7967	tags=59%, list=43%, signal=103%
NUCLEAR_PORE	NUCLEAR_PORE		31	0.358345	1.10205	0.307615	0.908738	1	8856	tags=61%, list=48%, signal=118%
POSITIVE_REGULATION_OF_BINDING	POSITIVE_REGULATION_OF_BINDING		25	0.363778	1.10468	0.308157	0.908747	1	9964	tags=72%, list=54%, signal=156%
DOUBLE_STRAND_BREAK_REPAIR	DOUBLE_STRAND_BREAK_REPAIR		23	0.368812	1.10096	0.3125	0.908937	1	8108	tags=57%, list=44%, signal=101%
MITOCHONDRIAL_MATRIX	MITOCHONDRIAL_MATRIX		45	0.339694	1.08461	0.313	0.959158	1	9532	tags=69%, list=52%, signal=142%
MEIOSIS_I	MEIOSIS_I		19	0.389792	1.11766	0.313585	0.900085	1	4972	tags=37%, list=27%, signal=50%
POSITIVE_REGULATION_OF_NUCLEOBASENUCLEOSIDENUCLEOTIDE_AND_NUCLEIC_ACID_METABOLIC_PROCESS	POSITIVE_REGULATION_OF_NUCLEOBASENUCLEOSIDENUCLEOTIDE_AND_NUCLEIC_ACID_METABOLIC_PROCESS		139	0.298276	1.05257	0.317	1	1	7011	tags=44%, list=38%, signal=70%
MITOCHONDRIAL_TRANSPORT	MITOCHONDRIAL_TRANSPORT		20	0.382292	1.11039	0.318182	0.910307	1	7566	tags=55%, list=41%, signal=93%
MICROTUBULE_CYTOSKELETON	MICROTUBULE_CYTOSKELETON		139	0.299426	1.056	0.319	1	1	7504	tags=46%, list=41%, signal=77%
STRESS_ACTIVATED_PROTEIN_KINASE_SIGNALING_PATHWAY	STRESS_ACTIVATED_PROTEIN_KINASE_SIGNALING_PATHWAY		44	0.33468	1.08006	0.321321	0.968586	1	7643	tags=52%, list=41%, signal=89%
MEDIATOR_COMPLEX	MEDIATOR_COMPLEX		18	0.386326	1.09804	0.323499	0.913584	1	1554	tags=22%, list=8%, signal=24%
CATABOLIC_PROCESS	CATABOLIC_PROCESS		188	0.292707	1.04699	0.324	1	1	8373	tags=48%, list=45%, signal=88%
REGULATION_OF_HEART_CONTRACTION	REGULATION_OF_HEART_CONTRACTION		22	0.367496	1.08208	0.329317	0.962199	1	9370	tags=59%, list=51%, signal=120%
METHYLTRANSFERASE_ACTIVITY	METHYLTRANSFERASE_ACTIVITY		34	0.347862	1.08356	0.329659	0.959308	1	10528	tags=74%, list=57%, signal=171%
ECTODERM_DEVELOPMENT	ECTODERM_DEVELOPMENT		47	0.330699	1.07729	0.331	0.973633	1	9383	tags=64%, list=51%, signal=130%
EPIDERMIS_DEVELOPMENT	EPIDERMIS_DEVELOPMENT		40	0.337028	1.0749	0.335335	0.976239	1	9383	tags=63%, list=51%, signal=127%
TRANSFERASE_ACTIVITY_TRANSFERRING_ALKYL_OR_ARYLOTHER_THAN_METHYLGROUPS	TRANSFERASE_ACTIVITY_TRANSFERRING_ALKYL_OR_ARYLOTHER_THAN_METHYLGROUPS		25	0.357946	1.07608	0.335686	0.971877	1	8815	tags=60%, list=48%, signal=115%
CARBOXYLIC_ACID_TRANSPORT	CARBOXYLIC_ACID_TRANSPORT		35	0.341015	1.07289	0.338	0.976418	1	9245	tags=57%, list=50%, signal=114%
TIGHT_JUNCTION	TIGHT_JUNCTION		26	0.358053	1.08588	0.338353	0.957925	1	10110	tags=73%, list=55%, signal=162%
NEGATIVE_REGULATION_OF_MAP_KINASE_ACTIVITY	NEGATIVE_REGULATION_OF_MAP_KINASE_ACTIVITY		17	0.395924	1.09665	0.339086	0.912561	1	10059	tags=88%, list=55%, signal=194%
BASE_EXCISION_REPAIR	BASE_EXCISION_REPAIR		15	0.402014	1.10474	0.339564	0.911788	1	9167	tags=73%, list=50%, signal=146%
VIRAL_INFECTIOUS_CYCLE	VIRAL_INFECTIOUS_CYCLE		24	0.358293	1.07243	0.341046	0.973051	1	8383	tags=67%, list=45%, signal=122%
VESICLE_MEDIATED_TRANSPORT	VESICLE_MEDIATED_TRANSPORT		179	0.290457	1.04541	0.342	1	1	7441	tags=44%, list=40%, signal=73%
MEMBRANE_FRACTION	MEMBRANE_FRACTION		266	0.282436	1.03302	0.342	1	1	8656	tags=50%, list=47%, signal=94%
POST_TRANSLATIONAL_PROTEIN_MODIFICATION	POST_TRANSLATIONAL_PROTEIN_MODIFICATION		438	0.276373	1.02639	0.343	1	1	8317	tags=47%, list=45%, signal=84%
CELLULAR_PROTEIN_COMPLEX_ASSEMBLY	CELLULAR_PROTEIN_COMPLEX_ASSEMBLY		32	0.342103	1.06411	0.345	0.988648	1	2658	tags=28%, list=14%, signal=33%
POSITIVE_REGULATION_OF_CASPASE_ACTIVITY	POSITIVE_REGULATION_OF_CASPASE_ACTIVITY		22	0.366501	1.08428	0.345804	0.957785	1	9981	tags=73%, list=54%, signal=158%
DNA_REPLICATION	DNA_REPLICATION		95	0.306065	1.05213	0.348	1	1	8576	tags=53%, list=47%, signal=98%
RIBOSOMAL_SUBUNIT	RIBOSOMAL_SUBUNIT		20	0.372936	1.08141	0.348531	0.963386	1	9532	tags=75%, list=52%, signal=155%
EXOCYTOSIS	EXOCYTOSIS		22	0.362981	1.07875	0.34919	0.973985	1	7441	tags=55%, list=40%, signal=91%
POSITIVE_REGULATION_OF_TRANSCRIPTION_FACTOR_ACTIVITY	POSITIVE_REGULATION_OF_TRANSCRIPTION_FACTOR_ACTIVITY		21	0.370196	1.08469	0.349643	0.962008	1	9964	tags=71%, list=54%, signal=155%
CELLULAR_CATABOLIC_PROCESS	CELLULAR_CATABOLIC_PROCESS		180	0.288969	1.03754	0.351	1	1	8373	tags=48%, list=45%, signal=87%
REGULATION_OF_CELL_MIGRATION	REGULATION_OF_CELL_MIGRATION		23	0.361868	1.07296	0.351215	0.979039	1	6676	tags=48%, list=36%, signal=75%
EXTRACELLULAR_MATRIX_STRUCTURAL_CONSTITUENT	EXTRACELLULAR_MATRIX_STRUCTURAL_CONSTITUENT		22	0.365644	1.07623	0.351814	0.974076	1	9314	tags=59%, list=51%, signal=119%
REGULATION_OF_RNA_METABOLIC_PROCESS	REGULATION_OF_RNA_METABOLIC_PROCESS		400	0.27705	1.02562	0.356	1	1	9271	tags=55%, list=50%, signal=107%
GTP_BINDING	GTP_BINDING		43	0.328078	1.06776	0.356356	0.984408	1	7035	tags=42%, list=38%, signal=68%
CELL_DEVELOPMENT	CELL_DEVELOPMENT		482	0.275335	1.0257	0.357	1	1	7318	tags=43%, list=40%, signal=69%
REGULATION_OF_TRANSCRIPTION_FACTOR_ACTIVITY	REGULATION_OF_TRANSCRIPTION_FACTOR_ACTIVITY		35	0.339499	1.06948	0.357357	0.979334	1	10034	tags=66%, list=54%, signal=144%
TRANSCRIPTION_FACTOR_COMPLEX	TRANSCRIPTION_FACTOR_COMPLEX		84	0.306384	1.05086	0.361	1	1	9028	tags=51%, list=49%, signal=100%
PROTEIN_OLIGOMERIZATION	PROTEIN_OLIGOMERIZATION		34	0.338416	1.06534	0.361083	0.986986	1	8660	tags=56%, list=47%, signal=105%
ORGANIC_ACID_TRANSPORT	ORGANIC_ACID_TRANSPORT		35	0.341014	1.06636	0.362362	0.986815	1	9245	tags=57%, list=50%, signal=114%
REGULATION_OF_TRANSCRIPTION	REGULATION_OF_TRANSCRIPTION		484	0.274445	1.01951	0.37	1	1	8991	tags=52%, list=49%, signal=100%
NUCLEOPLASM	NUCLEOPLASM		258	0.281921	1.02729	0.372	1	1	9530	tags=55%, list=52%, signal=112%
TRANSCRIPTION_FACTOR_BINDING	TRANSCRIPTION_FACTOR_BINDING		280	0.279301	1.02609	0.375	1	1	9842	tags=58%, list=53%, signal=121%
REGIONALIZATION	REGIONALIZATION		15	0.391719	1.07286	0.375381	0.973436	1	10090	tags=73%, list=55%, signal=162%
MAINTENANCE_OF_LOCALIZATION	MAINTENANCE_OF_LOCALIZATION		17	0.375786	1.06972	0.377665	0.9809	1	6632	tags=41%, list=36%, signal=64%
MICROSOME	MICROSOME		28	0.342878	1.05886	0.377756	0.997456	1	8108	tags=57%, list=44%, signal=102%
MITOCHONDRIAL_RIBOSOME	MITOCHONDRIAL_RIBOSOME		22	0.357385	1.05787	0.378651	1	1	7421	tags=59%, list=40%, signal=99%
RESPONSE_TO_HYPOXIA	RESPONSE_TO_HYPOXIA		26	0.350861	1.06614	0.379518	0.985239	1	10477	tags=73%, list=57%, signal=169%
RNA_POLYMERASE_II_TRANSCRIPTION_FACTOR_ACTIVITY	RNA_POLYMERASE_II_TRANSCRIPTION_FACTOR_ACTIVITY		146	0.290956	1.03345	0.38	1	1	8256	tags=49%, list=45%, signal=87%
NUCLEOBASENUCLEOSIDE_AND_NUCLEOTIDE_METABOLIC_PROCESS	NUCLEOBASENUCLEOSIDE_AND_NUCLEOTIDE_METABOLIC_PROCESS		47	0.32085	1.04546	0.381	1	1	6090	tags=40%, list=33%, signal=60%
CELLULAR_MORPHOGENESIS_DURING_DIFFERENTIATION	CELLULAR_MORPHOGENESIS_DURING_DIFFERENTIATION		44	0.328663	1.05183	0.382	0.999754	1	9907	tags=61%, list=54%, signal=132%
REGULATION_OF_CYTOSKELETON_ORGANIZATION_AND_BIOGENESIS	REGULATION_OF_CYTOSKELETON_ORGANIZATION_AND_BIOGENESIS		28	0.344262	1.06042	0.38253	0.993684	1	4629	tags=36%, list=25%, signal=48%
CELL_PROLIFERATION_GO_0008283	CELL_PROLIFERATION_GO_0008283		414	0.275553	1.02295	0.383	1	1	8859	tags=51%, list=48%, signal=95%
G1_PHASE	G1_PHASE		15	0.382304	1.06172	0.383197	0.997436	1	7475	tags=53%, list=41%, signal=90%
CHROMATIN_ASSEMBLY_OR_DISASSEMBLY	CHROMATIN_ASSEMBLY_OR_DISASSEMBLY		24	0.357386	1.06301	0.384073	0.992335	1	8578	tags=58%, list=47%, signal=109%
MEIOTIC_RECOMBINATION	MEIOTIC_RECOMBINATION		16	0.375365	1.05349	0.385554	1	1	4972	tags=38%, list=27%, signal=51%
RIBOSOME_BIOGENESIS_AND_ASSEMBLY	RIBOSOME_BIOGENESIS_AND_ASSEMBLY		18	0.368412	1.05	0.386965	0.996777	1	7366	tags=56%, list=40%, signal=92%
PYROPHOSPHATASE_ACTIVITY	PYROPHOSPHATASE_ACTIVITY		209	0.283321	1.02647	0.39	1	1	8279	tags=45%, list=45%, signal=81%
VESICULAR_FRACTION	VESICULAR_FRACTION		30	0.339483	1.0504	0.39017	0.997103	1	9536	tags=67%, list=52%, signal=138%
CENTRAL_NERVOUS_SYSTEM_DEVELOPMENT	CENTRAL_NERVOUS_SYSTEM_DEVELOPMENT		114	0.294773	1.03215	0.391	1	1	8539	tags=52%, list=46%, signal=96%
HYDROLASE_ACTIVITY_ACTING_ON_ACID_ANHYDRIDES	HYDROLASE_ACTIVITY_ACTING_ON_ACID_ANHYDRIDES		211	0.281691	1.02552	0.392	1	1	8279	tags=45%, list=45%, signal=81%
POSITIVE_REGULATION_OF_DNA_BINDING	POSITIVE_REGULATION_OF_DNA_BINDING		23	0.353264	1.05461	0.392315	1	1	9964	tags=70%, list=54%, signal=151%
PROTEIN_KINASE_BINDING	PROTEIN_KINASE_BINDING		56	0.317124	1.04583	0.393	1	1	9022	tags=55%, list=49%, signal=108%
POSITIVE_REGULATION_OF_PROTEIN_MODIFICATION_PROCESS	POSITIVE_REGULATION_OF_PROTEIN_MODIFICATION_PROCESS		22	0.351246	1.05983	0.393725	0.994237	1	7373	tags=45%, list=40%, signal=76%
ATPASE_ACTIVITY_COUPLED_TO_TRANSMEMBRANE_MOVEMENT_OF_IONS	ATPASE_ACTIVITY_COUPLED_TO_TRANSMEMBRANE_MOVEMENT_OF_IONS		21	0.364763	1.05362	0.395749	1	1	4563	tags=33%, list=25%, signal=44%
ORGANELLAR_RIBOSOME	ORGANELLAR_RIBOSOME		22	0.357385	1.05645	0.396169	1	1	7421	tags=59%, list=40%, signal=99%
PATTERN_SPECIFICATION_PROCESS	PATTERN_SPECIFICATION_PROCESS		29	0.342954	1.05242	0.39759	1	1	10231	tags=66%, list=55%, signal=147%
CALCIUM_INDEPENDENT_CELL_CELL_ADHESION	CALCIUM_INDEPENDENT_CELL_CELL_ADHESION		17	0.373494	1.06151	0.398374	0.995621	1	10110	tags=76%, list=55%, signal=169%
REGULATION_OF_GENE_EXPRESSION_EPIGENETIC	REGULATION_OF_GENE_EXPRESSION_EPIGENETIC		28	0.341948	1.04759	0.398594	1	1	4436	tags=36%, list=24%, signal=47%
REGULATION_OF_ACTION_POTENTIAL	REGULATION_OF_ACTION_POTENTIAL		16	0.374381	1.05145	0.401437	0.999117	1	7396	tags=56%, list=40%, signal=94%
HETEROCYCLE_METABOLIC_PROCESS	HETEROCYCLE_METABOLIC_PROCESS		21	0.351955	1.04193	0.403633	1	1	5336	tags=38%, list=29%, signal=54%
GLUCOSE_METABOLIC_PROCESS	GLUCOSE_METABOLIC_PROCESS		24	0.352239	1.05284	0.403808	1	1	7807	tags=54%, list=42%, signal=94%
HEPARIN_BINDING	HEPARIN_BINDING		19	0.366032	1.05343	0.404449	1	1	8033	tags=63%, list=44%, signal=112%
RHO_GTPASE_ACTIVATOR_ACTIVITY	RHO_GTPASE_ACTIVATOR_ACTIVITY		18	0.369157	1.04479	0.407071	1	1	8207	tags=56%, list=45%, signal=100%
PROTEIN_BINDING_BRIDGING	PROTEIN_BINDING_BRIDGING		51	0.317277	1.0301	0.408	1	1	7403	tags=45%, list=40%, signal=75%
DNA_DEPENDENT_DNA_REPLICATION	DNA_DEPENDENT_DNA_REPLICATION		51	0.316813	1.03403	0.408818	1	1	8576	tags=55%, list=47%, signal=102%
JNK_CASCADE	JNK_CASCADE		42	0.319478	1.03032	0.41	1	1	10032	tags=64%, list=54%, signal=141%
G1_S_TRANSITION_OF_MITOTIC_CELL_CYCLE	G1_S_TRANSITION_OF_MITOTIC_CELL_CYCLE		26	0.345437	1.04377	0.411111	1	1	9354	tags=58%, list=51%, signal=117%
SINGLE_STRANDED_DNA_BINDING	SINGLE_STRANDED_DNA_BINDING		30	0.334514	1.03529	0.411824	1	1	8576	tags=47%, list=47%, signal=87%
TRANSFERASE_ACTIVITY_TRANSFERRING_HEXOSYL_GROUPS	TRANSFERASE_ACTIVITY_TRANSFERRING_HEXOSYL_GROUPS		69	0.30331	1.02515	0.412	1	1	5423	tags=35%, list=29%, signal=49%
NUCLEOCYTOPLASMIC_TRANSPORT	NUCLEOCYTOPLASMIC_TRANSPORT		81	0.302112	1.02331	0.414	1	1	9975	tags=64%, list=54%, signal=139%
AMINE_RECEPTOR_ACTIVITY	AMINE_RECEPTOR_ACTIVITY		21	0.348999	1.03049	0.41776	1	1	11329	tags=76%, list=61%, signal=197%
LIPID_RAFT	LIPID_RAFT		25	0.346356	1.03896	0.418675	1	1	9190	tags=56%, list=50%, signal=112%
MEIOTIC_CELL_CYCLE	MEIOTIC_CELL_CYCLE		31	0.337278	1.04272	0.418838	1	1	8121	tags=45%, list=44%, signal=81%
TRANSFERASE_ACTIVITY_TRANSFERRING_ONE_CARBON_GROUPS	TRANSFERASE_ACTIVITY_TRANSFERRING_ONE_CARBON_GROUPS		35	0.330106	1.03776	0.42042	1	1	10528	tags=71%, list=57%, signal=166%
PROTEASOME_COMPLEX	PROTEASOME_COMPLEX		22	0.352803	1.03826	0.422111	1	1	3527	tags=32%, list=19%, signal=39%
GTPASE_BINDING	GTPASE_BINDING		34	0.328138	1.03064	0.424	1	1	6261	tags=38%, list=34%, signal=58%
CELLULAR_RESPONSE_TO_STIMULUS	CELLULAR_RESPONSE_TO_STIMULUS		16	0.373372	1.04865	0.424057	1	1	4861	tags=38%, list=26%, signal=51%
REGULATION_OF_PROTEIN_MODIFICATION_PROCESS	REGULATION_OF_PROTEIN_MODIFICATION_PROCESS		35	0.330075	1.03485	0.424424	1	1	7936	tags=49%, list=43%, signal=85%
CELLULAR_LIPID_METABOLIC_PROCESS	CELLULAR_LIPID_METABOLIC_PROCESS		203	0.281652	1.01599	0.43	1	1	9592	tags=57%, list=52%, signal=117%
NUCLEOTIDE_METABOLIC_PROCESS	NUCLEOTIDE_METABOLIC_PROCESS		37	0.326559	1.03004	0.433	1	1	9620	tags=62%, list=52%, signal=130%
REGULATION_OF_IMMUNE_RESPONSE	REGULATION_OF_IMMUNE_RESPONSE		21	0.349961	1.0275	0.437816	1	1	4556	tags=24%, list=25%, signal=32%
HYDROLASE_ACTIVITY_ACTING_ON_CARBON_NITROGEN_NOT_PEPTIDEBONDS	HYDROLASE_ACTIVITY_ACTING_ON_CARBON_NITROGEN_NOT_PEPTIDEBONDS		39	0.324074	1.03127	0.441441	1	1	7742	tags=51%, list=42%, signal=88%
CYTOSOL	CYTOSOL		180	0.281038	1.01171	0.442	1	1	10435	tags=60%, list=57%, signal=137%
CARBOHYDRATE_BINDING	CARBOHYDRATE_BINDING		50	0.312642	1.02357	0.443443	1	1	8033	tags=46%, list=44%, signal=81%
REGULATION_OF_TRANSCRIPTIONDNA_DEPENDENT	REGULATION_OF_TRANSCRIPTIONDNA_DEPENDENT		391	0.272971	1.00953	0.445	1	1	9271	tags=54%, list=50%, signal=106%
TRANSCRIPTION_FROM_RNA_POLYMERASE_III_PROMOTER	TRANSCRIPTION_FROM_RNA_POLYMERASE_III_PROMOTER		16	0.364183	1.02096	0.446721	1	1	6715	tags=50%, list=36%, signal=79%
REGULATION_OF_MOLECULAR_FUNCTION	REGULATION_OF_MOLECULAR_FUNCTION		280	0.275998	1.00973	0.447	1	1	10059	tags=58%, list=55%, signal=125%
GUANYL_NUCLEOTIDE_BINDING	GUANYL_NUCLEOTIDE_BINDING		44	0.315966	1.02096	0.45	1	1	7405	tags=43%, list=40%, signal=72%
LIPID_TRANSPORT	LIPID_TRANSPORT		23	0.342676	1.01811	0.45005	1	1	6730	tags=43%, list=37%, signal=68%
REGULATION_OF_SECRETION	REGULATION_OF_SECRETION		29	0.329007	1.00815	0.45336	1	1	6915	tags=48%, list=38%, signal=77%
NUCLEAR_TRANSPORT	NUCLEAR_TRANSPORT		82	0.296499	1.01116	0.454	1	1	10107	tags=65%, list=55%, signal=142%
ALCOHOL_METABOLIC_PROCESS	ALCOHOL_METABOLIC_PROCESS		67	0.302864	1.01355	0.456	1	1	10814	tags=69%, list=59%, signal=165%
POSITIVE_REGULATION_OF_CELL_PROLIFERATION	POSITIVE_REGULATION_OF_CELL_PROLIFERATION		119	0.288121	1.01218	0.457	1	1	8834	tags=53%, list=48%, signal=101%
TRANSLATIONAL_INITIATION	TRANSLATIONAL_INITIATION		34	0.32287	1.00953	0.457457	1	1	6693	tags=41%, list=36%, signal=65%
GLYCOLIPID_METABOLIC_PROCESS	GLYCOLIPID_METABOLIC_PROCESS		15	0.365676	1.0126	0.461698	1	1	9190	tags=73%, list=50%, signal=146%
STRUCTURAL_CONSTITUENT_OF_CYTOSKELETON	STRUCTURAL_CONSTITUENT_OF_CYTOSKELETON		43	0.315468	1.01993	0.466	1	1	11342	tags=79%, list=62%, signal=205%
GROWTH_FACTOR_BINDING	GROWTH_FACTOR_BINDING		23	0.33515	1.00904	0.467467	1	1	10861	tags=74%, list=59%, signal=180%
NUCLEAR_MEMBRANE_PART	NUCLEAR_MEMBRANE_PART		41	0.316417	1.00997	0.468	1	1	5650	tags=37%, list=31%, signal=53%
GENERATION_OF_NEURONS	GENERATION_OF_NEURONS		77	0.293418	1.00234	0.468	1	1	7318	tags=44%, list=40%, signal=73%
CARBOXYLESTERASE_ACTIVITY	CARBOXYLESTERASE_ACTIVITY		21	0.340594	1.00201	0.470172	1	1	9307	tags=71%, list=50%, signal=144%
TRANSCRIPTION_COREPRESSOR_ACTIVITY	TRANSCRIPTION_COREPRESSOR_ACTIVITY		81	0.29586	1.01181	0.471	1	1	9982	tags=62%, list=54%, signal=134%
ANATOMICAL_STRUCTURE_FORMATION	ANATOMICAL_STRUCTURE_FORMATION		50	0.307695	1.00803	0.474	1	1	4626	tags=32%, list=25%, signal=43%
ANGIOGENESIS	ANGIOGENESIS		42	0.311047	1.0079	0.474474	1	1	8416	tags=50%, list=46%, signal=92%
CELL_FRACTION	CELL_FRACTION		376	0.271774	1.00284	0.476	1	1	7555	tags=44%, list=41%, signal=72%
REGULATION_OF_ANGIOGENESIS	REGULATION_OF_ANGIOGENESIS		22	0.346741	1.01299	0.478435	1	1	3889	tags=32%, list=21%, signal=40%
PEPTIDYL_AMINO_ACID_MODIFICATION	PEPTIDYL_AMINO_ACID_MODIFICATION		55	0.305816	1.00882	0.481	1	1	6902	tags=44%, list=37%, signal=70%
PROTEINACEOUS_EXTRACELLULAR_MATRIX	PROTEINACEOUS_EXTRACELLULAR_MATRIX		84	0.291988	1.0018	0.484	1	1	3950	tags=26%, list=21%, signal=33%
CONDENSED_CHROMOSOME	CONDENSED_CHROMOSOME		32	0.32624	1.00939	0.486974	1	1	5780	tags=38%, list=31%, signal=55%
VIRAL_REPRODUCTION	VIRAL_REPRODUCTION		31	0.325043	1.00335	0.486974	1	1	10882	tags=81%, list=59%, signal=196%
COENZYME_METABOLIC_PROCESS	COENZYME_METABOLIC_PROCESS		32	0.320579	0.995335	0.487952	1	1	2779	tags=28%, list=15%, signal=33%
RESPONSE_TO_STRESS	RESPONSE_TO_STRESS		417	0.270438	1.00122	0.488	1	1	8788	tags=50%, list=48%, signal=94%
RNA_HELICASE_ACTIVITY	RNA_HELICASE_ACTIVITY		23	0.332732	0.998936	0.490394	1	1	8816	tags=57%, list=48%, signal=108%
POSITIVE_REGULATION_OF_METABOLIC_PROCESS	POSITIVE_REGULATION_OF_METABOLIC_PROCESS		199	0.278834	1.00385	0.491	1	1	8075	tags=46%, list=44%, signal=80%
PRIMARY_ACTIVE_TRANSMEMBRANE_TRANSPORTER_ACTIVITY	PRIMARY_ACTIVE_TRANSMEMBRANE_TRANSPORTER_ACTIVITY		35	0.318983	1.00162	0.492	1	1	7134	tags=43%, list=39%, signal=70%
MAGNESIUM_ION_BINDING	MAGNESIUM_ION_BINDING		55	0.305018	0.999506	0.492492	1	1	8802	tags=56%, list=48%, signal=108%
SERINE_HYDROLASE_ACTIVITY	SERINE_HYDROLASE_ACTIVITY		26	0.32602	0.992137	0.492972	1	1	10770	tags=69%, list=58%, signal=166%
CYTOSOLIC_PART	CYTOSOLIC_PART		16	0.359251	0.998788	0.493814	1	1	10685	tags=69%, list=58%, signal=163%
INTRACELLULAR_TRANSPORT	INTRACELLULAR_TRANSPORT		264	0.274902	1.0027	0.494	1	1	7968	tags=47%, list=43%, signal=81%
SUBSTRATE_SPECIFIC_TRANSPORTER_ACTIVITY	SUBSTRATE_SPECIFIC_TRANSPORTER_ACTIVITY		299	0.27053	0.996772	0.494	1	1	7770	tags=42%, list=42%, signal=71%
REGULATION_OF_TRANSCRIPTION_FROM_RNA_POLYMERASE_II_PROMOTER	REGULATION_OF_TRANSCRIPTION_FROM_RNA_POLYMERASE_II_PROMOTER		243	0.274527	1.00108	0.496	1	1	8226	tags=50%, list=45%, signal=89%
CENTROSOME	CENTROSOME		53	0.304534	1.00052	0.497	1	1	2313	tags=25%, list=13%, signal=28%
AMINO_ACID_DERIVATIVE_METABOLIC_PROCESS	AMINO_ACID_DERIVATIVE_METABOLIC_PROCESS		17	0.348756	0.988979	0.498984	1	1	4021	tags=35%, list=22%, signal=45%
NERVOUS_SYSTEM_DEVELOPMENT	NERVOUS_SYSTEM_DEVELOPMENT		335	0.270865	1.00067	0.499	1	1	8564	tags=48%, list=46%, signal=89%
SOLUBLE_FRACTION	SOLUBLE_FRACTION		117	0.286698	0.99837	0.5	1	1	6602	tags=40%, list=36%, signal=62%
NEGATIVE_REGULATION_OF_CELL_CYCLE	NEGATIVE_REGULATION_OF_CELL_CYCLE		68	0.292182	0.988706	0.5	1	1	9490	tags=59%, list=51%, signal=121%
REGULATION_OF_KINASE_ACTIVITY	REGULATION_OF_KINASE_ACTIVITY		138	0.279949	0.996681	0.501	1	1	10059	tags=58%, list=55%, signal=127%
POSITIVE_REGULATION_OF_CELL_DIFFERENTIATION	POSITIVE_REGULATION_OF_CELL_DIFFERENTIATION		20	0.342007	0.990638	0.502024	1	1	9966	tags=65%, list=54%, signal=141%
GLYCOSAMINOGLYCAN_BINDING	GLYCOSAMINOGLYCAN_BINDING		29	0.319347	0.990322	0.502502	1	1	8033	tags=52%, list=44%, signal=92%
ESTABLISHMENT_AND_OR_MAINTENANCE_OF_CELL_POLARITY	ESTABLISHMENT_AND_OR_MAINTENANCE_OF_CELL_POLARITY		16	0.351414	0.982841	0.504625	1	1	7077	tags=44%, list=38%, signal=71%
CELL_SUBSTRATE_ADHERENS_JUNCTION	CELL_SUBSTRATE_ADHERENS_JUNCTION		16	0.356478	1.00016	0.505112	1	1	2473	tags=25%, list=13%, signal=29%
PROTEIN_HETERODIMERIZATION_ACTIVITY	PROTEIN_HETERODIMERIZATION_ACTIVITY		66	0.297232	0.994127	0.506	1	1	7122	tags=42%, list=39%, signal=69%
DNA_POLYMERASE_ACTIVITY	DNA_POLYMERASE_ACTIVITY		18	0.349292	0.992308	0.507645	1	1	4432	tags=33%, list=24%, signal=44%
POSITIVE_REGULATION_OF_CELLULAR_METABOLIC_PROCESS	POSITIVE_REGULATION_OF_CELLULAR_METABOLIC_PROCESS		196	0.275795	0.995173	0.509	1	1	8075	tags=45%, list=44%, signal=80%
COFACTOR_BINDING	COFACTOR_BINDING		20	0.343137	0.985905	0.509548	1	1	9899	tags=65%, list=54%, signal=140%
PROTEIN_IMPORT	PROTEIN_IMPORT		58	0.299776	0.993343	0.514	1	1	9975	tags=60%, list=54%, signal=131%
FATTY_ACID_METABOLIC_PROCESS	FATTY_ACID_METABOLIC_PROCESS		48	0.304594	0.992344	0.514	1	1	5353	tags=38%, list=29%, signal=53%
RESPONSE_TO_EXTRACELLULAR_STIMULUS	RESPONSE_TO_EXTRACELLULAR_STIMULUS		26	0.325882	0.978467	0.514056	1	1	4486	tags=31%, list=24%, signal=41%
NUCLEAR_EXPORT	NUCLEAR_EXPORT		31	0.32702	0.996845	0.514514	1	1	9032	tags=61%, list=49%, signal=120%
OXIDOREDUCTASE_ACTIVITY_ACTING_ON_THE_CH_CH_GROUP_OF_DONORS	OXIDOREDUCTASE_ACTIVITY_ACTING_ON_THE_CH_CH_GROUP_OF_DONORS		19	0.338406	0.97559	0.522222	1	1	11894	tags=89%, list=65%, signal=252%
CELL_PROJECTION_BIOGENESIS	CELL_PROJECTION_BIOGENESIS		24	0.330007	0.990596	0.522568	1	1	6187	tags=33%, list=34%, signal=50%
RAS_GTPASE_BINDING	RAS_GTPASE_BINDING		25	0.326873	0.976039	0.522568	1	1	6261	tags=36%, list=34%, signal=54%
DEPHOSPHORYLATION	DEPHOSPHORYLATION		67	0.291777	0.989537	0.526	1	1	9502	tags=57%, list=52%, signal=117%
PROTEIN_IMPORT_INTO_NUCLEUS	PROTEIN_IMPORT_INTO_NUCLEUS		44	0.306525	0.984708	0.526	1	1	9975	tags=64%, list=54%, signal=138%
NUCLEOPLASM_PART	NUCLEOPLASM_PART		198	0.27585	0.994579	0.528	1	1	9530	tags=53%, list=52%, signal=109%
ENDOMEMBRANE_SYSTEM	ENDOMEMBRANE_SYSTEM		203	0.274797	0.993122	0.528	1	1	9693	tags=56%, list=53%, signal=117%
MICROTUBULE_ORGANIZING_CENTER_ORGANIZATION_AND_BIOGENESIS	MICROTUBULE_ORGANIZING_CENTER_ORGANIZATION_AND_BIOGENESIS		15	0.350386	0.968769	0.530928	1	1	6738	tags=47%, list=37%, signal=73%
COENZYME_BINDING	COENZYME_BINDING		16	0.348943	0.970204	0.532653	1	1	9865	tags=69%, list=54%, signal=148%
GOLGI_APPARATUS_PART	GOLGI_APPARATUS_PART		93	0.284372	0.981182	0.534	1	1	9665	tags=56%, list=52%, signal=117%
EXTRINSIC_TO_MEMBRANE	EXTRINSIC_TO_MEMBRANE		19	0.333566	0.968536	0.534079	1	1	3538	tags=26%, list=19%, signal=33%
TRANSFORMING_GROWTH_FACTOR_BETA_RECEPTOR_SIGNALING_PATHWAY	TRANSFORMING_GROWTH_FACTOR_BETA_RECEPTOR_SIGNALING_PATHWAY		32	0.3119	0.974412	0.534604	1	1	9441	tags=63%, list=51%, signal=128%
TRANSLATION_INITIATION_FACTOR_ACTIVITY	TRANSLATION_INITIATION_FACTOR_ACTIVITY		21	0.33102	0.974132	0.538384	1	1	7128	tags=48%, list=39%, signal=78%
NEURON_DIFFERENTIATION	NEURON_DIFFERENTIATION		71	0.293618	0.985756	0.539	1	1	10433	tags=62%, list=57%, signal=142%
SMALL_GTPASE_REGULATOR_ACTIVITY	SMALL_GTPASE_REGULATOR_ACTIVITY		65	0.293841	0.981033	0.54	1	1	8255	tags=46%, list=45%, signal=83%
PROTEIN_AMINO_ACID_DEPHOSPHORYLATION	PROTEIN_AMINO_ACID_DEPHOSPHORYLATION		60	0.295687	0.983438	0.541	1	1	9502	tags=57%, list=52%, signal=117%
ATP_DEPENDENT_RNA_HELICASE_ACTIVITY	ATP_DEPENDENT_RNA_HELICASE_ACTIVITY		16	0.341171	0.966559	0.541752	1	1	8816	tags=56%, list=48%, signal=108%
RESPONSE_TO_ABIOTIC_STIMULUS	RESPONSE_TO_ABIOTIC_STIMULUS		73	0.290241	0.979965	0.543	1	1	9167	tags=53%, list=50%, signal=106%
REGULATED_SECRETORY_PATHWAY	REGULATED_SECRETORY_PATHWAY		15	0.353919	0.977518	0.543095	1	1	9680	tags=73%, list=53%, signal=154%
RNA_EXPORT_FROM_NUCLEUS	RNA_EXPORT_FROM_NUCLEUS		18	0.337573	0.969076	0.544715	1	1	8856	tags=61%, list=48%, signal=117%
ACTIVATION_OF_PROTEIN_KINASE_ACTIVITY	ACTIVATION_OF_PROTEIN_KINASE_ACTIVITY		23	0.326301	0.971819	0.545821	1	1	6348	tags=39%, list=34%, signal=60%
EXTRACELLULAR_MATRIX	EXTRACELLULAR_MATRIX		85	0.287419	0.983969	0.546	1	1	3950	tags=26%, list=21%, signal=33%
RAS_GTPASE_ACTIVATOR_ACTIVITY	RAS_GTPASE_ACTIVATOR_ACTIVITY		27	0.317204	0.968137	0.54664	1	1	3870	tags=30%, list=21%, signal=37%
RESPONSE_TO_NUTRIENT	RESPONSE_TO_NUTRIENT		15	0.342269	0.955003	0.547131	1	1	4486	tags=33%, list=24%, signal=44%
APOPTOSIS_GO	APOPTOSIS_GO		353	0.268557	0.990844	0.55	1	1	10710	tags=61%, list=58%, signal=143%
LYSOSOME	LYSOSOME		48	0.296167	0.965699	0.55	1	1	7302	tags=38%, list=40%, signal=62%
CONDENSED_NUCLEAR_CHROMOSOME	CONDENSED_NUCLEAR_CHROMOSOME		17	0.340616	0.952322	0.55	1	1	10322	tags=65%, list=56%, signal=147%
LIPASE_ACTIVITY	LIPASE_ACTIVITY		37	0.307321	0.966808	0.552	1	1	9307	tags=62%, list=50%, signal=125%
LYTIC_VACUOLE	LYTIC_VACUOLE		48	0.296167	0.967033	0.554	1	1	7302	tags=38%, list=40%, signal=62%
SERINE_TYPE_PEPTIDASE_ACTIVITY	SERINE_TYPE_PEPTIDASE_ACTIVITY		25	0.319873	0.962465	0.554326	1	1	10770	tags=68%, list=58%, signal=163%
ORGAN_DEVELOPMENT	ORGAN_DEVELOPMENT		452	0.267078	0.990248	0.556	1	1	8821	tags=49%, list=48%, signal=92%
REGULATION_OF_PROTEIN_KINASE_ACTIVITY	REGULATION_OF_PROTEIN_KINASE_ACTIVITY		136	0.27756	0.977264	0.556	1	1	10181	tags=58%, list=55%, signal=129%
REGULATION_OF_PHOSPHORYLATION	REGULATION_OF_PHOSPHORYLATION		36	0.308745	0.971273	0.556557	1	1	7652	tags=44%, list=42%, signal=76%
PROTEIN_AMINO_ACID_O_LINKED_GLYCOSYLATION	PROTEIN_AMINO_ACID_O_LINKED_GLYCOSYLATION		15	0.345155	0.958038	0.55783	1	1	5896	tags=47%, list=32%, signal=69%
ELECTRON_TRANSPORT_GO_0006118	ELECTRON_TRANSPORT_GO_0006118		38	0.304328	0.969816	0.55956	1	1	8732	tags=55%, list=47%, signal=105%
REPRODUCTIVE_PROCESS	REPRODUCTIVE_PROCESS		104	0.282483	0.97581	0.56	1	1	8169	tags=50%, list=44%, signal=89%
POSITIVE_REGULATION_OF_HYDROLASE_ACTIVITY	POSITIVE_REGULATION_OF_HYDROLASE_ACTIVITY		40	0.301742	0.966845	0.56	1	1	8161	tags=52%, list=44%, signal=94%
VIRAL_REPRODUCTIVE_PROCESS	VIRAL_REPRODUCTIVE_PROCESS		28	0.315544	0.964851	0.561809	1	1	10882	tags=79%, list=59%, signal=191%
GENERATION_OF_PRECURSOR_METABOLITES_AND_ENERGY	GENERATION_OF_PRECURSOR_METABOLITES_AND_ENERGY		97	0.281199	0.973696	0.562	1	1	9432	tags=53%, list=51%, signal=107%
RESPONSE_TO_BIOTIC_STIMULUS	RESPONSE_TO_BIOTIC_STIMULUS		73	0.29144	0.98333	0.564	1	1	8304	tags=51%, list=45%, signal=92%
NEURON_DEVELOPMENT	NEURON_DEVELOPMENT		57	0.2889	0.961144	0.565	1	1	6535	tags=40%, list=35%, signal=62%
MICROTUBULE_BINDING	MICROTUBULE_BINDING		33	0.311643	0.960118	0.568569	1	1	3738	tags=30%, list=20%, signal=38%
PROTEIN_CATABOLIC_PROCESS	PROTEIN_CATABOLIC_PROCESS		63	0.289809	0.973387	0.569	1	1	5485	tags=35%, list=30%, signal=50%
HUMORAL_IMMUNE_RESPONSE	HUMORAL_IMMUNE_RESPONSE		18	0.330385	0.948487	0.570273	1	1	7836	tags=50%, list=43%, signal=87%
PEPTIDYL_TYROSINE_PHOSPHORYLATION	PEPTIDYL_TYROSINE_PHOSPHORYLATION		20	0.318928	0.947387	0.57085	1	1	5840	tags=35%, list=32%, signal=51%
NEURITE_DEVELOPMENT	NEURITE_DEVELOPMENT		49	0.291778	0.95918	0.571	1	1	10433	tags=61%, list=57%, signal=141%
SKELETAL_DEVELOPMENT	SKELETAL_DEVELOPMENT		83	0.283434	0.974805	0.573	1	1	9473	tags=58%, list=51%, signal=118%
CYCLIC_NUCLEOTIDE_MEDIATED_SIGNALING	CYCLIC_NUCLEOTIDE_MEDIATED_SIGNALING		76	0.284184	0.965503	0.573	1	1	8839	tags=53%, list=48%, signal=101%
SMALL_GTPASE_BINDING	SMALL_GTPASE_BINDING		33	0.308393	0.962272	0.575576	1	1	6261	tags=36%, list=34%, signal=55%
REGULATION_OF_HYDROLASE_ACTIVITY	REGULATION_OF_HYDROLASE_ACTIVITY		61	0.290781	0.970216	0.577	1	1	9981	tags=61%, list=54%, signal=132%
CELLULAR_CARBOHYDRATE_METABOLIC_PROCESS	CELLULAR_CARBOHYDRATE_METABOLIC_PROCESS		108	0.276773	0.968825	0.578	1	1	10674	tags=61%, list=58%, signal=144%
FATTY_ACID_OXIDATION	FATTY_ACID_OXIDATION		16	0.335539	0.94109	0.578571	1	1	9432	tags=63%, list=51%, signal=128%
AMINE_BINDING	AMINE_BINDING		17	0.334706	0.946099	0.580711	1	1	5484	tags=35%, list=30%, signal=50%
REGULATION_OF_JNK_ACTIVITY	REGULATION_OF_JNK_ACTIVITY		18	0.332104	0.948649	0.581136	1	1	10549	tags=72%, list=57%, signal=169%
NEGATIVE_REGULATION_OF_MULTICELLULAR_ORGANISMAL_PROCESS	NEGATIVE_REGULATION_OF_MULTICELLULAR_ORGANISMAL_PROCESS		21	0.322807	0.944236	0.58156	1	1	4009	tags=29%, list=22%, signal=36%
SERINE_TYPE_ENDOPEPTIDASE_ACTIVITY	SERINE_TYPE_ENDOPEPTIDASE_ACTIVITY		21	0.322578	0.957155	0.583418	1	1	10378	tags=67%, list=56%, signal=152%
ATPASE_ACTIVITY_COUPLED_TO_MOVEMENT_OF_SUBSTANCES	ATPASE_ACTIVITY_COUPLED_TO_MOVEMENT_OF_SUBSTANCES		35	0.298361	0.950774	0.583584	1	1	7134	tags=40%, list=39%, signal=65%
CARBOHYDRATE_BIOSYNTHETIC_PROCESS	CARBOHYDRATE_BIOSYNTHETIC_PROCESS		44	0.29405	0.959452	0.584	1	1	10713	tags=64%, list=58%, signal=152%
VIRAL_GENOME_REPLICATION	VIRAL_GENOME_REPLICATION		15	0.336439	0.936329	0.584615	1	1	8383	tags=67%, list=45%, signal=122%
REGULATION_OF_TRANSFERASE_ACTIVITY	REGULATION_OF_TRANSFERASE_ACTIVITY		142	0.274018	0.975128	0.585	1	1	10059	tags=57%, list=55%, signal=125%
PROGRAMMED_CELL_DEATH	PROGRAMMED_CELL_DEATH		354	0.266828	0.982822	0.587	1	1	10710	tags=61%, list=58%, signal=142%
TRANSFERASE_ACTIVITY_TRANSFERRING_PENTOSYL_GROUPS	TRANSFERASE_ACTIVITY_TRANSFERRING_PENTOSYL_GROUPS		19	0.331226	0.943153	0.588415	1	1	11341	tags=79%, list=62%, signal=205%
SKELETAL_MUSCLE_DEVELOPMENT	SKELETAL_MUSCLE_DEVELOPMENT		26	0.315003	0.944281	0.588531	1	1	7592	tags=46%, list=41%, signal=78%
TUBULIN_BINDING	TUBULIN_BINDING		47	0.294644	0.960624	0.589	1	1	4334	tags=32%, list=24%, signal=42%
NEGATIVE_REGULATION_OF_TRANSLATION	NEGATIVE_REGULATION_OF_TRANSLATION		16	0.338566	0.939202	0.589744	1	1	7936	tags=56%, list=43%, signal=99%
CELL_MIGRATION	CELL_MIGRATION		77	0.281669	0.961239	0.59	1	1	7275	tags=42%, list=39%, signal=68%
GOLGI_MEMBRANE	GOLGI_MEMBRANE		43	0.296361	0.957987	0.591	1	1	9554	tags=58%, list=52%, signal=120%
INTEGRAL_TO_ORGANELLE_MEMBRANE	INTEGRAL_TO_ORGANELLE_MEMBRANE		46	0.296877	0.956424	0.591	1	1	9693	tags=61%, list=53%, signal=128%
PROTEIN_SERINE_THREONINE_PHOSPHATASE_ACTIVITY	PROTEIN_SERINE_THREONINE_PHOSPHATASE_ACTIVITY		23	0.314855	0.930843	0.591138	1	1	7296	tags=48%, list=40%, signal=79%
AXONOGENESIS	AXONOGENESIS		39	0.301329	0.957869	0.592	1	1	9907	tags=56%, list=54%, signal=122%
POLYSACCHARIDE_BINDING	POLYSACCHARIDE_BINDING		30	0.306914	0.950327	0.592778	1	1	8033	tags=50%, list=44%, signal=88%
PROTEIN_SERINE_THREONINE_KINASE_ACTIVITY	PROTEIN_SERINE_THREONINE_KINASE_ACTIVITY		193	0.271532	0.976805	0.593	1	1	10668	tags=62%, list=58%, signal=146%
TRANSCRIPTION_INITIATION	TRANSCRIPTION_INITIATION		35	0.301716	0.952449	0.593594	1	1	9747	tags=57%, list=53%, signal=121%
CHEMOKINE_RECEPTOR_BINDING	CHEMOKINE_RECEPTOR_BINDING		15	0.332599	0.92413	0.601833	1	1	7701	tags=53%, list=42%, signal=92%
ENDOPEPTIDASE_ACTIVITY	ENDOPEPTIDASE_ACTIVITY		81	0.279654	0.957904	0.605	1	1	9068	tags=54%, list=49%, signal=106%
RESPONSE_TO_OTHER_ORGANISM	RESPONSE_TO_OTHER_ORGANISM		44	0.29663	0.954076	0.606	1	1	8304	tags=50%, list=45%, signal=91%
TRANSCRIPTION_ACTIVATOR_ACTIVITY	TRANSCRIPTION_ACTIVATOR_ACTIVITY		161	0.27229	0.969139	0.607	1	1	11059	tags=66%, list=60%, signal=163%
CYTOSKELETON_DEPENDENT_INTRACELLULAR_TRANSPORT	CYTOSKELETON_DEPENDENT_INTRACELLULAR_TRANSPORT		25	0.307158	0.923234	0.60804	1	1	10645	tags=68%, list=58%, signal=161%
REGULATION_OF_PROTEIN_IMPORT_INTO_NUCLEUS	REGULATION_OF_PROTEIN_IMPORT_INTO_NUCLEUS		15	0.331725	0.91408	0.609231	1	1	10356	tags=67%, list=56%, signal=152%
NUCLEAR_CHROMOSOME_PART	NUCLEAR_CHROMOSOME_PART		31	0.3001	0.933375	0.609438	1	1	3332	tags=26%, list=18%, signal=31%
AXON_GUIDANCE	AXON_GUIDANCE		20	0.317709	0.922642	0.609929	1	1	10416	tags=65%, list=56%, signal=149%
METALLOPEPTIDASE_ACTIVITY	METALLOPEPTIDASE_ACTIVITY		37	0.300942	0.944434	0.612613	1	1	4462	tags=32%, list=24%, signal=43%
TRANSMEMBRANE_RECEPTOR_PROTEIN_SERINE_THREONINE_KINASE_SIGNALING_PATHWAY	TRANSMEMBRANE_RECEPTOR_PROTEIN_SERINE_THREONINE_KINASE_SIGNALING_PATHWAY		43	0.291433	0.952329	0.613	1	1	10973	tags=72%, list=60%, signal=178%
HYDROLASE_ACTIVITY_ACTING_ON_ACID_ANHYDRIDESCATALYZING_TRANSMEMBRANE_MOVEMENT_OF_SUBSTANCES	HYDROLASE_ACTIVITY_ACTING_ON_ACID_ANHYDRIDESCATALYZING_TRANSMEMBRANE_MOVEMENT_OF_SUBSTANCES		34	0.301459	0.947918	0.613842	1	1	7134	tags=41%, list=39%, signal=67%
ENDOPLASMIC_RETICULUM_PART	ENDOPLASMIC_RETICULUM_PART		87	0.278945	0.958156	0.615	1	1	9693	tags=57%, list=53%, signal=121%
MULTI_ORGANISM_PROCESS	MULTI_ORGANISM_PROCESS		93	0.275798	0.954196	0.615	1	1	8304	tags=51%, list=45%, signal=91%
POSITIVE_REGULATION_OF_DEVELOPMENTAL_PROCESS	POSITIVE_REGULATION_OF_DEVELOPMENTAL_PROCESS		180	0.272087	0.971245	0.616	1	1	10650	tags=61%, list=58%, signal=142%
G_PROTEIN_COUPLED_RECEPTOR_BINDING	G_PROTEIN_COUPLED_RECEPTOR_BINDING		23	0.311637	0.94063	0.617321	1	1	8025	tags=52%, list=44%, signal=92%
INTRINSIC_TO_ORGANELLE_MEMBRANE	INTRINSIC_TO_ORGANELLE_MEMBRANE		48	0.289451	0.942144	0.618	1	1	9693	tags=60%, list=53%, signal=127%
EMBRYONIC_DEVELOPMENT	EMBRYONIC_DEVELOPMENT		54	0.286713	0.949616	0.621	1	1	10919	tags=63%, list=59%, signal=154%
PROTEIN_FOLDING	PROTEIN_FOLDING		54	0.286769	0.94911	0.621	1	1	8034	tags=48%, list=44%, signal=85%
STRUCTURE_SPECIFIC_DNA_BINDING	STRUCTURE_SPECIFIC_DNA_BINDING		48	0.288293	0.932725	0.622	1	1	8804	tags=48%, list=48%, signal=91%
NUCLEAR_CHROMOSOME	NUCLEAR_CHROMOSOME		49	0.289652	0.94289	0.623	1	1	10322	tags=57%, list=56%, signal=129%
NITROGEN_COMPOUND_BIOSYNTHETIC_PROCESS	NITROGEN_COMPOUND_BIOSYNTHETIC_PROCESS		20	0.324876	0.931272	0.624874	1	1	2039	tags=20%, list=11%, signal=22%
ACTIVE_TRANSMEMBRANE_TRANSPORTER_ACTIVITY	ACTIVE_TRANSMEMBRANE_TRANSPORTER_ACTIVITY		95	0.277715	0.962263	0.625	1	1	9315	tags=52%, list=51%, signal=104%
CELLULAR_COMPONENT_DISASSEMBLY	CELLULAR_COMPONENT_DISASSEMBLY		27	0.301161	0.920584	0.625502	1	1	8578	tags=52%, list=47%, signal=97%
VACUOLE	VACUOLE		54	0.287326	0.942857	0.626	1	1	9521	tags=50%, list=52%, signal=103%
ATPASE_ACTIVITY_COUPLED_TO_TRANSMEMBRANE_MOVEMENT_OF_IONS_PHOSPHORYLATIVE_MECHANISM	ATPASE_ACTIVITY_COUPLED_TO_TRANSMEMBRANE_MOVEMENT_OF_IONS_PHOSPHORYLATIVE_MECHANISM		18	0.323122	0.915849	0.626407	1	1	7014	tags=39%, list=38%, signal=63%
GOLGI_ASSOCIATED_VESICLE	GOLGI_ASSOCIATED_VESICLE		27	0.299119	0.915815	0.626506	1	1	6573	tags=37%, list=36%, signal=57%
INTRACELLULAR_RECEPTOR_MEDIATED_SIGNALING_PATHWAY	INTRACELLULAR_RECEPTOR_MEDIATED_SIGNALING_PATHWAY		21	0.312909	0.90715	0.627789	1	1	1554	tags=19%, list=8%, signal=21%
PROTEIN_HOMODIMERIZATION_ACTIVITY	PROTEIN_HOMODIMERIZATION_ACTIVITY		106	0.273819	0.956361	0.63	1	1	9899	tags=56%, list=54%, signal=120%
REGULATION_OF_TRANSLATIONAL_INITIATION	REGULATION_OF_TRANSLATIONAL_INITIATION		28	0.304969	0.927244	0.631791	1	1	7482	tags=43%, list=41%, signal=72%
NEGATIVE_REGULATION_OF_DNA_BINDING	NEGATIVE_REGULATION_OF_DNA_BINDING		15	0.327826	0.903804	0.633774	1	1	10034	tags=67%, list=54%, signal=146%
HEMOPOIESIS	HEMOPOIESIS		59	0.280504	0.942478	0.634	1	1	7486	tags=41%, list=41%, signal=68%
NEGATIVE_REGULATION_OF_CELLULAR_BIOSYNTHETIC_PROCESS	NEGATIVE_REGULATION_OF_CELLULAR_BIOSYNTHETIC_PROCESS		22	0.30618	0.918281	0.634809	1	1	5841	tags=41%, list=32%, signal=60%
CELL_CYCLE_ARREST_GO_0007050	CELL_CYCLE_ARREST_GO_0007050		49	0.286503	0.933905	0.639	1	1	9441	tags=59%, list=51%, signal=121%
NEGATIVE_REGULATION_OF_CELL_DIFFERENTIATION	NEGATIVE_REGULATION_OF_CELL_DIFFERENTIATION		26	0.303863	0.926313	0.639839	1	1	8493	tags=46%, list=46%, signal=85%
REGULATION_OF_CELL_ADHESION	REGULATION_OF_CELL_ADHESION		28	0.302819	0.913449	0.643574	1	1	8099	tags=50%, list=44%, signal=89%
REGULATION_OF_NUCLEOCYTOPLASMIC_TRANSPORT	REGULATION_OF_NUCLEOCYTOPLASMIC_TRANSPORT		21	0.305731	0.902052	0.64783	1	1	10356	tags=62%, list=56%, signal=141%
POSITIVE_REGULATION_OF_JNK_ACTIVITY	POSITIVE_REGULATION_OF_JNK_ACTIVITY		16	0.320002	0.899202	0.650357	1	1	10549	tags=69%, list=57%, signal=161%
RECEPTOR_BINDING	RECEPTOR_BINDING		255	0.264049	0.964193	0.652	1	1	9206	tags=51%, list=50%, signal=100%
DETECTION_OF_STIMULUS	DETECTION_OF_STIMULUS		30	0.301017	0.917912	0.655656	1	1	8916	tags=50%, list=48%, signal=97%
PHOSPHORIC_DIESTER_HYDROLASE_ACTIVITY	PHOSPHORIC_DIESTER_HYDROLASE_ACTIVITY		37	0.287754	0.914196	0.656971	1	1	9518	tags=54%, list=52%, signal=112%
IMMUNE_SYSTEM_DEVELOPMENT	IMMUNE_SYSTEM_DEVELOPMENT		64	0.275229	0.926832	0.662	1	1	7486	tags=41%, list=41%, signal=68%
MYOBLAST_DIFFERENTIATION	MYOBLAST_DIFFERENTIATION		16	0.319023	0.900523	0.663265	1	1	10444	tags=69%, list=57%, signal=158%
SUBSTRATE_SPECIFIC_TRANSMEMBRANE_TRANSPORTER_ACTIVITY	SUBSTRATE_SPECIFIC_TRANSMEMBRANE_TRANSPORTER_ACTIVITY		263	0.264057	0.961425	0.664	1	1	7770	tags=41%, list=42%, signal=71%
GTPASE_ACTIVITY	GTPASE_ACTIVITY		90	0.27157	0.939865	0.665	1	1	7779	tags=41%, list=42%, signal=71%
GLYCOPROTEIN_METABOLIC_PROCESS	GLYCOPROTEIN_METABOLIC_PROCESS		79	0.274163	0.937145	0.665	1	1	5924	tags=35%, list=32%, signal=52%
REGULATION_OF_NEUROTRANSMITTER_LEVELS	REGULATION_OF_NEUROTRANSMITTER_LEVELS		22	0.303863	0.895727	0.665657	1	1	12144	tags=86%, list=66%, signal=253%
RESPONSE_TO_ORGANIC_SUBSTANCE	RESPONSE_TO_ORGANIC_SUBSTANCE		24	0.299819	0.906508	0.665998	1	1	10477	tags=67%, list=57%, signal=154%
CELL_SUBSTRATE_ADHESION	CELL_SUBSTRATE_ADHESION		35	0.292375	0.918099	0.666333	1	1	11031	tags=66%, list=60%, signal=163%
CYTOSKELETON_ORGANIZATION_AND_BIOGENESIS	CYTOSKELETON_ORGANIZATION_AND_BIOGENESIS		194	0.264012	0.950576	0.667	1	1	10398	tags=58%, list=56%, signal=132%
TRANSCRIPTION_INITIATION_FROM_RNA_POLYMERASE_II_PROMOTER	TRANSCRIPTION_INITIATION_FROM_RNA_POLYMERASE_II_PROMOTER		29	0.297778	0.906744	0.667668	1	1	5711	tags=34%, list=31%, signal=50%
NUCLEOTIDE_BIOSYNTHETIC_PROCESS	NUCLEOTIDE_BIOSYNTHETIC_PROCESS		17	0.314177	0.887443	0.668699	1	1	9620	tags=53%, list=52%, signal=111%
NUCLEAR_IMPORT	NUCLEAR_IMPORT		46	0.284061	0.918124	0.669	1	1	11902	tags=76%, list=65%, signal=214%
NUCLEAR_MEMBRANE	NUCLEAR_MEMBRANE		49	0.283342	0.916942	0.673	1	1	8856	tags=49%, list=48%, signal=94%
STEROID_METABOLIC_PROCESS	STEROID_METABOLIC_PROCESS		45	0.286359	0.925016	0.674675	1	1	6730	tags=42%, list=37%, signal=66%
ENZYME_INHIBITOR_ACTIVITY	ENZYME_INHIBITOR_ACTIVITY		88	0.27383	0.934706	0.675	1	1	6940	tags=36%, list=38%, signal=58%
CELL_MATRIX_ADHESION	CELL_MATRIX_ADHESION		34	0.28531	0.90398	0.675	1	1	11031	tags=65%, list=60%, signal=161%
GENERAL_RNA_POLYMERASE_II_TRANSCRIPTION_FACTOR_ACTIVITY	GENERAL_RNA_POLYMERASE_II_TRANSCRIPTION_FACTOR_ACTIVITY		31	0.292077	0.898967	0.675351	1	1	3193	tags=23%, list=17%, signal=27%
PHOSPHORYLATION	PHOSPHORYLATION		280	0.263222	0.962863	0.679	1	1	8172	tags=45%, list=44%, signal=79%
LIPID_METABOLIC_PROCESS	LIPID_METABOLIC_PROCESS		253	0.263552	0.960871	0.679	1	1	8330	tags=47%, list=45%, signal=84%
SECRETION_BY_CELL	SECRETION_BY_CELL		103	0.269422	0.935729	0.679	1	1	11987	tags=75%, list=65%, signal=212%
RNA_DEPENDENT_ATPASE_ACTIVITY	RNA_DEPENDENT_ATPASE_ACTIVITY		17	0.308423	0.870628	0.68057	1	1	8816	tags=53%, list=48%, signal=101%
MICROTUBULE_BASED_MOVEMENT	MICROTUBULE_BASED_MOVEMENT		15	0.317972	0.880726	0.680655	1	1	10645	tags=67%, list=58%, signal=158%
INORGANIC_CATION_TRANSMEMBRANE_TRANSPORTER_ACTIVITY	INORGANIC_CATION_TRANSMEMBRANE_TRANSPORTER_ACTIVITY		51	0.278733	0.913415	0.684	1	1	9855	tags=59%, list=53%, signal=126%
LEADING_EDGE	LEADING_EDGE		46	0.280405	0.905677	0.684	1	1	10435	tags=61%, list=57%, signal=140%
GLYCOPROTEIN_BIOSYNTHETIC_PROCESS	GLYCOPROTEIN_BIOSYNTHETIC_PROCESS		64	0.277304	0.92085	0.685	1	1	6993	tags=41%, list=38%, signal=65%
RHODOPSIN_LIKE_RECEPTOR_ACTIVITY	RHODOPSIN_LIKE_RECEPTOR_ACTIVITY		80	0.270402	0.92095	0.689	1	1	11433	tags=68%, list=62%, signal=177%
STRIATED_MUSCLE_DEVELOPMENT	STRIATED_MUSCLE_DEVELOPMENT		35	0.281768	0.892606	0.692693	1	1	7592	tags=46%, list=41%, signal=78%
REGULATION_OF_CELL_PROLIFERATION	REGULATION_OF_CELL_PROLIFERATION		246	0.262984	0.954894	0.693	1	1	8859	tags=50%, list=48%, signal=96%
PHOSPHOLIPASE_ACTIVITY	PHOSPHOLIPASE_ACTIVITY		34	0.286542	0.897208	0.696	1	1	9307	tags=59%, list=50%, signal=119%
COFACTOR_BIOSYNTHETIC_PROCESS	COFACTOR_BIOSYNTHETIC_PROCESS		21	0.300564	0.88086	0.696878	1	1	9653	tags=62%, list=52%, signal=130%
CELL_MATRIX_JUNCTION	CELL_MATRIX_JUNCTION		18	0.305348	0.874228	0.697462	1	1	2473	tags=22%, list=13%, signal=26%
G_PROTEIN_SIGNALING_COUPLED_TO_CYCLIC_NUCLEOTIDE_SECOND_MESSENGER	G_PROTEIN_SIGNALING_COUPLED_TO_CYCLIC_NUCLEOTIDE_SECOND_MESSENGER		74	0.272669	0.921172	0.698	1	1	8839	tags=51%, list=48%, signal=98%
CHROMATIN_ASSEMBLY	CHROMATIN_ASSEMBLY		15	0.309068	0.859872	0.698055	1	1	7851	tags=53%, list=43%, signal=93%
NEGATIVE_REGULATION_OF_BINDING	NEGATIVE_REGULATION_OF_BINDING		16	0.308564	0.855892	0.698858	1	1	10034	tags=63%, list=54%, signal=137%
ORGANELLE_OUTER_MEMBRANE	ORGANELLE_OUTER_MEMBRANE		23	0.291673	0.878927	0.701207	1	1	10769	tags=65%, list=58%, signal=157%
OUTER_MEMBRANE	OUTER_MEMBRANE		23	0.291673	0.877903	0.70284	1	1	10769	tags=65%, list=58%, signal=157%
MONOCARBOXYLIC_ACID_METABOLIC_PROCESS	MONOCARBOXYLIC_ACID_METABOLIC_PROCESS		66	0.272409	0.911247	0.707	1	1	11668	tags=68%, list=63%, signal=185%
ACTIN_BINDING	ACTIN_BINDING		72	0.270002	0.909875	0.71	1	1	10589	tags=63%, list=57%, signal=146%
L_AMINO_ACID_TRANSMEMBRANE_TRANSPORTER_ACTIVITY	L_AMINO_ACID_TRANSMEMBRANE_TRANSPORTER_ACTIVITY		16	0.307774	0.863427	0.710769	1	1	8447	tags=44%, list=46%, signal=81%
SPHINGOLIPID_METABOLIC_PROCESS	SPHINGOLIPID_METABOLIC_PROCESS		28	0.290861	0.881576	0.711847	1	1	10103	tags=61%, list=55%, signal=134%
POSITIVE_REGULATION_OF_PROTEIN_METABOLIC_PROCESS	POSITIVE_REGULATION_OF_PROTEIN_METABOLIC_PROCESS		57	0.273386	0.905296	0.712	1	1	9728	tags=51%, list=53%, signal=107%
ENDONUCLEASE_ACTIVITY	ENDONUCLEASE_ACTIVITY		21	0.291027	0.864626	0.715439	1	1	4654	tags=29%, list=25%, signal=38%
PROTEIN_N_TERMINUS_BINDING	PROTEIN_N_TERMINUS_BINDING		35	0.282122	0.897697	0.715863	1	1	10047	tags=60%, list=54%, signal=132%
INDUCTION_OF_APOPTOSIS_BY_EXTRACELLULAR_SIGNALS	INDUCTION_OF_APOPTOSIS_BY_EXTRACELLULAR_SIGNALS		26	0.289749	0.876672	0.716717	1	1	7599	tags=46%, list=41%, signal=78%
MEMBRANE_FUSION	MEMBRANE_FUSION		25	0.289738	0.876071	0.717151	1	1	4040	tags=28%, list=22%, signal=36%
ANATOMICAL_STRUCTURE_MORPHOGENESIS	ANATOMICAL_STRUCTURE_MORPHOGENESIS		313	0.258666	0.952497	0.719	1	1	6435	tags=35%, list=35%, signal=54%
CYSTEINE_TYPE_PEPTIDASE_ACTIVITY	CYSTEINE_TYPE_PEPTIDASE_ACTIVITY		46	0.272049	0.888271	0.719	1	1	5036	tags=33%, list=27%, signal=45%
G_PROTEIN_COUPLED_RECEPTOR_ACTIVITY	G_PROTEIN_COUPLED_RECEPTOR_ACTIVITY		124	0.264615	0.932221	0.722	1	1	11433	tags=67%, list=62%, signal=175%
COFACTOR_METABOLIC_PROCESS	COFACTOR_METABOLIC_PROCESS		47	0.274392	0.894374	0.722	1	1	5746	tags=36%, list=31%, signal=52%
REGULATION_OF_PROTEIN_METABOLIC_PROCESS	REGULATION_OF_PROTEIN_METABOLIC_PROCESS		143	0.262428	0.929592	0.723	1	1	9728	tags=53%, list=53%, signal=112%
NEURON_APOPTOSIS	NEURON_APOPTOSIS		16	0.306622	0.855067	0.72541	1	1	5958	tags=38%, list=32%, signal=55%
HEMOPOIETIC_OR_LYMPHOID_ORGAN_DEVELOPMENT	HEMOPOIETIC_OR_LYMPHOID_ORGAN_DEVELOPMENT		61	0.275448	0.911102	0.726	1	1	7486	tags=41%, list=41%, signal=69%
REGULATION_OF_PROTEIN_AMINO_ACID_PHOSPHORYLATION	REGULATION_OF_PROTEIN_AMINO_ACID_PHOSPHORYLATION		21	0.300344	0.873432	0.726539	1	1	7592	tags=43%, list=41%, signal=73%
JAK_STAT_CASCADE	JAK_STAT_CASCADE		26	0.290609	0.868279	0.727638	1	1	4629	tags=27%, list=25%, signal=36%
DNA_REPLICATION_INITIATION	DNA_REPLICATION_INITIATION		15	0.306302	0.840293	0.728205	1	1	7856	tags=47%, list=43%, signal=81%
HYDROLASE_ACTIVITY_ACTING_ON_ESTER_BONDS	HYDROLASE_ACTIVITY_ACTING_ON_ESTER_BONDS		228	0.258721	0.938645	0.729	1	1	6290	tags=36%, list=34%, signal=54%
POSITIVE_REGULATION_OF_TRANSCRIPTION_FROM_RNA_POLYMERASE_II_PROMOTER	POSITIVE_REGULATION_OF_TRANSCRIPTION_FROM_RNA_POLYMERASE_II_PROMOTER		60	0.271682	0.899782	0.731	1	1	6915	tags=40%, list=38%, signal=64%
AMINO_ACID_TRANSPORT	AMINO_ACID_TRANSPORT		25	0.290396	0.868886	0.731118	1	1	9190	tags=52%, list=50%, signal=104%
SPINDLE_MICROTUBULE	SPINDLE_MICROTUBULE		15	0.304995	0.843426	0.731959	1	1	4372	tags=27%, list=24%, signal=35%
REGULATION_OF_CELLULAR_COMPONENT_ORGANIZATION_AND_BIOGENESIS	REGULATION_OF_CELLULAR_COMPONENT_ORGANIZATION_AND_BIOGENESIS		114	0.26483	0.919978	0.732	1	1	5167	tags=31%, list=28%, signal=42%
PHOSPHOTRANSFERASE_ACTIVITY_ALCOHOL_GROUP_AS_ACCEPTOR	PHOSPHOTRANSFERASE_ACTIVITY_ALCOHOL_GROUP_AS_ACCEPTOR		313	0.258246	0.951718	0.733	1	1	10549	tags=59%, list=57%, signal=135%
CYTOSKELETAL_PROTEIN_BINDING	CYTOSKELETAL_PROTEIN_BINDING		152	0.261823	0.929061	0.734	1	1	10635	tags=60%, list=58%, signal=140%
POSITIVE_REGULATION_OF_CELLULAR_PROTEIN_METABOLIC_PROCESS	POSITIVE_REGULATION_OF_CELLULAR_PROTEIN_METABOLIC_PROCESS		55	0.271959	0.895004	0.734	1	1	9728	tags=51%, list=53%, signal=107%
NEGATIVE_REGULATION_OF_SIGNAL_TRANSDUCTION	NEGATIVE_REGULATION_OF_SIGNAL_TRANSDUCTION		30	0.28136	0.871443	0.734203	1	1	10973	tags=67%, list=60%, signal=164%
NEGATIVE_REGULATION_OF_PROTEIN_METABOLIC_PROCESS	NEGATIVE_REGULATION_OF_PROTEIN_METABOLIC_PROCESS		38	0.274433	0.876679	0.738739	1	1	7936	tags=47%, list=43%, signal=83%
UNFOLDED_PROTEIN_BINDING	UNFOLDED_PROTEIN_BINDING		40	0.28016	0.884779	0.74	1	1	9560	tags=58%, list=52%, signal=119%
RESPONSE_TO_OXIDATIVE_STRESS	RESPONSE_TO_OXIDATIVE_STRESS		41	0.276102	0.884045	0.743744	1	1	7325	tags=44%, list=40%, signal=73%
PROTEIN_KINASE_ACTIVITY	PROTEIN_KINASE_ACTIVITY		266	0.25788	0.943844	0.745	1	1	10549	tags=60%, list=57%, signal=138%
OXIDOREDUCTASE_ACTIVITY_ACTING_ON_CH_OH_GROUP_OF_DONORS	OXIDOREDUCTASE_ACTIVITY_ACTING_ON_CH_OH_GROUP_OF_DONORS		42	0.271542	0.873143	0.746493	1	1	3563	tags=24%, list=19%, signal=29%
TRANS_GOLGI_NETWORK	TRANS_GOLGI_NETWORK		17	0.297068	0.83593	0.747711	1	1	5146	tags=35%, list=28%, signal=49%
B_CELL_ACTIVATION	B_CELL_ACTIVATION		18	0.287548	0.838159	0.749495	1	1	9685	tags=56%, list=53%, signal=117%
IMMUNE_EFFECTOR_PROCESS	IMMUNE_EFFECTOR_PROCESS		25	0.280477	0.846357	0.75	1	1	7007	tags=40%, list=38%, signal=64%
PEROXISOME_ORGANIZATION_AND_BIOGENESIS	PEROXISOME_ORGANIZATION_AND_BIOGENESIS		15	0.29978	0.826796	0.75	1	1	3622	tags=27%, list=20%, signal=33%
RECEPTOR_COMPLEX	RECEPTOR_COMPLEX		43	0.276089	0.880674	0.750751	1	1	6196	tags=35%, list=34%, signal=52%
AMINE_TRANSPORT	AMINE_TRANSPORT		34	0.278065	0.873165	0.751503	1	1	9211	tags=53%, list=50%, signal=106%
NEGATIVE_REGULATION_OF_BIOSYNTHETIC_PROCESS	NEGATIVE_REGULATION_OF_BIOSYNTHETIC_PROCESS		23	0.286183	0.841591	0.752525	1	1	5841	tags=39%, list=32%, signal=57%
PEPTIDE_RECEPTOR_ACTIVITY	PEPTIDE_RECEPTOR_ACTIVITY		37	0.273648	0.859199	0.752753	1	1	9331	tags=51%, list=51%, signal=104%
CELL_ACTIVATION	CELL_ACTIVATION		49	0.268896	0.879523	0.754	1	1	10642	tags=61%, list=58%, signal=144%
TRANSCRIPTION_COFACTOR_ACTIVITY	TRANSCRIPTION_COFACTOR_ACTIVITY		206	0.255776	0.930909	0.758	1	1	10366	tags=57%, list=56%, signal=129%
COATED_VESICLE	COATED_VESICLE		44	0.273972	0.881386	0.758	1	1	9737	tags=55%, list=53%, signal=115%
NITROGEN_COMPOUND_CATABOLIC_PROCESS	NITROGEN_COMPOUND_CATABOLIC_PROCESS		25	0.282653	0.851207	0.760804	1	1	12455	tags=80%, list=68%, signal=246%
GTPASE_REGULATOR_ACTIVITY	GTPASE_REGULATOR_ACTIVITY		122	0.26156	0.914148	0.761	1	1	8255	tags=44%, list=45%, signal=80%
TRANSPORT_VESICLE	TRANSPORT_VESICLE		28	0.277186	0.85622	0.762048	1	1	3639	tags=21%, list=20%, signal=27%
GLUTAMATE_RECEPTOR_ACTIVITY	GLUTAMATE_RECEPTOR_ACTIVITY		17	0.284642	0.81735	0.763988	1	1	12173	tags=76%, list=66%, signal=225%
PHOSPHOPROTEIN_PHOSPHATASE_ACTIVITY	PHOSPHOPROTEIN_PHOSPHATASE_ACTIVITY		78	0.263563	0.893906	0.764	1	1	9970	tags=56%, list=54%, signal=122%
DNA_DIRECTED_RNA_POLYMERASEII_HOLOENZYME	DNA_DIRECTED_RNA_POLYMERASEII_HOLOENZYME		63	0.264698	0.881989	0.764	1	1	9530	tags=52%, list=52%, signal=108%
REGULATION_OF_CATALYTIC_ACTIVITY	REGULATION_OF_CATALYTIC_ACTIVITY		235	0.257959	0.933244	0.766	1	1	10266	tags=57%, list=56%, signal=126%
GENERATION_OF_A_SIGNAL_INVOLVED_IN_CELL_CELL_SIGNALING	GENERATION_OF_A_SIGNAL_INVOLVED_IN_CELL_CELL_SIGNALING		24	0.283314	0.847088	0.767911	1	1	9680	tags=58%, list=53%, signal=123%
MICROTUBULE_ASSOCIATED_COMPLEX	MICROTUBULE_ASSOCIATED_COMPLEX		44	0.266625	0.858564	0.768	1	1	10264	tags=61%, list=56%, signal=138%
AMINE_CATABOLIC_PROCESS	AMINE_CATABOLIC_PROCESS		23	0.278277	0.831785	0.768844	1	1	12455	tags=78%, list=68%, signal=241%
CHANNEL_REGULATOR_ACTIVITY	CHANNEL_REGULATOR_ACTIVITY		17	0.285359	0.815614	0.771984	1	1	10134	tags=59%, list=55%, signal=130%
DENDRITE	DENDRITE		16	0.29319	0.81138	0.773994	1	1	12515	tags=88%, list=68%, signal=272%
ENDOSOME_TRANSPORT	ENDOSOME_TRANSPORT		22	0.282935	0.834612	0.775428	1	1	5905	tags=36%, list=32%, signal=53%
PROTEIN_AMINO_ACID_PHOSPHORYLATION	PROTEIN_AMINO_ACID_PHOSPHORYLATION		252	0.256115	0.933038	0.778	1	1	9157	tags=49%, list=50%, signal=96%
HOMEOSTASIS_OF_NUMBER_OF_CELLS	HOMEOSTASIS_OF_NUMBER_OF_CELLS		18	0.281696	0.819319	0.77868	1	1	7486	tags=44%, list=41%, signal=75%
EXOPEPTIDASE_ACTIVITY	EXOPEPTIDASE_ACTIVITY		25	0.280179	0.837689	0.781344	1	1	8373	tags=48%, list=45%, signal=88%
NEGATIVE_REGULATION_OF_CELLULAR_PROTEIN_METABOLIC_PROCESS	NEGATIVE_REGULATION_OF_CELLULAR_PROTEIN_METABOLIC_PROCESS		36	0.263602	0.839849	0.782565	1	1	7936	tags=47%, list=43%, signal=83%
OXYGEN_AND_REACTIVE_OXYGEN_SPECIES_METABOLIC_PROCESS	OXYGEN_AND_REACTIVE_OXYGEN_SPECIES_METABOLIC_PROCESS		15	0.287314	0.801301	0.783368	1	1	12163	tags=80%, list=66%, signal=235%
CHROMATIN_REMODELING	CHROMATIN_REMODELING		23	0.280954	0.829335	0.783401	1	1	12326	tags=74%, list=67%, signal=223%
MICROTUBULE	MICROTUBULE		31	0.271971	0.846606	0.783784	1	1	7484	tags=39%, list=41%, signal=65%
NUCLEAR_ENVELOPE_ENDOPLASMIC_RETICULUM_NETWORK	NUCLEAR_ENVELOPE_ENDOPLASMIC_RETICULUM_NETWORK		84	0.260317	0.887886	0.784	1	1	9693	tags=56%, list=53%, signal=117%
TRANSMEMBRANE_TRANSPORTER_ACTIVITY	TRANSMEMBRANE_TRANSPORTER_ACTIVITY		289	0.254292	0.934031	0.785	1	1	9245	tags=49%, list=50%, signal=96%
PEROXISOME	PEROXISOME		44	0.267639	0.858924	0.785	1	1	9084	tags=48%, list=49%, signal=94%
PROTEIN_DIMERIZATION_ACTIVITY	PROTEIN_DIMERIZATION_ACTIVITY		156	0.256591	0.911457	0.786	1	1	9899	tags=54%, list=54%, signal=115%
MICROBODY	MICROBODY		44	0.267639	0.860612	0.786	1	1	9084	tags=48%, list=49%, signal=94%
PROTEIN_TYROSINE_PHOSPHATASE_ACTIVITY	PROTEIN_TYROSINE_PHOSPHATASE_ACTIVITY		52	0.261127	0.861939	0.787	1	1	9970	tags=56%, list=54%, signal=121%
PEPTIDE_BINDING	PEPTIDE_BINDING		67	0.258576	0.87065	0.789	1	1	11400	tags=64%, list=62%, signal=168%
SMALL_PROTEIN_CONJUGATING_ENZYME_ACTIVITY	SMALL_PROTEIN_CONJUGATING_ENZYME_ACTIVITY		50	0.261672	0.860025	0.789	1	1	5112	tags=30%, list=28%, signal=41%
MUSCLE_DEVELOPMENT	MUSCLE_DEVELOPMENT		83	0.259374	0.883881	0.79	1	1	8048	tags=43%, list=44%, signal=77%
MYELOID_CELL_DIFFERENTIATION	MYELOID_CELL_DIFFERENTIATION		31	0.271345	0.83374	0.791	1	1	7486	tags=39%, list=41%, signal=65%
CARBOHYDRATE_CATABOLIC_PROCESS	CARBOHYDRATE_CATABOLIC_PROCESS		17	0.283331	0.808871	0.791411	1	1	7807	tags=41%, list=42%, signal=71%
CARBOHYDRATE_KINASE_ACTIVITY	CARBOHYDRATE_KINASE_ACTIVITY		15	0.277644	0.779452	0.792434	1	1	11339	tags=60%, list=62%, signal=156%
REPRODUCTION	REPRODUCTION		171	0.254848	0.913935	0.793	1	1	8169	tags=47%, list=44%, signal=83%
POSITIVE_REGULATION_OF_CELL_CYCLE	POSITIVE_REGULATION_OF_CELL_CYCLE		15	0.2908	0.798394	0.793033	1	1	4383	tags=27%, list=24%, signal=35%
ENZYME_ACTIVATOR_ACTIVITY	ENZYME_ACTIVATOR_ACTIVITY		111	0.258554	0.899266	0.794	1	1	9946	tags=54%, list=54%, signal=117%
SECRETORY_PATHWAY	SECRETORY_PATHWAY		79	0.258349	0.875698	0.794	1	1	11961	tags=72%, list=65%, signal=205%
NUCLEAR_ENVELOPE	NUCLEAR_ENVELOPE		71	0.258568	0.874034	0.794	1	1	8856	tags=48%, list=48%, signal=92%
AMINE_TRANSMEMBRANE_TRANSPORTER_ACTIVITY	AMINE_TRANSMEMBRANE_TRANSPORTER_ACTIVITY		35	0.268199	0.841459	0.795	1	1	9315	tags=49%, list=51%, signal=98%
RESPONSE_TO_CHEMICAL_STIMULUS	RESPONSE_TO_CHEMICAL_STIMULUS		223	0.25476	0.924853	0.798	1	1	8149	tags=45%, list=44%, signal=79%
REGULATION_OF_CELL_DIFFERENTIATION	REGULATION_OF_CELL_DIFFERENTIATION		50	0.262643	0.863059	0.8	1	1	10032	tags=56%, list=54%, signal=123%
PROTEIN_KINASE_CASCADE	PROTEIN_KINASE_CASCADE		265	0.254895	0.926524	0.802	1	1	7914	tags=43%, list=43%, signal=74%
CELLULAR_CARBOHYDRATE_CATABOLIC_PROCESS	CELLULAR_CARBOHYDRATE_CATABOLIC_PROCESS		17	0.283331	0.798357	0.803462	1	1	7807	tags=41%, list=42%, signal=71%
RESPONSE_TO_UV	RESPONSE_TO_UV		22	0.270702	0.7939	0.806061	1	1	4486	tags=27%, list=24%, signal=36%
NUCLEOTIDYLTRANSFERASE_ACTIVITY	NUCLEOTIDYLTRANSFERASE_ACTIVITY		46	0.264802	0.856579	0.806807	1	1	9643	tags=54%, list=52%, signal=114%
REGULATION_OF_CELLULAR_PROTEIN_METABOLIC_PROCESS	REGULATION_OF_CELLULAR_PROTEIN_METABOLIC_PROCESS		134	0.254952	0.896215	0.807	1	1	9728	tags=52%, list=53%, signal=110%
ENDOPLASMIC_RETICULUM_MEMBRANE	ENDOPLASMIC_RETICULUM_MEMBRANE		76	0.258301	0.869353	0.807	1	1	9693	tags=55%, list=53%, signal=116%
SECOND_MESSENGER_MEDIATED_SIGNALING	SECOND_MESSENGER_MEDIATED_SIGNALING		115	0.254827	0.891426	0.808	1	1	8839	tags=49%, list=48%, signal=93%
FEMALE_PREGNANCY	FEMALE_PREGNANCY		26	0.264623	0.805962	0.808617	1	1	12160	tags=81%, list=66%, signal=237%
CARBOHYDRATE_METABOLIC_PROCESS	CARBOHYDRATE_METABOLIC_PROCESS		150	0.253086	0.902515	0.809	1	1	10133	tags=55%, list=55%, signal=122%
IDENTICAL_PROTEIN_BINDING	IDENTICAL_PROTEIN_BINDING		272	0.253113	0.925298	0.81	1	1	11077	tags=62%, list=60%, signal=152%
REGULATION_OF_G_PROTEIN_COUPLED_RECEPTOR_PROTEIN_SIGNALING_PATHWAY	REGULATION_OF_G_PROTEIN_COUPLED_RECEPTOR_PROTEIN_SIGNALING_PATHWAY		23	0.270944	0.806655	0.810431	1	1	6345	tags=35%, list=34%, signal=53%
I_KAPPAB_KINASE_NF_KAPPAB_CASCADE	I_KAPPAB_KINASE_NF_KAPPAB_CASCADE		103	0.256338	0.887819	0.811	1	1	7836	tags=42%, list=43%, signal=72%
CYTOKINE_BINDING	CYTOKINE_BINDING		35	0.265764	0.838512	0.811	1	1	11182	tags=66%, list=61%, signal=167%
EXTRACELLULAR_SPACE	EXTRACELLULAR_SPACE		140	0.252941	0.895407	0.812	1	1	9926	tags=54%, list=54%, signal=117%
ACTIN_FILAMENT_BASED_PROCESS	ACTIN_FILAMENT_BASED_PROCESS		109	0.255185	0.890482	0.812	1	1	10322	tags=57%, list=56%, signal=128%
PROTEOLYSIS	PROTEOLYSIS		154	0.255114	0.900465	0.813	1	1	9068	tags=51%, list=49%, signal=100%
KINASE_ACTIVITY	KINASE_ACTIVITY		344	0.252558	0.928784	0.815	1	1	10549	tags=58%, list=57%, signal=133%
CAMP_MEDIATED_SIGNALING	CAMP_MEDIATED_SIGNALING		52	0.262109	0.859416	0.815	1	1	11400	tags=63%, list=62%, signal=166%
REGULATION_OF_APOPTOSIS	REGULATION_OF_APOPTOSIS		283	0.25259	0.926788	0.816	1	1	10710	tags=58%, list=58%, signal=136%
DIGESTION	DIGESTION		22	0.269278	0.791269	0.817724	1	1	10868	tags=64%, list=59%, signal=155%
AMINO_ACID_CATABOLIC_PROCESS	AMINO_ACID_CATABOLIC_PROCESS		21	0.270983	0.79482	0.818458	1	1	12455	tags=76%, list=68%, signal=235%
CHROMATIN_REMODELING_COMPLEX	CHROMATIN_REMODELING_COMPLEX		16	0.287896	0.794476	0.819116	1	1	12185	tags=81%, list=66%, signal=239%
PEPTIDYL_TYROSINE_MODIFICATION	PEPTIDYL_TYROSINE_MODIFICATION		22	0.272209	0.79712	0.819656	1	1	5840	tags=32%, list=32%, signal=47%
MITOCHONDRIAL_OUTER_MEMBRANE	MITOCHONDRIAL_OUTER_MEMBRANE		18	0.271491	0.773265	0.820697	1	1	10769	tags=61%, list=58%, signal=147%
ACTIN_POLYMERIZATION_AND_OR_DEPOLYMERIZATION	ACTIN_POLYMERIZATION_AND_OR_DEPOLYMERIZATION		21	0.267191	0.793469	0.822042	1	1	10146	tags=57%, list=55%, signal=127%
PATTERN_BINDING	PATTERN_BINDING		36	0.261312	0.823184	0.822645	1	1	9975	tags=56%, list=54%, signal=121%
SECONDARY_METABOLIC_PROCESS	SECONDARY_METABOLIC_PROCESS		26	0.270889	0.815928	0.823293	1	1	5336	tags=31%, list=29%, signal=43%
SIGNAL_SEQUENCE_BINDING	SIGNAL_SEQUENCE_BINDING		15	0.274996	0.774608	0.824615	1	1	9732	tags=53%, list=53%, signal=113%
CELL_CORTEX	CELL_CORTEX		34	0.264075	0.82275	0.825	1	1	8250	tags=47%, list=45%, signal=85%
HORMONE_ACTIVITY	HORMONE_ACTIVITY		26	0.267898	0.806411	0.825126	1	1	13223	tags=88%, list=72%, signal=312%
PERINUCLEAR_REGION_OF_CYTOPLASM	PERINUCLEAR_REGION_OF_CYTOPLASM		53	0.256073	0.839452	0.827828	1	1	4629	tags=23%, list=25%, signal=30%
POSITIVE_REGULATION_OF_SIGNAL_TRANSDUCTION	POSITIVE_REGULATION_OF_SIGNAL_TRANSDUCTION		112	0.254701	0.887143	0.829	1	1	7836	tags=38%, list=43%, signal=66%
TRANSFERASE_ACTIVITY_TRANSFERRING_GLYCOSYL_GROUPS	TRANSFERASE_ACTIVITY_TRANSFERRING_GLYCOSYL_GROUPS		98	0.253177	0.876211	0.829	1	1	7924	tags=43%, list=43%, signal=75%
INTERMEDIATE_FILAMENT_CYTOSKELETON	INTERMEDIATE_FILAMENT_CYTOSKELETON		16	0.267542	0.758133	0.830769	1	1	11355	tags=63%, list=62%, signal=163%
BASEMENT_MEMBRANE	BASEMENT_MEMBRANE		33	0.256813	0.800681	0.831832	1	1	7948	tags=39%, list=43%, signal=69%
G_PROTEIN_SIGNALING_COUPLED_TO_CAMP_NUCLEOTIDE_SECOND_MESSENGER	G_PROTEIN_SIGNALING_COUPLED_TO_CAMP_NUCLEOTIDE_SECOND_MESSENGER		51	0.256842	0.842418	0.833	1	1	11400	tags=63%, list=62%, signal=164%
LIGAND_DEPENDENT_NUCLEAR_RECEPTOR_ACTIVITY	LIGAND_DEPENDENT_NUCLEAR_RECEPTOR_ACTIVITY		25	0.258024	0.778558	0.837022	1	1	7488	tags=40%, list=41%, signal=67%
RUFFLE	RUFFLE		30	0.25962	0.798751	0.837349	1	1	6187	tags=33%, list=34%, signal=50%
DOUBLE_STRANDED_DNA_BINDING	DOUBLE_STRANDED_DNA_BINDING		28	0.255611	0.789495	0.839357	1	1	8804	tags=46%, list=48%, signal=89%
TRANSFERASE_ACTIVITY_TRANSFERRING_SULFUR_CONTAINING_GROUPS	TRANSFERASE_ACTIVITY_TRANSFERRING_SULFUR_CONTAINING_GROUPS		25	0.263117	0.788405	0.839357	1	1	13085	tags=92%, list=71%, signal=316%
RESPONSE_TO_RADIATION	RESPONSE_TO_RADIATION		49	0.250366	0.826944	0.84	1	1	11973	tags=67%, list=65%, signal=192%
G_PROTEIN_COUPLED_RECEPTOR_PROTEIN_SIGNALING_PATHWAY	G_PROTEIN_COUPLED_RECEPTOR_PROTEIN_SIGNALING_PATHWAY		240	0.247424	0.902075	0.841	1	1	11480	tags=65%, list=62%, signal=170%
IMMUNE_RESPONSE	IMMUNE_RESPONSE		147	0.251516	0.894119	0.841	1	1	11480	tags=66%, list=62%, signal=173%
TRANSCRIPTION_COACTIVATOR_ACTIVITY	TRANSCRIPTION_COACTIVATOR_ACTIVITY		115	0.25166	0.880672	0.841	1	1	5867	tags=33%, list=32%, signal=48%
POSITIVE_REGULATION_OF_I_KAPPAB_KINASE_NF_KAPPAB_CASCADE	POSITIVE_REGULATION_OF_I_KAPPAB_KINASE_NF_KAPPAB_CASCADE		81	0.249514	0.855982	0.842	1	1	8864	tags=44%, list=48%, signal=85%
PEPTIDASE_ACTIVITY	PEPTIDASE_ACTIVITY		128	0.249019	0.876342	0.844	1	1	9068	tags=50%, list=49%, signal=98%
REGULATION_OF_MULTICELLULAR_ORGANISMAL_PROCESS	REGULATION_OF_MULTICELLULAR_ORGANISMAL_PROCESS		105	0.249455	0.873392	0.844	1	1	9441	tags=48%, list=51%, signal=97%
RESPONSE_TO_WOUNDING	RESPONSE_TO_WOUNDING		129	0.248481	0.879857	0.845	1	1	10513	tags=57%, list=57%, signal=131%
OXIDOREDUCTASE_ACTIVITY_GO_0016616	OXIDOREDUCTASE_ACTIVITY_GO_0016616		38	0.257377	0.811555	0.845846	1	1	10978	tags=61%, list=60%, signal=149%
INTERMEDIATE_FILAMENT	INTERMEDIATE_FILAMENT		16	0.267542	0.747761	0.846392	1	1	11355	tags=63%, list=62%, signal=163%
MESODERM_DEVELOPMENT	MESODERM_DEVELOPMENT		19	0.265978	0.761936	0.847321	1	1	5227	tags=32%, list=28%, signal=44%
ER_GOLGI_INTERMEDIATE_COMPARTMENT	ER_GOLGI_INTERMEDIATE_COMPARTMENT		23	0.257571	0.769774	0.847782	1	1	10867	tags=65%, list=59%, signal=159%
IMMUNE_SYSTEM_PROCESS	IMMUNE_SYSTEM_PROCESS		221	0.250034	0.907306	0.849	1	1	12163	tags=70%, list=66%, signal=204%
LIGASE_ACTIVITY_FORMING_CARBON_NITROGEN_BONDS	LIGASE_ACTIVITY_FORMING_CARBON_NITROGEN_BONDS		66	0.249135	0.839373	0.85	1	1	5484	tags=30%, list=30%, signal=43%
SULFOTRANSFERASE_ACTIVITY	SULFOTRANSFERASE_ACTIVITY		21	0.257382	0.759187	0.851815	1	1	13085	tags=90%, list=71%, signal=311%
REGULATION_OF_PROGRAMMED_CELL_DEATH	REGULATION_OF_PROGRAMMED_CELL_DEATH		284	0.25038	0.912982	0.852	1	1	10710	tags=58%, list=58%, signal=136%
PROTEIN_DNA_COMPLEX_ASSEMBLY	PROTEIN_DNA_COMPLEX_ASSEMBLY		48	0.255549	0.826132	0.852	1	1	10090	tags=56%, list=55%, signal=124%
SH3_SH2_ADAPTOR_ACTIVITY	SH3_SH2_ADAPTOR_ACTIVITY		39	0.252118	0.797749	0.855	1	1	7403	tags=38%, list=40%, signal=64%
AMINO_ACID_TRANSMEMBRANE_TRANSPORTER_ACTIVITY	AMINO_ACID_TRANSMEMBRANE_TRANSPORTER_ACTIVITY		26	0.25285	0.769952	0.855556	1	1	5592	tags=27%, list=30%, signal=39%
SMALL_GTPASE_MEDIATED_SIGNAL_TRANSDUCTION	SMALL_GTPASE_MEDIATED_SIGNAL_TRANSDUCTION		83	0.247883	0.845535	0.856	1	1	7944	tags=40%, list=43%, signal=70%
REGULATION_OF_DEVELOPMENTAL_PROCESS	REGULATION_OF_DEVELOPMENTAL_PROCESS		369	0.246917	0.916533	0.857	1	1	10710	tags=57%, list=58%, signal=134%
LIPID_CATABOLIC_PROCESS	LIPID_CATABOLIC_PROCESS		27	0.251002	0.767002	0.857286	1	1	11746	tags=70%, list=64%, signal=194%
ADAPTIVE_IMMUNE_RESPONSE_GO_0002460	ADAPTIVE_IMMUNE_RESPONSE_GO_0002460		19	0.252259	0.73875	0.857289	1	1	4556	tags=21%, list=25%, signal=28%
REGULATION_OF_TRANSPORT	REGULATION_OF_TRANSPORT		54	0.246579	0.813911	0.858	1	1	6979	tags=37%, list=38%, signal=59%
TRANSFERASE_ACTIVITY_TRANSFERRING_PHOSPHORUS_CONTAINING_GROUPS	TRANSFERASE_ACTIVITY_TRANSFERRING_PHOSPHORUS_CONTAINING_GROUPS		398	0.248781	0.922658	0.859	1	1	10549	tags=58%, list=57%, signal=132%
RESPONSE_TO_NUTRIENT_LEVELS	RESPONSE_TO_NUTRIENT_LEVELS		22	0.257399	0.757945	0.861196	1	1	4486	tags=27%, list=24%, signal=36%
TRNA_METABOLIC_PROCESS	TRNA_METABOLIC_PROCESS		19	0.260794	0.752041	0.861895	1	1	10041	tags=58%, list=54%, signal=127%
RECEPTOR_MEDIATED_ENDOCYTOSIS	RECEPTOR_MEDIATED_ENDOCYTOSIS		31	0.251305	0.778287	0.862588	1	1	9351	tags=48%, list=51%, signal=98%
NEGATIVE_REGULATION_OF_CELL_PROLIFERATION	NEGATIVE_REGULATION_OF_CELL_PROLIFERATION		123	0.246269	0.863425	0.863	1	1	11147	tags=63%, list=60%, signal=159%
CELLULAR_LIPID_CATABOLIC_PROCESS	CELLULAR_LIPID_CATABOLIC_PROCESS		27	0.251002	0.764268	0.864594	1	1	11746	tags=70%, list=64%, signal=194%
RESPONSE_TO_LIGHT_STIMULUS	RESPONSE_TO_LIGHT_STIMULUS		37	0.24999	0.792915	0.865731	1	1	8595	tags=46%, list=47%, signal=86%
ACTIN_CYTOSKELETON_ORGANIZATION_AND_BIOGENESIS	ACTIN_CYTOSKELETON_ORGANIZATION_AND_BIOGENESIS		99	0.247995	0.852837	0.866	1	1	10322	tags=56%, list=56%, signal=126%
UBIQUITIN_LIGASE_COMPLEX	UBIQUITIN_LIGASE_COMPLEX		26	0.252068	0.770397	0.866332	1	1	13524	tags=92%, list=73%, signal=346%
LOCOMOTORY_BEHAVIOR	LOCOMOTORY_BEHAVIOR		51	0.251748	0.822229	0.866867	1	1	11480	tags=63%, list=62%, signal=166%
MOLECULAR_ADAPTOR_ACTIVITY	MOLECULAR_ADAPTOR_ACTIVITY		44	0.243785	0.78727	0.867	1	1	8719	tags=43%, list=47%, signal=82%
PROTEOGLYCAN_METABOLIC_PROCESS	PROTEOGLYCAN_METABOLIC_PROCESS		19	0.265308	0.749357	0.86714	1	1	9693	tags=53%, list=53%, signal=111%
CELLULAR_DEFENSE_RESPONSE	CELLULAR_DEFENSE_RESPONSE		27	0.252776	0.771671	0.867603	1	1	11385	tags=63%, list=62%, signal=164%
MYOFIBRIL	MYOFIBRIL		17	0.255576	0.731439	0.867752	1	1	10322	tags=53%, list=56%, signal=120%
ACTIN_FILAMENT_BINDING	ACTIN_FILAMENT_BINDING		24	0.253044	0.75117	0.869347	1	1	12324	tags=71%, list=67%, signal=213%
ENZYME_LINKED_RECEPTOR_PROTEIN_SIGNALING_PATHWAY	ENZYME_LINKED_RECEPTOR_PROTEIN_SIGNALING_PATHWAY		127	0.24372	0.859997	0.871	1	1	10787	tags=62%, list=59%, signal=149%
CALCIUM_CHANNEL_ACTIVITY	CALCIUM_CHANNEL_ACTIVITY		30	0.254445	0.777428	0.871872	1	1	6731	tags=37%, list=37%, signal=58%
DAMAGED_DNA_BINDING	DAMAGED_DNA_BINDING		20	0.25341	0.73942	0.872599	1	1	11973	tags=75%, list=65%, signal=214%
REGULATION_OF_INTRACELLULAR_TRANSPORT	REGULATION_OF_INTRACELLULAR_TRANSPORT		24	0.258941	0.77093	0.872856	1	1	10356	tags=54%, list=56%, signal=123%
AMINO_ACID_AND_DERIVATIVE_METABOLIC_PROCESS	AMINO_ACID_AND_DERIVATIVE_METABOLIC_PROCESS		87	0.246462	0.846631	0.873	1	1	4351	tags=25%, list=24%, signal=33%
ION_TRANSPORT	ION_TRANSPORT		139	0.245447	0.866766	0.874	1	1	7396	tags=39%, list=40%, signal=64%
REGULATION_OF_I_KAPPAB_KINASE_NF_KAPPAB_CASCADE	REGULATION_OF_I_KAPPAB_KINASE_NF_KAPPAB_CASCADE		85	0.249031	0.85319	0.874	1	1	7836	tags=40%, list=43%, signal=69%
CELLULAR_PROTEIN_CATABOLIC_PROCESS	CELLULAR_PROTEIN_CATABOLIC_PROCESS		55	0.247129	0.815133	0.875	1	1	5905	tags=33%, list=32%, signal=48%
COLLAGEN	COLLAGEN		22	0.25772	0.764073	0.875126	1	1	3440	tags=18%, list=19%, signal=22%
STEROID_BIOSYNTHETIC_PROCESS	STEROID_BIOSYNTHETIC_PROCESS		20	0.25726	0.751112	0.878147	1	1	6697	tags=40%, list=36%, signal=63%
ION_TRANSMEMBRANE_TRANSPORTER_ACTIVITY	ION_TRANSMEMBRANE_TRANSPORTER_ACTIVITY		205	0.245738	0.885507	0.882	1	1	7770	tags=40%, list=42%, signal=68%
LYMPHOCYTE_DIFFERENTIATION	LYMPHOCYTE_DIFFERENTIATION		19	0.249679	0.723017	0.882114	1	1	9685	tags=53%, list=53%, signal=111%
RHYTHMIC_PROCESS	RHYTHMIC_PROCESS		19	0.246765	0.716374	0.882533	1	1	8444	tags=42%, list=46%, signal=78%
REGULATION_OF_BLOOD_PRESSURE	REGULATION_OF_BLOOD_PRESSURE		15	0.259834	0.71694	0.882595	1	1	11922	tags=67%, list=65%, signal=189%
RECEPTOR_SIGNALING_PROTEIN_SERINE_THREONINE_KINASE_ACTIVITY	RECEPTOR_SIGNALING_PROTEIN_SERINE_THREONINE_KINASE_ACTIVITY		33	0.244156	0.765418	0.883768	1	1	10668	tags=61%, list=58%, signal=144%
TRANSMISSION_OF_NERVE_IMPULSE	TRANSMISSION_OF_NERVE_IMPULSE		153	0.244497	0.871745	0.884	1	1	12346	tags=74%, list=67%, signal=222%
REGULATION_OF_MAP_KINASE_ACTIVITY	REGULATION_OF_MAP_KINASE_ACTIVITY		62	0.239848	0.797783	0.884	1	1	10181	tags=55%, list=55%, signal=122%
CLATHRIN_COATED_VESICLE	CLATHRIN_COATED_VESICLE		36	0.245113	0.77552	0.88477	1	1	9737	tags=50%, list=53%, signal=106%
ADAPTIVE_IMMUNE_RESPONSE	ADAPTIVE_IMMUNE_RESPONSE		20	0.252464	0.734211	0.885427	1	1	5387	tags=25%, list=29%, signal=35%
HOMEOSTATIC_PROCESS	HOMEOSTATIC_PROCESS		152	0.244514	0.867727	0.886	1	1	10034	tags=53%, list=54%, signal=116%
AMINE_METABOLIC_PROCESS	AMINE_METABOLIC_PROCESS		120	0.239898	0.842526	0.886	1	1	10528	tags=56%, list=57%, signal=129%
LEUKOCYTE_ACTIVATION	LEUKOCYTE_ACTIVATION		45	0.244607	0.789056	0.886	1	1	10642	tags=58%, list=58%, signal=136%
VOLTAGE_GATED_CALCIUM_CHANNEL_ACTIVITY	VOLTAGE_GATED_CALCIUM_CHANNEL_ACTIVITY		18	0.24865	0.715468	0.887195	1	1	4950	tags=28%, list=27%, signal=38%
GOLGI_VESICLE_TRANSPORT	GOLGI_VESICLE_TRANSPORT		48	0.237994	0.779573	0.889	1	1	11961	tags=69%, list=65%, signal=195%
CONTRACTILE_FIBER_PART	CONTRACTILE_FIBER_PART		19	0.247038	0.721158	0.889683	1	1	10922	tags=58%, list=59%, signal=142%
MOTOR_ACTIVITY	MOTOR_ACTIVITY		22	0.241549	0.715478	0.892246	1	1	12860	tags=77%, list=70%, signal=255%
POSITIVE_REGULATION_OF_CYTOKINE_BIOSYNTHETIC_PROCESS	POSITIVE_REGULATION_OF_CYTOKINE_BIOSYNTHETIC_PROCESS		17	0.253091	0.715775	0.892386	1	1	10409	tags=53%, list=56%, signal=121%
EARLY_ENDOSOME	EARLY_ENDOSOME		17	0.252452	0.71732	0.893986	1	1	10176	tags=59%, list=55%, signal=131%
STEROID_HORMONE_RECEPTOR_SIGNALING_PATHWAY	STEROID_HORMONE_RECEPTOR_SIGNALING_PATHWAY		20	0.24664	0.725102	0.89463	1	1	1554	tags=15%, list=8%, signal=16%
POSITIVE_REGULATION_OF_TRANSLATION	POSITIVE_REGULATION_OF_TRANSLATION		23	0.242387	0.718766	0.89479	1	1	10409	tags=52%, list=56%, signal=120%
ACTIN_CYTOSKELETON	ACTIN_CYTOSKELETON		118	0.244311	0.852017	0.898	1	1	9073	tags=48%, list=49%, signal=95%
RHO_PROTEIN_SIGNAL_TRANSDUCTION	RHO_PROTEIN_SIGNAL_TRANSDUCTION		35	0.244608	0.766807	0.898	1	1	7944	tags=40%, list=43%, signal=70%
PROTEIN_POLYMERIZATION	PROTEIN_POLYMERIZATION		17	0.249114	0.701987	0.898876	1	1	10146	tags=59%, list=55%, signal=131%
REGULATION_OF_TRANSLATION	REGULATION_OF_TRANSLATION		75	0.238058	0.808374	0.902	1	1	9685	tags=51%, list=53%, signal=106%
CALMODULIN_BINDING	CALMODULIN_BINDING		23	0.240592	0.717507	0.902415	1	1	12653	tags=74%, list=69%, signal=235%
EXTRACELLULAR_REGION_PART	EXTRACELLULAR_REGION_PART		220	0.242045	0.878227	0.903	1	1	9926	tags=51%, list=54%, signal=109%
EXTRACELLULAR_MATRIX_PART	EXTRACELLULAR_MATRIX_PART		50	0.241485	0.783808	0.903	1	1	7948	tags=36%, list=43%, signal=63%
EXTRACELLULAR_REGION	EXTRACELLULAR_REGION		287	0.242785	0.891137	0.904	1	1	8203	tags=43%, list=44%, signal=76%
EXTRACELLULAR_STRUCTURE_ORGANIZATION_AND_BIOGENESIS	EXTRACELLULAR_STRUCTURE_ORGANIZATION_AND_BIOGENESIS		29	0.236295	0.72874	0.904905	1	1	7123	tags=34%, list=39%, signal=56%
LAMELLIPODIUM	LAMELLIPODIUM		25	0.236965	0.714488	0.906533	1	1	9621	tags=52%, list=52%, signal=109%
TRANSMEMBRANE_RECEPTOR_PROTEIN_KINASE_ACTIVITY	TRANSMEMBRANE_RECEPTOR_PROTEIN_KINASE_ACTIVITY		49	0.238518	0.78233	0.907	1	1	8660	tags=49%, list=47%, signal=92%
REGULATION_OF_BIOLOGICAL_QUALITY	REGULATION_OF_BIOLOGICAL_QUALITY		322	0.244173	0.897767	0.908	1	1	8161	tags=43%, list=44%, signal=77%
CELL_CELL_SIGNALING	CELL_CELL_SIGNALING		295	0.240887	0.883808	0.908	1	1	11662	tags=67%, list=63%, signal=179%
LEUKOCYTE_DIFFERENTIATION	LEUKOCYTE_DIFFERENTIATION		27	0.235762	0.723401	0.910101	1	1	11044	tags=56%, list=60%, signal=138%
AUXILIARY_TRANSPORT_PROTEIN_ACTIVITY	AUXILIARY_TRANSPORT_PROTEIN_ACTIVITY		19	0.238123	0.691319	0.910192	1	1	10134	tags=53%, list=55%, signal=117%
NEUROTRANSMITTER_RECEPTOR_ACTIVITY	NEUROTRANSMITTER_RECEPTOR_ACTIVITY		33	0.238703	0.739187	0.911824	1	1	11400	tags=61%, list=62%, signal=159%
LYMPHOCYTE_ACTIVATION	LYMPHOCYTE_ACTIVATION		41	0.232038	0.745555	0.912	1	1	12064	tags=66%, list=65%, signal=190%
CYTOSKELETON	CYTOSKELETON		318	0.243607	0.896	0.913	1	1	7504	tags=40%, list=41%, signal=67%
ENZYME_REGULATOR_ACTIVITY	ENZYME_REGULATOR_ACTIVITY		277	0.241864	0.882109	0.913	1	1	8460	tags=43%, list=46%, signal=79%
CELLULAR_HOMEOSTASIS	CELLULAR_HOMEOSTASIS		105	0.236601	0.821448	0.913	1	1	9851	tags=53%, list=53%, signal=114%
NEGATIVE_REGULATION_OF_DEVELOPMENTAL_PROCESS	NEGATIVE_REGULATION_OF_DEVELOPMENTAL_PROCESS		169	0.241579	0.860181	0.914	1	1	9332	tags=48%, list=51%, signal=96%
AMINO_ACID_METABOLIC_PROCESS	AMINO_ACID_METABOLIC_PROCESS		70	0.236753	0.795248	0.914	1	1	4351	tags=24%, list=24%, signal=32%
HORMONE_METABOLIC_PROCESS	HORMONE_METABOLIC_PROCESS		19	0.235742	0.677251	0.91498	1	1	13112	tags=84%, list=71%, signal=291%
CELL_SURFACE	CELL_SURFACE		63	0.229851	0.770411	0.916	1	1	10943	tags=59%, list=59%, signal=144%
REGULATION_OF_MYELOID_CELL_DIFFERENTIATION	REGULATION_OF_MYELOID_CELL_DIFFERENTIATION		16	0.243449	0.681817	0.917695	1	1	12402	tags=69%, list=67%, signal=210%
NEUROTRANSMITTER_BINDING	NEUROTRANSMITTER_BINDING		35	0.23455	0.733968	0.918919	1	1	11400	tags=60%, list=62%, signal=157%
RAS_GUANYL_NUCLEOTIDE_EXCHANGE_FACTOR_ACTIVITY	RAS_GUANYL_NUCLEOTIDE_EXCHANGE_FACTOR_ACTIVITY		19	0.240208	0.693825	0.919634	1	1	11836	tags=68%, list=64%, signal=191%
GAMETE_GENERATION	GAMETE_GENERATION		72	0.232216	0.793367	0.92	1	1	12326	tags=69%, list=67%, signal=209%
SYNAPTIC_TRANSMISSION	SYNAPTIC_TRANSMISSION		142	0.238541	0.84899	0.922	1	1	12346	tags=73%, list=67%, signal=218%
SMALL_CONJUGATING_PROTEIN_LIGASE_ACTIVITY	SMALL_CONJUGATING_PROTEIN_LIGASE_ACTIVITY		50	0.235474	0.772686	0.922	1	1	5112	tags=28%, list=28%, signal=39%
CYTOSKELETAL_PART	CYTOSKELETAL_PART		212	0.239916	0.866902	0.923	1	1	10398	tags=56%, list=56%, signal=126%
SENSORY_PERCEPTION	SENSORY_PERCEPTION		135	0.23351	0.822693	0.923	1	1	8636	tags=41%, list=47%, signal=77%
RECEPTOR_SIGNALING_PROTEIN_ACTIVITY	RECEPTOR_SIGNALING_PROTEIN_ACTIVITY		72	0.231326	0.783344	0.924	1	1	7754	tags=38%, list=42%, signal=64%
SULFUR_METABOLIC_PROCESS	SULFUR_METABOLIC_PROCESS		32	0.229754	0.712018	0.925777	1	1	10513	tags=59%, list=57%, signal=138%
PHOSPHORIC_ESTER_HYDROLASE_ACTIVITY	PHOSPHORIC_ESTER_HYDROLASE_ACTIVITY		143	0.236034	0.830373	0.926	1	1	9518	tags=50%, list=52%, signal=102%
MUSCLE_CELL_DIFFERENTIATION	MUSCLE_CELL_DIFFERENTIATION		20	0.24088	0.694128	0.926038	1	1	7592	tags=40%, list=41%, signal=68%
METALLOENDOPEPTIDASE_ACTIVITY	METALLOENDOPEPTIDASE_ACTIVITY		20	0.232242	0.671087	0.926411	1	1	11193	tags=65%, list=61%, signal=165%
SEXUAL_REPRODUCTION	SEXUAL_REPRODUCTION		86	0.232752	0.798681	0.927	1	1	7371	tags=40%, list=40%, signal=66%
GOLGI_APPARATUS	GOLGI_APPARATUS		201	0.240218	0.867213	0.928	1	1	7025	tags=37%, list=38%, signal=60%
GROWTH_FACTOR_ACTIVITY	GROWTH_FACTOR_ACTIVITY		38	0.232939	0.739907	0.928929	1	1	12250	tags=71%, list=66%, signal=211%
CONTRACTILE_FIBER	CONTRACTILE_FIBER		21	0.232327	0.676545	0.928934	1	1	10922	tags=57%, list=59%, signal=140%
INFLAMMATORY_RESPONSE	INFLAMMATORY_RESPONSE		83	0.234725	0.80543	0.929	1	1	11204	tags=60%, list=61%, signal=153%
NEURON_PROJECTION	NEURON_PROJECTION		20	0.226617	0.666082	0.929664	1	1	13402	tags=85%, list=73%, signal=311%
REGULATION_OF_CYTOKINE_BIOSYNTHETIC_PROCESS	REGULATION_OF_CYTOKINE_BIOSYNTHETIC_PROCESS		26	0.231905	0.702874	0.930584	1	1	9685	tags=50%, list=53%, signal=105%
POSITIVE_REGULATION_OF_CATALYTIC_ACTIVITY	POSITIVE_REGULATION_OF_CATALYTIC_ACTIVITY		136	0.23386	0.831832	0.931	1	1	10266	tags=54%, list=56%, signal=120%
PHOSPHORIC_MONOESTER_HYDROLASE_ACTIVITY	PHOSPHORIC_MONOESTER_HYDROLASE_ACTIVITY		105	0.23503	0.818792	0.931	1	1	11283	tags=61%, list=61%, signal=156%
DI___TRI_VALENT_INORGANIC_CATION_TRANSMEMBRANE_TRANSPORTER_ACTIVITY	DI___TRI_VALENT_INORGANIC_CATION_TRANSMEMBRANE_TRANSPORTER_ACTIVITY		21	0.228183	0.674894	0.931313	1	1	10598	tags=57%, list=57%, signal=134%
POSITIVE_REGULATION_OF_MULTICELLULAR_ORGANISMAL_PROCESS	POSITIVE_REGULATION_OF_MULTICELLULAR_ORGANISMAL_PROCESS		46	0.231532	0.746902	0.931932	1	1	10429	tags=48%, list=57%, signal=110%
BEHAVIOR	BEHAVIOR		91	0.228685	0.786026	0.934	1	1	12160	tags=66%, list=66%, signal=193%
ACID_AMINO_ACID_LIGASE_ACTIVITY	ACID_AMINO_ACID_LIGASE_ACTIVITY		56	0.229243	0.755277	0.935	1	1	5484	tags=29%, list=30%, signal=41%
CELL_CORTEX_PART	CELL_CORTEX_PART		21	0.222809	0.657906	0.936492	1	1	11812	tags=67%, list=64%, signal=185%
STRUCTURAL_CONSTITUENT_OF_MUSCLE	STRUCTURAL_CONSTITUENT_OF_MUSCLE		27	0.226014	0.689224	0.937938	1	1	3901	tags=22%, list=21%, signal=28%
SECRETION	SECRETION		138	0.234734	0.831906	0.938	1	1	12160	tags=69%, list=66%, signal=201%
PROTEIN_PROCESSING	PROTEIN_PROCESSING		44	0.224133	0.725292	0.939	1	1	10549	tags=52%, list=57%, signal=122%
PHOSPHOINOSITIDE_MEDIATED_SIGNALING	PHOSPHOINOSITIDE_MEDIATED_SIGNALING		37	0.217179	0.686755	0.94	1	1	11457	tags=59%, list=62%, signal=157%
REGULATION_OF_ANATOMICAL_STRUCTURE_MORPHOGENESIS	REGULATION_OF_ANATOMICAL_STRUCTURE_MORPHOGENESIS		24	0.22851	0.678142	0.940524	1	1	8055	tags=38%, list=44%, signal=67%
CELLULAR_CATION_HOMEOSTASIS	CELLULAR_CATION_HOMEOSTASIS		70	0.226838	0.767511	0.942	1	1	9190	tags=49%, list=50%, signal=96%
TRANSMEMBRANE_RECEPTOR_PROTEIN_TYROSINE_KINASE_ACTIVITY	TRANSMEMBRANE_RECEPTOR_PROTEIN_TYROSINE_KINASE_ACTIVITY		41	0.224328	0.718245	0.942	1	1	8660	tags=46%, list=47%, signal=87%
REGULATION_OF_RESPONSE_TO_STIMULUS	REGULATION_OF_RESPONSE_TO_STIMULUS		38	0.21876	0.698625	0.942	1	1	4556	tags=21%, list=25%, signal=28%
G_PROTEIN_SIGNALING_COUPLED_TO_IP3_SECOND_MESSENGERPHOSPHOLIPASE_C_ACTIVATING	G_PROTEIN_SIGNALING_COUPLED_TO_IP3_SECOND_MESSENGERPHOSPHOLIPASE_C_ACTIVATING		34	0.221037	0.694578	0.945	1	1	11457	tags=59%, list=62%, signal=155%
ANTI_APOPTOSIS	ANTI_APOPTOSIS		102	0.230346	0.798301	0.946	1	1	9640	tags=48%, list=52%, signal=100%
AMINO_SUGAR_METABOLIC_PROCESS	AMINO_SUGAR_METABOLIC_PROCESS		16	0.230262	0.643287	0.946612	1	1	10906	tags=56%, list=59%, signal=138%
SULFUR_COMPOUND_BIOSYNTHETIC_PROCESS	SULFUR_COMPOUND_BIOSYNTHETIC_PROCESS		16	0.229372	0.644618	0.947906	1	1	9693	tags=50%, list=53%, signal=105%
CHEMICAL_HOMEOSTASIS	CHEMICAL_HOMEOSTASIS		108	0.228125	0.793233	0.948	1	1	9244	tags=47%, list=50%, signal=94%
GATED_CHANNEL_ACTIVITY	GATED_CHANNEL_ACTIVITY		97	0.226916	0.784458	0.949	1	1	6742	tags=33%, list=37%, signal=52%
UBIQUITIN_PROTEIN_LIGASE_ACTIVITY	UBIQUITIN_PROTEIN_LIGASE_ACTIVITY		48	0.225303	0.734623	0.949	1	1	5112	tags=27%, list=28%, signal=37%
T_CELL_ACTIVATION	T_CELL_ACTIVATION		25	0.222332	0.67433	0.949749	1	1	11987	tags=64%, list=65%, signal=183%
REGULATION_OF_IMMUNE_SYSTEM_PROCESS	REGULATION_OF_IMMUNE_SYSTEM_PROCESS		42	0.222048	0.706674	0.95	1	1	4556	tags=21%, list=25%, signal=28%
TRANSMEMBRANE_RECEPTOR_PROTEIN_TYROSINE_KINASE_SIGNALING_PATHWAY	TRANSMEMBRANE_RECEPTOR_PROTEIN_TYROSINE_KINASE_SIGNALING_PATHWAY		76	0.224684	0.763646	0.951	1	1	5332	tags=30%, list=29%, signal=42%
HEMATOPOIETIN_INTERFERON_CLASSD200_DOMAIN_CYTOKINE_RECEPTOR_ACTIVITY	HEMATOPOIETIN_INTERFERON_CLASSD200_DOMAIN_CYTOKINE_RECEPTOR_ACTIVITY		21	0.222589	0.651912	0.951219	1	1	9848	tags=48%, list=53%, signal=102%
INTERLEUKIN_BINDING	INTERLEUKIN_BINDING		15	0.221841	0.609575	0.951894	1	1	10521	tags=47%, list=57%, signal=109%
INSULIN_RECEPTOR_SIGNALING_PATHWAY	INSULIN_RECEPTOR_SIGNALING_PATHWAY		19	0.227059	0.657562	0.952573	1	1	12688	tags=68%, list=69%, signal=219%
NEGATIVE_REGULATION_OF_CELL_ADHESION	NEGATIVE_REGULATION_OF_CELL_ADHESION		15	0.226769	0.620905	0.953368	1	1	7916	tags=40%, list=43%, signal=70%
RAS_PROTEIN_SIGNAL_TRANSDUCTION	RAS_PROTEIN_SIGNAL_TRANSDUCTION		63	0.229243	0.759288	0.954	1	1	7944	tags=38%, list=43%, signal=67%
ER_TO_GOLGI_VESICLE_MEDIATED_TRANSPORT	ER_TO_GOLGI_VESICLE_MEDIATED_TRANSPORT		18	0.210649	0.60605	0.955102	1	1	7915	tags=39%, list=43%, signal=68%
THIOLESTER_HYDROLASE_ACTIVITY	THIOLESTER_HYDROLASE_ACTIVITY		15	0.220107	0.607645	0.955487	1	1	1919	tags=13%, list=10%, signal=15%
PROTEIN_KINASE_REGULATOR_ACTIVITY	PROTEIN_KINASE_REGULATOR_ACTIVITY		35	0.214552	0.680841	0.956	1	1	12515	tags=63%, list=68%, signal=195%
POSITIVE_REGULATION_OF_TRANSPORT	POSITIVE_REGULATION_OF_TRANSPORT		17	0.213385	0.600148	0.957906	1	1	12287	tags=59%, list=67%, signal=176%
PROTEIN_AUTOPROCESSING	PROTEIN_AUTOPROCESSING		29	0.209444	0.648218	0.958711	1	1	10549	tags=48%, list=57%, signal=113%
CATION_TRANSPORT	CATION_TRANSPORT		114	0.222092	0.773815	0.959	1	1	9119	tags=46%, list=49%, signal=90%
NEGATIVE_REGULATION_OF_PROGRAMMED_CELL_DEATH	NEGATIVE_REGULATION_OF_PROGRAMMED_CELL_DEATH		130	0.221837	0.785362	0.96	1	1	9332	tags=46%, list=51%, signal=93%
ORGANIC_ACID_METABOLIC_PROCESS	ORGANIC_ACID_METABOLIC_PROCESS		149	0.230552	0.817963	0.961	1	1	9432	tags=48%, list=51%, signal=97%
NEGATIVE_REGULATION_OF_APOPTOSIS	NEGATIVE_REGULATION_OF_APOPTOSIS		129	0.226254	0.793001	0.961	1	1	9332	tags=47%, list=51%, signal=94%
UDP_GLYCOSYLTRANSFERASE_ACTIVITY	UDP_GLYCOSYLTRANSFERASE_ACTIVITY		34	0.208452	0.656402	0.962963	1	1	7916	tags=38%, list=43%, signal=67%
CELL_SURFACE_RECEPTOR_LINKED_SIGNAL_TRANSDUCTION_GO_0007166	CELL_SURFACE_RECEPTOR_LINKED_SIGNAL_TRANSDUCTION_GO_0007166		484	0.235562	0.87939	0.964	1	1	11520	tags=64%, list=62%, signal=165%
CARBOXYLIC_ACID_METABOLIC_PROCESS	CARBOXYLIC_ACID_METABOLIC_PROCESS		147	0.228234	0.809349	0.966	1	1	11838	tags=63%, list=64%, signal=173%
CORTICAL_CYTOSKELETON	CORTICAL_CYTOSKELETON		17	0.210399	0.595892	0.966258	1	1	6731	tags=35%, list=37%, signal=56%
OXIDOREDUCTASE_ACTIVITY_ACTING_ON_THE_ALDEHYDE_OR_OXO_GROUP_OF_DONORS	OXIDOREDUCTASE_ACTIVITY_ACTING_ON_THE_ALDEHYDE_OR_OXO_GROUP_OF_DONORS		19	0.20742	0.599253	0.967546	1	1	10785	tags=58%, list=58%, signal=139%
KINASE_REGULATOR_ACTIVITY	KINASE_REGULATOR_ACTIVITY		41	0.210996	0.674226	0.968	1	1	12655	tags=66%, list=69%, signal=210%
ACTIN_FILAMENT	ACTIN_FILAMENT		17	0.212411	0.600891	0.96814	1	1	4520	tags=24%, list=25%, signal=31%
POSITIVE_REGULATION_OF_PHOSPHATE_METABOLIC_PROCESS	POSITIVE_REGULATION_OF_PHOSPHATE_METABOLIC_PROCESS		20	0.212306	0.609866	0.968718	1	1	9905	tags=45%, list=54%, signal=97%
CATION_HOMEOSTASIS	CATION_HOMEOSTASIS		73	0.213991	0.725242	0.969	1	1	9244	tags=48%, list=50%, signal=96%
POSITIVE_REGULATION_OF_RESPONSE_TO_STIMULUS	POSITIVE_REGULATION_OF_RESPONSE_TO_STIMULUS		28	0.203915	0.628038	0.96991	1	1	5467	tags=21%, list=30%, signal=30%
DEFENSE_RESPONSE	DEFENSE_RESPONSE		157	0.22431	0.799037	0.97	1	1	9975	tags=52%, list=54%, signal=113%
BASAL_LAMINA	BASAL_LAMINA		17	0.206518	0.593634	0.970529	1	1	10386	tags=47%, list=56%, signal=108%
NITROGEN_COMPOUND_METABOLIC_PROCESS	NITROGEN_COMPOUND_METABOLIC_PROCESS		133	0.221866	0.785739	0.971	1	1	10600	tags=54%, list=57%, signal=126%
SUBSTRATE_SPECIFIC_CHANNEL_ACTIVITY	SUBSTRATE_SPECIFIC_CHANNEL_ACTIVITY		115	0.220862	0.7746	0.971	1	1	6742	tags=32%, list=37%, signal=50%
RECEPTOR_ACTIVITY	RECEPTOR_ACTIVITY		427	0.232092	0.861005	0.972	1	1	9331	tags=49%, list=51%, signal=97%
PROTEIN_KINASE_INHIBITOR_ACTIVITY	PROTEIN_KINASE_INHIBITOR_ACTIVITY		21	0.203094	0.589383	0.972837	1	1	11297	tags=48%, list=61%, signal=123%
PROTEIN_AMINO_ACID_AUTOPHOSPHORYLATION	PROTEIN_AMINO_ACID_AUTOPHOSPHORYLATION		28	0.211089	0.638356	0.972946	1	1	10549	tags=50%, list=57%, signal=117%
CYTOKINE_BIOSYNTHETIC_PROCESS	CYTOKINE_BIOSYNTHETIC_PROCESS		29	0.204166	0.629055	0.973974	1	1	10409	tags=52%, list=56%, signal=119%
ION_HOMEOSTASIS	ION_HOMEOSTASIS		88	0.217779	0.747092	0.974	1	1	12163	tags=68%, list=66%, signal=199%
MEMBRANE_BOUND_VESICLE	MEMBRANE_BOUND_VESICLE		98	0.212446	0.736952	0.974	1	1	9908	tags=49%, list=54%, signal=105%
RESPONSE_TO_DRUG	RESPONSE_TO_DRUG		17	0.199371	0.566182	0.977551	1	1	12709	tags=71%, list=69%, signal=227%
LIGASE_ACTIVITY	LIGASE_ACTIVITY		92	0.218451	0.748656	0.978	1	1	5112	tags=26%, list=28%, signal=36%
CYTOKINE_METABOLIC_PROCESS	CYTOKINE_METABOLIC_PROCESS		29	0.204166	0.627134	0.978	1	1	10409	tags=52%, list=56%, signal=119%
SYNAPTOGENESIS	SYNAPTOGENESIS		17	0.202683	0.570023	0.978593	1	1	6457	tags=29%, list=35%, signal=45%
CELL_PROJECTION	CELL_PROJECTION		91	0.21296	0.734999	0.979	1	1	10808	tags=56%, list=59%, signal=135%
CYTOPLASMIC_VESICLE	CYTOPLASMIC_VESICLE		100	0.211611	0.735006	0.98	1	1	9908	tags=49%, list=54%, signal=105%
ION_CHANNEL_ACTIVITY	ION_CHANNEL_ACTIVITY		112	0.21844	0.755744	0.981	1	1	6742	tags=32%, list=37%, signal=50%
LIPOPROTEIN_BINDING	LIPOPROTEIN_BINDING		16	0.201368	0.55973	0.981707	1	1	7318	tags=31%, list=40%, signal=52%
TRANSMEMBRANE_RECEPTOR_ACTIVITY	TRANSMEMBRANE_RECEPTOR_ACTIVITY		295	0.228945	0.842266	0.982	1	1	10980	tags=58%, list=60%, signal=142%
CATION_TRANSMEMBRANE_TRANSPORTER_ACTIVITY	CATION_TRANSMEMBRANE_TRANSPORTER_ACTIVITY		165	0.220024	0.784102	0.983	1	1	9119	tags=45%, list=49%, signal=88%
REGULATION_OF_LYMPHOCYTE_ACTIVATION	REGULATION_OF_LYMPHOCYTE_ACTIVATION		23	0.193712	0.57729	0.983903	1	1	11076	tags=52%, list=60%, signal=131%
CYTOPLASMIC_MEMBRANE_BOUND_VESICLE	CYTOPLASMIC_MEMBRANE_BOUND_VESICLE		96	0.20598	0.715181	0.984	1	1	6719	tags=32%, list=36%, signal=51%
PROTEIN_TYROSINE_KINASE_ACTIVITY	PROTEIN_TYROSINE_KINASE_ACTIVITY		57	0.200073	0.665468	0.984	1	1	10181	tags=49%, list=55%, signal=109%
NEUROLOGICAL_SYSTEM_PROCESS	NEUROLOGICAL_SYSTEM_PROCESS		288	0.225501	0.824707	0.985	1	1	11662	tags=62%, list=63%, signal=166%
VESICLE	VESICLE		104	0.210295	0.731444	0.985	1	1	9908	tags=49%, list=54%, signal=105%
MONOVALENT_INORGANIC_CATION_TRANSPORT	MONOVALENT_INORGANIC_CATION_TRANSPORT		72	0.203814	0.685116	0.985	1	1	3159	tags=18%, list=17%, signal=22%
REGULATION_OF_RAS_PROTEIN_SIGNAL_TRANSDUCTION	REGULATION_OF_RAS_PROTEIN_SIGNAL_TRANSDUCTION		18	0.186317	0.526716	0.986762	1	1	13694	tags=78%, list=74%, signal=302%
RESPONSE_TO_EXTERNAL_STIMULUS	RESPONSE_TO_EXTERNAL_STIMULUS		210	0.220368	0.796005	0.987	1	1	11385	tags=59%, list=62%, signal=151%
VOLTAGE_GATED_CHANNEL_ACTIVITY	VOLTAGE_GATED_CHANNEL_ACTIVITY		64	0.20242	0.677291	0.987	1	1	7053	tags=31%, list=38%, signal=50%
VOLTAGE_GATED_CATION_CHANNEL_ACTIVITY	VOLTAGE_GATED_CATION_CHANNEL_ACTIVITY		61	0.196391	0.65169	0.988	1	1	4950	tags=23%, list=27%, signal=31%
SYNAPSE_ORGANIZATION_AND_BIOGENESIS	SYNAPSE_ORGANIZATION_AND_BIOGENESIS		22	0.188337	0.551673	0.988855	1	1	6457	tags=27%, list=35%, signal=42%
CYTOKINE_PRODUCTION	CYTOKINE_PRODUCTION		51	0.194708	0.637036	0.989	1	1	10409	tags=49%, list=56%, signal=112%
ADENYLATE_CYCLASE_ACTIVATION	ADENYLATE_CYCLASE_ACTIVATION		15	0.176908	0.485791	0.989827	1	1	14449	tags=80%, list=78%, signal=370%
ENDOSOME	ENDOSOME		60	0.198034	0.659756	0.98999	1	1	12519	tags=62%, list=68%, signal=191%
REGULATION_OF_SIGNAL_TRANSDUCTION	REGULATION_OF_SIGNAL_TRANSDUCTION		197	0.217795	0.780917	0.99	1	1	9605	tags=46%, list=52%, signal=95%
INTEGRIN_COMPLEX	INTEGRIN_COMPLEX		16	0.181089	0.507515	0.990844	1	1	13178	tags=69%, list=71%, signal=241%
VOLTAGE_GATED_POTASSIUM_CHANNEL_ACTIVITY	VOLTAGE_GATED_POTASSIUM_CHANNEL_ACTIVITY		33	0.169927	0.529985	0.990982	1	1	7053	tags=27%, list=38%, signal=44%
GUANYL_NUCLEOTIDE_EXCHANGE_FACTOR_ACTIVITY	GUANYL_NUCLEOTIDE_EXCHANGE_FACTOR_ACTIVITY		46	0.189356	0.618202	0.991	1	1	13694	tags=74%, list=74%, signal=287%
LYASE_ACTIVITY	LYASE_ACTIVITY		50	0.187936	0.614977	0.991	1	1	4131	tags=20%, list=22%, signal=26%
CARBON_CARBON_LYASE_ACTIVITY	CARBON_CARBON_LYASE_ACTIVITY		16	0.186635	0.516528	0.991812	1	1	13259	tags=75%, list=72%, signal=267%
NEGATIVE_REGULATION_OF_CELLULAR_COMPONENT_ORGANIZATION_AND_BIOGENESIS	NEGATIVE_REGULATION_OF_CELLULAR_COMPONENT_ORGANIZATION_AND_BIOGENESIS		26	0.181547	0.554837	0.991968	1	1	14547	tags=88%, list=79%, signal=419%
POSITIVE_REGULATION_OF_IMMUNE_SYSTEM_PROCESS	POSITIVE_REGULATION_OF_IMMUNE_SYSTEM_PROCESS		34	0.189025	0.595045	0.991992	1	1	11477	tags=47%, list=62%, signal=124%
REGULATION_OF_T_CELL_ACTIVATION	REGULATION_OF_T_CELL_ACTIVATION		16	0.17433	0.490314	0.992843	1	1	2933	tags=13%, list=16%, signal=15%
POSITIVE_REGULATION_OF_PHOSPHORYLATION	POSITIVE_REGULATION_OF_PHOSPHORYLATION		18	0.170973	0.485196	0.992901	1	1	6980	tags=28%, list=38%, signal=45%
KINASE_INHIBITOR_ACTIVITY	KINASE_INHIBITOR_ACTIVITY		22	0.175995	0.520159	0.992986	1	1	4486	tags=18%, list=24%, signal=24%
POSITIVE_REGULATION_OF_TRANSFERASE_ACTIVITY	POSITIVE_REGULATION_OF_TRANSFERASE_ACTIVITY		76	0.198221	0.671559	0.993	1	1	11477	tags=57%, list=62%, signal=149%
REGULATION_OF_SMALL_GTPASE_MEDIATED_SIGNAL_TRANSDUCTION	REGULATION_OF_SMALL_GTPASE_MEDIATED_SIGNAL_TRANSDUCTION		22	0.176239	0.516852	0.99496	1	1	13982	tags=77%, list=76%, signal=319%
POTASSIUM_CHANNEL_ACTIVITY	POTASSIUM_CHANNEL_ACTIVITY		42	0.169272	0.541937	0.996	1	1	12665	tags=60%, list=69%, signal=190%
VOLTAGE_GATED_CALCIUM_CHANNEL_COMPLEX	VOLTAGE_GATED_CALCIUM_CHANNEL_COMPLEX		15	0.168971	0.466423	0.996926	0.999683	1	14752	tags=87%, list=80%, signal=433%
POSITIVE_REGULATION_OF_MAP_KINASE_ACTIVITY	POSITIVE_REGULATION_OF_MAP_KINASE_ACTIVITY		42	0.163896	0.531598	0.996997	1	1	13792	tags=71%, list=75%, signal=283%
G_PROTEIN_SIGNALING_ADENYLATE_CYCLASE_ACTIVATING_PATHWAY	G_PROTEIN_SIGNALING_ADENYLATE_CYCLASE_ACTIVATING_PATHWAY		19	0.166792	0.48277	0.997974	1	1	12012	tags=53%, list=65%, signal=151%
ACTIVATION_OF_MAPK_ACTIVITY	ACTIVATION_OF_MAPK_ACTIVITY		37	0.173358	0.55086	0.998	1	1	7211	tags=32%, list=39%, signal=53%
EXCRETION	EXCRETION		19	0.157133	0.456674	0.998987	0.998901	1	7183	tags=26%, list=39%, signal=43%
POTASSIUM_ION_TRANSPORT	POTASSIUM_ION_TRANSPORT		48	0.147445	0.484608	0.998999	1	1	14923	tags=79%, list=81%, signal=414%
SYSTEM_PROCESS	SYSTEM_PROCESS		422	0.217194	0.81129	0.999	1	1	8859	tags=44%, list=48%, signal=82%
VOLTAGE_GATED_POTASSIUM_CHANNEL_COMPLEX	VOLTAGE_GATED_POTASSIUM_CHANNEL_COMPLEX		36	0.151788	0.480217	0.999	1	1	12665	tags=58%, list=69%, signal=186%
CATION_CHANNEL_ACTIVITY	CATION_CHANNEL_ACTIVITY		95	0.181422	0.625841	1	1	1	12928	tags=64%, list=70%, signal=214%
METAL_ION_TRANSMEMBRANE_TRANSPORTER_ACTIVITY	METAL_ION_TRANSMEMBRANE_TRANSPORTER_ACTIVITY		120	0.173209	0.606539	1	1	1	12928	tags=64%, list=70%, signal=213%
METAL_ION_TRANSPORT	METAL_ION_TRANSPORT		90	0.159833	0.547239	1	1	1	13626	tags=69%, list=74%, signal=263%

## Sheet: Rbm8a GSEA GO
Magoh GSEA RNA seq	GS<br> follow link to MSigDB	GS DETAILS	SIZE	ES	NES	NOM p-val	FDR q-val	FWER p-val	RANK AT MAX	LEADING EDGE
STRUCTURAL_CONSTITUENT_OF_RIBOSOME	STRUCTURAL_CONSTITUENT_OF_RIBOSOME	Details ...	77	0.57303	2.09559	0	0.0020085	0.002	5603	tags=78%, list=30%, signal=111%
STRUCTURAL_MOLECULE_ACTIVITY	STRUCTURAL_MOLECULE_ACTIVITY	Details ...	197	0.429073	1.67587	0	0.30177	0.712	6475	tags=60%, list=35%, signal=91%
EXTRACELLULAR_MATRIX	EXTRACELLULAR_MATRIX	Details ...	85	0.40273	1.49044	0	0.554304	1	4846	tags=47%, list=26%, signal=64%
RNA_BINDING	RNA_BINDING	Details ...	241	0.37585	1.47896	0	0.557873	1	6086	tags=50%, list=33%, signal=74%
PROTEINACEOUS_EXTRACELLULAR_MATRIX	PROTEINACEOUS_EXTRACELLULAR_MATRIX	Details ...	84	0.405546	1.49816	0.001	0.614682	1	4846	tags=48%, list=26%, signal=64%
CYTOSKELETAL_PROTEIN_BINDING	CYTOSKELETAL_PROTEIN_BINDING		152	0.373285	1.43664	0.001	0.561217	1	7345	tags=54%, list=40%, signal=89%
TRANSLATION	TRANSLATION		157	0.358944	1.37948	0.001	0.575145	1	8645	tags=61%, list=47%, signal=114%
TRANSCRIPTION_FACTOR_ACTIVITY	TRANSCRIPTION_FACTOR_ACTIVITY		285	0.31653	1.25377	0.001	0.699444	1	7324	tags=49%, list=40%, signal=80%
COLLAGEN	COLLAGEN	Details ...	22	0.543631	1.72174	0.0010101	0.351454	0.515	2000	tags=50%, list=11%, signal=56%
DNA_INTEGRITY_CHECKPOINT	DNA_INTEGRITY_CHECKPOINT	Details ...	22	0.52348	1.63246	0.00101317	0.33976	0.874	2713	tags=50%, list=15%, signal=59%
BRAIN_DEVELOPMENT	BRAIN_DEVELOPMENT	Details ...	50	0.430958	1.51567	0.002	0.596683	1	3876	tags=46%, list=21%, signal=58%
PROTEIN_COMPLEX_ASSEMBLY	PROTEIN_COMPLEX_ASSEMBLY		153	0.352495	1.35205	0.003	0.614185	1	5774	tags=45%, list=31%, signal=65%
NERVOUS_SYSTEM_DEVELOPMENT	NERVOUS_SYSTEM_DEVELOPMENT		335	0.302864	1.20904	0.003	0.745487	1	7186	tags=46%, list=39%, signal=74%
EMBRYONIC_MORPHOGENESIS	EMBRYONIC_MORPHOGENESIS	Details ...	17	0.567228	1.68092	0.00307692	0.379942	0.694	1224	tags=47%, list=7%, signal=50%
RIBONUCLEOPROTEIN_COMPLEX_BIOGENESIS_AND_ASSEMBLY	RIBONUCLEOPROTEIN_COMPLEX_BIOGENESIS_AND_ASSEMBLY		81	0.388656	1.42035	0.004	0.546828	1	8146	tags=63%, list=44%, signal=112%
INTEGRIN_BINDING	INTEGRIN_BINDING	Details ...	24	0.497063	1.59292	0.00401606	0.405319	0.965	5315	tags=58%, list=29%, signal=82%
BONE_REMODELING	BONE_REMODELING	Details ...	22	0.514126	1.6154	0.00406091	0.355778	0.922	5012	tags=50%, list=27%, signal=69%
EXTRACELLULAR_MATRIX_PART	EXTRACELLULAR_MATRIX_PART		50	0.418374	1.45257	0.00501002	0.576406	1	4334	tags=48%, list=24%, signal=63%
DNA_DAMAGE_CHECKPOINT	DNA_DAMAGE_CHECKPOINT	Details ...	18	0.541084	1.6374	0.00510204	0.385622	0.865	2713	tags=50%, list=15%, signal=59%
LIGAND_DEPENDENT_NUCLEAR_RECEPTOR_ACTIVITY	LIGAND_DEPENDENT_NUCLEAR_RECEPTOR_ACTIVITY	Details ...	25	0.483532	1.5412	0.00603015	0.490069	0.996	6187	tags=64%, list=34%, signal=96%
SPECIFIC_RNA_POLYMERASE_II_TRANSCRIPTION_FACTOR_ACTIVITY	SPECIFIC_RNA_POLYMERASE_II_TRANSCRIPTION_FACTOR_ACTIVITY	Details ...	24	0.486593	1.56766	0.00604839	0.43744	0.993	7412	tags=67%, list=40%, signal=111%
CELL_CELL_ADHESION	CELL_CELL_ADHESION		69	0.395574	1.4213	0.007	0.557143	1	6824	tags=54%, list=37%, signal=85%
SKELETAL_DEVELOPMENT	SKELETAL_DEVELOPMENT		83	0.372885	1.37428	0.007	0.56857	1	5012	tags=43%, list=27%, signal=59%
CENTRAL_NERVOUS_SYSTEM_DEVELOPMENT	CENTRAL_NERVOUS_SYSTEM_DEVELOPMENT		114	0.340302	1.28944	0.007	0.668621	1	7186	tags=52%, list=39%, signal=84%
MACROMOLECULAR_COMPLEX_ASSEMBLY	MACROMOLECULAR_COMPLEX_ASSEMBLY		259	0.315374	1.24155	0.007	0.70008	1	5983	tags=43%, list=32%, signal=63%
PHOSPHOTRANSFERASE_ACTIVITY_PHOSPHATE_GROUP_AS_ACCEPTOR	PHOSPHOTRANSFERASE_ACTIVITY_PHOSPHATE_GROUP_AS_ACCEPTOR	Details ...	18	0.52586	1.5907	0.00713558	0.370773	0.968	5811	tags=67%, list=32%, signal=97%
ACTIN_BINDING	ACTIN_BINDING		72	0.38585	1.39485	0.008	0.553863	1	7345	tags=53%, list=40%, signal=87%
MICROTUBULE_BASED_PROCESS	MICROTUBULE_BASED_PROCESS		79	0.373922	1.3776	0.009	0.562257	1	6621	tags=47%, list=36%, signal=73%
CELLULAR_BIOSYNTHETIC_PROCESS	CELLULAR_BIOSYNTHETIC_PROCESS		283	0.300396	1.20007	0.009	0.763806	1	9146	tags=56%, list=50%, signal=110%
ORGAN_DEVELOPMENT	ORGAN_DEVELOPMENT		452	0.292748	1.179	0.01	0.784357	1	8917	tags=55%, list=48%, signal=104%
PROTEIN_HOMOOLIGOMERIZATION	PROTEIN_HOMOOLIGOMERIZATION	Details ...	18	0.516123	1.563	0.0131579	0.42104	0.993	6189	tags=72%, list=34%, signal=109%
DNA_DAMAGE_RESPONSESIGNAL_TRANSDUCTION	DNA_DAMAGE_RESPONSESIGNAL_TRANSDUCTION	Details ...	28	0.461576	1.50038	0.0140562	0.646173	1	3191	tags=43%, list=17%, signal=52%
CHROMATIN_BINDING	CHROMATIN_BINDING		30	0.444236	1.44828	0.015015	0.51986	1	7842	tags=73%, list=43%, signal=127%
REGULATION_OF_TRANSLATIONAL_INITIATION	REGULATION_OF_TRANSLATIONAL_INITIATION		28	0.444863	1.45143	0.0150301	0.56026	1	5758	tags=54%, list=31%, signal=78%
METALLOPEPTIDASE_ACTIVITY	METALLOPEPTIDASE_ACTIVITY		37	0.425436	1.43452	0.0160321	0.537189	1	7855	tags=68%, list=43%, signal=117%
PROTEIN_COMPLEX_BINDING	PROTEIN_COMPLEX_BINDING		43	0.40518	1.40263	0.017	0.56577	1	5600	tags=49%, list=30%, signal=70%
CELLULAR_COMPONENT_ASSEMBLY	CELLULAR_COMPONENT_ASSEMBLY		274	0.305808	1.20885	0.017	0.741876	1	5983	tags=42%, list=32%, signal=61%
PROTEIN_RNA_COMPLEX_ASSEMBLY	PROTEIN_RNA_COMPLEX_ASSEMBLY		62	0.383395	1.37954	0.02	0.586514	1	8645	tags=63%, list=47%, signal=118%
TISSUE_REMODELING	TISSUE_REMODELING	Details ...	23	0.470296	1.48211	0.0201207	0.570375	1	5012	tags=48%, list=27%, signal=66%
TRANSITION_METAL_ION_BINDING	TRANSITION_METAL_ION_BINDING		85	0.356222	1.31392	0.022	0.657891	1	5743	tags=46%, list=31%, signal=66%
CYTOSKELETON_ORGANIZATION_AND_BIOGENESIS	CYTOSKELETON_ORGANIZATION_AND_BIOGENESIS		194	0.312486	1.22003	0.022	0.721632	1	6621	tags=44%, list=36%, signal=68%
MACROMOLECULE_BIOSYNTHETIC_PROCESS	MACROMOLECULE_BIOSYNTHETIC_PROCESS		282	0.299035	1.1863	0.022	0.789228	1	8878	tags=55%, list=48%, signal=104%
CATION_BINDING	CATION_BINDING		161	0.318317	1.22529	0.023	0.726917	1	8625	tags=58%, list=47%, signal=108%
TRANSLATIONAL_INITIATION	TRANSLATIONAL_INITIATION		34	0.419633	1.38158	0.0250501	0.587581	1	8645	tags=65%, list=47%, signal=122%
EXOCYTOSIS	EXOCYTOSIS		22	0.462479	1.45975	0.0263425	0.61242	1	6900	tags=68%, list=37%, signal=109%
REPLICATION_FORK	REPLICATION_FORK	Details ...	17	0.49759	1.49185	0.0265577	0.57864	1	4416	tags=59%, list=24%, signal=77%
EXTRACELLULAR_REGION	EXTRACELLULAR_REGION		287	0.293092	1.16565	0.027	0.804735	1	7743	tags=49%, list=42%, signal=83%
ACTIN_FILAMENT_ORGANIZATION	ACTIN_FILAMENT_ORGANIZATION		23	0.461336	1.45455	0.0271903	0.615656	1	6339	tags=57%, list=34%, signal=86%
INTERPHASE_OF_MITOTIC_CELL_CYCLE	INTERPHASE_OF_MITOTIC_CELL_CYCLE		60	0.36654	1.31354	0.03	0.651763	1	8991	tags=63%, list=49%, signal=123%
CHROMOSOMAL_PART	CHROMOSOMAL_PART		91	0.339685	1.25998	0.032	0.682892	1	8130	tags=55%, list=44%, signal=98%
EXTRACELLULAR_REGION_PART	EXTRACELLULAR_REGION_PART		220	0.304103	1.19469	0.032	0.776536	1	4731	tags=36%, list=26%, signal=48%
INTERCELLULAR_JUNCTION	INTERCELLULAR_JUNCTION		54	0.378171	1.32329	0.032032	0.631946	1	7623	tags=59%, list=41%, signal=101%
NUCLEASE_ACTIVITY	NUCLEASE_ACTIVITY		43	0.392721	1.35578	0.033033	0.60488	1	6572	tags=58%, list=36%, signal=90%
DNA_CATABOLIC_PROCESS	DNA_CATABOLIC_PROCESS		21	0.45851	1.43057	0.0332997	0.541393	1	3123	tags=38%, list=17%, signal=46%
AXONOGENESIS	AXONOGENESIS		39	0.399252	1.36769	0.034034	0.572043	1	5169	tags=41%, list=28%, signal=57%
HOMOPHILIC_CELL_ADHESION	HOMOPHILIC_CELL_ADHESION		16	0.494523	1.46251	0.0348004	0.626423	1	5562	tags=63%, list=30%, signal=89%
TRANSMEMBRANE_RECEPTOR_PROTEIN_PHOSPHATASE_ACTIVITY	TRANSMEMBRANE_RECEPTOR_PROTEIN_PHOSPHATASE_ACTIVITY	Details ...	18	0.494716	1.49645	0.0349076	0.58656	1	2727	tags=44%, list=15%, signal=52%
ACTIN_FILAMENT_BINDING	ACTIN_FILAMENT_BINDING		24	0.437431	1.39378	0.0364372	0.547282	1	6977	tags=63%, list=38%, signal=100%
VOLTAGE_GATED_CALCIUM_CHANNEL_ACTIVITY	VOLTAGE_GATED_CALCIUM_CHANNEL_ACTIVITY		18	0.463903	1.42221	0.0368475	0.568922	1	6863	tags=61%, list=37%, signal=97%
INTERPHASE	INTERPHASE		66	0.358554	1.28398	0.037	0.671031	1	8991	tags=62%, list=49%, signal=121%
EXTRACELLULAR_MATRIX_STRUCTURAL_CONSTITUENT	EXTRACELLULAR_MATRIX_STRUCTURAL_CONSTITUENT		22	0.451643	1.41511	0.0376016	0.544078	1	7869	tags=73%, list=43%, signal=127%
TUBE_MORPHOGENESIS	TUBE_MORPHOGENESIS		15	0.497305	1.45331	0.0376176	0.596279	1	5046	tags=60%, list=27%, signal=83%
DEOXYRIBONUCLEASE_ACTIVITY	DEOXYRIBONUCLEASE_ACTIVITY		18	0.481585	1.44922	0.0378323	0.532832	1	6472	tags=67%, list=35%, signal=103%
RIBOSOME_BIOGENESIS_AND_ASSEMBLY	RIBOSOME_BIOGENESIS_AND_ASSEMBLY		18	0.483761	1.45066	0.037871	0.543863	1	5729	tags=67%, list=31%, signal=97%
METALLOENDOPEPTIDASE_ACTIVITY	METALLOENDOPEPTIDASE_ACTIVITY		20	0.465862	1.43529	0.0406918	0.550207	1	6470	tags=60%, list=35%, signal=92%
ZINC_ION_BINDING	ZINC_ION_BINDING		65	0.357793	1.28991	0.041	0.673305	1	5743	tags=48%, list=31%, signal=69%
PROTEIN_KINASE_BINDING	PROTEIN_KINASE_BINDING		56	0.363647	1.29109	0.047	0.673638	1	6710	tags=46%, list=36%, signal=73%
CHROMATIN	CHROMATIN		33	0.403673	1.3376	0.0482412	0.665108	1	8110	tags=58%, list=44%, signal=103%
GROWTH_FACTOR_BINDING	GROWTH_FACTOR_BINDING		23	0.437996	1.40539	0.0496454	0.565881	1	4274	tags=48%, list=23%, signal=62%
ACTIN_CYTOSKELETON_ORGANIZATION_AND_BIOGENESIS	ACTIN_CYTOSKELETON_ORGANIZATION_AND_BIOGENESIS		99	0.332196	1.24216	0.051	0.713137	1	6339	tags=44%, list=34%, signal=67%
CELLULAR_RESPIRATION	CELLULAR_RESPIRATION		19	0.46445	1.39807	0.0516717	0.550178	1	6661	tags=74%, list=36%, signal=115%
ORGAN_MORPHOGENESIS	ORGAN_MORPHOGENESIS		120	0.319614	1.21555	0.053	0.727993	1	8823	tags=60%, list=48%, signal=114%
HISTONE_MODIFICATION	HISTONE_MODIFICATION		24	0.430528	1.35753	0.0546559	0.605197	1	7411	tags=58%, list=40%, signal=97%
ACTIN_POLYMERIZATION_AND_OR_DEPOLYMERIZATION	ACTIN_POLYMERIZATION_AND_OR_DEPOLYMERIZATION		21	0.45311	1.41729	0.055668	0.54684	1	6339	tags=48%, list=34%, signal=72%
CELL_JUNCTION	CELL_JUNCTION		71	0.348382	1.25256	0.056	0.700081	1	7623	tags=55%, list=41%, signal=93%
RRNA_METABOLIC_PROCESS	RRNA_METABOLIC_PROCESS		15	0.479596	1.40188	0.0562948	0.556294	1	5729	tags=67%, list=31%, signal=97%
CELLULAR_RESPONSE_TO_STIMULUS	CELLULAR_RESPONSE_TO_STIMULUS		16	0.478786	1.40963	0.0564682	0.55799	1	6334	tags=63%, list=34%, signal=95%
RNA_EXPORT_FROM_NUCLEUS	RNA_EXPORT_FROM_NUCLEUS		18	0.451588	1.37789	0.0569106	0.571725	1	8435	tags=72%, list=46%, signal=133%
BIOSYNTHETIC_PROCESS	BIOSYNTHETIC_PROCESS		417	0.27832	1.12087	0.057	0.895249	1	9592	tags=57%, list=52%, signal=115%
REGULATION_OF_DNA_REPLICATION	REGULATION_OF_DNA_REPLICATION		18	0.447212	1.36237	0.0612245	0.589157	1	7657	tags=72%, list=42%, signal=123%
TUBE_DEVELOPMENT	TUBE_DEVELOPMENT		16	0.466746	1.37274	0.0623053	0.565572	1	5046	tags=56%, list=27%, signal=77%
MITOCHONDRIAL_RESPIRATORY_CHAIN	MITOCHONDRIAL_RESPIRATORY_CHAIN		23	0.43055	1.34956	0.0633166	0.607996	1	6486	tags=57%, list=35%, signal=87%
STRUCTURAL_CONSTITUENT_OF_CYTOSKELETON	STRUCTURAL_CONSTITUENT_OF_CYTOSKELETON		43	0.37151	1.28661	0.0650651	0.670311	1	6475	tags=49%, list=35%, signal=75%
COVALENT_CHROMATIN_MODIFICATION	COVALENT_CHROMATIN_MODIFICATION		25	0.419846	1.35115	0.065261	0.60917	1	7411	tags=56%, list=40%, signal=94%
CELL_SURFACE	CELL_SURFACE		63	0.34368	1.24108	0.066	0.697383	1	8905	tags=56%, list=48%, signal=107%
HYDROLASE_ACTIVITY_ACTING_ON_GLYCOSYL_BONDS	HYDROLASE_ACTIVITY_ACTING_ON_GLYCOSYL_BONDS		36	0.385721	1.30057	0.0661323	0.65175	1	7109	tags=53%, list=39%, signal=86%
NUCLEOLAR_PART	NUCLEOLAR_PART		18	0.452324	1.38439	0.0665302	0.584527	1	4947	tags=56%, list=27%, signal=76%
TRANSCRIPTION_COFACTOR_ACTIVITY	TRANSCRIPTION_COFACTOR_ACTIVITY		206	0.294413	1.14557	0.067	0.841452	1	9439	tags=61%, list=51%, signal=123%
MITOCHONDRIAL_MEMBRANE_PART	MITOCHONDRIAL_MEMBRANE_PART		51	0.359221	1.26066	0.069	0.69103	1	5462	tags=43%, list=30%, signal=61%
RECEPTOR_MEDIATED_ENDOCYTOSIS	RECEPTOR_MEDIATED_ENDOCYTOSIS		31	0.398262	1.3055	0.0692771	0.64824	1	8102	tags=61%, list=44%, signal=109%
G1_PHASE	G1_PHASE		15	0.468662	1.37192	0.0729167	0.559234	1	7657	tags=73%, list=42%, signal=125%
OXIDOREDUCTASE_ACTIVITY	OXIDOREDUCTASE_ACTIVITY		224	0.293015	1.14885	0.074	0.829807	1	6955	tags=45%, list=38%, signal=71%
REGULATION_OF_G_PROTEIN_COUPLED_RECEPTOR_PROTEIN_SIGNALING_PATHWAY	REGULATION_OF_G_PROTEIN_COUPLED_RECEPTOR_PROTEIN_SIGNALING_PATHWAY		23	0.418485	1.32893	0.0766129	0.683473	1	9001	tags=78%, list=49%, signal=153%
KINASE_BINDING	KINASE_BINDING		63	0.346627	1.23729	0.077	0.707859	1	6710	tags=46%, list=36%, signal=72%
REGULATION_OF_CYTOSKELETON_ORGANIZATION_AND_BIOGENESIS	REGULATION_OF_CYTOSKELETON_ORGANIZATION_AND_BIOGENESIS		28	0.406033	1.32028	0.0777778	0.639764	1	6006	tags=43%, list=33%, signal=63%
G1_S_TRANSITION_OF_MITOTIC_CELL_CYCLE	G1_S_TRANSITION_OF_MITOTIC_CELL_CYCLE		26	0.408556	1.32827	0.0789474	0.667284	1	8991	tags=69%, list=49%, signal=135%
ONE_CARBON_COMPOUND_METABOLIC_PROCESS	ONE_CARBON_COMPOUND_METABOLIC_PROCESS		26	0.398128	1.30807	0.0792377	0.649679	1	4401	tags=38%, list=24%, signal=50%
NUCLEOBASENUCLEOSIDENUCLEOTIDE_KINASE_ACTIVITY	NUCLEOBASENUCLEOSIDENUCLEOTIDE_KINASE_ACTIVITY		25	0.414042	1.32514	0.079397	0.656926	1	5811	tags=56%, list=32%, signal=82%
ADHERENS_JUNCTION	ADHERENS_JUNCTION		22	0.417344	1.3266	0.0800405	0.658363	1	3945	tags=41%, list=21%, signal=52%
AMINE_RECEPTOR_ACTIVITY	AMINE_RECEPTOR_ACTIVITY		21	0.429458	1.32877	0.0806452	0.674262	1	8337	tags=76%, list=45%, signal=139%
RRNA_PROCESSING	RRNA_PROCESSING		15	0.479596	1.40118	0.0809969	0.547	1	5729	tags=67%, list=31%, signal=97%
OXIDOREDUCTASE_ACTIVITY_ACTING_ON_THE_ALDEHYDE_OR_OXO_GROUP_OF_DONORS	OXIDOREDUCTASE_ACTIVITY_ACTING_ON_THE_ALDEHYDE_OR_OXO_GROUP_OF_DONORS		19	0.430999	1.32753	0.0824008	0.662185	1	8222	tags=63%, list=45%, signal=114%
OXIDOREDUCTASE_ACTIVITY_ACTING_ON_THE_CH_CH_GROUP_OF_DONORS	OXIDOREDUCTASE_ACTIVITY_ACTING_ON_THE_CH_CH_GROUP_OF_DONORS		19	0.435946	1.3344	0.0824847	0.672743	1	7871	tags=63%, list=43%, signal=110%
RESPONSE_TO_VIRUS	RESPONSE_TO_VIRUS		27	0.404197	1.30762	0.0843373	0.64424	1	7847	tags=59%, list=43%, signal=103%
BASOLATERAL_PLASMA_MEMBRANE	BASOLATERAL_PLASMA_MEMBRANE		32	0.389323	1.28867	0.0854271	0.6658	1	6341	tags=53%, list=34%, signal=81%
INTERMEDIATE_FILAMENT	INTERMEDIATE_FILAMENT		16	0.442661	1.31692	0.0865087	0.649505	1	6914	tags=56%, list=38%, signal=90%
PROTEIN_OLIGOMERIZATION	PROTEIN_OLIGOMERIZATION		34	0.379861	1.27631	0.0874372	0.660338	1	6189	tags=53%, list=34%, signal=80%
HORMONE_METABOLIC_PROCESS	HORMONE_METABOLIC_PROCESS		19	0.426998	1.32406	0.0884146	0.636319	1	3119	tags=37%, list=17%, signal=44%
CELL_SUBSTRATE_ADHERENS_JUNCTION	CELL_SUBSTRATE_ADHERENS_JUNCTION		16	0.451255	1.3307	0.0884495	0.683543	1	3945	tags=44%, list=21%, signal=56%
NEUROTRANSMITTER_BINDING	NEUROTRANSMITTER_BINDING		35	0.37766	1.27105	0.09	0.657997	1	8828	tags=69%, list=48%, signal=131%
LIPID_BINDING	LIPID_BINDING		69	0.334583	1.22388	0.091	0.719884	1	9964	tags=65%, list=54%, signal=141%
REGULATION_OF_ACTION_POTENTIAL	REGULATION_OF_ACTION_POTENTIAL		16	0.451765	1.32448	0.0922131	0.642394	1	5514	tags=50%, list=30%, signal=71%
SOLUBLE_FRACTION	SOLUBLE_FRACTION		117	0.310583	1.16833	0.094	0.797199	1	4590	tags=36%, list=25%, signal=47%
CELLULAR_MORPHOGENESIS_DURING_DIFFERENTIATION	CELLULAR_MORPHOGENESIS_DURING_DIFFERENTIATION		44	0.359397	1.24834	0.097	0.712416	1	6631	tags=45%, list=36%, signal=71%
REGULATION_OF_HEART_CONTRACTION	REGULATION_OF_HEART_CONTRACTION		22	0.412578	1.29955	0.097166	0.642602	1	8765	tags=73%, list=48%, signal=138%
DNA_PACKAGING	DNA_PACKAGING		31	0.383591	1.28031	0.0973896	0.658112	1	5822	tags=52%, list=32%, signal=75%
APICOLATERAL_PLASMA_MEMBRANE	APICOLATERAL_PLASMA_MEMBRANE		29	0.389	1.28376	0.0985916	0.665358	1	7204	tags=59%, list=39%, signal=96%
APICAL_JUNCTION_COMPLEX	APICAL_JUNCTION_COMPLEX		29	0.389	1.2821	0.0985916	0.661251	1	7204	tags=59%, list=39%, signal=96%
NEGATIVE_REGULATION_OF_MAP_KINASE_ACTIVITY	NEGATIVE_REGULATION_OF_MAP_KINASE_ACTIVITY		17	0.435599	1.29998	0.0993852	0.647441	1	3428	tags=47%, list=19%, signal=58%
APOPTOTIC_NUCLEAR_CHANGES	APOPTOTIC_NUCLEAR_CHANGES		17	0.437499	1.31128	0.0998981	0.647695	1	5450	tags=47%, list=30%, signal=67%
INTERMEDIATE_FILAMENT_CYTOSKELETON	INTERMEDIATE_FILAMENT_CYTOSKELETON		16	0.442661	1.32461	0.100622	0.650745	1	6914	tags=56%, list=38%, signal=90%
NUCLEAR_CHROMOSOME_PART	NUCLEAR_CHROMOSOME_PART		31	0.385095	1.2759	0.101101	0.656279	1	7806	tags=58%, list=42%, signal=101%
POSITIVE_REGULATION_OF_CELLULAR_COMPONENT_ORGANIZATION_AND_BIOGENESIS	POSITIVE_REGULATION_OF_CELLULAR_COMPONENT_ORGANIZATION_AND_BIOGENESIS		31	0.384	1.26408	0.102204	0.678873	1	5572	tags=39%, list=30%, signal=55%
MICROTUBULE_ASSOCIATED_COMPLEX	MICROTUBULE_ASSOCIATED_COMPLEX		44	0.353461	1.22589	0.103206	0.728728	1	7978	tags=52%, list=43%, signal=92%
TRANSMEMBRANE_RECEPTOR_ACTIVITY	TRANSMEMBRANE_RECEPTOR_ACTIVITY		295	0.278959	1.10803	0.105	0.90102	1	10324	tags=63%, list=56%, signal=140%
HORMONE_ACTIVITY	HORMONE_ACTIVITY		26	0.395684	1.2847	0.105422	0.673881	1	4659	tags=42%, list=25%, signal=57%
AMINO_ACID_DERIVATIVE_METABOLIC_PROCESS	AMINO_ACID_DERIVATIVE_METABOLIC_PROCESS		17	0.439519	1.31128	0.106667	0.655778	1	6045	tags=59%, list=33%, signal=87%
GLYCOSAMINOGLYCAN_BINDING	GLYCOSAMINOGLYCAN_BINDING		29	0.378755	1.25201	0.106747	0.69733	1	7975	tags=62%, list=43%, signal=109%
RECEPTOR_COMPLEX	RECEPTOR_COMPLEX		43	0.362609	1.23518	0.107	0.70373	1	8810	tags=63%, list=48%, signal=120%
TRANSCRIPTION_ACTIVATOR_ACTIVITY	TRANSCRIPTION_ACTIVATOR_ACTIVITY		161	0.293984	1.12878	0.107	0.882734	1	8835	tags=58%, list=48%, signal=110%
RECEPTOR_ACTIVITY	RECEPTOR_ACTIVITY		427	0.271935	1.0976	0.107	0.914756	1	10324	tags=62%, list=56%, signal=137%
NUCLEAR_DNA_DIRECTED_RNA_POLYMERASE_COMPLEX	NUCLEAR_DNA_DIRECTED_RNA_POLYMERASE_COMPLEX		15	0.447094	1.30477	0.10766	0.637333	1	4138	tags=40%, list=22%, signal=52%
RIBOSOME	RIBOSOME		38	0.366359	1.24001	0.109109	0.698061	1	6993	tags=53%, list=38%, signal=85%
REGULATION_OF_CELL_MIGRATION	REGULATION_OF_CELL_MIGRATION		23	0.407062	1.29152	0.110324	0.6788	1	6389	tags=52%, list=35%, signal=80%
PROTEIN_HOMODIMERIZATION_ACTIVITY	PROTEIN_HOMODIMERIZATION_ACTIVITY		106	0.310546	1.16082	0.111	0.78989	1	7625	tags=49%, list=41%, signal=83%
MICROTUBULE_BINDING	MICROTUBULE_BINDING		33	0.371773	1.25722	0.111111	0.686164	1	7220	tags=58%, list=39%, signal=94%
PROTEIN_DIMERIZATION_ACTIVITY	PROTEIN_DIMERIZATION_ACTIVITY		156	0.296586	1.14021	0.112	0.86199	1	7738	tags=49%, list=42%, signal=84%
ION_BINDING	ION_BINDING		213	0.28634	1.11947	0.112	0.88965	1	8403	tags=53%, list=46%, signal=96%
REGULATION_OF_ORGANELLE_ORGANIZATION_AND_BIOGENESIS	REGULATION_OF_ORGANELLE_ORGANIZATION_AND_BIOGENESIS		38	0.357455	1.22297	0.113	0.719913	1	6472	tags=42%, list=35%, signal=65%
CYTOKINE_ACTIVITY	CYTOKINE_ACTIVITY		47	0.352148	1.2239	0.114114	0.724725	1	9720	tags=70%, list=53%, signal=148%
DNA_DEPENDENT_DNA_REPLICATION	DNA_DEPENDENT_DNA_REPLICATION		51	0.344818	1.21541	0.115	0.724131	1	7677	tags=53%, list=42%, signal=90%
MITOCHONDRIAL_ENVELOPE	MITOCHONDRIAL_ENVELOPE		93	0.317426	1.18117	0.116	0.783855	1	5462	tags=43%, list=30%, signal=61%
TRANSFERASE_ACTIVITY_TRANSFERRING_PENTOSYL_GROUPS	TRANSFERASE_ACTIVITY_TRANSFERRING_PENTOSYL_GROUPS		19	0.422257	1.283	0.116515	0.662962	1	7787	tags=58%, list=42%, signal=100%
ORGANELLE_ORGANIZATION_AND_BIOGENESIS	ORGANELLE_ORGANIZATION_AND_BIOGENESIS		445	0.268849	1.08622	0.118	0.914958	1	7941	tags=46%, list=43%, signal=79%
CALCIUM_ION_BINDING	CALCIUM_ION_BINDING		77	0.325981	1.18251	0.119	0.793358	1	8752	tags=60%, list=47%, signal=113%
ENZYME_INHIBITOR_ACTIVITY	ENZYME_INHIBITOR_ACTIVITY		88	0.31385	1.1693	0.119	0.803348	1	5120	tags=38%, list=28%, signal=52%
DNA_DIRECTED_RNA_POLYMERASE_COMPLEX	DNA_DIRECTED_RNA_POLYMERASE_COMPLEX		15	0.447094	1.30996	0.120042	0.647229	1	4138	tags=40%, list=22%, signal=52%
HISTONE_ACETYLTRANSFERASE_ACTIVITY	HISTONE_ACETYLTRANSFERASE_ACTIVITY		15	0.442539	1.2799	0.124095	0.653763	1	1832	tags=33%, list=10%, signal=37%
MYOBLAST_DIFFERENTIATION	MYOBLAST_DIFFERENTIATION		16	0.431555	1.28094	0.124871	0.661197	1	9809	tags=75%, list=53%, signal=160%
RNA_POLYMERASE_COMPLEX	RNA_POLYMERASE_COMPLEX		15	0.447094	1.30505	0.125389	0.64312	1	4138	tags=40%, list=22%, signal=52%
ANATOMICAL_STRUCTURE_MORPHOGENESIS	ANATOMICAL_STRUCTURE_MORPHOGENESIS		313	0.274909	1.09485	0.127	0.918864	1	8866	tags=54%, list=48%, signal=103%
TRANSFERASE_ACTIVITY_TRANSFERRING_ACYL_GROUPS	TRANSFERASE_ACTIVITY_TRANSFERRING_ACYL_GROUPS		54	0.341101	1.20015	0.128	0.768009	1	11005	tags=74%, list=60%, signal=183%
HUMORAL_IMMUNE_RESPONSE	HUMORAL_IMMUNE_RESPONSE		18	0.415952	1.27569	0.12844	0.651262	1	7327	tags=56%, list=40%, signal=92%
EXTRINSIC_TO_MEMBRANE	EXTRINSIC_TO_MEMBRANE		19	0.413541	1.27325	0.128571	0.652066	1	7280	tags=58%, list=39%, signal=96%
INDUCTION_OF_APOPTOSIS_BY_INTRACELLULAR_SIGNALS	INDUCTION_OF_APOPTOSIS_BY_INTRACELLULAR_SIGNALS		19	0.414696	1.26582	0.12946	0.680925	1	6503	tags=53%, list=35%, signal=81%
SPLICEOSOME_ASSEMBLY	SPLICEOSOME_ASSEMBLY		21	0.408313	1.27903	0.129592	0.652224	1	8019	tags=62%, list=43%, signal=109%
MONOOXYGENASE_ACTIVITY	MONOOXYGENASE_ACTIVITY		15	0.440744	1.27462	0.130115	0.650798	1	6718	tags=60%, list=36%, signal=94%
PROTEIN_HETERODIMERIZATION_ACTIVITY	PROTEIN_HETERODIMERIZATION_ACTIVITY		66	0.32558	1.17749	0.131	0.789234	1	7738	tags=55%, list=42%, signal=94%
NUCLEAR_EXPORT	NUCLEAR_EXPORT		31	0.366677	1.21588	0.131923	0.730868	1	8435	tags=55%, list=46%, signal=101%
ENERGY_DERIVATION_BY_OXIDATION_OF_ORGANIC_COMPOUNDS	ENERGY_DERIVATION_BY_OXIDATION_OF_ORGANIC_COMPOUNDS		33	0.364015	1.2311	0.132	0.720146	1	6661	tags=55%, list=36%, signal=85%
MITOCHONDRIAL_INNER_MEMBRANE	MITOCHONDRIAL_INNER_MEMBRANE		63	0.330794	1.19423	0.132	0.77492	1	5462	tags=43%, list=30%, signal=61%
NUCLEOBASENUCLEOSIDENUCLEOTIDE_AND_NUCLEIC_ACID_TRANSPORT	NUCLEOBASENUCLEOSIDENUCLEOTIDE_AND_NUCLEIC_ACID_TRANSPORT		26	0.385508	1.24639	0.132931	0.717336	1	8697	tags=65%, list=47%, signal=124%
HYDROLASE_ACTIVITY_HYDROLYZING_O_GLYCOSYL_COMPOUNDS	HYDROLASE_ACTIVITY_HYDROLYZING_O_GLYCOSYL_COMPOUNDS		26	0.383833	1.24328	0.132931	0.712088	1	5933	tags=46%, list=32%, signal=68%
NEUROTRANSMITTER_RECEPTOR_ACTIVITY	NEUROTRANSMITTER_RECEPTOR_ACTIVITY		33	0.367924	1.23012	0.135815	0.715531	1	8828	tags=67%, list=48%, signal=128%
N_ACETYLTRANSFERASE_ACTIVITY	N_ACETYLTRANSFERASE_ACTIVITY		19	0.411069	1.24499	0.136456	0.714328	1	1832	tags=32%, list=10%, signal=35%
MAPKKK_CASCADE_GO_0000165	MAPKKK_CASCADE_GO_0000165		95	0.309446	1.15716	0.137	0.799691	1	10804	tags=69%, list=59%, signal=167%
POSITIVE_REGULATION_OF_CELL_CYCLE	POSITIVE_REGULATION_OF_CELL_CYCLE		15	0.432845	1.26511	0.140479	0.678891	1	6045	tags=53%, list=33%, signal=79%
NEGATIVE_REGULATION_OF_CELL_DIFFERENTIATION	NEGATIVE_REGULATION_OF_CELL_DIFFERENTIATION		26	0.384453	1.2355	0.141141	0.707305	1	3383	tags=35%, list=18%, signal=42%
RECEPTOR_BINDING	RECEPTOR_BINDING		255	0.278429	1.0948	0.143	0.916024	1	9813	tags=59%, list=53%, signal=125%
NITROGEN_COMPOUND_BIOSYNTHETIC_PROCESS	NITROGEN_COMPOUND_BIOSYNTHETIC_PROCESS		20	0.402378	1.24158	0.143147	0.705263	1	9575	tags=70%, list=52%, signal=145%
VIRAL_GENOME_REPLICATION	VIRAL_GENOME_REPLICATION		15	0.427176	1.25771	0.143302	0.689129	1	8879	tags=67%, list=48%, signal=128%
GLYCEROPHOSPHOLIPID_BIOSYNTHETIC_PROCESS	GLYCEROPHOSPHOLIPID_BIOSYNTHETIC_PROCESS		29	0.376673	1.24171	0.143574	0.70997	1	9451	tags=69%, list=51%, signal=141%
HEART_DEVELOPMENT	HEART_DEVELOPMENT		30	0.367147	1.2087	0.146146	0.738035	1	6686	tags=57%, list=36%, signal=89%
PHOSPHOINOSITIDE_BIOSYNTHETIC_PROCESS	PHOSPHOINOSITIDE_BIOSYNTHETIC_PROCESS		23	0.387123	1.22758	0.147029	0.724509	1	7648	tags=61%, list=41%, signal=104%
IMMUNE_EFFECTOR_PROCESS	IMMUNE_EFFECTOR_PROCESS		25	0.384687	1.24471	0.148893	0.710055	1	5727	tags=44%, list=31%, signal=64%
CYTOSKELETON	CYTOSKELETON		318	0.272447	1.0846	0.149	0.918337	1	7816	tags=47%, list=42%, signal=80%
HORMONE_RECEPTOR_BINDING	HORMONE_RECEPTOR_BINDING		28	0.378502	1.2213	0.150905	0.719426	1	9727	tags=75%, list=53%, signal=159%
EXCRETION	EXCRETION		19	0.404874	1.23647	0.153455	0.707292	1	4913	tags=42%, list=27%, signal=57%
TRANSFERASE_ACTIVITY_TRANSFERRING_GROUPS_OTHER_THAN_AMINO_ACYL_GROUPS	TRANSFERASE_ACTIVITY_TRANSFERRING_GROUPS_OTHER_THAN_AMINO_ACYL_GROUPS		45	0.339365	1.18752	0.154	0.791	1	9195	tags=62%, list=50%, signal=124%
LIPOPROTEIN_BINDING	LIPOPROTEIN_BINDING		16	0.426001	1.26049	0.154713	0.685974	1	5659	tags=44%, list=31%, signal=63%
GENERATION_OF_PRECURSOR_METABOLITES_AND_ENERGY	GENERATION_OF_PRECURSOR_METABOLITES_AND_ENERGY		97	0.304888	1.13467	0.155	0.877037	1	8665	tags=54%, list=47%, signal=101%
TIGHT_JUNCTION	TIGHT_JUNCTION		26	0.384039	1.22431	0.156784	0.72741	1	7204	tags=58%, list=39%, signal=95%
MICROTUBULE_BASED_MOVEMENT	MICROTUBULE_BASED_MOVEMENT		15	0.425318	1.24505	0.157732	0.719649	1	6181	tags=47%, list=34%, signal=70%
CALCIUM_CHANNEL_ACTIVITY	CALCIUM_CHANNEL_ACTIVITY		30	0.366348	1.20302	0.159478	0.756415	1	6898	tags=57%, list=37%, signal=90%
ELECTRON_TRANSPORT_GO_0006118	ELECTRON_TRANSPORT_GO_0006118		38	0.352114	1.18877	0.16	0.797216	1	5691	tags=39%, list=31%, signal=57%
RESPONSE_TO_ORGANIC_SUBSTANCE	RESPONSE_TO_ORGANIC_SUBSTANCE		24	0.384295	1.21863	0.160321	0.724925	1	8585	tags=63%, list=47%, signal=117%
REGULATION_OF_DNA_METABOLIC_PROCESS	REGULATION_OF_DNA_METABOLIC_PROCESS		42	0.343425	1.17992	0.161	0.787257	1	5763	tags=43%, list=31%, signal=62%
PHOSPHOLIPID_BINDING	PHOSPHOLIPID_BINDING		39	0.34589	1.18207	0.161323	0.791701	1	9276	tags=64%, list=50%, signal=129%
TUBULIN_BINDING	TUBULIN_BINDING		47	0.342098	1.17908	0.162	0.788032	1	7989	tags=60%, list=43%, signal=105%
SENSORY_PERCEPTION	SENSORY_PERCEPTION		135	0.295164	1.12257	0.162	0.89198	1	4563	tags=34%, list=25%, signal=45%
REGULATION_OF_MITOTIC_CELL_CYCLE	REGULATION_OF_MITOTIC_CELL_CYCLE		22	0.389295	1.23024	0.162272	0.719989	1	8625	tags=73%, list=47%, signal=136%
SYSTEM_PROCESS	SYSTEM_PROCESS		422	0.266083	1.07353	0.163	0.936524	1	7135	tags=43%, list=39%, signal=69%
CARBOHYDRATE_BINDING	CARBOHYDRATE_BINDING		50	0.331469	1.16662	0.167	0.803275	1	8183	tags=56%, list=44%, signal=100%
POLYSACCHARIDE_BINDING	POLYSACCHARIDE_BINDING		30	0.363583	1.20451	0.168347	0.752454	1	7975	tags=60%, list=43%, signal=106%
MRNA_BINDING	MRNA_BINDING		22	0.384777	1.20553	0.168357	0.751055	1	3972	tags=41%, list=22%, signal=52%
HEPARIN_BINDING	HEPARIN_BINDING		19	0.398728	1.2179	0.169388	0.724231	1	7975	tags=63%, list=43%, signal=111%
TRANSLATION_INITIATION_FACTOR_ACTIVITY	TRANSLATION_INITIATION_FACTOR_ACTIVITY		21	0.392819	1.2222	0.172273	0.719153	1	10223	tags=81%, list=55%, signal=181%
MITOCHONDRION_ORGANIZATION_AND_BIOGENESIS	MITOCHONDRION_ORGANIZATION_AND_BIOGENESIS		45	0.339898	1.1708	0.18	0.802901	1	9008	tags=60%, list=49%, signal=117%
PHOSPHORIC_DIESTER_HYDROLASE_ACTIVITY	PHOSPHORIC_DIESTER_HYDROLASE_ACTIVITY		37	0.352167	1.18385	0.182	0.798928	1	6637	tags=49%, list=36%, signal=76%
NUCLEOLUS	NUCLEOLUS		110	0.299627	1.12418	0.186	0.888858	1	7677	tags=49%, list=42%, signal=84%
TRANSFERASE_ACTIVITY_TRANSFERRING_ALKYL_OR_ARYLOTHER_THAN_METHYLGROUPS	TRANSFERASE_ACTIVITY_TRANSFERRING_ALKYL_OR_ARYLOTHER_THAN_METHYLGROUPS		25	0.375623	1.19522	0.186492	0.778058	1	6877	tags=56%, list=37%, signal=89%
MITOCHONDRION	MITOCHONDRION		312	0.270838	1.07308	0.187	0.930607	1	5727	tags=37%, list=31%, signal=53%
AEROBIC_RESPIRATION	AEROBIC_RESPIRATION		15	0.41032	1.21162	0.187885	0.740225	1	6661	tags=67%, list=36%, signal=104%
MITOCHONDRIAL_MEMBRANE	MITOCHONDRIAL_MEMBRANE		82	0.307454	1.12638	0.188	0.879259	1	5727	tags=43%, list=31%, signal=62%
HYDROLASE_ACTIVITY_ACTING_ON_ESTER_BONDS	HYDROLASE_ACTIVITY_ACTING_ON_ESTER_BONDS		228	0.277374	1.08753	0.188	0.910139	1	6637	tags=42%, list=36%, signal=64%
POST_TRANSLATIONAL_PROTEIN_MODIFICATION	POST_TRANSLATIONAL_PROTEIN_MODIFICATION		438	0.264892	1.07081	0.189	0.938539	1	11008	tags=64%, list=60%, signal=154%
TRANSCRIPTION_INITIATION_FROM_RNA_POLYMERASE_II_PROMOTER	TRANSCRIPTION_INITIATION_FROM_RNA_POLYMERASE_II_PROMOTER		29	0.36438	1.1866	0.19254	0.791951	1	9727	tags=66%, list=53%, signal=138%
NUCLEAR_HORMONE_RECEPTOR_BINDING	NUCLEAR_HORMONE_RECEPTOR_BINDING		27	0.373228	1.20982	0.192578	0.745889	1	9727	tags=74%, list=53%, signal=157%
CELL_SUBSTRATE_ADHESION	CELL_SUBSTRATE_ADHESION		35	0.344049	1.17447	0.193193	0.789662	1	10097	tags=71%, list=55%, signal=158%
OXIDOREDUCTASE_ACTIVITY_GO_0016705	OXIDOREDUCTASE_ACTIVITY_GO_0016705		23	0.373764	1.1827	0.193744	0.79667	1	6718	tags=52%, list=36%, signal=82%
MOTOR_ACTIVITY	MOTOR_ACTIVITY		22	0.380765	1.18757	0.194726	0.795176	1	8130	tags=59%, list=44%, signal=106%
ENDOPEPTIDASE_ACTIVITY	ENDOPEPTIDASE_ACTIVITY		81	0.307802	1.13196	0.195	0.882327	1	9087	tags=58%, list=49%, signal=114%
N_ACYLTRANSFERASE_ACTIVITY	N_ACYLTRANSFERASE_ACTIVITY		22	0.381512	1.19727	0.195565	0.77568	1	4522	tags=41%, list=25%, signal=54%
LEADING_EDGE	LEADING_EDGE		46	0.333634	1.15268	0.196196	0.818316	1	8189	tags=54%, list=44%, signal=98%
CYCLIC_NUCLEOTIDE_MEDIATED_SIGNALING	CYCLIC_NUCLEOTIDE_MEDIATED_SIGNALING		76	0.308364	1.12297	0.197	0.893108	1	9218	tags=62%, list=50%, signal=123%
REGULATION_OF_TRANSLATION	REGULATION_OF_TRANSLATION		75	0.30807	1.12806	0.199	0.883326	1	9890	tags=60%, list=54%, signal=129%
AMINO_ACID_METABOLIC_PROCESS	AMINO_ACID_METABOLIC_PROCESS		70	0.307918	1.12716	0.204	0.878051	1	8832	tags=56%, list=48%, signal=107%
MICROTUBULE_CYTOSKELETON_ORGANIZATION_AND_BIOGENESIS	MICROTUBULE_CYTOSKELETON_ORGANIZATION_AND_BIOGENESIS		35	0.345269	1.16003	0.204409	0.787046	1	6621	tags=49%, list=36%, signal=76%
RNA_SPLICINGVIA_TRANSESTERIFICATION_REACTIONS	RNA_SPLICINGVIA_TRANSESTERIFICATION_REACTIONS		34	0.349821	1.17192	0.204614	0.800395	1	8019	tags=59%, list=43%, signal=104%
CHROMATIN_MODIFICATION	CHROMATIN_MODIFICATION		53	0.323116	1.13723	0.206	0.872856	1	7941	tags=47%, list=43%, signal=83%
PATTERN_BINDING	PATTERN_BINDING		36	0.344242	1.1623	0.206206	0.789024	1	6082	tags=47%, list=33%, signal=70%
POSITIVE_REGULATION_OF_PHOSPHATE_METABOLIC_PROCESS	POSITIVE_REGULATION_OF_PHOSPHATE_METABOLIC_PROCESS		20	0.382654	1.18356	0.207911	0.796057	1	6568	tags=50%, list=36%, signal=78%
CELL_MATRIX_JUNCTION	CELL_MATRIX_JUNCTION		18	0.39339	1.19012	0.208589	0.794278	1	4846	tags=44%, list=26%, signal=60%
INSULIN_RECEPTOR_SIGNALING_PATHWAY	INSULIN_RECEPTOR_SIGNALING_PATHWAY		19	0.385683	1.18151	0.209137	0.790574	1	4067	tags=42%, list=22%, signal=54%
FEMALE_PREGNANCY	FEMALE_PREGNANCY		26	0.365254	1.16997	0.210685	0.803496	1	8574	tags=58%, list=47%, signal=108%
NEGATIVE_REGULATION_OF_CELL_CYCLE	NEGATIVE_REGULATION_OF_CELL_CYCLE		68	0.311252	1.11953	0.211	0.892774	1	8649	tags=54%, list=47%, signal=102%
REGULATION_OF_CELL_CYCLE	REGULATION_OF_CELL_CYCLE		166	0.280993	1.08351	0.211	0.921734	1	8649	tags=53%, list=47%, signal=99%
MEIOTIC_CELL_CYCLE	MEIOTIC_CELL_CYCLE		31	0.352039	1.16557	0.211635	0.801302	1	8290	tags=55%, list=45%, signal=99%
DNA_REPLICATION_INITIATION	DNA_REPLICATION_INITIATION		15	0.408004	1.19598	0.21209	0.778451	1	7677	tags=60%, list=42%, signal=103%
LIPID_TRANSPORTER_ACTIVITY	LIPID_TRANSPORTER_ACTIVITY		20	0.380457	1.17673	0.213415	0.789315	1	2191	tags=35%, list=12%, signal=40%
NEGATIVE_REGULATION_OF_TRANSFERASE_ACTIVITY	NEGATIVE_REGULATION_OF_TRANSFERASE_ACTIVITY		30	0.355636	1.16225	0.214644	0.785621	1	3428	tags=33%, list=19%, signal=41%
TRANSCRIPTION_COACTIVATOR_ACTIVITY	TRANSCRIPTION_COACTIVATOR_ACTIVITY		115	0.292081	1.10032	0.215	0.918056	1	8830	tags=57%, list=48%, signal=109%
ELECTRON_CARRIER_ACTIVITY	ELECTRON_CARRIER_ACTIVITY		64	0.313066	1.12126	0.216	0.896557	1	6955	tags=47%, list=38%, signal=75%
TRANSCRIPTION_INITIATION	TRANSCRIPTION_INITIATION		35	0.347012	1.15371	0.218218	0.815931	1	9870	tags=66%, list=54%, signal=141%
ACTIN_FILAMENT	ACTIN_FILAMENT		17	0.396177	1.17494	0.221311	0.791239	1	3308	tags=35%, list=18%, signal=43%
VOLTAGE_GATED_CALCIUM_CHANNEL_COMPLEX	VOLTAGE_GATED_CALCIUM_CHANNEL_COMPLEX		15	0.408152	1.18767	0.222222	0.799145	1	6863	tags=53%, list=37%, signal=85%
REGULATION_OF_CELLULAR_PROTEIN_METABOLIC_PROCESS	REGULATION_OF_CELLULAR_PROTEIN_METABOLIC_PROCESS		134	0.288264	1.09883	0.223	0.920431	1	8645	tags=51%, list=47%, signal=95%
CELL_CYCLE_GO_0007049	CELL_CYCLE_GO_0007049		294	0.268356	1.06099	0.224	0.942096	1	8679	tags=51%, list=47%, signal=95%
NEURITE_DEVELOPMENT	NEURITE_DEVELOPMENT		49	0.323785	1.13244	0.225	0.887065	1	6631	tags=43%, list=36%, signal=67%
ENZYME_LINKED_RECEPTOR_PROTEIN_SIGNALING_PATHWAY	ENZYME_LINKED_RECEPTOR_PROTEIN_SIGNALING_PATHWAY		127	0.285841	1.08767	0.226	0.912277	1	10296	tags=63%, list=56%, signal=142%
CARBOXYLESTERASE_ACTIVITY	CARBOXYLESTERASE_ACTIVITY		21	0.372568	1.16241	0.226626	0.795864	1	6259	tags=38%, list=34%, signal=58%
MYELOID_CELL_DIFFERENTIATION	MYELOID_CELL_DIFFERENTIATION		31	0.350057	1.15068	0.22668	0.826297	1	4274	tags=35%, list=23%, signal=46%
GLUCOSE_METABOLIC_PROCESS	GLUCOSE_METABOLIC_PROCESS		24	0.364246	1.1605	0.226721	0.788132	1	6755	tags=54%, list=37%, signal=85%
PEPTIDASE_ACTIVITY	PEPTIDASE_ACTIVITY		128	0.284269	1.09064	0.228	0.916095	1	9087	tags=55%, list=49%, signal=109%
RNA_SPLICING_FACTOR_ACTIVITYTRANSESTERIFICATION_MECHANISM	RNA_SPLICING_FACTOR_ACTIVITYTRANSESTERIFICATION_MECHANISM		19	0.378499	1.16364	0.228484	0.808314	1	7636	tags=53%, list=41%, signal=90%
MUSCLE_CELL_DIFFERENTIATION	MUSCLE_CELL_DIFFERENTIATION		20	0.383166	1.18148	0.229525	0.786458	1	9809	tags=70%, list=53%, signal=149%
MICROTUBULE_ORGANIZING_CENTER_PART	MICROTUBULE_ORGANIZING_CENTER_PART		19	0.382898	1.16863	0.230926	0.799342	1	10139	tags=74%, list=55%, signal=164%
EXONUCLEASE_ACTIVITY	EXONUCLEASE_ACTIVITY		17	0.396153	1.1756	0.231084	0.791458	1	7535	tags=59%, list=41%, signal=99%
STEROID_BIOSYNTHETIC_PROCESS	STEROID_BIOSYNTHETIC_PROCESS		20	0.379995	1.16313	0.231707	0.803362	1	6718	tags=50%, list=36%, signal=79%
PROTEASOME_COMPLEX	PROTEASOME_COMPLEX		22	0.36831	1.14905	0.232558	0.832307	1	10110	tags=77%, list=55%, signal=171%
RHODOPSIN_LIKE_RECEPTOR_ACTIVITY	RHODOPSIN_LIKE_RECEPTOR_ACTIVITY		80	0.302424	1.10655	0.234	0.906683	1	8893	tags=58%, list=48%, signal=111%
OXIDOREDUCTASE_ACTIVITY_ACTING_ON_CH_OH_GROUP_OF_DONORS	OXIDOREDUCTASE_ACTIVITY_ACTING_ON_CH_OH_GROUP_OF_DONORS		42	0.333487	1.13219	0.234234	0.884792	1	6893	tags=45%, list=37%, signal=72%
ACTIN_FILAMENT_BASED_PROCESS	ACTIN_FILAMENT_BASED_PROCESS		109	0.290874	1.09351	0.235	0.917383	1	6339	tags=41%, list=34%, signal=63%
BASEMENT_MEMBRANE	BASEMENT_MEMBRANE		33	0.344302	1.14	0.235471	0.859368	1	4846	tags=42%, list=26%, signal=57%
RHO_PROTEIN_SIGNAL_TRANSDUCTION	RHO_PROTEIN_SIGNAL_TRANSDUCTION		35	0.340482	1.12906	0.235471	0.8846	1	8102	tags=51%, list=44%, signal=92%
SKELETAL_MUSCLE_DEVELOPMENT	SKELETAL_MUSCLE_DEVELOPMENT		26	0.360244	1.16336	0.235944	0.805955	1	10150	tags=69%, list=55%, signal=154%
TISSUE_DEVELOPMENT	TISSUE_DEVELOPMENT		92	0.293878	1.09615	0.237	0.920191	1	5277	tags=37%, list=29%, signal=52%
TRANSFORMING_GROWTH_FACTOR_BETA_RECEPTOR_SIGNALING_PATHWAY	TRANSFORMING_GROWTH_FACTOR_BETA_RECEPTOR_SIGNALING_PATHWAY		32	0.344466	1.14078	0.237237	0.862559	1	4565	tags=38%, list=25%, signal=50%
CELL_CELL_SIGNALING	CELL_CELL_SIGNALING		295	0.268771	1.06815	0.238	0.939613	1	7839	tags=47%, list=43%, signal=81%
LIPASE_ACTIVITY	LIPASE_ACTIVITY		37	0.336792	1.13084	0.241483	0.885231	1	6628	tags=43%, list=36%, signal=67%
MEMBRANE_LIPID_BIOSYNTHETIC_PROCESS	MEMBRANE_LIPID_BIOSYNTHETIC_PROCESS		47	0.323723	1.13069	0.242	0.882463	1	9451	tags=64%, list=51%, signal=131%
TRANSMEMBRANE_RECEPTOR_PROTEIN_TYROSINE_KINASE_SIGNALING_PATHWAY	TRANSMEMBRANE_RECEPTOR_PROTEIN_TYROSINE_KINASE_SIGNALING_PATHWAY		76	0.303627	1.10537	0.245	0.907173	1	8723	tags=57%, list=47%, signal=107%
MEMBRANE_LIPID_METABOLIC_PROCESS	MEMBRANE_LIPID_METABOLIC_PROCESS		91	0.294677	1.09183	0.245	0.921179	1	9451	tags=58%, list=51%, signal=119%
CELL_MATRIX_ADHESION	CELL_MATRIX_ADHESION		34	0.338999	1.13721	0.246246	0.869148	1	10097	tags=71%, list=55%, signal=156%
MITOCHONDRIAL_PART	MITOCHONDRIAL_PART		137	0.28213	1.0759	0.247	0.93133	1	9146	tags=57%, list=50%, signal=112%
RIBONUCLEASE_ACTIVITY	RIBONUCLEASE_ACTIVITY		19	0.389231	1.16885	0.247959	0.801966	1	5841	tags=53%, list=32%, signal=77%
NEURON_DEVELOPMENT	NEURON_DEVELOPMENT		57	0.312547	1.11373	0.248	0.893309	1	6631	tags=42%, list=36%, signal=66%
CAMP_MEDIATED_SIGNALING	CAMP_MEDIATED_SIGNALING		52	0.315668	1.11361	0.248	0.89061	1	9218	tags=62%, list=50%, signal=123%
NEGATIVE_REGULATION_OF_BINDING	NEGATIVE_REGULATION_OF_BINDING		16	0.385732	1.16231	0.250259	0.792692	1	9834	tags=75%, list=53%, signal=161%
TRANSMEMBRANE_RECEPTOR_PROTEIN_KINASE_ACTIVITY	TRANSMEMBRANE_RECEPTOR_PROTEIN_KINASE_ACTIVITY		49	0.319746	1.1178	0.251	0.896496	1	10722	tags=76%, list=58%, signal=180%
ENZYME_BINDING	ENZYME_BINDING		156	0.282109	1.07827	0.251	0.931857	1	8991	tags=54%, list=49%, signal=104%
TRANSCRIPTION_FACTOR_BINDING	TRANSCRIPTION_FACTOR_BINDING		280	0.267695	1.05809	0.251	0.953703	1	9439	tags=57%, list=51%, signal=115%
RNA_POLYMERASE_ACTIVITY	RNA_POLYMERASE_ACTIVITY		16	0.392811	1.163	0.254639	0.800257	1	2417	tags=31%, list=13%, signal=36%
MAINTENANCE_OF_LOCALIZATION	MAINTENANCE_OF_LOCALIZATION		17	0.393195	1.16241	0.254862	0.799672	1	5583	tags=41%, list=30%, signal=59%
PROTEIN_FOLDING	PROTEIN_FOLDING		54	0.315427	1.11514	0.258	0.905633	1	9120	tags=61%, list=49%, signal=121%
AMINE_BINDING	AMINE_BINDING		17	0.377699	1.13704	0.258956	0.866373	1	9204	tags=76%, list=50%, signal=153%
GTPASE_ACTIVATOR_ACTIVITY	GTPASE_ACTIVATOR_ACTIVITY		57	0.313109	1.11418	0.259	0.894077	1	4628	tags=35%, list=25%, signal=47%
MEMBRANE_ENCLOSED_LUMEN	MEMBRANE_ENCLOSED_LUMEN		421	0.259112	1.0468	0.26	0.964129	1	7677	tags=45%, list=42%, signal=75%
PIGMENT_METABOLIC_PROCESS	PIGMENT_METABOLIC_PROCESS		18	0.37439	1.14619	0.261134	0.841622	1	3459	tags=33%, list=19%, signal=41%
RESPONSE_TO_ABIOTIC_STIMULUS	RESPONSE_TO_ABIOTIC_STIMULUS		73	0.30194	1.09972	0.264	0.918423	1	10962	tags=71%, list=59%, signal=175%
CELL_CYCLE_CHECKPOINT_GO_0000075	CELL_CYCLE_CHECKPOINT_GO_0000075		44	0.323274	1.10519	0.264529	0.904992	1	3191	tags=32%, list=17%, signal=38%
RESPONSE_TO_DNA_DAMAGE_STIMULUS	RESPONSE_TO_DNA_DAMAGE_STIMULUS		151	0.276893	1.06801	0.266	0.937615	1	9458	tags=57%, list=51%, signal=116%
ALCOHOL_METABOLIC_PROCESS	ALCOHOL_METABOLIC_PROCESS		67	0.302188	1.09497	0.267	0.921251	1	6891	tags=45%, list=37%, signal=71%
PIGMENT_BIOSYNTHETIC_PROCESS	PIGMENT_BIOSYNTHETIC_PROCESS		17	0.380881	1.14384	0.26749	0.847702	1	3459	tags=35%, list=19%, signal=43%
CELL_CYCLE_PHASE	CELL_CYCLE_PHASE		161	0.275286	1.06764	0.268	0.936947	1	9065	tags=53%, list=49%, signal=104%
ORGANELLE_LUMEN	ORGANELLE_LUMEN		421	0.259112	1.04433	0.27	0.962489	1	7677	tags=45%, list=42%, signal=75%
PROTEIN_AMINO_ACID_N_LINKED_GLYCOSYLATION	PROTEIN_AMINO_ACID_N_LINKED_GLYCOSYLATION		28	0.345364	1.12928	0.271084	0.886949	1	8233	tags=57%, list=45%, signal=103%
RECEPTOR_SIGNALING_PROTEIN_ACTIVITY	RECEPTOR_SIGNALING_PROTEIN_ACTIVITY		72	0.302589	1.09169	0.273	0.918879	1	10419	tags=65%, list=57%, signal=150%
CELL_DEVELOPMENT	CELL_DEVELOPMENT		482	0.257364	1.04163	0.273	0.962465	1	8823	tags=50%, list=48%, signal=93%
TRANSCRIPTION_REPRESSOR_ACTIVITY	TRANSCRIPTION_REPRESSOR_ACTIVITY		129	0.283446	1.07656	0.274	0.933124	1	7637	tags=49%, list=41%, signal=83%
NEURON_DIFFERENTIATION	NEURON_DIFFERENTIATION		71	0.303183	1.09605	0.276	0.917669	1	6631	tags=44%, list=36%, signal=68%
MITOTIC_CELL_CYCLE	MITOTIC_CELL_CYCLE		147	0.279031	1.06742	0.277	0.932709	1	9065	tags=54%, list=49%, signal=106%
CYSTEINE_TYPE_ENDOPEPTIDASE_ACTIVITY	CYSTEINE_TYPE_ENDOPEPTIDASE_ACTIVITY		34	0.330042	1.11206	0.277555	0.893201	1	9642	tags=68%, list=52%, signal=142%
NEUROLOGICAL_SYSTEM_PROCESS	NEUROLOGICAL_SYSTEM_PROCESS		288	0.264997	1.04698	0.278	0.965683	1	7839	tags=46%, list=43%, signal=79%
NUCLEAR_ORGANIZATION_AND_BIOGENESIS	NUCLEAR_ORGANIZATION_AND_BIOGENESIS		26	0.345163	1.12048	0.278953	0.890538	1	5450	tags=38%, list=30%, signal=55%
ION_CHANNEL_ACTIVITY	ION_CHANNEL_ACTIVITY		112	0.284906	1.07331	0.279	0.934951	1	8826	tags=57%, list=48%, signal=109%
PHOSPHOLIPID_BIOSYNTHETIC_PROCESS	PHOSPHOLIPID_BIOSYNTHETIC_PROCESS		38	0.324167	1.10132	0.28028	0.918533	1	9451	tags=63%, list=51%, signal=129%
SEQUENCE_SPECIFIC_DNA_BINDING	SEQUENCE_SPECIFIC_DNA_BINDING		54	0.31068	1.09769	0.281	0.917448	1	7615	tags=52%, list=41%, signal=88%
G_PROTEIN_SIGNALING_COUPLED_TO_CYCLIC_NUCLEOTIDE_SECOND_MESSENGER	G_PROTEIN_SIGNALING_COUPLED_TO_CYCLIC_NUCLEOTIDE_SECOND_MESSENGER		74	0.300136	1.08845	0.283	0.913823	1	9218	tags=61%, list=50%, signal=121%
REGULATION_OF_PROTEIN_METABOLIC_PROCESS	REGULATION_OF_PROTEIN_METABOLIC_PROCESS		143	0.278644	1.06743	0.283	0.935419	1	10257	tags=58%, list=56%, signal=130%
STRUCTURAL_CONSTITUENT_OF_MUSCLE	STRUCTURAL_CONSTITUENT_OF_MUSCLE		27	0.345305	1.11427	0.284422	0.896964	1	5925	tags=48%, list=32%, signal=71%
STEROID_HORMONE_RECEPTOR_SIGNALING_PATHWAY	STEROID_HORMONE_RECEPTOR_SIGNALING_PATHWAY		20	0.366773	1.12799	0.286294	0.880066	1	9727	tags=70%, list=53%, signal=148%
REGULATION_OF_PROTEIN_MODIFICATION_PROCESS	REGULATION_OF_PROTEIN_MODIFICATION_PROCESS		35	0.334275	1.11095	0.287287	0.896807	1	6962	tags=49%, list=38%, signal=78%
RNA_CATABOLIC_PROCESS	RNA_CATABOLIC_PROCESS		18	0.374455	1.12767	0.288187	0.878466	1	7299	tags=61%, list=40%, signal=101%
ION_TRANSPORT	ION_TRANSPORT		139	0.275287	1.05698	0.289	0.957183	1	9594	tags=60%, list=52%, signal=124%
RESPONSE_TO_EXTRACELLULAR_STIMULUS	RESPONSE_TO_EXTRACELLULAR_STIMULUS		26	0.347188	1.11301	0.289738	0.890812	1	6737	tags=50%, list=37%, signal=79%
LAMELLIPODIUM	LAMELLIPODIUM		25	0.346652	1.1151	0.290744	0.902388	1	8189	tags=56%, list=44%, signal=101%
TRANSCRIPTION_COREPRESSOR_ACTIVITY	TRANSCRIPTION_COREPRESSOR_ACTIVITY		81	0.295806	1.08153	0.291	0.918775	1	8019	tags=53%, list=43%, signal=94%
PROTEIN_N_TERMINUS_BINDING	PROTEIN_N_TERMINUS_BINDING		35	0.328969	1.10606	0.291751	0.906291	1	8974	tags=60%, list=49%, signal=117%
PHOSPHOLIPASE_ACTIVITY	PHOSPHOLIPASE_ACTIVITY		34	0.329433	1.10949	0.293	0.89874	1	6628	tags=44%, list=36%, signal=69%
RESPONSE_TO_OTHER_ORGANISM	RESPONSE_TO_OTHER_ORGANISM		44	0.316735	1.09784	0.294294	0.923044	1	7847	tags=48%, list=43%, signal=83%
CATION_CHANNEL_ACTIVITY	CATION_CHANNEL_ACTIVITY		95	0.292079	1.07632	0.295	0.931689	1	8826	tags=59%, list=48%, signal=112%
G_PROTEIN_SIGNALING_COUPLED_TO_CAMP_NUCLEOTIDE_SECOND_MESSENGER	G_PROTEIN_SIGNALING_COUPLED_TO_CAMP_NUCLEOTIDE_SECOND_MESSENGER		51	0.309777	1.08974	0.297	0.912232	1	9218	tags=61%, list=50%, signal=121%
TRANSFERASE_ACTIVITY_TRANSFERRING_GLYCOSYL_GROUPS	TRANSFERASE_ACTIVITY_TRANSFERRING_GLYCOSYL_GROUPS		98	0.286005	1.06633	0.297	0.936185	1	8233	tags=46%, list=45%, signal=83%
REGULATION_OF_CELLULAR_COMPONENT_ORGANIZATION_AND_BIOGENESIS	REGULATION_OF_CELLULAR_COMPONENT_ORGANIZATION_AND_BIOGENESIS		114	0.284016	1.06446	0.297	0.941396	1	6629	tags=39%, list=36%, signal=61%
OXYGEN_AND_REACTIVE_OXYGEN_SPECIES_METABOLIC_PROCESS	OXYGEN_AND_REACTIVE_OXYGEN_SPECIES_METABOLIC_PROCESS		15	0.376526	1.11567	0.30303	0.90586	1	6486	tags=53%, list=35%, signal=82%
SUBSTRATE_SPECIFIC_CHANNEL_ACTIVITY	SUBSTRATE_SPECIFIC_CHANNEL_ACTIVITY		115	0.281822	1.05986	0.304	0.946004	1	11800	tags=77%, list=64%, signal=211%
G_PROTEIN_COUPLED_RECEPTOR_BINDING	G_PROTEIN_COUPLED_RECEPTOR_BINDING		23	0.345239	1.10203	0.304523	0.917567	1	10997	tags=78%, list=60%, signal=194%
G_PROTEIN_COUPLED_RECEPTOR_PROTEIN_SIGNALING_PATHWAY	G_PROTEIN_COUPLED_RECEPTOR_PROTEIN_SIGNALING_PATHWAY		240	0.2652	1.04945	0.305	0.967545	1	9276	tags=55%, list=50%, signal=108%
CLATHRIN_COATED_VESICLE	CLATHRIN_COATED_VESICLE		36	0.326862	1.09784	0.305611	0.919798	1	10777	tags=78%, list=58%, signal=187%
REGULATION_OF_PROTEIN_STABILITY	REGULATION_OF_PROTEIN_STABILITY		17	0.3696	1.10884	0.306269	0.899522	1	7273	tags=53%, list=39%, signal=87%
NEGATIVE_REGULATION_OF_TRANSPORT	NEGATIVE_REGULATION_OF_TRANSPORT		16	0.377276	1.12077	0.307851	0.892302	1	5583	tags=38%, list=30%, signal=54%
THYROID_HORMONE_RECEPTOR_BINDING	THYROID_HORMONE_RECEPTOR_BINDING		16	0.378086	1.11466	0.308718	0.898011	1	9727	tags=75%, list=53%, signal=159%
NEGATIVE_REGULATION_OF_DNA_BINDING	NEGATIVE_REGULATION_OF_DNA_BINDING		15	0.378682	1.11027	0.309549	0.89745	1	9834	tags=73%, list=53%, signal=157%
REGIONALIZATION	REGIONALIZATION		15	0.385832	1.11502	0.311088	0.899419	1	7766	tags=60%, list=42%, signal=104%
PATTERN_SPECIFICATION_PROCESS	PATTERN_SPECIFICATION_PROCESS		29	0.333591	1.09201	0.315578	0.92323	1	8839	tags=62%, list=48%, signal=119%
REGULATION_OF_NEUROTRANSMITTER_LEVELS	REGULATION_OF_NEUROTRANSMITTER_LEVELS		22	0.350213	1.10229	0.315843	0.919334	1	7839	tags=59%, list=43%, signal=103%
ORGANELLE_OUTER_MEMBRANE	ORGANELLE_OUTER_MEMBRANE		23	0.344111	1.10085	0.317814	0.918049	1	5727	tags=43%, list=31%, signal=63%
GATED_CHANNEL_ACTIVITY	GATED_CHANNEL_ACTIVITY		97	0.286819	1.06307	0.319	0.943888	1	8393	tags=56%, list=46%, signal=102%
COATED_VESICLE	COATED_VESICLE		44	0.313891	1.07733	0.32	0.931587	1	10777	tags=75%, list=58%, signal=180%
RAS_PROTEIN_SIGNAL_TRANSDUCTION	RAS_PROTEIN_SIGNAL_TRANSDUCTION		63	0.30155	1.07529	0.326	0.932076	1	8345	tags=49%, list=45%, signal=90%
INTEGRIN_COMPLEX	INTEGRIN_COMPLEX		16	0.368455	1.09165	0.331967	0.916035	1	9852	tags=63%, list=53%, signal=134%
ENDOPLASMIC_RETICULUM	ENDOPLASMIC_RETICULUM		255	0.262863	1.03662	0.336	0.967369	1	7977	tags=48%, list=43%, signal=84%
MEMBRANE_COAT	MEMBRANE_COAT		16	0.366494	1.09408	0.336439	0.91722	1	10510	tags=81%, list=57%, signal=189%
COATED_MEMBRANE	COATED_MEMBRANE		16	0.366494	1.09001	0.337067	0.91676	1	10510	tags=81%, list=57%, signal=189%
MEMBRANE_ORGANIZATION_AND_BIOGENESIS	MEMBRANE_ORGANIZATION_AND_BIOGENESIS		118	0.278665	1.05119	0.339	0.968392	1	8310	tags=51%, list=45%, signal=92%
REPRODUCTIVE_PROCESS	REPRODUCTIVE_PROCESS		104	0.279942	1.0507	0.339	0.968428	1	9956	tags=59%, list=54%, signal=127%
NUCLEAR_BODY	NUCLEAR_BODY		31	0.325349	1.07814	0.341046	0.92966	1	5066	tags=42%, list=27%, signal=58%
PHOSPHOPROTEIN_PHOSPHATASE_ACTIVITY	PHOSPHOPROTEIN_PHOSPHATASE_ACTIVITY		78	0.286445	1.05203	0.342	0.966324	1	10881	tags=68%, list=59%, signal=165%
PHOSPHORIC_ESTER_HYDROLASE_ACTIVITY	PHOSPHORIC_ESTER_HYDROLASE_ACTIVITY		143	0.27214	1.04508	0.342	0.968581	1	6637	tags=41%, list=36%, signal=64%
IDENTICAL_PROTEIN_BINDING	IDENTICAL_PROTEIN_BINDING		272	0.260842	1.03539	0.342	0.969233	1	7837	tags=46%, list=43%, signal=79%
CALMODULIN_BINDING	CALMODULIN_BINDING		23	0.340952	1.09087	0.342105	0.917774	1	7367	tags=52%, list=40%, signal=87%
GLYCEROPHOSPHOLIPID_METABOLIC_PROCESS	GLYCEROPHOSPHOLIPID_METABOLIC_PROCESS		42	0.310524	1.0855	0.343	0.915991	1	9451	tags=62%, list=51%, signal=127%
REGULATION_OF_BINDING	REGULATION_OF_BINDING		53	0.306082	1.07449	0.343	0.933977	1	10260	tags=68%, list=56%, signal=153%
CELL_DIVISION	CELL_DIVISION		19	0.354236	1.08993	0.34391	0.914162	1	8274	tags=53%, list=45%, signal=95%
OUTER_MEMBRANE	OUTER_MEMBRANE		23	0.344111	1.0877	0.344724	0.915126	1	5727	tags=43%, list=31%, signal=63%
CHEMOKINE_RECEPTOR_BINDING	CHEMOKINE_RECEPTOR_BINDING		15	0.368693	1.08218	0.345794	0.923691	1	10997	tags=80%, list=60%, signal=198%
ACETYLTRANSFERASE_ACTIVITY	ACETYLTRANSFERASE_ACTIVITY		23	0.342871	1.08179	0.346154	0.923072	1	1832	tags=26%, list=10%, signal=29%
DNA_RECOMBINATION	DNA_RECOMBINATION		44	0.308439	1.07226	0.348348	0.932784	1	8290	tags=55%, list=45%, signal=99%
CYTOSKELETAL_PART	CYTOSKELETAL_PART		212	0.26612	1.03899	0.349	0.966661	1	8225	tags=48%, list=45%, signal=85%
CHROMOSOME_ORGANIZATION_AND_BIOGENESIS	CHROMOSOME_ORGANIZATION_AND_BIOGENESIS		116	0.278279	1.04712	0.35	0.967601	1	7941	tags=45%, list=43%, signal=78%
COATED_VESICLE_MEMBRANE	COATED_VESICLE_MEMBRANE		16	0.366398	1.08942	0.351295	0.911114	1	10510	tags=81%, list=57%, signal=189%
CONTRACTILE_FIBER	CONTRACTILE_FIBER		21	0.347243	1.08155	0.353831	0.921599	1	8221	tags=52%, list=45%, signal=94%
PHOSPHORYLATION	PHOSPHORYLATION		280	0.259529	1.03102	0.355	0.971082	1	10500	tags=60%, list=57%, signal=137%
G_PROTEIN_COUPLED_RECEPTOR_ACTIVITY	G_PROTEIN_COUPLED_RECEPTOR_ACTIVITY		124	0.274429	1.04211	0.356	0.96493	1	8917	tags=54%, list=48%, signal=104%
CHROMOSOME	CHROMOSOME		116	0.274083	1.0421	0.356	0.96244	1	8625	tags=53%, list=47%, signal=98%
TRANSMEMBRANE_RECEPTOR_PROTEIN_TYROSINE_KINASE_ACTIVITY	TRANSMEMBRANE_RECEPTOR_PROTEIN_TYROSINE_KINASE_ACTIVITY		41	0.310409	1.06399	0.357	0.941339	1	10722	tags=73%, list=58%, signal=174%
PROTEASE_INHIBITOR_ACTIVITY	PROTEASE_INHIBITOR_ACTIVITY		17	0.359157	1.0699	0.357069	0.940735	1	5425	tags=47%, list=29%, signal=67%
WOUND_HEALING	WOUND_HEALING		38	0.31808	1.07318	0.357071	0.932832	1	11061	tags=74%, list=60%, signal=184%
REGULATION_OF_PROTEIN_AMINO_ACID_PHOSPHORYLATION	REGULATION_OF_PROTEIN_AMINO_ACID_PHOSPHORYLATION		21	0.346121	1.08254	0.357287	0.924463	1	6568	tags=48%, list=36%, signal=74%
GLYCOPROTEIN_BIOSYNTHETIC_PROCESS	GLYCOPROTEIN_BIOSYNTHETIC_PROCESS		64	0.296338	1.05366	0.358	0.965366	1	8233	tags=52%, list=45%, signal=93%
VOLTAGE_GATED_CHANNEL_ACTIVITY	VOLTAGE_GATED_CHANNEL_ACTIVITY		64	0.294868	1.05601	0.359	0.959816	1	8826	tags=58%, list=48%, signal=111%
TRANSLATION_FACTOR_ACTIVITY_NUCLEIC_ACID_BINDING	TRANSLATION_FACTOR_ACTIVITY_NUCLEIC_ACID_BINDING		35	0.315433	1.06197	0.359719	0.944642	1	10952	tags=77%, list=59%, signal=190%
REGULATION_OF_BLOOD_PRESSURE	REGULATION_OF_BLOOD_PRESSURE		15	0.363724	1.06907	0.36074	0.942741	1	5120	tags=40%, list=28%, signal=55%
TRANSLATION_REGULATOR_ACTIVITY	TRANSLATION_REGULATOR_ACTIVITY		36	0.318399	1.06834	0.366	0.941322	1	10952	tags=78%, list=59%, signal=191%
RNA_POLYMERASE_II_TRANSCRIPTION_FACTOR_ACTIVITY	RNA_POLYMERASE_II_TRANSCRIPTION_FACTOR_ACTIVITY		146	0.272259	1.03905	0.366	0.968863	1	8797	tags=52%, list=48%, signal=99%
NUCLEAR_LUMEN	NUCLEAR_LUMEN		353	0.256363	1.02656	0.367	0.97344	1	7549	tags=44%, list=41%, signal=73%
NEGATIVE_REGULATION_OF_DNA_METABOLIC_PROCESS	NEGATIVE_REGULATION_OF_DNA_METABOLIC_PROCESS		17	0.360721	1.0793	0.368744	0.928685	1	11343	tags=94%, list=62%, signal=244%
ESTABLISHMENT_AND_OR_MAINTENANCE_OF_CHROMATIN_ARCHITECTURE	ESTABLISHMENT_AND_OR_MAINTENANCE_OF_CHROMATIN_ARCHITECTURE		72	0.289182	1.04778	0.37	0.971815	1	7941	tags=46%, list=43%, signal=80%
PROTEIN_AMINO_ACID_PHOSPHORYLATION	PROTEIN_AMINO_ACID_PHOSPHORYLATION		252	0.261426	1.02873	0.37	0.978429	1	10433	tags=60%, list=57%, signal=135%
DNA_METABOLIC_PROCESS	DNA_METABOLIC_PROCESS		239	0.260852	1.02765	0.371	0.977082	1	8160	tags=47%, list=44%, signal=84%
OXIDOREDUCTASE_ACTIVITY_GO_0016616	OXIDOREDUCTASE_ACTIVITY_GO_0016616		38	0.311982	1.05548	0.377	0.960166	1	6893	tags=45%, list=37%, signal=71%
RIBONUCLEOPROTEIN_COMPLEX	RIBONUCLEOPROTEIN_COMPLEX		142	0.270339	1.03485	0.377	0.964894	1	9085	tags=53%, list=49%, signal=103%
RESPONSE_TO_OXIDATIVE_STRESS	RESPONSE_TO_OXIDATIVE_STRESS		41	0.309493	1.05503	0.377377	0.960193	1	4752	tags=37%, list=26%, signal=49%
CELLULAR_MACROMOLECULE_CATABOLIC_PROCESS	CELLULAR_MACROMOLECULE_CATABOLIC_PROCESS		90	0.279723	1.03473	0.378	0.963087	1	10429	tags=64%, list=57%, signal=148%
PHOSPHOINOSITIDE_METABOLIC_PROCESS	PHOSPHOINOSITIDE_METABOLIC_PROCESS		29	0.323533	1.06253	0.378894	0.944185	1	9451	tags=66%, list=51%, signal=134%
RESPONSE_TO_ENDOGENOUS_STIMULUS	RESPONSE_TO_ENDOGENOUS_STIMULUS		182	0.26723	1.02682	0.381	0.976809	1	9458	tags=55%, list=51%, signal=113%
LIPID_METABOLIC_PROCESS	LIPID_METABOLIC_PROCESS		253	0.259982	1.025	0.382	0.972426	1	10337	tags=59%, list=56%, signal=133%
ORGANELLE_INNER_MEMBRANE	ORGANELLE_INNER_MEMBRANE		70	0.287475	1.04732	0.383	0.969088	1	5462	tags=39%, list=30%, signal=55%
VOLTAGE_GATED_CATION_CHANNEL_ACTIVITY	VOLTAGE_GATED_CATION_CHANNEL_ACTIVITY		61	0.290919	1.04638	0.383	0.96393	1	8826	tags=57%, list=48%, signal=110%
INTRACELLULAR_RECEPTOR_MEDIATED_SIGNALING_PATHWAY	INTRACELLULAR_RECEPTOR_MEDIATED_SIGNALING_PATHWAY		21	0.342087	1.06152	0.383992	0.944423	1	9727	tags=67%, list=53%, signal=141%
S_ADENOSYLMETHIONINE_DEPENDENT_METHYLTRANSFERASE_ACTIVITY	S_ADENOSYLMETHIONINE_DEPENDENT_METHYLTRANSFERASE_ACTIVITY		21	0.341539	1.05357	0.384772	0.963177	1	9040	tags=67%, list=49%, signal=131%
SPLICEOSOME	SPLICEOSOME		51	0.297512	1.0444	0.385772	0.964691	1	9419	tags=55%, list=51%, signal=112%
PROTEIN_POLYMERIZATION	PROTEIN_POLYMERIZATION		17	0.350414	1.06574	0.389744	0.936793	1	5572	tags=35%, list=30%, signal=51%
ORGANELLE_ENVELOPE	ORGANELLE_ENVELOPE		162	0.266467	1.02673	0.39	0.974901	1	10301	tags=62%, list=56%, signal=139%
HEMOSTASIS	HEMOSTASIS		34	0.3166	1.0533	0.394394	0.961895	1	11061	tags=74%, list=60%, signal=183%
TRANSMEMBRANE_RECEPTOR_PROTEIN_SERINE_THREONINE_KINASE_SIGNALING_PATHWAY	TRANSMEMBRANE_RECEPTOR_PROTEIN_SERINE_THREONINE_KINASE_SIGNALING_PATHWAY		43	0.301955	1.04075	0.395	0.962223	1	4565	tags=35%, list=25%, signal=46%
EXTRACELLULAR_SPACE	EXTRACELLULAR_SPACE		140	0.270006	1.03361	0.395	0.96669	1	9316	tags=54%, list=51%, signal=107%
STRESS_ACTIVATED_PROTEIN_KINASE_SIGNALING_PATHWAY	STRESS_ACTIVATED_PROTEIN_KINASE_SIGNALING_PATHWAY		44	0.304769	1.05045	0.396396	0.967135	1	10804	tags=70%, list=59%, signal=170%
LIGAND_GATED_CHANNEL_ACTIVITY	LIGAND_GATED_CHANNEL_ACTIVITY		27	0.323836	1.0485	0.396985	0.970257	1	11466	tags=81%, list=62%, signal=215%
ENVELOPE	ENVELOPE		162	0.266467	1.02654	0.397	0.971212	1	10301	tags=62%, list=56%, signal=139%
PHOSPHOINOSITIDE_BINDING	PHOSPHOINOSITIDE_BINDING		16	0.358478	1.06874	0.397739	0.941794	1	8768	tags=69%, list=48%, signal=131%
REGULATION_OF_MAPKKK_CASCADE	REGULATION_OF_MAPKKK_CASCADE		16	0.357843	1.06142	0.398148	0.942295	1	10718	tags=81%, list=58%, signal=194%
VESICLE_COAT	VESICLE_COAT		15	0.360103	1.04955	0.401247	0.969745	1	10510	tags=80%, list=57%, signal=186%
EMBRYONIC_DEVELOPMENT	EMBRYONIC_DEVELOPMENT		54	0.294022	1.04127	0.402402	0.961807	1	8811	tags=54%, list=48%, signal=103%
DEPHOSPHORYLATION	DEPHOSPHORYLATION		67	0.284989	1.03206	0.404	0.972696	1	10881	tags=66%, list=59%, signal=160%
POSITIVE_REGULATION_OF_PROTEIN_MODIFICATION_PROCESS	POSITIVE_REGULATION_OF_PROTEIN_MODIFICATION_PROCESS		22	0.333568	1.0443	0.404234	0.960146	1	6962	tags=45%, list=38%, signal=73%
REGULATED_SECRETORY_PATHWAY	REGULATED_SECRETORY_PATHWAY		15	0.357767	1.04425	0.406186	0.957899	1	7839	tags=60%, list=43%, signal=104%
PROTEIN_AMINO_ACID_DEPHOSPHORYLATION	PROTEIN_AMINO_ACID_DEPHOSPHORYLATION		60	0.294858	1.03759	0.406406	0.969519	1	11126	tags=68%, list=60%, signal=172%
EXOPEPTIDASE_ACTIVITY	EXOPEPTIDASE_ACTIVITY		25	0.327571	1.04769	0.406439	0.969644	1	11186	tags=80%, list=61%, signal=203%
T_CELL_ACTIVATION	T_CELL_ACTIVATION		25	0.325843	1.04496	0.406439	0.96675	1	8496	tags=48%, list=46%, signal=89%
POSITIVE_REGULATION_OF_CASPASE_ACTIVITY	POSITIVE_REGULATION_OF_CASPASE_ACTIVITY		22	0.334131	1.04461	0.408122	0.9661	1	9345	tags=64%, list=51%, signal=129%
INOSITOL_OR_PHOSPHATIDYLINOSITOL_KINASE_ACTIVITY	INOSITOL_OR_PHOSPHATIDYLINOSITOL_KINASE_ACTIVITY		18	0.344807	1.03713	0.409417	0.969533	1	8435	tags=56%, list=46%, signal=102%
AMINO_ACID_AND_DERIVATIVE_METABOLIC_PROCESS	AMINO_ACID_AND_DERIVATIVE_METABOLIC_PROCESS		87	0.278218	1.03492	0.41	0.969404	1	9576	tags=57%, list=52%, signal=119%
JNK_CASCADE	JNK_CASCADE		42	0.297558	1.0366	0.412826	0.965046	1	10804	tags=69%, list=59%, signal=166%
BIOPOLYMER_CATABOLIC_PROCESS	BIOPOLYMER_CATABOLIC_PROCESS		103	0.274876	1.02458	0.413	0.969939	1	10005	tags=59%, list=54%, signal=129%
KINASE_INHIBITOR_ACTIVITY	KINASE_INHIBITOR_ACTIVITY		22	0.329231	1.0349	0.413549	0.967056	1	10354	tags=68%, list=56%, signal=155%
DNA_REPAIR	DNA_REPAIR		119	0.271444	1.02481	0.419	0.971085	1	8160	tags=49%, list=44%, signal=87%
EXCITATORY_EXTRACELLULAR_LIGAND_GATED_ION_CHANNEL_ACTIVITY	EXCITATORY_EXTRACELLULAR_LIGAND_GATED_ION_CHANNEL_ACTIVITY		15	0.35777	1.04213	0.420725	0.967328	1	10147	tags=73%, list=55%, signal=163%
CELL_SURFACE_RECEPTOR_LINKED_SIGNAL_TRANSDUCTION_GO_0007166	CELL_SURFACE_RECEPTOR_LINKED_SIGNAL_TRANSDUCTION_GO_0007166		484	0.250097	1.0131	0.422	0.984395	1	9308	tags=54%, list=50%, signal=105%
ANGIOGENESIS	ANGIOGENESIS		42	0.3006	1.02336	0.426	0.97415	1	9218	tags=62%, list=50%, signal=124%
EXTRACELLULAR_LIGAND_GATED_ION_CHANNEL_ACTIVITY	EXTRACELLULAR_LIGAND_GATED_ION_CHANNEL_ACTIVITY		15	0.35777	1.03779	0.4317	0.970973	1	10147	tags=73%, list=55%, signal=163%
ANION_TRANSPORT	ANION_TRANSPORT		16	0.351232	1.02518	0.432682	0.973804	1	8788	tags=56%, list=48%, signal=107%
GENERATION_OF_A_SIGNAL_INVOLVED_IN_CELL_CELL_SIGNALING	GENERATION_OF_A_SIGNAL_INVOLVED_IN_CELL_CELL_SIGNALING		24	0.320501	1.03182	0.43276	0.969147	1	8536	tags=58%, list=46%, signal=108%
CALCIUM_INDEPENDENT_CELL_CELL_ADHESION	CALCIUM_INDEPENDENT_CELL_CELL_ADHESION		17	0.346479	1.03197	0.433673	0.970809	1	9188	tags=65%, list=50%, signal=129%
ANATOMICAL_STRUCTURE_FORMATION	ANATOMICAL_STRUCTURE_FORMATION		50	0.294574	1.0274	0.435	0.976085	1	10095	tags=66%, list=55%, signal=145%
MACROMOLECULE_CATABOLIC_PROCESS	MACROMOLECULE_CATABOLIC_PROCESS		117	0.270247	1.01967	0.435	0.977437	1	10429	tags=62%, list=57%, signal=141%
BLOOD_COAGULATION	BLOOD_COAGULATION		30	0.311466	1.03079	0.435872	0.969871	1	11061	tags=73%, list=60%, signal=183%
MACROMOLECULE_LOCALIZATION	MACROMOLECULE_LOCALIZATION		209	0.258778	1.01588	0.436	0.985802	1	9566	tags=54%, list=52%, signal=110%
CYTOSOLIC_PART	CYTOSOLIC_PART		16	0.344466	1.02598	0.436853	0.97178	1	9544	tags=75%, list=52%, signal=155%
PEROXISOME_ORGANIZATION_AND_BIOGENESIS	PEROXISOME_ORGANIZATION_AND_BIOGENESIS		15	0.359857	1.03663	0.438797	0.969742	1	8201	tags=53%, list=44%, signal=96%
CATION_TRANSPORT	CATION_TRANSPORT		114	0.266462	1.01257	0.439	0.984762	1	11800	tags=75%, list=64%, signal=206%
NEGATIVE_REGULATION_OF_CELLULAR_PROTEIN_METABOLIC_PROCESS	NEGATIVE_REGULATION_OF_CELLULAR_PROTEIN_METABOLIC_PROCESS		36	0.300955	1.02778	0.439318	0.978764	1	10257	tags=67%, list=56%, signal=150%
NEUROGENESIS	NEUROGENESIS		86	0.275892	1.02078	0.441	0.976212	1	8800	tags=52%, list=48%, signal=100%
PROTEIN_AUTOPROCESSING	PROTEIN_AUTOPROCESSING		29	0.306617	1.02069	0.44165	0.974392	1	10884	tags=69%, list=59%, signal=168%
PROTEIN_AMINO_ACID_AUTOPHOSPHORYLATION	PROTEIN_AMINO_ACID_AUTOPHOSPHORYLATION		28	0.314579	1.02158	0.441884	0.976494	1	10884	tags=71%, list=59%, signal=174%
DNA_REPLICATION	DNA_REPLICATION		95	0.27207	1.01384	0.444	0.987006	1	8110	tags=48%, list=44%, signal=86%
SISTER_CHROMATID_SEGREGATION	SISTER_CHROMATID_SEGREGATION		16	0.347904	1.02088	0.44641	0.978029	1	10719	tags=75%, list=58%, signal=179%
CHROMATIN_ASSEMBLY	CHROMATIN_ASSEMBLY		15	0.3484	1.01563	0.447341	0.984778	1	4641	tags=40%, list=25%, signal=53%
SECONDARY_ACTIVE_TRANSMEMBRANE_TRANSPORTER_ACTIVITY	SECONDARY_ACTIVE_TRANSMEMBRANE_TRANSPORTER_ACTIVITY		29	0.311784	1.0182	0.447791	0.982893	1	10587	tags=69%, list=57%, signal=162%
CELL_MIGRATION	CELL_MIGRATION		77	0.280964	1.02255	0.448	0.976032	1	8823	tags=51%, list=48%, signal=97%
APOPTOTIC_PROGRAM	APOPTOTIC_PROGRAM		48	0.288023	1.01167	0.453	0.984778	1	9345	tags=58%, list=51%, signal=118%
CALCIUM_ION_TRANSPORT	CALCIUM_ION_TRANSPORT		19	0.328827	1.00818	0.455927	0.991103	1	11727	tags=84%, list=64%, signal=231%
NEGATIVE_REGULATION_OF_CATALYTIC_ACTIVITY	NEGATIVE_REGULATION_OF_CATALYTIC_ACTIVITY		57	0.289598	1.02857	0.456	0.976842	1	3612	tags=30%, list=20%, signal=37%
MITOTIC_SISTER_CHROMATID_SEGREGATION	MITOTIC_SISTER_CHROMATID_SEGREGATION		15	0.349323	1.01704	0.457084	0.98443	1	10719	tags=80%, list=58%, signal=191%
MEIOTIC_RECOMBINATION	MEIOTIC_RECOMBINATION		16	0.348828	1.02199	0.457469	0.97664	1	8290	tags=63%, list=45%, signal=113%
CORTICAL_CYTOSKELETON	CORTICAL_CYTOSKELETON		17	0.333578	1.01116	0.458333	0.985081	1	5300	tags=41%, list=29%, signal=58%
SYMPORTER_ACTIVITY	SYMPORTER_ACTIVITY		18	0.334571	1.00451	0.459711	0.987356	1	10587	tags=78%, list=57%, signal=182%
PHOSPHORIC_MONOESTER_HYDROLASE_ACTIVITY	PHOSPHORIC_MONOESTER_HYDROLASE_ACTIVITY		105	0.26976	1.0093	0.461	0.989732	1	11126	tags=66%, list=60%, signal=165%
REGULATION_OF_BODY_FLUID_LEVELS	REGULATION_OF_BODY_FLUID_LEVELS		38	0.299408	1.01637	0.461461	0.985617	1	11061	tags=71%, list=60%, signal=177%
GENERATION_OF_NEURONS	GENERATION_OF_NEURONS		77	0.277037	1.01472	0.462	0.987178	1	9249	tags=55%, list=50%, signal=109%
PHOSPHOLIPID_METABOLIC_PROCESS	PHOSPHOLIPID_METABOLIC_PROCESS		65	0.282409	1.01332	0.462	0.985462	1	5895	tags=40%, list=32%, signal=59%
MICROTUBULE_CYTOSKELETON	MICROTUBULE_CYTOSKELETON		139	0.263656	1.00911	0.463	0.988508	1	10405	tags=62%, list=56%, signal=141%
MONOCARBOXYLIC_ACID_METABOLIC_PROCESS	MONOCARBOXYLIC_ACID_METABOLIC_PROCESS		66	0.279655	1.0057	0.463	0.990213	1	11005	tags=64%, list=60%, signal=157%
MEIOSIS_I	MEIOSIS_I		19	0.330741	1.01175	0.464615	0.986544	1	8290	tags=58%, list=45%, signal=105%
PROTEIN_TYROSINE_PHOSPHATASE_ACTIVITY	PROTEIN_TYROSINE_PHOSPHATASE_ACTIVITY		52	0.291965	1.01733	0.465	0.985257	1	5353	tags=37%, list=29%, signal=51%
OXIDOREDUCTASE_ACTIVITY_ACTING_ON_NADH_OR_NADPH	OXIDOREDUCTASE_ACTIVITY_ACTING_ON_NADH_OR_NADPH		23	0.323246	1.01386	0.465657	0.98918	1	5422	tags=39%, list=29%, signal=55%
CELL_CYCLE_PROCESS	CELL_CYCLE_PROCESS		184	0.260259	1.00695	0.468	0.990509	1	9065	tags=51%, list=49%, signal=99%
METAL_ION_TRANSPORT	METAL_ION_TRANSPORT		90	0.274492	1.00749	0.47	0.992262	1	11800	tags=76%, list=64%, signal=209%
POTASSIUM_ION_TRANSPORT	POTASSIUM_ION_TRANSPORT		48	0.289139	1.00741	0.471	0.990495	1	11800	tags=77%, list=64%, signal=214%
INTRACELLULAR_PROTEIN_TRANSPORT	INTRACELLULAR_PROTEIN_TRANSPORT		136	0.263316	1.00522	0.471	0.986043	1	9312	tags=52%, list=51%, signal=105%
ION_TRANSMEMBRANE_TRANSPORTER_ACTIVITY	ION_TRANSMEMBRANE_TRANSPORTER_ACTIVITY		205	0.257552	1.00419	0.473	0.986692	1	11800	tags=73%, list=64%, signal=201%
CELL_CYCLE_ARREST_GO_0007050	CELL_CYCLE_ARREST_GO_0007050		49	0.287536	1.00606	0.474	0.992758	1	9374	tags=55%, list=51%, signal=112%
CHROMATIN_REMODELING_COMPLEX	CHROMATIN_REMODELING_COMPLEX		16	0.342393	1.0137	0.474385	0.985531	1	11302	tags=75%, list=61%, signal=194%
CASPASE_ACTIVATION	CASPASE_ACTIVATION		20	0.32744	1.00536	0.475076	0.987557	1	9345	tags=65%, list=51%, signal=132%
ACTIN_CYTOSKELETON	ACTIN_CYTOSKELETON		118	0.263091	0.999907	0.476	0.98812	1	8387	tags=47%, list=45%, signal=87%
NEGATIVE_REGULATION_OF_GROWTH	NEGATIVE_REGULATION_OF_GROWTH		35	0.296714	0.996309	0.482966	0.986419	1	11658	tags=80%, list=63%, signal=217%
VASCULATURE_DEVELOPMENT	VASCULATURE_DEVELOPMENT		49	0.286868	1.01049	0.483	0.986072	1	8823	tags=59%, list=48%, signal=113%
CARBOHYDRATE_METABOLIC_PROCESS	CARBOHYDRATE_METABOLIC_PROCESS		150	0.259441	0.99921	0.483	0.980834	1	7035	tags=41%, list=38%, signal=65%
RESPONSE_TO_NUTRIENT	RESPONSE_TO_NUTRIENT		15	0.344514	1.00259	0.484342	0.990263	1	2778	tags=33%, list=15%, signal=39%
DAMAGED_DNA_BINDING	DAMAGED_DNA_BINDING		20	0.320555	1.00106	0.485626	0.989104	1	10764	tags=70%, list=58%, signal=168%
RESPONSE_TO_HORMONE_STIMULUS	RESPONSE_TO_HORMONE_STIMULUS		29	0.304404	1.00566	0.486974	0.988244	1	10623	tags=66%, list=58%, signal=154%
RESPONSE_TO_BIOTIC_STIMULUS	RESPONSE_TO_BIOTIC_STIMULUS		73	0.275559	1.00591	0.487	0.991319	1	9262	tags=52%, list=50%, signal=104%
PROTEIN_TRANSPORT	PROTEIN_TRANSPORT		145	0.263152	1.00342	0.487	0.988393	1	9312	tags=52%, list=51%, signal=105%
SUGAR_BINDING	SUGAR_BINDING		18	0.328562	0.996015	0.488205	0.983677	1	8183	tags=56%, list=44%, signal=100%
NEGATIVE_REGULATION_OF_TRANSLATION	NEGATIVE_REGULATION_OF_TRANSLATION		16	0.339193	0.996094	0.488229	0.985371	1	10257	tags=75%, list=56%, signal=169%
MUSCLE_DEVELOPMENT	MUSCLE_DEVELOPMENT		83	0.271469	1.00115	0.489	0.990733	1	10997	tags=67%, list=60%, signal=166%
CELL_PROJECTION	CELL_PROJECTION		91	0.269026	0.999683	0.49	0.984925	1	10715	tags=64%, list=58%, signal=151%
G_PROTEIN_SIGNALING_ADENYLATE_CYCLASE_ACTIVATING_PATHWAY	G_PROTEIN_SIGNALING_ADENYLATE_CYCLASE_ACTIVATING_PATHWAY		19	0.325207	0.993968	0.490946	0.975125	1	7625	tags=53%, list=41%, signal=90%
HETEROCYCLE_METABOLIC_PROCESS	HETEROCYCLE_METABOLIC_PROCESS		21	0.32331	1.00063	0.491388	0.989012	1	3459	tags=29%, list=19%, signal=35%
AXON_GUIDANCE	AXON_GUIDANCE		20	0.32563	0.994481	0.491388	0.982714	1	5169	tags=35%, list=28%, signal=49%
CATION_TRANSMEMBRANE_TRANSPORTER_ACTIVITY	CATION_TRANSMEMBRANE_TRANSPORTER_ACTIVITY		165	0.257206	0.994336	0.492	0.981392	1	9519	tags=58%, list=52%, signal=119%
REGULATION_OF_NUCLEOCYTOPLASMIC_TRANSPORT	REGULATION_OF_NUCLEOCYTOPLASMIC_TRANSPORT		21	0.324364	1.00015	0.49237	0.989053	1	5583	tags=38%, list=30%, signal=55%
RNA_SPLICING	RNA_SPLICING		89	0.272978	1.00181	0.493	0.989645	1	8072	tags=45%, list=44%, signal=80%
PROTEIN_DNA_COMPLEX_ASSEMBLY	PROTEIN_DNA_COMPLEX_ASSEMBLY		48	0.284658	0.999244	0.494	0.982773	1	11302	tags=71%, list=61%, signal=183%
PROTEIN_KINASE_INHIBITOR_ACTIVITY	PROTEIN_KINASE_INHIBITOR_ACTIVITY		21	0.323069	0.993895	0.495918	0.973446	1	10354	tags=67%, list=56%, signal=152%
ATP_DEPENDENT_RNA_HELICASE_ACTIVITY	ATP_DEPENDENT_RNA_HELICASE_ACTIVITY		16	0.340934	0.997058	0.496907	0.984938	1	7842	tags=56%, list=43%, signal=98%
RECEPTOR_SIGNALING_PROTEIN_SERINE_THREONINE_KINASE_ACTIVITY	RECEPTOR_SIGNALING_PROTEIN_SERINE_THREONINE_KINASE_ACTIVITY		33	0.300113	0.99973	0.5	0.986815	1	10419	tags=67%, list=57%, signal=153%
DI___TRI_VALENT_INORGANIC_CATION_TRANSPORT	DI___TRI_VALENT_INORGANIC_CATION_TRANSPORT		24	0.312636	0.997729	0.501514	0.985983	1	11727	tags=83%, list=64%, signal=229%
MULTI_ORGANISM_PROCESS	MULTI_ORGANISM_PROCESS		93	0.270471	0.999494	0.504	0.983712	1	7156	tags=41%, list=39%, signal=66%
NUCLEAR_CHROMOSOME	NUCLEAR_CHROMOSOME		49	0.285505	0.995697	0.504	0.983175	1	9809	tags=61%, list=53%, signal=130%
VESICLE_MEDIATED_TRANSPORT	VESICLE_MEDIATED_TRANSPORT		179	0.255988	0.991967	0.504	0.974478	1	10610	tags=61%, list=58%, signal=143%
GLYCOLIPID_METABOLIC_PROCESS	GLYCOLIPID_METABOLIC_PROCESS		15	0.335397	0.983332	0.505641	0.985934	1	10968	tags=73%, list=59%, signal=181%
NEGATIVE_REGULATION_OF_PROTEIN_METABOLIC_PROCESS	NEGATIVE_REGULATION_OF_PROTEIN_METABOLIC_PROCESS		38	0.291812	0.984216	0.506012	0.986002	1	10257	tags=66%, list=56%, signal=148%
POSITIVE_REGULATION_OF_PHOSPHORYLATION	POSITIVE_REGULATION_OF_PHOSPHORYLATION		18	0.336235	1.00192	0.507202	0.991358	1	6568	tags=44%, list=36%, signal=69%
MYOFIBRIL	MYOFIBRIL		17	0.323572	0.975824	0.508214	0.990271	1	8099	tags=47%, list=44%, signal=84%
ADENYLATE_CYCLASE_ACTIVATION	ADENYLATE_CYCLASE_ACTIVATION		15	0.336761	0.977879	0.509336	0.988914	1	7625	tags=53%, list=41%, signal=91%
PROTEIN_C_TERMINUS_BINDING	PROTEIN_C_TERMINUS_BINDING		68	0.274802	0.995415	0.51	0.982482	1	6472	tags=38%, list=35%, signal=59%
STRUCTURE_SPECIFIC_DNA_BINDING	STRUCTURE_SPECIFIC_DNA_BINDING		48	0.286487	0.995273	0.51	0.981112	1	3420	tags=27%, list=19%, signal=33%
REGULATION_OF_PHOSPHORYLATION	REGULATION_OF_PHOSPHORYLATION		36	0.292338	0.992124	0.512	0.975741	1	5721	tags=39%, list=31%, signal=56%
SINGLE_STRANDED_DNA_BINDING	SINGLE_STRANDED_DNA_BINDING		30	0.302529	0.991679	0.513513	0.973775	1	3343	tags=27%, list=18%, signal=33%
REGULATION_OF_ANATOMICAL_STRUCTURE_MORPHOGENESIS	REGULATION_OF_ANATOMICAL_STRUCTURE_MORPHOGENESIS		24	0.310357	0.982051	0.515091	0.985819	1	6590	tags=42%, list=36%, signal=65%
REGULATION_OF_MAP_KINASE_ACTIVITY	REGULATION_OF_MAP_KINASE_ACTIVITY		62	0.278133	0.990069	0.516	0.975256	1	9813	tags=58%, list=53%, signal=124%
STEROID_METABOLIC_PROCESS	STEROID_METABOLIC_PROCESS		45	0.285635	0.990499	0.516517	0.977173	1	6891	tags=40%, list=37%, signal=64%
MICROTUBULE_ORGANIZING_CENTER_ORGANIZATION_AND_BIOGENESIS	MICROTUBULE_ORGANIZING_CENTER_ORGANIZATION_AND_BIOGENESIS		15	0.334039	0.974882	0.516598	0.988612	1	7616	tags=53%, list=41%, signal=91%
POSITIVE_REGULATION_OF_TRANSCRIPTION	POSITIVE_REGULATION_OF_TRANSCRIPTION		130	0.261847	0.994002	0.517	0.979003	1	11935	tags=72%, list=65%, signal=201%
REGULATION_OF_INTRACELLULAR_TRANSPORT	REGULATION_OF_INTRACELLULAR_TRANSPORT		24	0.310467	0.98627	0.517137	0.98482	1	5583	tags=38%, list=30%, signal=54%
MONOVALENT_INORGANIC_CATION_TRANSPORT	MONOVALENT_INORGANIC_CATION_TRANSPORT		72	0.271103	0.98509	0.518	0.984107	1	11800	tags=75%, list=64%, signal=208%
COAGULATION	COAGULATION		31	0.301481	0.993971	0.518518	0.977111	1	11061	tags=71%, list=60%, signal=177%
NUCLEOPLASM	NUCLEOPLASM		258	0.25087	0.993763	0.519	0.970108	1	9240	tags=51%, list=50%, signal=101%
UNFOLDED_PROTEIN_BINDING	UNFOLDED_PROTEIN_BINDING		40	0.292249	0.997306	0.52	0.98588	1	8993	tags=58%, list=49%, signal=112%
TRANS_GOLGI_NETWORK	TRANS_GOLGI_NETWORK		17	0.328461	0.981296	0.520408	0.985291	1	3890	tags=35%, list=21%, signal=45%
SYNAPSE	SYNAPSE		27	0.304098	0.980624	0.522088	0.98633	1	8647	tags=52%, list=47%, signal=98%
VESICLE_MEMBRANE	VESICLE_MEMBRANE		26	0.302713	0.981881	0.524722	0.984704	1	10510	tags=65%, list=57%, signal=152%
SPHINGOLIPID_METABOLIC_PROCESS	SPHINGOLIPID_METABOLIC_PROCESS		28	0.300353	0.978409	0.52505	0.990407	1	10968	tags=71%, list=59%, signal=176%
GENERAL_RNA_POLYMERASE_II_TRANSCRIPTION_FACTOR_ACTIVITY	GENERAL_RNA_POLYMERASE_II_TRANSCRIPTION_FACTOR_ACTIVITY		31	0.295246	0.976423	0.528586	0.993347	1	9808	tags=61%, list=53%, signal=131%
GLUTAMATE_RECEPTOR_ACTIVITY	GLUTAMATE_RECEPTOR_ACTIVITY		17	0.324908	0.964508	0.529291	1	1	2872	tags=29%, list=16%, signal=35%
TRANSCRIPTION_FROM_RNA_POLYMERASE_II_PROMOTER	TRANSCRIPTION_FROM_RNA_POLYMERASE_II_PROMOTER		391	0.247721	0.99389	0.531	0.971469	1	8797	tags=50%, list=48%, signal=93%
RNA_DEPENDENT_ATPASE_ACTIVITY	RNA_DEPENDENT_ATPASE_ACTIVITY		17	0.317924	0.95314	0.535025	1	1	7842	tags=53%, list=43%, signal=92%
POTASSIUM_CHANNEL_ACTIVITY	POTASSIUM_CHANNEL_ACTIVITY		42	0.285884	0.985549	0.53507	0.984081	1	8765	tags=57%, list=48%, signal=109%
CELLULAR_LIPID_METABOLIC_PROCESS	CELLULAR_LIPID_METABOLIC_PROCESS		203	0.255043	0.994312	0.536	0.979463	1	11005	tags=63%, list=60%, signal=153%
LIPID_BIOSYNTHETIC_PROCESS	LIPID_BIOSYNTHETIC_PROCESS		91	0.266935	0.985581	0.537	0.985895	1	10968	tags=67%, list=59%, signal=165%
NEGATIVE_REGULATION_OF_TRANSCRIPTION_FROM_RNA_POLYMERASE_II_PROMOTER	NEGATIVE_REGULATION_OF_TRANSCRIPTION_FROM_RNA_POLYMERASE_II_PROMOTER		63	0.273056	0.983626	0.537	0.986692	1	7430	tags=46%, list=40%, signal=77%
TRANSCRIPTION_FACTOR_COMPLEX	TRANSCRIPTION_FACTOR_COMPLEX		84	0.268451	0.990131	0.538	0.976941	1	8366	tags=48%, list=45%, signal=87%
CONTRACTILE_FIBER_PART	CONTRACTILE_FIBER_PART		19	0.320345	0.972223	0.538697	0.992153	1	8099	tags=47%, list=44%, signal=84%
TRANSCRIPTION_FROM_RNA_POLYMERASE_III_PROMOTER	TRANSCRIPTION_FROM_RNA_POLYMERASE_III_PROMOTER		16	0.323655	0.954237	0.539568	1	1	6592	tags=38%, list=36%, signal=58%
BASAL_LAMINA	BASAL_LAMINA		17	0.325693	0.966545	0.540123	1	1	4290	tags=35%, list=23%, signal=46%
SUBSTRATE_SPECIFIC_TRANSPORTER_ACTIVITY	SUBSTRATE_SPECIFIC_TRANSPORTER_ACTIVITY		299	0.247776	0.989113	0.543	0.977726	1	11800	tags=71%, list=64%, signal=193%
NEGATIVE_REGULATION_OF_CELLULAR_METABOLIC_PROCESS	NEGATIVE_REGULATION_OF_CELLULAR_METABOLIC_PROCESS		215	0.252514	0.986753	0.543	0.984575	1	11922	tags=73%, list=65%, signal=203%
NEGATIVE_REGULATION_OF_NUCLEOBASENUCLEOSIDENUCLEOTIDE_AND_NUCLEIC_ACID_METABOLIC_PROCESS	NEGATIVE_REGULATION_OF_NUCLEOBASENUCLEOSIDENUCLEOTIDE_AND_NUCLEIC_ACID_METABOLIC_PROCESS		178	0.254434	0.987031	0.547	0.985332	1	11987	tags=74%, list=65%, signal=208%
METAL_ION_TRANSMEMBRANE_TRANSPORTER_ACTIVITY	METAL_ION_TRANSMEMBRANE_TRANSPORTER_ACTIVITY		120	0.259274	0.977924	0.548	0.990622	1	11800	tags=74%, list=64%, signal=205%
REGULATION_OF_CELL_DIFFERENTIATION	REGULATION_OF_CELL_DIFFERENTIATION		50	0.278115	0.972908	0.549	0.993057	1	11037	tags=68%, list=60%, signal=169%
ENDOSOME_TRANSPORT	ENDOSOME_TRANSPORT		22	0.308852	0.963517	0.549849	1	1	11901	tags=86%, list=65%, signal=243%
ESTABLISHMENT_OF_PROTEIN_LOCALIZATION	ESTABLISHMENT_OF_PROTEIN_LOCALIZATION		169	0.255081	0.98275	0.55	0.986593	1	9312	tags=51%, list=51%, signal=103%
FATTY_ACID_OXIDATION	FATTY_ACID_OXIDATION		16	0.322274	0.953097	0.551189	1	1	8098	tags=56%, list=44%, signal=100%
NUCLEOTIDE_BINDING	NUCLEOTIDE_BINDING		205	0.251676	0.982157	0.552	0.987279	1	11315	tags=66%, list=61%, signal=170%
MITOCHONDRIAL_OUTER_MEMBRANE	MITOCHONDRIAL_OUTER_MEMBRANE		18	0.320932	0.960439	0.552469	1	1	8902	tags=61%, list=48%, signal=118%
POSITIVE_REGULATION_OF_TRANSPORT	POSITIVE_REGULATION_OF_TRANSPORT		17	0.315869	0.95257	0.553626	1	1	3117	tags=24%, list=17%, signal=28%
SECONDARY_METABOLIC_PROCESS	SECONDARY_METABOLIC_PROCESS		26	0.29749	0.961101	0.553661	1	1	9581	tags=58%, list=52%, signal=120%
CELL_ACTIVATION	CELL_ACTIVATION		49	0.275995	0.970639	0.555	0.991262	1	8614	tags=49%, list=47%, signal=92%
CHROMOSOME_SEGREGATION	CHROMOSOME_SEGREGATION		31	0.287219	0.955988	0.557114	1	1	10719	tags=65%, list=58%, signal=154%
STRIATED_MUSCLE_DEVELOPMENT	STRIATED_MUSCLE_DEVELOPMENT		35	0.28808	0.971873	0.558116	0.989829	1	10328	tags=63%, list=56%, signal=143%
DNA_DEPENDENT_ATPASE_ACTIVITY	DNA_DEPENDENT_ATPASE_ACTIVITY		22	0.309508	0.96669	0.56004	1	1	5450	tags=41%, list=30%, signal=58%
FATTY_ACID_METABOLIC_PROCESS	FATTY_ACID_METABOLIC_PROCESS		48	0.278331	0.972584	0.562	0.992549	1	11005	tags=65%, list=60%, signal=160%
RAS_GUANYL_NUCLEOTIDE_EXCHANGE_FACTOR_ACTIVITY	RAS_GUANYL_NUCLEOTIDE_EXCHANGE_FACTOR_ACTIVITY		19	0.304086	0.935172	0.562245	1	1	9143	tags=53%, list=50%, signal=104%
GROWTH_FACTOR_ACTIVITY	GROWTH_FACTOR_ACTIVITY		38	0.279747	0.951612	0.564565	1	1	8536	tags=50%, list=46%, signal=93%
CYTOKINESIS	CYTOKINESIS		17	0.314104	0.959054	0.564995	1	1	8274	tags=47%, list=45%, signal=85%
I_KAPPAB_KINASE_NF_KAPPAB_CASCADE	I_KAPPAB_KINASE_NF_KAPPAB_CASCADE		103	0.261491	0.973708	0.57	0.991507	1	9341	tags=55%, list=51%, signal=112%
DEVELOPMENT_OF_PRIMARY_SEXUAL_CHARACTERISTICS	DEVELOPMENT_OF_PRIMARY_SEXUAL_CHARACTERISTICS		21	0.301235	0.947178	0.570565	1	1	7924	tags=52%, list=43%, signal=92%
POSITIVE_REGULATION_OF_NUCLEOBASENUCLEOSIDENUCLEOTIDE_AND_NUCLEIC_ACID_METABOLIC_PROCESS	POSITIVE_REGULATION_OF_NUCLEOBASENUCLEOSIDENUCLEOTIDE_AND_NUCLEIC_ACID_METABOLIC_PROCESS		139	0.255605	0.976087	0.573	0.990951	1	11836	tags=70%, list=64%, signal=193%
CONDENSED_NUCLEAR_CHROMOSOME	CONDENSED_NUCLEAR_CHROMOSOME		17	0.31278	0.93499	0.573484	1	1	9809	tags=65%, list=53%, signal=138%
PROTEIN_AMINO_ACID_O_LINKED_GLYCOSYLATION	PROTEIN_AMINO_ACID_O_LINKED_GLYCOSYLATION		15	0.323609	0.944042	0.573787	0.999387	1	6708	tags=47%, list=36%, signal=73%
CYTOKINE_BIOSYNTHETIC_PROCESS	CYTOKINE_BIOSYNTHETIC_PROCESS		29	0.288045	0.95206	0.574148	1	1	9813	tags=59%, list=53%, signal=125%
TRANSMISSION_OF_NERVE_IMPULSE	TRANSMISSION_OF_NERVE_IMPULSE		153	0.25503	0.974971	0.575	0.990136	1	8337	tags=48%, list=45%, signal=88%
GLYCOPROTEIN_METABOLIC_PROCESS	GLYCOPROTEIN_METABOLIC_PROCESS		79	0.264196	0.967656	0.575	1	1	8233	tags=48%, list=45%, signal=87%
PROTEIN_UBIQUITINATION	PROTEIN_UBIQUITINATION		40	0.279059	0.956151	0.581582	1	1	7084	tags=43%, list=38%, signal=69%
SECRETORY_PATHWAY	SECRETORY_PATHWAY		79	0.262065	0.960821	0.582	1	1	6900	tags=42%, list=37%, signal=66%
REGULATION_OF_CYCLIN_DEPENDENT_PROTEIN_KINASE_ACTIVITY	REGULATION_OF_CYCLIN_DEPENDENT_PROTEIN_KINASE_ACTIVITY		38	0.281079	0.951879	0.582583	1	1	9180	tags=58%, list=50%, signal=115%
ESTABLISHMENT_OF_ORGANELLE_LOCALIZATION	ESTABLISHMENT_OF_ORGANELLE_LOCALIZATION		17	0.311004	0.933632	0.58359	0.997496	1	10693	tags=65%, list=58%, signal=154%
HEMATOPOIETIN_INTERFERON_CLASSD200_DOMAIN_CYTOKINE_RECEPTOR_ACTIVITY	HEMATOPOIETIN_INTERFERON_CLASSD200_DOMAIN_CYTOKINE_RECEPTOR_ACTIVITY		21	0.305261	0.939812	0.585117	1	1	4015	tags=33%, list=22%, signal=43%
GTP_BINDING	GTP_BINDING		43	0.276063	0.950488	0.586587	0.999547	1	11311	tags=70%, list=61%, signal=180%
NEGATIVE_REGULATION_OF_CELL_ADHESION	NEGATIVE_REGULATION_OF_CELL_ADHESION		15	0.315557	0.934773	0.588235	1	1	5763	tags=33%, list=31%, signal=48%
HYDROLASE_ACTIVITY_ACTING_ON_CARBON_NITROGEN_NOT_PEPTIDEBONDS	HYDROLASE_ACTIVITY_ACTING_ON_CARBON_NITROGEN_NOT_PEPTIDEBONDS		39	0.277615	0.949775	0.589	0.998873	1	8124	tags=46%, list=44%, signal=82%
POSITIVE_REGULATION_OF_TRANSCRIPTION_FROM_RNA_POLYMERASE_II_PROMOTER	POSITIVE_REGULATION_OF_TRANSCRIPTION_FROM_RNA_POLYMERASE_II_PROMOTER		60	0.267525	0.958157	0.591	1	1	11836	tags=73%, list=64%, signal=204%
NEGATIVE_REGULATION_OF_METABOLIC_PROCESS	NEGATIVE_REGULATION_OF_METABOLIC_PROCESS		216	0.24981	0.979966	0.592	0.987202	1	11922	tags=72%, list=65%, signal=202%
PROTEIN_KINASE_CASCADE	PROTEIN_KINASE_CASCADE		265	0.248226	0.978509	0.592	0.991873	1	10484	tags=60%, list=57%, signal=136%
PROTEIN_TARGETING	PROTEIN_TARGETING		103	0.256999	0.964685	0.592	1	1	9312	tags=51%, list=51%, signal=103%
PROTEIN_MODIFICATION_BY_SMALL_PROTEIN_CONJUGATION	PROTEIN_MODIFICATION_BY_SMALL_PROTEIN_CONJUGATION		43	0.277421	0.953704	0.592593	1	1	7084	tags=42%, list=38%, signal=68%
MICROTUBULE_ORGANIZING_CENTER	MICROTUBULE_ORGANIZING_CENTER		61	0.2669	0.954663	0.593	1	1	10405	tags=66%, list=56%, signal=150%
REGULATION_OF_PROTEIN_IMPORT_INTO_NUCLEUS	REGULATION_OF_PROTEIN_IMPORT_INTO_NUCLEUS		15	0.316637	0.936557	0.593429	1	1	5583	tags=40%, list=30%, signal=57%
MEDIATOR_COMPLEX	MEDIATOR_COMPLEX		18	0.309544	0.937449	0.594456	1	1	9727	tags=67%, list=53%, signal=141%
CARBOHYDRATE_CATABOLIC_PROCESS	CARBOHYDRATE_CATABOLIC_PROCESS		17	0.307046	0.919809	0.596708	0.988561	1	10429	tags=71%, list=57%, signal=162%
TRANSMEMBRANE_TRANSPORTER_ACTIVITY	TRANSMEMBRANE_TRANSPORTER_ACTIVITY		289	0.24577	0.976145	0.597	0.99262	1	11800	tags=70%, list=64%, signal=190%
CYTOPLASMIC_VESICLE_MEMBRANE	CYTOPLASMIC_VESICLE_MEMBRANE		24	0.295699	0.943006	0.59798	0.999592	1	10510	tags=67%, list=57%, signal=155%
AMINO_ACID_CATABOLIC_PROCESS	AMINO_ACID_CATABOLIC_PROCESS		21	0.298213	0.935006	0.599591	1	1	7858	tags=48%, list=43%, signal=83%
REGULATION_OF_CELL_GROWTH	REGULATION_OF_CELL_GROWTH		39	0.278366	0.945133	0.602603	0.998941	1	11658	tags=79%, list=63%, signal=216%
NUCLEOCYTOPLASMIC_TRANSPORT	NUCLEOCYTOPLASMIC_TRANSPORT		81	0.260965	0.957747	0.603	1	1	9312	tags=51%, list=51%, signal=102%
CYTOKINE_METABOLIC_PROCESS	CYTOKINE_METABOLIC_PROCESS		29	0.288045	0.942584	0.60402	0.999508	1	9813	tags=59%, list=53%, signal=125%
PROTEIN_PROCESSING	PROTEIN_PROCESSING		44	0.27259	0.943413	0.605	0.999883	1	10977	tags=66%, list=60%, signal=163%
CYTOPLASMIC_VESICLE_PART	CYTOPLASMIC_VESICLE_PART		24	0.295699	0.938512	0.605051	1	1	10510	tags=67%, list=57%, signal=155%
CARBOXYLIC_ACID_TRANSPORT	CARBOXYLIC_ACID_TRANSPORT		35	0.274625	0.929683	0.606	0.997893	1	5384	tags=34%, list=29%, signal=48%
REGULATION_OF_MYELOID_CELL_DIFFERENTIATION	REGULATION_OF_MYELOID_CELL_DIFFERENTIATION		16	0.311264	0.924581	0.610537	0.995258	1	4274	tags=31%, list=23%, signal=41%
CELLULAR_LIPID_CATABOLIC_PROCESS	CELLULAR_LIPID_CATABOLIC_PROCESS		27	0.28584	0.928405	0.611504	0.993975	1	8348	tags=52%, list=45%, signal=95%
AMINE_CATABOLIC_PROCESS	AMINE_CATABOLIC_PROCESS		23	0.295426	0.934466	0.611729	0.997979	1	7858	tags=48%, list=43%, signal=83%
PROTEIN_SERINE_THREONINE_PHOSPHATASE_ACTIVITY	PROTEIN_SERINE_THREONINE_PHOSPHATASE_ACTIVITY		23	0.293913	0.921373	0.612903	0.989801	1	10750	tags=74%, list=58%, signal=177%
SECOND_MESSENGER_MEDIATED_SIGNALING	SECOND_MESSENGER_MEDIATED_SIGNALING		115	0.254671	0.959307	0.613	1	1	9042	tags=53%, list=49%, signal=103%
VOLTAGE_GATED_POTASSIUM_CHANNEL_COMPLEX	VOLTAGE_GATED_POTASSIUM_CHANNEL_COMPLEX		36	0.27916	0.932974	0.614615	0.996487	1	11800	tags=75%, list=64%, signal=208%
LIPID_CATABOLIC_PROCESS	LIPID_CATABOLIC_PROCESS		27	0.28584	0.922034	0.614919	0.990831	1	8348	tags=52%, list=45%, signal=95%
CHROMATIN_REMODELING	CHROMATIN_REMODELING		23	0.294353	0.929799	0.61554	0.999115	1	7941	tags=43%, list=43%, signal=76%
SUBSTRATE_SPECIFIC_TRANSMEMBRANE_TRANSPORTER_ACTIVITY	SUBSTRATE_SPECIFIC_TRANSMEMBRANE_TRANSPORTER_ACTIVITY		263	0.245139	0.972138	0.616	0.990623	1	11800	tags=70%, list=64%, signal=192%
NEGATIVE_REGULATION_OF_SIGNAL_TRANSDUCTION	NEGATIVE_REGULATION_OF_SIGNAL_TRANSDUCTION		30	0.283006	0.935428	0.61747	1	1	11813	tags=77%, list=64%, signal=213%
CARBOXYLIC_ACID_METABOLIC_PROCESS	CARBOXYLIC_ACID_METABOLIC_PROCESS		147	0.249732	0.955576	0.618	1	1	11005	tags=61%, list=60%, signal=149%
CELLULAR_CARBOHYDRATE_CATABOLIC_PROCESS	CELLULAR_CARBOHYDRATE_CATABOLIC_PROCESS		17	0.307046	0.915665	0.618126	0.993348	1	10429	tags=71%, list=57%, signal=162%
RESPONSE_TO_NUTRIENT_LEVELS	RESPONSE_TO_NUTRIENT_LEVELS		22	0.298742	0.929114	0.618515	0.996528	1	6737	tags=45%, list=37%, signal=72%
HEMOPOIETIC_OR_LYMPHOID_ORGAN_DEVELOPMENT	HEMOPOIETIC_OR_LYMPHOID_ORGAN_DEVELOPMENT		61	0.26648	0.946342	0.619	0.997978	1	9639	tags=52%, list=52%, signal=110%
CELLULAR_LOCALIZATION	CELLULAR_LOCALIZATION		338	0.243202	0.975326	0.622	0.990478	1	9566	tags=52%, list=52%, signal=107%
VESICLE	VESICLE		104	0.253808	0.954499	0.622	1	1	6305	tags=38%, list=34%, signal=58%
NUCLEAR_PORE	NUCLEAR_PORE		31	0.280923	0.931037	0.622244	0.996616	1	10286	tags=61%, list=56%, signal=138%
PORE_COMPLEX	PORE_COMPLEX		34	0.279305	0.928789	0.623	0.995988	1	10286	tags=62%, list=56%, signal=139%
PROTEIN_KINASE_REGULATOR_ACTIVITY	PROTEIN_KINASE_REGULATOR_ACTIVITY		35	0.279888	0.931669	0.623247	0.996108	1	10354	tags=63%, list=56%, signal=143%
ACTIVATION_OF_NF_KAPPAB_TRANSCRIPTION_FACTOR	ACTIVATION_OF_NF_KAPPAB_TRANSCRIPTION_FACTOR		16	0.307427	0.909098	0.623975	0.985587	1	8647	tags=50%, list=47%, signal=94%
AUXILIARY_TRANSPORT_PROTEIN_ACTIVITY	AUXILIARY_TRANSPORT_PROTEIN_ACTIVITY		19	0.299046	0.906656	0.62614	0.985144	1	11906	tags=84%, list=65%, signal=237%
VOLTAGE_GATED_POTASSIUM_CHANNEL_ACTIVITY	VOLTAGE_GATED_POTASSIUM_CHANNEL_ACTIVITY		33	0.275196	0.92746	0.627136	0.995536	1	11800	tags=76%, list=64%, signal=210%
GOLGI_ASSOCIATED_VESICLE	GOLGI_ASSOCIATED_VESICLE		27	0.283917	0.925802	0.628773	0.992919	1	11123	tags=70%, list=60%, signal=177%
INTRACELLULAR_TRANSPORT	INTRACELLULAR_TRANSPORT		264	0.244862	0.969421	0.629	0.994435	1	9218	tags=51%, list=50%, signal=100%
REGULATION_OF_CELL_PROLIFERATION	REGULATION_OF_CELL_PROLIFERATION		246	0.244806	0.966124	0.631	1	1	10756	tags=61%, list=58%, signal=144%
ER_TO_GOLGI_VESICLE_MEDIATED_TRANSPORT	ER_TO_GOLGI_VESICLE_MEDIATED_TRANSPORT		18	0.303514	0.909608	0.631525	0.988569	1	2416	tags=22%, list=13%, signal=26%
NEURON_APOPTOSIS	NEURON_APOPTOSIS		16	0.312323	0.906482	0.633846	0.984192	1	9218	tags=63%, list=50%, signal=125%
DNA_POLYMERASE_ACTIVITY	DNA_POLYMERASE_ACTIVITY		18	0.306391	0.922161	0.634497	0.99358	1	10406	tags=67%, list=56%, signal=153%
REGULATION_OF_ANGIOGENESIS	REGULATION_OF_ANGIOGENESIS		22	0.291922	0.91687	0.635815	0.992746	1	9218	tags=64%, list=50%, signal=127%
CYTOPLASMIC_VESICLE	CYTOPLASMIC_VESICLE		100	0.254951	0.950495	0.637	1	1	10777	tags=64%, list=58%, signal=153%
CELL_PROJECTION_BIOGENESIS	CELL_PROJECTION_BIOGENESIS		24	0.291996	0.919908	0.639758	0.991327	1	10993	tags=67%, list=60%, signal=165%
REGULATION_OF_TRANSCRIPTION	REGULATION_OF_TRANSCRIPTION		484	0.240047	0.97159	0.64	0.989173	1	8835	tags=49%, list=48%, signal=91%
LIPOPROTEIN_BIOSYNTHETIC_PROCESS	LIPOPROTEIN_BIOSYNTHETIC_PROCESS		25	0.280633	0.910366	0.643932	0.992382	1	9451	tags=56%, list=51%, signal=115%
CHANNEL_REGULATOR_ACTIVITY	CHANNEL_REGULATOR_ACTIVITY		17	0.29776	0.89059	0.644399	0.98441	1	7468	tags=53%, list=41%, signal=89%
MEMBRANE_BOUND_VESICLE	MEMBRANE_BOUND_VESICLE		98	0.253422	0.944644	0.647	0.998947	1	10928	tags=64%, list=59%, signal=157%
LIPID_TRANSPORT	LIPID_TRANSPORT		23	0.286489	0.912385	0.647295	0.989375	1	10928	tags=65%, list=59%, signal=160%
PURINE_NUCLEOTIDE_BINDING	PURINE_NUCLEOTIDE_BINDING		193	0.246122	0.959312	0.649	1	1	11315	tags=66%, list=61%, signal=169%
EPIDERMAL_GROWTH_FACTOR_RECEPTOR_SIGNALING_PATHWAY	EPIDERMAL_GROWTH_FACTOR_RECEPTOR_SIGNALING_PATHWAY		20	0.294392	0.911704	0.649284	0.989955	1	9579	tags=55%, list=52%, signal=114%
CYTOSKELETON_DEPENDENT_INTRACELLULAR_TRANSPORT	CYTOSKELETON_DEPENDENT_INTRACELLULAR_TRANSPORT		25	0.28239	0.907034	0.649849	0.986991	1	8225	tags=48%, list=45%, signal=87%
LEUKOCYTE_DIFFERENTIATION	LEUKOCYTE_DIFFERENTIATION		27	0.272055	0.896593	0.651561	0.986133	1	8536	tags=48%, list=46%, signal=90%
EPIDERMIS_DEVELOPMENT	EPIDERMIS_DEVELOPMENT		40	0.273629	0.923994	0.653	0.993958	1	12070	tags=75%, list=65%, signal=217%
ANION_TRANSMEMBRANE_TRANSPORTER_ACTIVITY	ANION_TRANSMEMBRANE_TRANSPORTER_ACTIVITY		30	0.278249	0.907745	0.654965	0.986419	1	11205	tags=67%, list=61%, signal=170%
REGULATION_OF_DNA_BINDING	REGULATION_OF_DNA_BINDING		42	0.268714	0.915537	0.655	0.990684	1	10260	tags=62%, list=56%, signal=139%
ORGANIC_ACID_TRANSPORT	ORGANIC_ACID_TRANSPORT		35	0.274625	0.91444	0.655	0.989437	1	5384	tags=34%, list=29%, signal=48%
CARBON_CARBON_LYASE_ACTIVITY	CARBON_CARBON_LYASE_ACTIVITY		16	0.301172	0.890258	0.656442	0.983868	1	7397	tags=44%, list=40%, signal=73%
NUCLEOPLASM_PART	NUCLEOPLASM_PART		198	0.245934	0.954849	0.657	1	1	6605	tags=38%, list=36%, signal=59%
SYNAPTIC_TRANSMISSION	SYNAPTIC_TRANSMISSION		142	0.247652	0.947018	0.657	0.99894	1	8337	tags=48%, list=45%, signal=87%
SPINDLE_POLE	SPINDLE_POLE		17	0.301589	0.894078	0.657055	0.984079	1	11023	tags=65%, list=60%, signal=161%
NEGATIVE_REGULATION_OF_CELL_PROLIFERATION	NEGATIVE_REGULATION_OF_CELL_PROLIFERATION		123	0.250265	0.949695	0.658	0.997472	1	10756	tags=62%, list=58%, signal=147%
NUCLEAR_TRANSPORT	NUCLEAR_TRANSPORT		82	0.255259	0.932744	0.66	0.995725	1	9312	tags=50%, list=51%, signal=101%
GUANYL_NUCLEOTIDE_BINDING	GUANYL_NUCLEOTIDE_BINDING		44	0.262022	0.915212	0.660661	0.990163	1	11311	tags=68%, list=61%, signal=176%
RNA_PROCESSING	RNA_PROCESSING		167	0.244984	0.953527	0.662	1	1	8072	tags=45%, list=44%, signal=79%
ENDONUCLEASE_ACTIVITY	ENDONUCLEASE_ACTIVITY		21	0.287801	0.899331	0.662258	0.986057	1	11398	tags=81%, list=62%, signal=212%
REGULATION_OF_TRANSCRIPTION_FACTOR_ACTIVITY	REGULATION_OF_TRANSCRIPTION_FACTOR_ACTIVITY		35	0.272681	0.913399	0.662325	0.989372	1	9639	tags=57%, list=52%, signal=120%
SMALL_GTPASE_MEDIATED_SIGNAL_TRANSDUCTION	SMALL_GTPASE_MEDIATED_SIGNAL_TRANSDUCTION		83	0.254029	0.934582	0.663	0.999191	1	8411	tags=47%, list=46%, signal=86%
CYSTEINE_TYPE_PEPTIDASE_ACTIVITY	CYSTEINE_TYPE_PEPTIDASE_ACTIVITY		46	0.261477	0.913949	0.663	0.989358	1	9642	tags=57%, list=52%, signal=118%
RESPONSE_TO_STRESS	RESPONSE_TO_STRESS		417	0.240381	0.965601	0.665	1	1	11100	tags=62%, list=60%, signal=151%
REPRODUCTION	REPRODUCTION		171	0.247579	0.952801	0.667	1	1	9834	tags=53%, list=53%, signal=113%
ACTIVATION_OF_PROTEIN_KINASE_ACTIVITY	ACTIVATION_OF_PROTEIN_KINASE_ACTIVITY		23	0.283618	0.89401	0.667677	0.982855	1	6542	tags=39%, list=35%, signal=61%
HYDROLASE_ACTIVITY_ACTING_ON_CARBON_NITROGEN_NOT_PEPTIDEBONDSIN_LINEAR_AMIDES	HYDROLASE_ACTIVITY_ACTING_ON_CARBON_NITROGEN_NOT_PEPTIDEBONDSIN_LINEAR_AMIDES		19	0.288944	0.883527	0.668712	0.982162	1	8003	tags=47%, list=43%, signal=84%
AROMATIC_COMPOUND_METABOLIC_PROCESS	AROMATIC_COMPOUND_METABOLIC_PROCESS		20	0.283451	0.880264	0.670408	0.981597	1	12131	tags=80%, list=66%, signal=234%
PROTEIN_TYROSINE_KINASE_ACTIVITY	PROTEIN_TYROSINE_KINASE_ACTIVITY		57	0.261189	0.924232	0.671	0.994816	1	10722	tags=63%, list=58%, signal=150%
POSITIVE_REGULATION_OF_CELLULAR_PROTEIN_METABOLIC_PROCESS	POSITIVE_REGULATION_OF_CELLULAR_PROTEIN_METABOLIC_PROCESS		55	0.259254	0.918862	0.672	0.989919	1	5572	tags=33%, list=30%, signal=47%
PURINE_RIBONUCLEOTIDE_BINDING	PURINE_RIBONUCLEOTIDE_BINDING		187	0.243948	0.947315	0.674	1	1	11315	tags=65%, list=61%, signal=167%
UBIQUITIN_CYCLE	UBIQUITIN_CYCLE		47	0.26446	0.91801	0.674	0.990907	1	10649	tags=62%, list=58%, signal=146%
CYTOPLASMIC_MEMBRANE_BOUND_VESICLE	CYTOPLASMIC_MEMBRANE_BOUND_VESICLE		96	0.251327	0.935675	0.676	1	1	10928	tags=65%, list=59%, signal=158%
SMALL_NUCLEAR_RIBONUCLEOPROTEIN_COMPLEX	SMALL_NUCLEAR_RIBONUCLEOPROTEIN_COMPLEX		22	0.285108	0.889295	0.676768	0.981989	1	9085	tags=55%, list=49%, signal=107%
NEGATIVE_REGULATION_OF_TRANSCRIPTION	NEGATIVE_REGULATION_OF_TRANSCRIPTION		156	0.246834	0.949546	0.677	0.996317	1	11987	tags=72%, list=65%, signal=203%
NUCLEOTIDE_BIOSYNTHETIC_PROCESS	NUCLEOTIDE_BIOSYNTHETIC_PROCESS		17	0.292721	0.879298	0.677949	0.979613	1	7397	tags=41%, list=40%, signal=69%
PERINUCLEAR_REGION_OF_CYTOPLASM	PERINUCLEAR_REGION_OF_CYTOPLASM		53	0.256668	0.909411	0.678	0.987645	1	8614	tags=49%, list=47%, signal=92%
PEPTIDE_RECEPTOR_ACTIVITY	PEPTIDE_RECEPTOR_ACTIVITY		37	0.264538	0.894365	0.678	0.987602	1	9243	tags=57%, list=50%, signal=114%
CELLULAR_CATABOLIC_PROCESS	CELLULAR_CATABOLIC_PROCESS		180	0.245515	0.949904	0.679	1	1	10429	tags=58%, list=57%, signal=133%
CHROMATIN_ASSEMBLY_OR_DISASSEMBLY	CHROMATIN_ASSEMBLY_OR_DISASSEMBLY		24	0.282889	0.889344	0.679074	0.983281	1	11987	tags=79%, list=65%, signal=226%
ATP_DEPENDENT_HELICASE_ACTIVITY	ATP_DEPENDENT_HELICASE_ACTIVITY		26	0.279026	0.896351	0.680361	0.985334	1	5897	tags=38%, list=32%, signal=56%
RUFFLE	RUFFLE		30	0.276443	0.90543	0.680402	0.985668	1	4896	tags=33%, list=27%, signal=45%
RESPONSE_TO_BACTERIUM	RESPONSE_TO_BACTERIUM		16	0.291794	0.865415	0.682801	0.982381	1	5424	tags=31%, list=29%, signal=44%
CELLULAR_PROTEIN_COMPLEX_ASSEMBLY	CELLULAR_PROTEIN_COMPLEX_ASSEMBLY		32	0.265187	0.888198	0.683	0.983327	1	4752	tags=28%, list=26%, signal=38%
POLYSACCHARIDE_METABOLIC_PROCESS	POLYSACCHARIDE_METABOLIC_PROCESS		15	0.303224	0.887972	0.683992	0.982506	1	10358	tags=53%, list=56%, signal=122%
CATABOLIC_PROCESS	CATABOLIC_PROCESS		188	0.245535	0.953639	0.684	1	1	10243	tags=57%, list=56%, signal=127%
ESTABLISHMENT_OF_CELLULAR_LOCALIZATION	ESTABLISHMENT_OF_CELLULAR_LOCALIZATION		325	0.241438	0.958247	0.685	1	1	9312	tags=51%, list=51%, signal=101%
PROTEOLYSIS	PROTEOLYSIS		154	0.246102	0.939049	0.686	1	1	9672	tags=53%, list=52%, signal=110%
MITOCHONDRIAL_LUMEN	MITOCHONDRIAL_LUMEN		45	0.258651	0.903514	0.688377	0.985218	1	8188	tags=47%, list=44%, signal=84%
RHYTHMIC_PROCESS	RHYTHMIC_PROCESS		19	0.286204	0.868036	0.688956	0.984705	1	10015	tags=53%, list=54%, signal=115%
ATPASE_ACTIVITY_COUPLED_TO_TRANSMEMBRANE_MOVEMENT_OF_IONS	ATPASE_ACTIVITY_COUPLED_TO_TRANSMEMBRANE_MOVEMENT_OF_IONS		21	0.28864	0.891182	0.689203	0.985788	1	10111	tags=62%, list=55%, signal=137%
ECTODERM_DEVELOPMENT	ECTODERM_DEVELOPMENT		47	0.259186	0.899495	0.69	0.987077	1	12070	tags=70%, list=65%, signal=203%
VIRAL_INFECTIOUS_CYCLE	VIRAL_INFECTIOUS_CYCLE		24	0.278492	0.883749	0.690909	0.983028	1	11202	tags=67%, list=61%, signal=170%
NUCLEAR_ENVELOPE	NUCLEAR_ENVELOPE		71	0.253128	0.926442	0.691	0.99563	1	10301	tags=58%, list=56%, signal=130%
ANTI_APOPTOSIS	ANTI_APOPTOSIS		102	0.247131	0.926169	0.691	0.994909	1	8022	tags=42%, list=44%, signal=74%
MESODERM_DEVELOPMENT	MESODERM_DEVELOPMENT		19	0.285496	0.873895	0.691057	0.97864	1	10433	tags=68%, list=57%, signal=157%
POSITIVE_REGULATION_OF_PROTEIN_METABOLIC_PROCESS	POSITIVE_REGULATION_OF_PROTEIN_METABOLIC_PROCESS		57	0.255647	0.909771	0.692	0.989606	1	5572	tags=32%, list=30%, signal=45%
MITOTIC_CELL_CYCLE_CHECKPOINT	MITOTIC_CELL_CYCLE_CHECKPOINT		19	0.282092	0.868426	0.693961	0.985175	1	4565	tags=32%, list=25%, signal=42%
HEMOPOIESIS	HEMOPOIESIS		59	0.256193	0.906779	0.695696	0.986236	1	9639	tags=51%, list=52%, signal=106%
CYTOSOL	CYTOSOL		180	0.243999	0.946945	0.696	0.99747	1	7896	tags=46%, list=43%, signal=79%
REGULATION_OF_I_KAPPAB_KINASE_NF_KAPPAB_CASCADE	REGULATION_OF_I_KAPPAB_KINASE_NF_KAPPAB_CASCADE		85	0.250439	0.922899	0.696	0.992787	1	9341	tags=54%, list=51%, signal=109%
PROTEIN_LOCALIZATION	PROTEIN_LOCALIZATION		190	0.243762	0.947464	0.697	1	1	9566	tags=52%, list=52%, signal=107%
POSITIVE_REGULATION_OF_TRANSCRIPTIONDNA_DEPENDENT	POSITIVE_REGULATION_OF_TRANSCRIPTIONDNA_DEPENDENT		106	0.248204	0.932392	0.699	0.995301	1	11935	tags=69%, list=65%, signal=194%
CELLULAR_PROTEIN_CATABOLIC_PROCESS	CELLULAR_PROTEIN_CATABOLIC_PROCESS		55	0.252612	0.901141	0.7	0.985754	1	10243	tags=58%, list=56%, signal=131%
MAGNESIUM_ION_BINDING	MAGNESIUM_ION_BINDING		55	0.252721	0.895371	0.701	0.986412	1	10300	tags=56%, list=56%, signal=127%
DEFENSE_RESPONSE	DEFENSE_RESPONSE		157	0.244498	0.940921	0.702	1	1	6885	tags=37%, list=37%, signal=58%
CYTOKINE_BINDING	CYTOKINE_BINDING		35	0.261073	0.885649	0.702703	0.9826	1	11734	tags=71%, list=64%, signal=196%
ADENYL_NUCLEOTIDE_BINDING	ADENYL_NUCLEOTIDE_BINDING		154	0.243716	0.936432	0.703	1	1	11315	tags=66%, list=61%, signal=168%
GROWTH	GROWTH		63	0.252653	0.91013	0.703	0.991546	1	9336	tags=56%, list=51%, signal=112%
NEGATIVE_REGULATION_OF_CELLULAR_COMPONENT_ORGANIZATION_AND_BIOGENESIS	NEGATIVE_REGULATION_OF_CELLULAR_COMPONENT_ORGANIZATION_AND_BIOGENESIS		26	0.268949	0.879378	0.703441	0.980812	1	7430	tags=38%, list=40%, signal=64%
VESICULAR_FRACTION	VESICULAR_FRACTION		30	0.269344	0.880056	0.703815	0.980695	1	11739	tags=73%, list=64%, signal=202%
SULFUR_METABOLIC_PROCESS	SULFUR_METABOLIC_PROCESS		32	0.265642	0.879102	0.704409	0.978745	1	1767	tags=19%, list=10%, signal=21%
ESTABLISHMENT_AND_OR_MAINTENANCE_OF_CELL_POLARITY	ESTABLISHMENT_AND_OR_MAINTENANCE_OF_CELL_POLARITY		16	0.292666	0.869435	0.705761	0.984354	1	3801	tags=31%, list=21%, signal=39%
CELL_FRACTION	CELL_FRACTION		376	0.239649	0.956566	0.706	1	1	10856	tags=61%, list=59%, signal=144%
NUCLEAR_MEMBRANE_PART	NUCLEAR_MEMBRANE_PART		41	0.261309	0.89709	0.706	0.986262	1	10286	tags=56%, list=56%, signal=127%
PROTEIN_CATABOLIC_PROCESS	PROTEIN_CATABOLIC_PROCESS		63	0.252466	0.909994	0.707	0.990448	1	10243	tags=57%, list=56%, signal=128%
REGULATION_OF_SECRETION	REGULATION_OF_SECRETION		29	0.267419	0.878993	0.707538	0.977697	1	3612	tags=24%, list=20%, signal=30%
GTPASE_REGULATOR_ACTIVITY	GTPASE_REGULATOR_ACTIVITY		122	0.247575	0.934165	0.71	0.9974	1	6041	tags=35%, list=33%, signal=52%
CELL_CORTEX_PART	CELL_CORTEX_PART		21	0.278242	0.861241	0.710819	0.981787	1	11802	tags=71%, list=64%, signal=198%
REGULATION_OF_TRANSCRIPTIONDNA_DEPENDENT	REGULATION_OF_TRANSCRIPTIONDNA_DEPENDENT		391	0.238493	0.956203	0.713	1	1	8835	tags=48%, list=48%, signal=90%
MITOCHONDRIAL_MATRIX	MITOCHONDRIAL_MATRIX		45	0.258651	0.897105	0.713	0.987657	1	8188	tags=47%, list=44%, signal=84%
ORGANIC_ACID_METABOLIC_PROCESS	ORGANIC_ACID_METABOLIC_PROCESS		149	0.244795	0.936048	0.716	1	1	11005	tags=60%, list=60%, signal=147%
RESPONSE_TO_CHEMICAL_STIMULUS	RESPONSE_TO_CHEMICAL_STIMULUS		223	0.240142	0.941206	0.718	1	1	7564	tags=41%, list=41%, signal=68%
IMMUNE_RESPONSE	IMMUNE_RESPONSE		147	0.242757	0.932978	0.72	0.998111	1	9462	tags=51%, list=51%, signal=104%
KINASE_REGULATOR_ACTIVITY	KINASE_REGULATOR_ACTIVITY		41	0.260339	0.884235	0.72	0.983293	1	11674	tags=71%, list=63%, signal=192%
ORGANELLE_LOCALIZATION	ORGANELLE_LOCALIZATION		23	0.274908	0.865362	0.720365	0.979845	1	10693	tags=61%, list=58%, signal=145%
GTPASE_BINDING	GTPASE_BINDING		34	0.264974	0.881785	0.721888	0.980716	1	8266	tags=47%, list=45%, signal=85%
REGULATION_OF_GROWTH	REGULATION_OF_GROWTH		49	0.257218	0.890941	0.722	0.98498	1	11658	tags=73%, list=63%, signal=199%
NITROGEN_COMPOUND_CATABOLIC_PROCESS	NITROGEN_COMPOUND_CATABOLIC_PROCESS		25	0.268719	0.862254	0.724417	0.983722	1	7858	tags=44%, list=43%, signal=77%
PROTON_TRANSPORTING_TWO_SECTOR_ATPASE_COMPLEX	PROTON_TRANSPORTING_TWO_SECTOR_ATPASE_COMPLEX		15	0.284106	0.832705	0.724532	0.982877	1	2973	tags=27%, list=16%, signal=32%
DENDRITE	DENDRITE		16	0.286105	0.846903	0.725691	0.982138	1	10048	tags=63%, list=54%, signal=137%
RAS_GTPASE_ACTIVATOR_ACTIVITY	RAS_GTPASE_ACTIVATOR_ACTIVITY		27	0.267408	0.8652	0.727364	0.978889	1	4628	tags=33%, list=25%, signal=44%
PROGRAMMED_CELL_DEATH	PROGRAMMED_CELL_DEATH		354	0.237622	0.951353	0.73	0.99967	1	8823	tags=48%, list=48%, signal=91%
DETECTION_OF_STIMULUS	DETECTION_OF_STIMULUS		30	0.263863	0.861173	0.732733	0.979333	1	12206	tags=77%, list=66%, signal=226%
IMMUNE_SYSTEM_DEVELOPMENT	IMMUNE_SYSTEM_DEVELOPMENT		64	0.249352	0.893803	0.733	0.981989	1	9639	tags=52%, list=52%, signal=108%
DIGESTION	DIGESTION		22	0.272227	0.844486	0.733536	0.982676	1	12591	tags=86%, list=68%, signal=272%
NUCLEOTIDE_EXCISION_REPAIR	NUCLEOTIDE_EXCISION_REPAIR		19	0.277225	0.849147	0.734694	0.980591	1	11099	tags=74%, list=60%, signal=185%
LEUKOCYTE_ACTIVATION	LEUKOCYTE_ACTIVATION		45	0.255005	0.884557	0.735	0.983914	1	8614	tags=47%, list=47%, signal=87%
CENTROSOME	CENTROSOME		53	0.247278	0.877363	0.736	0.978774	1	10310	tags=62%, list=56%, signal=141%
POSITIVE_REGULATION_OF_I_KAPPAB_KINASE_NF_KAPPAB_CASCADE	POSITIVE_REGULATION_OF_I_KAPPAB_KINASE_NF_KAPPAB_CASCADE		81	0.246946	0.901738	0.738	0.987083	1	9341	tags=53%, list=51%, signal=107%
METHYLTRANSFERASE_ACTIVITY	METHYLTRANSFERASE_ACTIVITY		34	0.257385	0.861182	0.740703	0.980614	1	9040	tags=53%, list=49%, signal=104%
APOPTOSIS_GO	APOPTOSIS_GO		353	0.236282	0.945789	0.741	0.998316	1	8823	tags=48%, list=48%, signal=91%
PEPTIDYL_TYROSINE_PHOSPHORYLATION	PEPTIDYL_TYROSINE_PHOSPHORYLATION		20	0.271321	0.839083	0.741117	0.987204	1	10189	tags=55%, list=55%, signal=123%
BASE_EXCISION_REPAIR	BASE_EXCISION_REPAIR		15	0.287856	0.843629	0.741164	0.982993	1	7430	tags=40%, list=40%, signal=67%
CELLULAR_COMPONENT_DISASSEMBLY	CELLULAR_COMPONENT_DISASSEMBLY		27	0.262158	0.852842	0.741968	0.985163	1	3579	tags=26%, list=19%, signal=32%
RESPONSE_TO_RADIATION	RESPONSE_TO_RADIATION		49	0.253298	0.883278	0.742	0.981368	1	10962	tags=63%, list=59%, signal=156%
ISOMERASE_ACTIVITY	ISOMERASE_ACTIVITY		33	0.258307	0.85882	0.742485	0.980067	1	7341	tags=45%, list=40%, signal=75%
ATP_BINDING	ATP_BINDING		142	0.241916	0.919853	0.743	0.989958	1	11411	tags=65%, list=62%, signal=171%
INTERLEUKIN_BINDING	INTERLEUKIN_BINDING		15	0.287445	0.828932	0.743215	0.983943	1	7327	tags=47%, list=40%, signal=77%
RIBOSOMAL_SUBUNIT	RIBOSOMAL_SUBUNIT		20	0.270215	0.833341	0.744939	0.985602	1	4044	tags=30%, list=22%, signal=38%
ADENYL_RIBONUCLEOTIDE_BINDING	ADENYL_RIBONUCLEOTIDE_BINDING		148	0.241127	0.923434	0.746	0.994193	1	11411	tags=66%, list=62%, signal=171%
MRNA_PROCESSING_GO_0006397	MRNA_PROCESSING_GO_0006397		71	0.246918	0.89432	0.746	0.986294	1	8019	tags=44%, list=43%, signal=77%
LYMPHOCYTE_DIFFERENTIATION	LYMPHOCYTE_DIFFERENTIATION		19	0.274986	0.841399	0.747433	0.985726	1	9639	tags=53%, list=52%, signal=110%
NEURON_PROJECTION	NEURON_PROJECTION		20	0.271324	0.83801	0.748479	0.98654	1	10167	tags=60%, list=55%, signal=134%
RESPONSE_TO_LIGHT_STIMULUS	RESPONSE_TO_LIGHT_STIMULUS		37	0.254046	0.866374	0.750751	0.983011	1	6987	tags=41%, list=38%, signal=65%
HOMEOSTASIS_OF_NUMBER_OF_CELLS	HOMEOSTASIS_OF_NUMBER_OF_CELLS		18	0.277948	0.828805	0.750766	0.982903	1	4274	tags=28%, list=23%, signal=36%
REGULATION_OF_CYTOKINE_BIOSYNTHETIC_PROCESS	REGULATION_OF_CYTOKINE_BIOSYNTHETIC_PROCESS		26	0.265583	0.850676	0.752008	0.980418	1	9813	tags=58%, list=53%, signal=123%
MITOCHONDRIAL_TRANSPORT	MITOCHONDRIAL_TRANSPORT		20	0.263022	0.817553	0.753313	0.986616	1	12390	tags=80%, list=67%, signal=244%
NUCLEOTIDE_METABOLIC_PROCESS	NUCLEOTIDE_METABOLIC_PROCESS		37	0.253445	0.867286	0.753507	0.984992	1	7397	tags=41%, list=40%, signal=68%
MICROSOME	MICROSOME		28	0.261678	0.855661	0.75502	0.983762	1	11739	tags=71%, list=64%, signal=196%
REGULATION_OF_TRANSFERASE_ACTIVITY	REGULATION_OF_TRANSFERASE_ACTIVITY		142	0.239142	0.913316	0.756	0.988125	1	10804	tags=59%, list=59%, signal=142%
PEPTIDYL_AMINO_ACID_MODIFICATION	PEPTIDYL_AMINO_ACID_MODIFICATION		55	0.248239	0.876819	0.757	0.977374	1	11675	tags=65%, list=63%, signal=178%
RHO_GTPASE_ACTIVATOR_ACTIVITY	RHO_GTPASE_ACTIVATOR_ACTIVITY		18	0.271755	0.824534	0.757884	0.984607	1	4628	tags=33%, list=25%, signal=44%
ATPASE_ACTIVITY_COUPLED_TO_MOVEMENT_OF_SUBSTANCES	ATPASE_ACTIVITY_COUPLED_TO_MOVEMENT_OF_SUBSTANCES		35	0.250548	0.848615	0.759278	0.980319	1	11212	tags=66%, list=61%, signal=167%
PRIMARY_ACTIVE_TRANSMEMBRANE_TRANSPORTER_ACTIVITY	PRIMARY_ACTIVE_TRANSMEMBRANE_TRANSPORTER_ACTIVITY		35	0.253977	0.851395	0.759519	0.981617	1	10337	tags=60%, list=56%, signal=136%
PEPTIDE_BINDING	PEPTIDE_BINDING		67	0.2439	0.882961	0.761	0.980775	1	9896	tags=57%, list=54%, signal=122%
PROTEIN_KINASE_ACTIVITY	PROTEIN_KINASE_ACTIVITY		266	0.235796	0.935239	0.763	1	1	10763	tags=60%, list=58%, signal=142%
POSITIVE_REGULATION_OF_CELLULAR_METABOLIC_PROCESS	POSITIVE_REGULATION_OF_CELLULAR_METABOLIC_PROCESS		196	0.237152	0.923002	0.764	0.994013	1	11836	tags=66%, list=64%, signal=182%
GOLGI_VESICLE_TRANSPORT	GOLGI_VESICLE_TRANSPORT		48	0.249238	0.869843	0.764	0.984809	1	6038	tags=33%, list=33%, signal=49%
RESPONSE_TO_HYPOXIA	RESPONSE_TO_HYPOXIA		26	0.260944	0.837872	0.770393	0.985515	1	11658	tags=69%, list=63%, signal=188%
NUCLEAR_MEMBRANE	NUCLEAR_MEMBRANE		49	0.251425	0.880548	0.771772	0.982353	1	11275	tags=63%, list=61%, signal=162%
NUCLEOBASENUCLEOSIDE_AND_NUCLEOTIDE_METABOLIC_PROCESS	NUCLEOBASENUCLEOSIDE_AND_NUCLEOTIDE_METABOLIC_PROCESS		47	0.247172	0.857202	0.775776	0.98199	1	7397	tags=40%, list=40%, signal=67%
ATPASE_ACTIVITY_COUPLED_TO_TRANSMEMBRANE_MOVEMENT_OF_IONS_PHOSPHORYLATIVE_MECHANISM	ATPASE_ACTIVITY_COUPLED_TO_TRANSMEMBRANE_MOVEMENT_OF_IONS_PHOSPHORYLATIVE_MECHANISM		18	0.271824	0.82875	0.776302	0.981745	1	10111	tags=61%, list=55%, signal=135%
IMMUNE_SYSTEM_PROCESS	IMMUNE_SYSTEM_PROCESS		221	0.234463	0.926157	0.777	0.993372	1	9639	tags=50%, list=52%, signal=104%
POSITIVE_REGULATION_OF_RNA_METABOLIC_PROCESS	POSITIVE_REGULATION_OF_RNA_METABOLIC_PROCESS		108	0.240794	0.902928	0.777	0.985408	1	11935	tags=68%, list=65%, signal=191%
VIRAL_REPRODUCTIVE_PROCESS	VIRAL_REPRODUCTIVE_PROCESS		28	0.256106	0.836096	0.777332	0.987285	1	11658	tags=68%, list=63%, signal=184%
REGULATION_OF_PROTEIN_KINASE_ACTIVITY	REGULATION_OF_PROTEIN_KINASE_ACTIVITY		136	0.238143	0.905226	0.779	0.983307	1	10549	tags=57%, list=57%, signal=133%
POSITIVE_REGULATION_OF_TRANSFERASE_ACTIVITY	POSITIVE_REGULATION_OF_TRANSFERASE_ACTIVITY		76	0.242319	0.878138	0.779	0.978338	1	7169	tags=38%, list=39%, signal=62%
PROTEIN_DOMAIN_SPECIFIC_BINDING	PROTEIN_DOMAIN_SPECIFIC_BINDING		63	0.242712	0.873581	0.781	0.977982	1	11835	tags=67%, list=64%, signal=186%
SECRETION	SECRETION		138	0.237905	0.905302	0.783	0.98455	1	9516	tags=51%, list=52%, signal=106%
POSITIVE_REGULATION_OF_LYMPHOCYTE_ACTIVATION	POSITIVE_REGULATION_OF_LYMPHOCYTE_ACTIVATION		16	0.274143	0.808672	0.783644	0.988487	1	9462	tags=44%, list=51%, signal=90%
SMALL_GTPASE_BINDING	SMALL_GTPASE_BINDING		33	0.24886	0.83356	0.783784	0.986493	1	8266	tags=45%, list=45%, signal=82%
REGULATION_OF_CATALYTIC_ACTIVITY	REGULATION_OF_CATALYTIC_ACTIVITY		235	0.232863	0.914733	0.786	0.990123	1	8492	tags=46%, list=46%, signal=84%
REGULATION_OF_KINASE_ACTIVITY	REGULATION_OF_KINASE_ACTIVITY		138	0.236884	0.904068	0.786	0.985145	1	9218	tags=50%, list=50%, signal=99%
RESPONSE_TO_DRUG	RESPONSE_TO_DRUG		17	0.267412	0.802396	0.78741	0.99092	1	7275	tags=41%, list=39%, signal=68%
REGULATION_OF_SIGNAL_TRANSDUCTION	REGULATION_OF_SIGNAL_TRANSDUCTION		197	0.237094	0.922081	0.788	0.99225	1	9370	tags=53%, list=51%, signal=106%
MITOSIS	MITOSIS		77	0.238268	0.874915	0.788	0.977679	1	11098	tags=62%, list=60%, signal=156%
CARBON_OXYGEN_LYASE_ACTIVITY	CARBON_OXYGEN_LYASE_ACTIVITY		17	0.265928	0.79119	0.789959	0.996514	1	2421	tags=24%, list=13%, signal=27%
PROTEIN_IMPORT_INTO_NUCLEUS	PROTEIN_IMPORT_INTO_NUCLEUS		44	0.242807	0.845639	0.790791	0.981859	1	12501	tags=73%, list=68%, signal=225%
PROTEIN_AMINO_ACID_LIPIDATION	PROTEIN_AMINO_ACID_LIPIDATION		23	0.256442	0.81273	0.791919	0.988752	1	7648	tags=43%, list=41%, signal=74%
POSITIVE_REGULATION_OF_MULTICELLULAR_ORGANISMAL_PROCESS	POSITIVE_REGULATION_OF_MULTICELLULAR_ORGANISMAL_PROCESS		46	0.245001	0.850058	0.792	0.980236	1	6045	tags=33%, list=33%, signal=48%
AMINO_ACID_TRANSPORT	AMINO_ACID_TRANSPORT		25	0.256674	0.822651	0.793173	0.981368	1	5384	tags=32%, list=29%, signal=45%
TRANSFERASE_ACTIVITY_TRANSFERRING_ONE_CARBON_GROUPS	TRANSFERASE_ACTIVITY_TRANSFERRING_ONE_CARBON_GROUPS		35	0.246463	0.828367	0.794	0.981116	1	9040	tags=51%, list=49%, signal=101%
LIPOPROTEIN_METABOLIC_PROCESS	LIPOPROTEIN_METABOLIC_PROCESS		29	0.247774	0.815204	0.795386	0.988775	1	9503	tags=52%, list=52%, signal=107%
CHEMICAL_HOMEOSTASIS	CHEMICAL_HOMEOSTASIS		108	0.236859	0.886051	0.797	0.983018	1	11125	tags=63%, list=60%, signal=158%
DNA_DIRECTED_RNA_POLYMERASEII_HOLOENZYME	DNA_DIRECTED_RNA_POLYMERASEII_HOLOENZYME		63	0.236463	0.851565	0.798	0.982554	1	10241	tags=57%, list=56%, signal=128%
POSITIVE_REGULATION_OF_METABOLIC_PROCESS	POSITIVE_REGULATION_OF_METABOLIC_PROCESS		199	0.235251	0.91664	0.799	0.991971	1	11836	tags=65%, list=64%, signal=179%
REGULATION_OF_JNK_ACTIVITY	REGULATION_OF_JNK_ACTIVITY		18	0.264845	0.79579	0.799796	0.993234	1	5648	tags=33%, list=31%, signal=48%
REGULATION_OF_MULTICELLULAR_ORGANISMAL_PROCESS	REGULATION_OF_MULTICELLULAR_ORGANISMAL_PROCESS		105	0.235585	0.882167	0.8	0.981193	1	8797	tags=46%, list=48%, signal=87%
DOUBLE_STRAND_BREAK_REPAIR	DOUBLE_STRAND_BREAK_REPAIR		23	0.253936	0.803102	0.8	0.992404	1	12222	tags=74%, list=66%, signal=219%
ORGANELLAR_RIBOSOME	ORGANELLAR_RIBOSOME		22	0.254825	0.799376	0.800607	0.991092	1	6993	tags=41%, list=38%, signal=66%
DOUBLE_STRANDED_DNA_BINDING	DOUBLE_STRANDED_DNA_BINDING		28	0.249568	0.809147	0.80201	0.98909	1	3420	tags=25%, list=19%, signal=31%
DNA_HELICASE_ACTIVITY	DNA_HELICASE_ACTIVITY		25	0.25165	0.802805	0.805835	0.991582	1	5357	tags=36%, list=29%, signal=51%
POSITIVE_REGULATION_OF_BINDING	POSITIVE_REGULATION_OF_BINDING		25	0.25498	0.811536	0.806452	0.989218	1	10260	tags=60%, list=56%, signal=135%
NEGATIVE_REGULATION_OF_BIOSYNTHETIC_PROCESS	NEGATIVE_REGULATION_OF_BIOSYNTHETIC_PROCESS		23	0.255458	0.805777	0.808853	0.991277	1	12645	tags=83%, list=69%, signal=263%
REGULATION_OF_BIOLOGICAL_QUALITY	REGULATION_OF_BIOLOGICAL_QUALITY		322	0.233658	0.928762	0.809	0.994471	1	10968	tags=61%, list=59%, signal=148%
REGULATION_OF_MITOSIS	REGULATION_OF_MITOSIS		38	0.241261	0.823343	0.809	0.983946	1	6425	tags=34%, list=35%, signal=52%
MITOCHONDRIAL_RIBOSOME	MITOCHONDRIAL_RIBOSOME		22	0.254825	0.797373	0.809524	0.992465	1	6993	tags=41%, list=38%, signal=66%
POSITIVE_REGULATION_OF_CELL_PROLIFERATION	POSITIVE_REGULATION_OF_CELL_PROLIFERATION		119	0.237677	0.894164	0.81	0.985267	1	9462	tags=51%, list=51%, signal=105%
HYDROLASE_ACTIVITY_ACTING_ON_ACID_ANHYDRIDESCATALYZING_TRANSMEMBRANE_MOVEMENT_OF_SUBSTANCES	HYDROLASE_ACTIVITY_ACTING_ON_ACID_ANHYDRIDESCATALYZING_TRANSMEMBRANE_MOVEMENT_OF_SUBSTANCES		34	0.246799	0.823754	0.812249	0.984533	1	11212	tags=65%, list=61%, signal=165%
ENZYME_REGULATOR_ACTIVITY	ENZYME_REGULATOR_ACTIVITY		277	0.232618	0.92086	0.813	0.989829	1	5120	tags=30%, list=28%, signal=41%
LYASE_ACTIVITY	LYASE_ACTIVITY		50	0.239268	0.839355	0.815	0.987978	1	7663	tags=42%, list=42%, signal=72%
POSITIVE_REGULATION_OF_MAP_KINASE_ACTIVITY	POSITIVE_REGULATION_OF_MAP_KINASE_ACTIVITY		42	0.241191	0.828068	0.816	0.980343	1	9813	tags=50%, list=53%, signal=107%
POSITIVE_REGULATION_OF_TRANSLATION	POSITIVE_REGULATION_OF_TRANSLATION		23	0.250407	0.787691	0.816717	0.998363	1	9058	tags=48%, list=49%, signal=94%
REGULATION_OF_RAS_PROTEIN_SIGNAL_TRANSDUCTION	REGULATION_OF_RAS_PROTEIN_SIGNAL_TRANSDUCTION		18	0.254693	0.771892	0.821792	1	1	9218	tags=50%, list=50%, signal=100%
TRNA_METABOLIC_PROCESS	TRNA_METABOLIC_PROCESS		19	0.254292	0.772749	0.82449	1	1	2391	tags=21%, list=13%, signal=24%
NUCLEOSIDE_TRIPHOSPHATASE_ACTIVITY	NUCLEOSIDE_TRIPHOSPHATASE_ACTIVITY		196	0.228919	0.898659	0.825	0.98496	1	11344	tags=63%, list=62%, signal=163%
LYMPHOCYTE_ACTIVATION	LYMPHOCYTE_ACTIVATION		41	0.241241	0.822105	0.825476	0.981004	1	8536	tags=44%, list=46%, signal=82%
POSITIVE_REGULATION_OF_SIGNAL_TRANSDUCTION	POSITIVE_REGULATION_OF_SIGNAL_TRANSDUCTION		112	0.232966	0.876825	0.826	0.978698	1	10140	tags=55%, list=55%, signal=122%
COENZYME_BINDING	COENZYME_BINDING		16	0.255675	0.756113	0.826943	0.999789	1	7871	tags=38%, list=43%, signal=65%
MRNA_METABOLIC_PROCESS	MRNA_METABOLIC_PROCESS		82	0.235806	0.865376	0.829	0.981134	1	11171	tags=62%, list=61%, signal=157%
CELLULAR_HOMEOSTASIS	CELLULAR_HOMEOSTASIS		105	0.232526	0.876503	0.835	0.9768	1	11889	tags=68%, list=64%, signal=189%
POSITIVE_REGULATION_OF_JNK_ACTIVITY	POSITIVE_REGULATION_OF_JNK_ACTIVITY		16	0.256907	0.753725	0.835221	0.998529	1	9602	tags=50%, list=52%, signal=104%
NEGATIVE_REGULATION_OF_CELLULAR_BIOSYNTHETIC_PROCESS	NEGATIVE_REGULATION_OF_CELLULAR_BIOSYNTHETIC_PROCESS		22	0.252179	0.783132	0.836198	1	1	12645	tags=82%, list=69%, signal=260%
MOLECULAR_ADAPTOR_ACTIVITY	MOLECULAR_ADAPTOR_ACTIVITY		44	0.232758	0.814235	0.836837	0.987786	1	10143	tags=59%, list=55%, signal=131%
ADAPTIVE_IMMUNE_RESPONSE_GO_0002460	ADAPTIVE_IMMUNE_RESPONSE_GO_0002460		19	0.253283	0.765923	0.839594	1	1	4565	tags=26%, list=25%, signal=35%
CONDENSED_CHROMOSOME	CONDENSED_CHROMOSOME		32	0.240456	0.802211	0.83984	0.989929	1	10493	tags=63%, list=57%, signal=145%
REGULATION_OF_RNA_METABOLIC_PROCESS	REGULATION_OF_RNA_METABOLIC_PROCESS		400	0.23131	0.929501	0.841	0.996852	1	8835	tags=47%, list=48%, signal=89%
CELL_PROLIFERATION_GO_0008283	CELL_PROLIFERATION_GO_0008283		414	0.230539	0.927043	0.841	0.995266	1	10763	tags=60%, list=58%, signal=140%
REGULATION_OF_DEVELOPMENTAL_PROCESS	REGULATION_OF_DEVELOPMENTAL_PROCESS		369	0.230325	0.921979	0.842	0.989472	1	8823	tags=47%, list=48%, signal=89%
MEMBRANE_FRACTION	MEMBRANE_FRACTION		266	0.231012	0.908995	0.842	0.984386	1	11205	tags=62%, list=61%, signal=156%
PEPTIDYL_TYROSINE_MODIFICATION	PEPTIDYL_TYROSINE_MODIFICATION		22	0.241787	0.758588	0.843972	1	1	11202	tags=59%, list=61%, signal=150%
CELLULAR_CARBOHYDRATE_METABOLIC_PROCESS	CELLULAR_CARBOHYDRATE_METABOLIC_PROCESS		108	0.232961	0.867144	0.844	0.983967	1	11278	tags=60%, list=61%, signal=154%
AMINE_TRANSPORT	AMINE_TRANSPORT		34	0.237957	0.79358	0.845846	0.994795	1	5384	tags=29%, list=29%, signal=41%
KINASE_ACTIVITY	KINASE_ACTIVITY		344	0.228418	0.915582	0.85	0.992068	1	10763	tags=58%, list=58%, signal=138%
POSITIVE_REGULATION_OF_DEVELOPMENTAL_PROCESS	POSITIVE_REGULATION_OF_DEVELOPMENTAL_PROCESS		180	0.229169	0.892053	0.85	0.985007	1	8798	tags=48%, list=48%, signal=90%
TRANSPORT_VESICLE	TRANSPORT_VESICLE		28	0.238986	0.782755	0.850701	0.999321	1	4270	tags=29%, list=23%, signal=37%
REGULATION_OF_PROGRAMMED_CELL_DEATH	REGULATION_OF_PROGRAMMED_CELL_DEATH		284	0.228342	0.909113	0.851	0.987034	1	8823	tags=47%, list=48%, signal=88%
SPINDLE_MICROTUBULE	SPINDLE_MICROTUBULE		15	0.257404	0.745967	0.851967	0.999554	1	3143	tags=20%, list=17%, signal=24%
NEGATIVE_REGULATION_OF_TRANSCRIPTION_DNA_DEPENDENT	NEGATIVE_REGULATION_OF_TRANSCRIPTION_DNA_DEPENDENT		106	0.229747	0.861066	0.853	0.978254	1	7549	tags=42%, list=41%, signal=71%
TRANSFERASE_ACTIVITY_TRANSFERRING_HEXOSYL_GROUPS	TRANSFERASE_ACTIVITY_TRANSFERRING_HEXOSYL_GROUPS		69	0.231337	0.83809	0.855	0.987641	1	8233	tags=41%, list=45%, signal=73%
INFLAMMATORY_RESPONSE	INFLAMMATORY_RESPONSE		83	0.225723	0.833699	0.855	0.987502	1	6546	tags=34%, list=36%, signal=52%
REGULATION_OF_SMALL_GTPASE_MEDIATED_SIGNAL_TRANSDUCTION	REGULATION_OF_SMALL_GTPASE_MEDIATED_SIGNAL_TRANSDUCTION		22	0.244685	0.768037	0.855116	1	1	8102	tags=45%, list=44%, signal=81%
PROTEIN_SECRETION	PROTEIN_SECRETION		24	0.238424	0.766314	0.855131	1	1	9466	tags=50%, list=51%, signal=103%
ATPASE_ACTIVITY	ATPASE_ACTIVITY		105	0.232118	0.866616	0.856	0.983757	1	11344	tags=65%, list=62%, signal=167%
NEGATIVE_REGULATION_OF_RNA_METABOLIC_PROCESS	NEGATIVE_REGULATION_OF_RNA_METABOLIC_PROCESS		108	0.22757	0.862206	0.856	0.982506	1	12091	tags=69%, list=66%, signal=201%
PROTEOGLYCAN_METABOLIC_PROCESS	PROTEOGLYCAN_METABOLIC_PROCESS		19	0.2477	0.756183	0.857724	1	1	6969	tags=32%, list=38%, signal=51%
PYROPHOSPHATASE_ACTIVITY	PYROPHOSPHATASE_ACTIVITY		209	0.227072	0.887839	0.858	0.981447	1	11344	tags=64%, list=62%, signal=164%
GUANYL_NUCLEOTIDE_EXCHANGE_FACTOR_ACTIVITY	GUANYL_NUCLEOTIDE_EXCHANGE_FACTOR_ACTIVITY		46	0.234716	0.814285	0.858	0.988932	1	9143	tags=48%, list=50%, signal=95%
MEMBRANE_FUSION	MEMBRANE_FUSION		25	0.236357	0.763938	0.858308	1	1	8201	tags=44%, list=44%, signal=79%
SECRETION_BY_CELL	SECRETION_BY_CELL		103	0.227983	0.852386	0.862	0.983541	1	10475	tags=56%, list=57%, signal=130%
COENZYME_METABOLIC_PROCESS	COENZYME_METABOLIC_PROCESS		32	0.232823	0.773395	0.862	1	1	4394	tags=28%, list=24%, signal=37%
SERINE_TYPE_PEPTIDASE_ACTIVITY	SERINE_TYPE_PEPTIDASE_ACTIVITY		25	0.232875	0.7493	0.863454	0.999006	1	12487	tags=68%, list=68%, signal=210%
RESPONSE_TO_WOUNDING	RESPONSE_TO_WOUNDING		129	0.229126	0.866303	0.864	0.981865	1	11213	tags=59%, list=61%, signal=149%
ENZYME_ACTIVATOR_ACTIVITY	ENZYME_ACTIVATOR_ACTIVITY		111	0.227981	0.85915	0.868	0.980668	1	3756	tags=25%, list=20%, signal=31%
REGULATION_OF_MOLECULAR_FUNCTION	REGULATION_OF_MOLECULAR_FUNCTION		280	0.227945	0.901396	0.869	0.986516	1	10804	tags=59%, list=59%, signal=139%
REGULATION_OF_APOPTOSIS	REGULATION_OF_APOPTOSIS		283	0.226582	0.900275	0.869	0.986495	1	8823	tags=47%, list=48%, signal=88%
REGULATION_OF_TRANSCRIPTION_FROM_RNA_POLYMERASE_II_PROMOTER	REGULATION_OF_TRANSCRIPTION_FROM_RNA_POLYMERASE_II_PROMOTER		243	0.226439	0.889755	0.87	0.983662	1	12122	tags=68%, list=66%, signal=196%
ADAPTIVE_IMMUNE_RESPONSE	ADAPTIVE_IMMUNE_RESPONSE		20	0.235447	0.725417	0.870183	1	1	4565	tags=25%, list=25%, signal=33%
M_PHASE	M_PHASE		106	0.229146	0.853529	0.871	0.985194	1	11190	tags=60%, list=61%, signal=153%
M_PHASE_OF_MITOTIC_CELL_CYCLE	M_PHASE_OF_MITOTIC_CELL_CYCLE		80	0.226389	0.833209	0.872	0.98458	1	11098	tags=60%, list=60%, signal=150%
RNA_HELICASE_ACTIVITY	RNA_HELICASE_ACTIVITY		23	0.23203	0.735391	0.875758	1	1	7842	tags=43%, list=43%, signal=76%
POSITIVE_REGULATION_OF_DNA_BINDING	POSITIVE_REGULATION_OF_DNA_BINDING		23	0.23163	0.737423	0.877032	1	1	10260	tags=57%, list=56%, signal=127%
JAK_STAT_CASCADE	JAK_STAT_CASCADE		26	0.232591	0.75387	0.877901	0.999553	1	10748	tags=54%, list=58%, signal=129%
SPINDLE	SPINDLE		37	0.229772	0.775401	0.878	1	1	12118	tags=65%, list=66%, signal=189%
ATPASE_ACTIVITY_COUPLED	ATPASE_ACTIVITY_COUPLED		86	0.227919	0.835669	0.879	0.986676	1	11934	tags=69%, list=65%, signal=194%
INDUCTION_OF_APOPTOSIS_BY_EXTRACELLULAR_SIGNALS	INDUCTION_OF_APOPTOSIS_BY_EXTRACELLULAR_SIGNALS		26	0.239055	0.758666	0.879798	1	1	12039	tags=69%, list=65%, signal=199%
B_CELL_ACTIVATION	B_CELL_ACTIVATION		18	0.242429	0.728358	0.880246	1	1	13468	tags=83%, list=73%, signal=309%
MICROTUBULE	MICROTUBULE		31	0.231304	0.756347	0.88253	1	1	10139	tags=55%, list=55%, signal=122%
VIRAL_REPRODUCTION	VIRAL_REPRODUCTION		31	0.229851	0.761164	0.882648	1	1	11658	tags=61%, list=63%, signal=166%
REGULATION_OF_TRANSPORT	REGULATION_OF_TRANSPORT		54	0.221817	0.787626	0.882883	0.997254	1	12498	tags=67%, list=68%, signal=206%
PHOSPHATASE_REGULATOR_ACTIVITY	PHOSPHATASE_REGULATOR_ACTIVITY		24	0.235696	0.743886	0.883721	1	1	4929	tags=29%, list=27%, signal=40%
HYDROLASE_ACTIVITY_ACTING_ON_ACID_ANHYDRIDES	HYDROLASE_ACTIVITY_ACTING_ON_ACID_ANHYDRIDES		211	0.223042	0.875127	0.885	0.978542	1	11344	tags=63%, list=62%, signal=162%
NUCLEAR_IMPORT	NUCLEAR_IMPORT		46	0.229719	0.801218	0.886773	0.989991	1	12501	tags=70%, list=68%, signal=216%
ION_HOMEOSTASIS	ION_HOMEOSTASIS		88	0.226374	0.832856	0.887	0.983916	1	11125	tags=63%, list=60%, signal=157%
CHROMOSOMEPERICENTRIC_REGION	CHROMOSOMEPERICENTRIC_REGION		30	0.221068	0.731601	0.88989	1	1	8130	tags=43%, list=44%, signal=77%
SEXUAL_REPRODUCTION	SEXUAL_REPRODUCTION		86	0.223561	0.822972	0.89	0.98207	1	9819	tags=49%, list=53%, signal=104%
REGULATION_OF_GENE_EXPRESSION_EPIGENETIC	REGULATION_OF_GENE_EXPRESSION_EPIGENETIC		28	0.231397	0.752717	0.890232	0.997122	1	11717	tags=68%, list=64%, signal=186%
GTPASE_ACTIVITY	GTPASE_ACTIVITY		90	0.225192	0.832646	0.891	0.981725	1	11125	tags=60%, list=60%, signal=151%
UDP_GLYCOSYLTRANSFERASE_ACTIVITY	UDP_GLYCOSYLTRANSFERASE_ACTIVITY		34	0.226883	0.757871	0.893894	1	1	11962	tags=59%, list=65%, signal=167%
CARBOHYDRATE_KINASE_ACTIVITY	CARBOHYDRATE_KINASE_ACTIVITY		15	0.239087	0.693898	0.894519	0.995354	1	7896	tags=40%, list=43%, signal=70%
NEGATIVE_REGULATION_OF_MULTICELLULAR_ORGANISMAL_PROCESS	NEGATIVE_REGULATION_OF_MULTICELLULAR_ORGANISMAL_PROCESS		21	0.226429	0.712406	0.895749	0.997399	1	10852	tags=48%, list=59%, signal=116%
POSITIVE_REGULATION_OF_CELL_DIFFERENTIATION	POSITIVE_REGULATION_OF_CELL_DIFFERENTIATION		20	0.232492	0.717256	0.895812	0.997531	1	11000	tags=65%, list=60%, signal=161%
L_AMINO_ACID_TRANSMEMBRANE_TRANSPORTER_ACTIVITY	L_AMINO_ACID_TRANSMEMBRANE_TRANSPORTER_ACTIVITY		16	0.237046	0.69946	0.897516	0.994381	1	4849	tags=25%, list=26%, signal=34%
REGULATION_OF_PROTEIN_SECRETION	REGULATION_OF_PROTEIN_SECRETION		15	0.234237	0.682577	0.897917	0.994657	1	9466	tags=47%, list=51%, signal=96%
REGULATION_OF_T_CELL_ACTIVATION	REGULATION_OF_T_CELL_ACTIVATION		16	0.229479	0.682529	0.898566	0.993583	1	8416	tags=38%, list=46%, signal=69%
COFACTOR_BINDING	COFACTOR_BINDING		20	0.232537	0.708512	0.899693	0.994365	1	7871	tags=35%, list=43%, signal=61%
NEGATIVE_REGULATION_OF_PROGRAMMED_CELL_DEATH	NEGATIVE_REGULATION_OF_PROGRAMMED_CELL_DEATH		130	0.221185	0.845694	0.903	0.983047	1	10724	tags=55%, list=58%, signal=130%
SERINE_HYDROLASE_ACTIVITY	SERINE_HYDROLASE_ACTIVITY		26	0.224866	0.723354	0.904618	0.999956	1	12487	tags=65%, list=68%, signal=202%
HISTONE_DEACETYLASE_COMPLEX	HISTONE_DEACETYLASE_COMPLEX		20	0.222658	0.680647	0.904762	0.992366	1	8262	tags=45%, list=45%, signal=81%
HOMEOSTATIC_PROCESS	HOMEOSTATIC_PROCESS		152	0.222	0.851257	0.906	0.980575	1	10434	tags=56%, list=57%, signal=128%
TRANSFERASE_ACTIVITY_TRANSFERRING_PHOSPHORUS_CONTAINING_GROUPS	TRANSFERASE_ACTIVITY_TRANSFERRING_PHOSPHORUS_CONTAINING_GROUPS		398	0.22381	0.898751	0.907	0.986146	1	10763	tags=58%, list=58%, signal=136%
PHOSPHOTRANSFERASE_ACTIVITY_ALCOHOL_GROUP_AS_ACCEPTOR	PHOSPHOTRANSFERASE_ACTIVITY_ALCOHOL_GROUP_AS_ACCEPTOR		313	0.222577	0.887285	0.907	0.981438	1	10763	tags=58%, list=58%, signal=136%
NUCLEOTIDYLTRANSFERASE_ACTIVITY	NUCLEOTIDYLTRANSFERASE_ACTIVITY		46	0.219064	0.76282	0.907	1	1	10525	tags=54%, list=57%, signal=126%
GAMETE_GENERATION	GAMETE_GENERATION		72	0.225073	0.809606	0.908	0.990884	1	11719	tags=60%, list=64%, signal=163%
POSITIVE_REGULATION_OF_CYTOKINE_BIOSYNTHETIC_PROCESS	POSITIVE_REGULATION_OF_CYTOKINE_BIOSYNTHETIC_PROCESS		17	0.232773	0.693696	0.908163	0.994364	1	9058	tags=47%, list=49%, signal=92%
REGULATION_OF_CELL_ADHESION	REGULATION_OF_CELL_ADHESION		28	0.220303	0.720504	0.908635	1	1	10450	tags=50%, list=57%, signal=115%
SERINE_TYPE_ENDOPEPTIDASE_ACTIVITY	SERINE_TYPE_ENDOPEPTIDASE_ACTIVITY		21	0.226311	0.703994	0.909828	0.99386	1	12487	tags=67%, list=68%, signal=206%
HELICASE_ACTIVITY	HELICASE_ACTIVITY		50	0.220254	0.770338	0.911	1	1	8410	tags=46%, list=46%, signal=84%
KINETOCHORE	KINETOCHORE		25	0.214809	0.693111	0.912121	0.993567	1	13790	tags=88%, list=75%, signal=349%
NEGATIVE_REGULATION_OF_DEVELOPMENTAL_PROCESS	NEGATIVE_REGULATION_OF_DEVELOPMENTAL_PROCESS		169	0.220561	0.853896	0.913	0.98575	1	10724	tags=55%, list=58%, signal=130%
ORGANIC_ACID_TRANSMEMBRANE_TRANSPORTER_ACTIVITY	ORGANIC_ACID_TRANSMEMBRANE_TRANSPORTER_ACTIVITY		36	0.2124	0.716837	0.913914	0.996699	1	13532	tags=78%, list=73%, signal=292%
SMALL_GTPASE_REGULATOR_ACTIVITY	SMALL_GTPASE_REGULATOR_ACTIVITY		65	0.217989	0.782954	0.914	1	1	5061	tags=29%, list=27%, signal=40%
PROTEIN_IMPORT	PROTEIN_IMPORT		58	0.217512	0.772051	0.915	1	1	12560	tags=69%, list=68%, signal=216%
ACTIVATION_OF_MAPK_ACTIVITY	ACTIVATION_OF_MAPK_ACTIVITY		37	0.215756	0.731406	0.915916	1	1	9813	tags=46%, list=53%, signal=98%
AMINE_METABOLIC_PROCESS	AMINE_METABOLIC_PROCESS		120	0.221257	0.833967	0.916	0.988295	1	9641	tags=50%, list=52%, signal=104%
NITROGEN_COMPOUND_METABOLIC_PROCESS	NITROGEN_COMPOUND_METABOLIC_PROCESS		133	0.218096	0.83108	0.917	0.982937	1	9641	tags=49%, list=52%, signal=102%
NEGATIVE_REGULATION_OF_APOPTOSIS	NEGATIVE_REGULATION_OF_APOPTOSIS		129	0.218492	0.829765	0.918	0.983821	1	10724	tags=54%, list=58%, signal=129%
PROTEIN_SERINE_THREONINE_KINASE_ACTIVITY	PROTEIN_SERINE_THREONINE_KINASE_ACTIVITY		193	0.218361	0.852002	0.92	0.98302	1	9846	tags=52%, list=53%, signal=110%
REGULATION_OF_LYMPHOCYTE_ACTIVATION	REGULATION_OF_LYMPHOCYTE_ACTIVATION		23	0.221622	0.704823	0.920812	0.994479	1	9462	tags=43%, list=51%, signal=89%
PHOSPHOINOSITIDE_MEDIATED_SIGNALING	PHOSPHOINOSITIDE_MEDIATED_SIGNALING		37	0.212972	0.726437	0.921	1	1	13761	tags=84%, list=75%, signal=330%
CELL_CORTEX	CELL_CORTEX		34	0.214767	0.72386	0.922923	1	1	11934	tags=62%, list=65%, signal=175%
AMINE_TRANSMEMBRANE_TRANSPORTER_ACTIVITY	AMINE_TRANSMEMBRANE_TRANSPORTER_ACTIVITY		35	0.214885	0.719515	0.923	0.998189	1	13532	tags=77%, list=73%, signal=289%
G_PROTEIN_SIGNALING_COUPLED_TO_IP3_SECOND_MESSENGERPHOSPHOLIPASE_C_ACTIVATING	G_PROTEIN_SIGNALING_COUPLED_TO_IP3_SECOND_MESSENGERPHOSPHOLIPASE_C_ACTIVATING		34	0.210579	0.70833	0.923924	0.993376	1	13761	tags=85%, list=75%, signal=336%
TRANSFERASE_ACTIVITY_TRANSFERRING_SULFUR_CONTAINING_GROUPS	TRANSFERASE_ACTIVITY_TRANSFERRING_SULFUR_CONTAINING_GROUPS		25	0.215616	0.698376	0.924547	0.993882	1	11762	tags=60%, list=64%, signal=166%
POSITIVE_REGULATION_OF_CATALYTIC_ACTIVITY	POSITIVE_REGULATION_OF_CATALYTIC_ACTIVITY		136	0.216315	0.82333	0.925	0.982747	1	7625	tags=39%, list=41%, signal=66%
RESPONSE_TO_UV	RESPONSE_TO_UV		22	0.22009	0.687342	0.925328	0.995528	1	12146	tags=68%, list=66%, signal=200%
REGULATION_OF_HYDROLASE_ACTIVITY	REGULATION_OF_HYDROLASE_ACTIVITY		61	0.213997	0.766116	0.926	1	1	9584	tags=49%, list=52%, signal=102%
UBIQUITIN_LIGASE_COMPLEX	UBIQUITIN_LIGASE_COMPLEX		26	0.212826	0.685981	0.926633	0.995121	1	9424	tags=46%, list=51%, signal=94%
SH3_SH2_ADAPTOR_ACTIVITY	SH3_SH2_ADAPTOR_ACTIVITY		39	0.21208	0.724079	0.926927	1	1	10143	tags=56%, list=55%, signal=125%
CARBOXYLIC_ACID_TRANSMEMBRANE_TRANSPORTER_ACTIVITY	CARBOXYLIC_ACID_TRANSMEMBRANE_TRANSPORTER_ACTIVITY		36	0.2124	0.72032	0.929	0.999874	1	13532	tags=78%, list=73%, signal=292%
HYDROGEN_ION_TRANSMEMBRANE_TRANSPORTER_ACTIVITY	HYDROGEN_ION_TRANSMEMBRANE_TRANSPORTER_ACTIVITY		23	0.215835	0.683032	0.930233	0.995523	1	10579	tags=57%, list=57%, signal=132%
CYTOKINE_PRODUCTION	CYTOKINE_PRODUCTION		51	0.212871	0.749104	0.931	0.997998	1	11733	tags=63%, list=64%, signal=172%
MICROBODY	MICROBODY		44	0.207558	0.718552	0.931	0.997743	1	7043	tags=34%, list=38%, signal=55%
INTEGRAL_TO_ENDOPLASMIC_RETICULUM_MEMBRANE	INTEGRAL_TO_ENDOPLASMIC_RETICULUM_MEMBRANE		21	0.212577	0.661208	0.931633	0.99921	1	12261	tags=71%, list=67%, signal=213%
RESPONSE_TO_EXTERNAL_STIMULUS	RESPONSE_TO_EXTERNAL_STIMULUS		210	0.219426	0.85283	0.932	0.983891	1	7553	tags=38%, list=41%, signal=63%
ACTIVE_TRANSMEMBRANE_TRANSPORTER_ACTIVITY	ACTIVE_TRANSMEMBRANE_TRANSPORTER_ACTIVITY		95	0.217653	0.809329	0.932	0.990065	1	10373	tags=55%, list=56%, signal=125%
PROTEIN_BINDING_BRIDGING	PROTEIN_BINDING_BRIDGING		51	0.215435	0.754692	0.932	0.999932	1	10143	tags=57%, list=55%, signal=126%
GOLGI_APPARATUS_PART	GOLGI_APPARATUS_PART		93	0.210972	0.788156	0.933	0.998987	1	11320	tags=61%, list=61%, signal=158%
INTRINSIC_TO_ENDOPLASMIC_RETICULUM_MEMBRANE	INTRINSIC_TO_ENDOPLASMIC_RETICULUM_MEMBRANE		21	0.212577	0.655425	0.938134	0.999441	1	12261	tags=71%, list=67%, signal=213%
LIPID_RAFT	LIPID_RAFT		25	0.21442	0.682467	0.940763	0.992529	1	5535	tags=28%, list=30%, signal=40%
ORGANELLE_MEMBRANE	ORGANELLE_MEMBRANE		277	0.218699	0.861475	0.941	0.982634	1	11320	tags=62%, list=61%, signal=158%
RAS_GTPASE_BINDING	RAS_GTPASE_BINDING		25	0.200418	0.651799	0.943377	0.998644	1	7699	tags=36%, list=42%, signal=62%
PEROXISOME	PEROXISOME		44	0.207558	0.710243	0.944	0.996575	1	7043	tags=34%, list=38%, signal=55%
CARBOHYDRATE_BIOSYNTHETIC_PROCESS	CARBOHYDRATE_BIOSYNTHETIC_PROCESS		44	0.205273	0.710118	0.946894	0.995553	1	9533	tags=45%, list=52%, signal=94%
POSITIVE_REGULATION_OF_TRANSCRIPTION_FACTOR_ACTIVITY	POSITIVE_REGULATION_OF_TRANSCRIPTION_FACTOR_ACTIVITY		21	0.205791	0.630935	0.947581	0.999355	1	10260	tags=52%, list=56%, signal=118%
REGULATION_OF_IMMUNE_SYSTEM_PROCESS	REGULATION_OF_IMMUNE_SYSTEM_PROCESS		42	0.203742	0.700615	0.947896	0.994842	1	8536	tags=40%, list=46%, signal=75%
ENDOPLASMIC_RETICULUM_PART	ENDOPLASMIC_RETICULUM_PART		87	0.205729	0.762902	0.95	1	1	11893	tags=63%, list=65%, signal=177%
SULFUR_COMPOUND_BIOSYNTHETIC_PROCESS	SULFUR_COMPOUND_BIOSYNTHETIC_PROCESS		16	0.211946	0.626208	0.950259	0.998664	1	12139	tags=56%, list=66%, signal=165%
COFACTOR_METABOLIC_PROCESS	COFACTOR_METABOLIC_PROCESS		47	0.206636	0.720044	0.950951	0.99896	1	4394	tags=26%, list=24%, signal=33%
SIGNAL_SEQUENCE_BINDING	SIGNAL_SEQUENCE_BINDING		15	0.214182	0.626195	0.951731	0.997589	1	10286	tags=53%, list=56%, signal=121%
AMINO_ACID_TRANSMEMBRANE_TRANSPORTER_ACTIVITY	AMINO_ACID_TRANSMEMBRANE_TRANSPORTER_ACTIVITY		26	0.207031	0.65622	0.952906	1	1	13532	tags=77%, list=73%, signal=289%
ENDOSOME	ENDOSOME		60	0.206864	0.739394	0.953	1	1	13105	tags=75%, list=71%, signal=258%
LYSOSOME	LYSOSOME		48	0.203428	0.713766	0.953	0.997656	1	10405	tags=54%, list=56%, signal=124%
NUCLEAR_ENVELOPE_ENDOPLASMIC_RETICULUM_NETWORK	NUCLEAR_ENVELOPE_ENDOPLASMIC_RETICULUM_NETWORK		84	0.204985	0.753563	0.958	0.997509	1	11893	tags=63%, list=65%, signal=177%
LYTIC_VACUOLE	LYTIC_VACUOLE		48	0.203428	0.709318	0.958	0.994963	1	10405	tags=54%, list=56%, signal=124%
VACUOLE	VACUOLE		54	0.202778	0.710335	0.95996	0.997625	1	6732	tags=35%, list=37%, signal=55%
CATION_HOMEOSTASIS	CATION_HOMEOSTASIS		73	0.201589	0.735012	0.961	1	1	10167	tags=52%, list=55%, signal=116%
POSITIVE_REGULATION_OF_IMMUNE_RESPONSE	POSITIVE_REGULATION_OF_IMMUNE_RESPONSE		19	0.202457	0.617201	0.961382	0.996947	1	6045	tags=32%, list=33%, signal=47%
SYNAPTOGENESIS	SYNAPTOGENESIS		17	0.200094	0.599533	0.962848	0.994866	1	13932	tags=88%, list=76%, signal=361%
REGULATION_OF_IMMUNE_RESPONSE	REGULATION_OF_IMMUNE_RESPONSE		21	0.199152	0.614014	0.963636	0.996674	1	6045	tags=29%, list=33%, signal=42%
ENDOPLASMIC_RETICULUM_MEMBRANE	ENDOPLASMIC_RETICULUM_MEMBRANE		76	0.198254	0.7259	0.965	1	1	12261	tags=64%, list=67%, signal=192%
BEHAVIOR	BEHAVIOR		91	0.20419	0.757165	0.966	1	1	11889	tags=58%, list=64%, signal=163%
POSITIVE_REGULATION_OF_HYDROLASE_ACTIVITY	POSITIVE_REGULATION_OF_HYDROLASE_ACTIVITY		40	0.197942	0.669835	0.966	0.996479	1	13151	tags=73%, list=71%, signal=252%
COFACTOR_BIOSYNTHETIC_PROCESS	COFACTOR_BIOSYNTHETIC_PROCESS		21	0.19985	0.622655	0.968496	0.99646	1	10300	tags=52%, list=56%, signal=119%
EXTRACELLULAR_STRUCTURE_ORGANIZATION_AND_BIOGENESIS	EXTRACELLULAR_STRUCTURE_ORGANIZATION_AND_BIOGENESIS		29	0.19646	0.637484	0.968938	1	1	13932	tags=83%, list=76%, signal=338%
INTRAMOLECULAR_OXIDOREDUCTASE_ACTIVITY	INTRAMOLECULAR_OXIDOREDUCTASE_ACTIVITY		17	0.20312	0.604675	0.968944	0.994726	1	11739	tags=65%, list=64%, signal=178%
CELLULAR_CATION_HOMEOSTASIS	CELLULAR_CATION_HOMEOSTASIS		70	0.201198	0.723974	0.969	1	1	7225	tags=37%, list=39%, signal=61%
REGULATION_OF_RESPONSE_TO_STIMULUS	REGULATION_OF_RESPONSE_TO_STIMULUS		38	0.187884	0.63563	0.96991	1	1	9813	tags=42%, list=53%, signal=90%
POSITIVE_REGULATION_OF_IMMUNE_SYSTEM_PROCESS	POSITIVE_REGULATION_OF_IMMUNE_SYSTEM_PROCESS		34	0.190237	0.637918	0.970971	1	1	9639	tags=44%, list=52%, signal=92%
GOLGI_APPARATUS	GOLGI_APPARATUS		201	0.200616	0.782191	0.973	0.998722	1	10620	tags=54%, list=58%, signal=125%
LIGASE_ACTIVITY	LIGASE_ACTIVITY		92	0.203476	0.759386	0.973	1	1	10649	tags=53%, list=58%, signal=125%
CELLULAR_DEFENSE_RESPONSE	CELLULAR_DEFENSE_RESPONSE		27	0.186302	0.606106	0.975879	0.996494	1	10497	tags=48%, list=57%, signal=112%
INTEGRAL_TO_ORGANELLE_MEMBRANE	INTEGRAL_TO_ORGANELLE_MEMBRANE		46	0.179936	0.623206	0.976	0.997377	1	12560	tags=67%, list=68%, signal=211%
SYNAPSE_ORGANIZATION_AND_BIOGENESIS	SYNAPSE_ORGANIZATION_AND_BIOGENESIS		22	0.182315	0.579294	0.976626	0.995804	1	13932	tags=82%, list=76%, signal=334%
SULFOTRANSFERASE_ACTIVITY	SULFOTRANSFERASE_ACTIVITY		21	0.185111	0.578156	0.977665	0.994955	1	10859	tags=52%, list=59%, signal=127%
POSITIVE_REGULATION_OF_RESPONSE_TO_STIMULUS	POSITIVE_REGULATION_OF_RESPONSE_TO_STIMULUS		28	0.187161	0.60509	0.980924	0.995681	1	12616	tags=64%, list=68%, signal=203%
GOLGI_MEMBRANE	GOLGI_MEMBRANE		43	0.182316	0.627337	0.980981	0.999391	1	12180	tags=67%, list=66%, signal=198%
INTRINSIC_TO_ORGANELLE_MEMBRANE	INTRINSIC_TO_ORGANELLE_MEMBRANE		48	0.187013	0.655274	0.981	0.998407	1	12261	tags=67%, list=67%, signal=198%
ENDOMEMBRANE_SYSTEM	ENDOMEMBRANE_SYSTEM		203	0.206365	0.803874	0.983	0.992543	1	11320	tags=60%, list=61%, signal=154%
ER_GOLGI_INTERMEDIATE_COMPARTMENT	ER_GOLGI_INTERMEDIATE_COMPARTMENT		23	0.185492	0.584475	0.983871	0.995895	1	11675	tags=57%, list=63%, signal=154%
INORGANIC_CATION_TRANSMEMBRANE_TRANSPORTER_ACTIVITY	INORGANIC_CATION_TRANSMEMBRANE_TRANSPORTER_ACTIVITY		51	0.182301	0.634313	0.987	0.999343	1	14119	tags=82%, list=77%, signal=351%
MONOVALENT_INORGANIC_CATION_TRANSMEMBRANE_TRANSPORTER_ACTIVITY	MONOVALENT_INORGANIC_CATION_TRANSMEMBRANE_TRANSPORTER_ACTIVITY		28	0.175118	0.569438	0.987952	0.995298	1	14119	tags=82%, list=77%, signal=350%
REGULATION_OF_CYTOKINE_PRODUCTION	REGULATION_OF_CYTOKINE_PRODUCTION		17	0.174886	0.520717	0.990769	0.998865	1	12616	tags=65%, list=68%, signal=205%
SMALL_PROTEIN_CONJUGATING_ENZYME_ACTIVITY	SMALL_PROTEIN_CONJUGATING_ENZYME_ACTIVITY		50	0.167532	0.585038	0.991	0.996849	1	11520	tags=52%, list=62%, signal=138%
LIGASE_ACTIVITY_FORMING_CARBON_NITROGEN_BONDS	LIGASE_ACTIVITY_FORMING_CARBON_NITROGEN_BONDS		66	0.176993	0.636574	0.994	1	1	10649	tags=48%, list=58%, signal=114%
LOCOMOTORY_BEHAVIOR	LOCOMOTORY_BEHAVIOR		51	0.174821	0.612562	0.995	0.995972	1	8823	tags=35%, list=48%, signal=67%
ACID_AMINO_ACID_LIGASE_ACTIVITY	ACID_AMINO_ACID_LIGASE_ACTIVITY		56	0.144394	0.515098	0.997	0.997195	1	11520	tags=50%, list=62%, signal=133%
AMINO_SUGAR_METABOLIC_PROCESS	AMINO_SUGAR_METABOLIC_PROCESS		16	0.156662	0.469075	0.997934	0.998532	1	45	tags=6%, list=0%, signal=6%
UBIQUITIN_PROTEIN_LIGASE_ACTIVITY	UBIQUITIN_PROTEIN_LIGASE_ACTIVITY		48	0.151034	0.528221	0.998	0.99927	1	11520	tags=50%, list=62%, signal=133%
SMALL_CONJUGATING_PROTEIN_LIGASE_ACTIVITY	SMALL_CONJUGATING_PROTEIN_LIGASE_ACTIVITY		50	0.148773	0.520036	0.998	0.997866	1	11520	tags=50%, list=62%, signal=133%

## Sheet: Eif4a3 GSEA GO
NAME	GS<br> follow link to MSigDB	GS DETAILS	SIZE	ES	NES	NOM p-val	FDR q-val	FWER p-val	RANK AT MAX	LEADING EDGE
STRUCTURAL_CONSTITUENT_OF_RIBOSOME	STRUCTURAL_CONSTITUENT_OF_RIBOSOME	Details ...	77	0.554348	2.0084	0	0.0109576	0.011	4272	tags=66%, list=23%, signal=86%
RNA_CATABOLIC_PROCESS	RNA_CATABOLIC_PROCESS	Details ...	18	0.622993	1.87159	0	0.0458437	0.088	2153	tags=50%, list=12%, signal=57%
ATP_DEPENDENT_HELICASE_ACTIVITY	ATP_DEPENDENT_HELICASE_ACTIVITY	Details ...	26	0.573595	1.86339	0	0.036543	0.105	3593	tags=54%, list=19%, signal=67%
RRNA_METABOLIC_PROCESS	RRNA_METABOLIC_PROCESS	Details ...	15	0.621599	1.81672	0	0.0410633	0.193	5849	tags=87%, list=32%, signal=127%
RIBOSOME_BIOGENESIS_AND_ASSEMBLY	RIBOSOME_BIOGENESIS_AND_ASSEMBLY	Details ...	18	0.593594	1.80279	0	0.0358772	0.232	5849	tags=83%, list=32%, signal=122%
RIBONUCLEOPROTEIN_COMPLEX_BIOGENESIS_AND_ASSEMBLY	RIBONUCLEOPROTEIN_COMPLEX_BIOGENESIS_AND_ASSEMBLY	Details ...	81	0.461278	1.67973	0	0.109716	0.712	5086	tags=56%, list=28%, signal=76%
HELICASE_ACTIVITY	HELICASE_ACTIVITY	Details ...	50	0.455411	1.59896	0	0.192102	0.952	3783	tags=46%, list=21%, signal=58%
STRUCTURAL_MOLECULE_ACTIVITY	STRUCTURAL_MOLECULE_ACTIVITY	Details ...	197	0.394612	1.54242	0	0.287968	0.995	7624	tags=62%, list=41%, signal=104%
TRANSLATION	TRANSLATION		157	0.390112	1.49456	0	0.329325	0.999	4802	tags=46%, list=26%, signal=61%
RNA_BINDING	RNA_BINDING		241	0.343881	1.3576	0	0.516487	1	7987	tags=58%, list=43%, signal=100%
REPLICATION_FORK	REPLICATION_FORK	Details ...	17	0.567521	1.70142	0.00103093	0.0906864	0.607	4051	tags=71%, list=22%, signal=90%
ATP_DEPENDENT_RNA_HELICASE_ACTIVITY	ATP_DEPENDENT_RNA_HELICASE_ACTIVITY	Details ...	16	0.619632	1.84424	0.00103842	0.0358853	0.137	3328	tags=63%, list=18%, signal=76%
RRNA_PROCESSING	RRNA_PROCESSING	Details ...	15	0.621599	1.80979	0.00104275	0.0377079	0.211	5849	tags=87%, list=32%, signal=127%
CHROMOSOMAL_PART	CHROMOSOMAL_PART		91	0.376512	1.39019	0.002	0.503659	1	4465	tags=43%, list=24%, signal=56%
CELLULAR_BIOSYNTHETIC_PROCESS	CELLULAR_BIOSYNTHETIC_PROCESS		283	0.331451	1.30729	0.002	0.614783	1	8294	tags=57%, list=45%, signal=102%
INDUCTION_OF_APOPTOSIS_BY_INTRACELLULAR_SIGNALS	INDUCTION_OF_APOPTOSIS_BY_INTRACELLULAR_SIGNALS	Details ...	19	0.572072	1.73448	0.00203874	0.0642214	0.455	3744	tags=47%, list=20%, signal=59%
PROTEIN_RNA_COMPLEX_ASSEMBLY	PROTEIN_RNA_COMPLEX_ASSEMBLY		62	0.408019	1.45043	0.003	0.412576	1	5745	tags=52%, list=31%, signal=75%
TRANSLATIONAL_INITIATION	TRANSLATIONAL_INITIATION	Details ...	34	0.500225	1.6565	0.003003	0.131209	0.802	5086	tags=53%, list=28%, signal=73%
RNA_PROCESSING	RNA_PROCESSING		167	0.331859	1.27696	0.004	0.609814	1	6079	tags=46%, list=33%, signal=68%
REGULATION_OF_TRANSLATIONAL_INITIATION	REGULATION_OF_TRANSLATIONAL_INITIATION	Details ...	28	0.496028	1.60596	0.00401204	0.189425	0.942	5086	tags=50%, list=28%, signal=69%
RNA_DEPENDENT_ATPASE_ACTIVITY	RNA_DEPENDENT_ATPASE_ACTIVITY	Details ...	17	0.587433	1.75846	0.00411946	0.0535656	0.361	3328	tags=59%, list=18%, signal=72%
ATPASE_ACTIVITY	ATPASE_ACTIVITY		105	0.364089	1.36343	0.005	0.52851	1	6178	tags=46%, list=34%, signal=68%
NUCLEOSIDE_TRIPHOSPHATASE_ACTIVITY	NUCLEOSIDE_TRIPHOSPHATASE_ACTIVITY		196	0.326916	1.27007	0.005	0.622978	1	6185	tags=43%, list=34%, signal=64%
PYROPHOSPHATASE_ACTIVITY	PYROPHOSPHATASE_ACTIVITY		209	0.322328	1.25511	0.005	0.633524	1	6185	tags=43%, list=34%, signal=64%
MEMBRANE_ENCLOSED_LUMEN	MEMBRANE_ENCLOSED_LUMEN		421	0.300268	1.20352	0.005	0.681861	1	6284	tags=42%, list=34%, signal=62%
TRANSLATION_INITIATION_FACTOR_ACTIVITY	TRANSLATION_INITIATION_FACTOR_ACTIVITY	Details ...	21	0.529698	1.63657	0.00505561	0.140737	0.865	3015	tags=52%, list=16%, signal=63%
ORGANELLE_LUMEN	ORGANELLE_LUMEN		421	0.300268	1.2054	0.006	0.683526	1	6284	tags=42%, list=34%, signal=62%
RNA_POLYMERASE_ACTIVITY	RNA_POLYMERASE_ACTIVITY	Details ...	16	0.554147	1.64354	0.00619835	0.140367	0.845	1417	tags=38%, list=8%, signal=41%
HYDROLASE_ACTIVITY_ACTING_ON_ACID_ANHYDRIDES	HYDROLASE_ACTIVITY_ACTING_ON_ACID_ANHYDRIDES		211	0.316566	1.23834	0.007	0.622312	1	6185	tags=43%, list=34%, signal=63%
NUCLEAR_LUMEN	NUCLEAR_LUMEN		353	0.298288	1.19085	0.008	0.717196	1	6795	tags=44%, list=37%, signal=68%
POLYSACCHARIDE_BINDING	POLYSACCHARIDE_BINDING		30	0.455354	1.49669	0.00802407	0.345416	0.998	4708	tags=50%, list=26%, signal=67%
RNA_HELICASE_ACTIVITY	RNA_HELICASE_ACTIVITY		23	0.490508	1.52958	0.00909091	0.301523	0.997	3328	tags=48%, list=18%, signal=58%
SPLICEOSOME	SPLICEOSOME		51	0.400638	1.39732	0.01	0.500348	1	4796	tags=47%, list=26%, signal=63%
PROTEINACEOUS_EXTRACELLULAR_MATRIX	PROTEINACEOUS_EXTRACELLULAR_MATRIX		84	0.369806	1.35517	0.011	0.51302	1	6499	tags=52%, list=35%, signal=81%
ENVELOPE	ENVELOPE		162	0.325352	1.25262	0.011	0.636512	1	9716	tags=67%, list=53%, signal=140%
MACROMOLECULE_BIOSYNTHETIC_PROCESS	MACROMOLECULE_BIOSYNTHETIC_PROCESS		282	0.31145	1.23281	0.011	0.620826	1	7624	tags=50%, list=41%, signal=83%
CATABOLIC_PROCESS	CATABOLIC_PROCESS		188	0.318796	1.2382	0.012	0.618929	1	5586	tags=39%, list=30%, signal=55%
CELL_CYCLE_GO_0007049	CELL_CYCLE_GO_0007049		294	0.309167	1.22258	0.012	0.620664	1	9524	tags=60%, list=52%, signal=121%
TRANSLATION_FACTOR_ACTIVITY_NUCLEIC_ACID_BINDING	TRANSLATION_FACTOR_ACTIVITY_NUCLEIC_ACID_BINDING		35	0.431707	1.46398	0.012024	0.392697	1	4501	tags=46%, list=24%, signal=60%
MRNA_BINDING	MRNA_BINDING		22	0.482683	1.5044	0.0121212	0.33095	0.998	7024	tags=64%, list=38%, signal=103%
AMINO_ACID_DERIVATIVE_METABOLIC_PROCESS	AMINO_ACID_DERIVATIVE_METABOLIC_PROCESS	Details ...	17	0.53023	1.59271	0.0122699	0.194341	0.963	4734	tags=59%, list=26%, signal=79%
EXTRACELLULAR_MATRIX	EXTRACELLULAR_MATRIX		85	0.366089	1.33587	0.013	0.551878	1	8527	tags=64%, list=46%, signal=118%
MITOTIC_CELL_CYCLE	MITOTIC_CELL_CYCLE		147	0.332401	1.26521	0.013	0.621573	1	9635	tags=64%, list=52%, signal=133%
CARBOHYDRATE_BINDING	CARBOHYDRATE_BINDING		50	0.401304	1.40924	0.013013	0.488837	1	4708	tags=40%, list=26%, signal=54%
INTERPHASE_OF_MITOTIC_CELL_CYCLE	INTERPHASE_OF_MITOTIC_CELL_CYCLE		60	0.381	1.36059	0.014	0.51773	1	8959	tags=63%, list=49%, signal=123%
NUCLEAR_DNA_DIRECTED_RNA_POLYMERASE_COMPLEX	NUCLEAR_DNA_DIRECTED_RNA_POLYMERASE_COMPLEX	Details ...	15	0.528042	1.55587	0.0144778	0.2776	0.989	1417	tags=33%, list=8%, signal=36%
TRANSLATION_REGULATOR_ACTIVITY	TRANSLATION_REGULATOR_ACTIVITY		36	0.43097	1.47026	0.0150451	0.406784	1	4501	tags=44%, list=24%, signal=59%
SECONDARY_ACTIVE_TRANSMEMBRANE_TRANSPORTER_ACTIVITY	SECONDARY_ACTIVE_TRANSMEMBRANE_TRANSPORTER_ACTIVITY		29	0.44065	1.44754	0.0150602	0.413412	1	4118	tags=41%, list=22%, signal=53%
PHOSPHOLIPID_BINDING	PHOSPHOLIPID_BINDING		39	0.426574	1.43996	0.016	0.41201	1	5756	tags=49%, list=31%, signal=71%
SOLUBLE_FRACTION	SOLUBLE_FRACTION		117	0.345986	1.29997	0.016	0.625263	1	8475	tags=61%, list=46%, signal=112%
ORGANELLE_ENVELOPE	ORGANELLE_ENVELOPE		162	0.325352	1.24642	0.016	0.639665	1	9716	tags=67%, list=53%, signal=140%
RNA_EXPORT_FROM_NUCLEUS	RNA_EXPORT_FROM_NUCLEUS	Details ...	18	0.508366	1.55179	0.0162272	0.274319	0.991	2177	tags=44%, list=12%, signal=50%
CELLULAR_CATABOLIC_PROCESS	CELLULAR_CATABOLIC_PROCESS		180	0.313491	1.21305	0.017	0.659976	1	6256	tags=42%, list=34%, signal=62%
MITOCHONDRION	MITOCHONDRION		312	0.299715	1.1876	0.017	0.71624	1	10065	tags=64%, list=55%, signal=139%
MITOTIC_SISTER_CHROMATID_SEGREGATION	MITOTIC_SISTER_CHROMATID_SEGREGATION		15	0.523416	1.52522	0.0175077	0.289557	0.997	5815	tags=67%, list=32%, signal=97%
EPIDERMIS_DEVELOPMENT	EPIDERMIS_DEVELOPMENT		40	0.412362	1.41925	0.019	0.466218	1	7171	tags=58%, list=39%, signal=94%
METALLOPEPTIDASE_ACTIVITY	METALLOPEPTIDASE_ACTIVITY		37	0.406682	1.37762	0.02	0.505594	1	7770	tags=70%, list=42%, signal=121%
NUCLEOLAR_PART	NUCLEOLAR_PART		18	0.498707	1.5048	0.0212982	0.342713	0.998	3322	tags=44%, list=18%, signal=54%
NUCLEOBASENUCLEOSIDENUCLEOTIDE_AND_NUCLEIC_ACID_TRANSPORT	NUCLEOBASENUCLEOSIDENUCLEOTIDE_AND_NUCLEIC_ACID_TRANSPORT		26	0.448018	1.44541	0.0221106	0.411268	1	7640	tags=65%, list=41%, signal=111%
DNA_DIRECTED_RNA_POLYMERASE_COMPLEX	DNA_DIRECTED_RNA_POLYMERASE_COMPLEX		15	0.528042	1.53723	0.0227743	0.289922	0.996	1417	tags=33%, list=8%, signal=36%
INTERPHASE	INTERPHASE		66	0.368569	1.32372	0.023	0.590175	1	8959	tags=62%, list=49%, signal=120%
NUCLEOLUS	NUCLEOLUS		110	0.341774	1.28187	0.023	0.636512	1	6774	tags=50%, list=37%, signal=79%
CHROMOSOME	CHROMOSOME		116	0.33388	1.26292	0.023	0.618313	1	6541	tags=48%, list=35%, signal=74%
MITOCHONDRIAL_PART	MITOCHONDRIAL_PART		137	0.326951	1.24177	0.023	0.626896	1	9187	tags=64%, list=50%, signal=127%
NUCLEAR_EXPORT	NUCLEAR_EXPORT		31	0.429183	1.40225	0.023023	0.509258	1	3933	tags=35%, list=21%, signal=45%
SYMPORTER_ACTIVITY	SYMPORTER_ACTIVITY		18	0.500907	1.49485	0.0233503	0.340019	0.999	4118	tags=44%, list=22%, signal=57%
RNA_POLYMERASE_COMPLEX	RNA_POLYMERASE_COMPLEX		15	0.528042	1.52887	0.0238589	0.290535	0.997	1417	tags=33%, list=8%, signal=36%
MITOCHONDRIAL_ENVELOPE	MITOCHONDRIAL_ENVELOPE		93	0.344661	1.27444	0.024	0.617094	1	9973	tags=73%, list=54%, signal=158%
ADHERENS_JUNCTION	ADHERENS_JUNCTION		22	0.470456	1.45777	0.025355	0.394773	1	6214	tags=59%, list=34%, signal=89%
ZINC_ION_BINDING	ZINC_ION_BINDING		65	0.363258	1.30405	0.029	0.624551	1	7780	tags=55%, list=42%, signal=95%
ORGANELLE_LOCALIZATION	ORGANELLE_LOCALIZATION		23	0.464831	1.4657	0.0292929	0.4108	1	5882	tags=52%, list=32%, signal=77%
ORGAN_DEVELOPMENT	ORGAN_DEVELOPMENT		452	0.282217	1.13225	0.03	0.80854	1	8725	tags=52%, list=47%, signal=97%
CELLULAR_RESPONSE_TO_STIMULUS	CELLULAR_RESPONSE_TO_STIMULUS		16	0.49559	1.46091	0.0300207	0.393429	1	7738	tags=75%, list=42%, signal=129%
TRANSMEMBRANE_RECEPTOR_PROTEIN_TYROSINE_KINASE_SIGNALING_PATHWAY	TRANSMEMBRANE_RECEPTOR_PROTEIN_TYROSINE_KINASE_SIGNALING_PATHWAY		76	0.354549	1.29301	0.032	0.621884	1	8756	tags=62%, list=47%, signal=117%
MITOSIS	MITOSIS		77	0.347324	1.26819	0.033	0.621822	1	9524	tags=66%, list=52%, signal=136%
GLYCOSAMINOGLYCAN_BINDING	GLYCOSAMINOGLYCAN_BINDING		29	0.442338	1.43064	0.0331658	0.440465	1	4708	tags=48%, list=26%, signal=65%
AMINE_CATABOLIC_PROCESS	AMINE_CATABOLIC_PROCESS		23	0.446626	1.3993	0.0342397	0.512119	1	6212	tags=48%, list=34%, signal=72%
ESTABLISHMENT_OF_ORGANELLE_LOCALIZATION	ESTABLISHMENT_OF_ORGANELLE_LOCALIZATION		17	0.489365	1.46482	0.0348361	0.401419	1	5882	tags=53%, list=32%, signal=78%
NUCLEAR_CHROMOSOME	NUCLEAR_CHROMOSOME		49	0.380577	1.32111	0.035	0.5815	1	6541	tags=55%, list=35%, signal=85%
NUCLEAR_BODY	NUCLEAR_BODY		31	0.417187	1.37797	0.039039	0.513065	1	7305	tags=58%, list=40%, signal=96%
STRUCTURAL_CONSTITUENT_OF_MUSCLE	STRUCTURAL_CONSTITUENT_OF_MUSCLE		27	0.424006	1.38234	0.0390782	0.511592	1	7473	tags=67%, list=41%, signal=112%
EXOCYTOSIS	EXOCYTOSIS		22	0.454576	1.42152	0.0393145	0.467872	1	6120	tags=55%, list=33%, signal=82%
SISTER_CHROMATID_SEGREGATION	SISTER_CHROMATID_SEGREGATION		16	0.488468	1.44385	0.0400822	0.406601	1	5815	tags=63%, list=32%, signal=91%
NUCLEAR_CHROMOSOME_PART	NUCLEAR_CHROMOSOME_PART		31	0.415476	1.36987	0.0410822	0.515546	1	4465	tags=52%, list=24%, signal=68%
TRANSFERASE_ACTIVITY_TRANSFERRING_PENTOSYL_GROUPS	TRANSFERASE_ACTIVITY_TRANSFERRING_PENTOSYL_GROUPS		19	0.460736	1.41221	0.0431211	0.48688	1	6467	tags=58%, list=35%, signal=89%
CELLULAR_LIPID_CATABOLIC_PROCESS	CELLULAR_LIPID_CATABOLIC_PROCESS		27	0.418873	1.35618	0.0443996	0.515862	1	5528	tags=52%, list=30%, signal=74%
PROTEASOME_COMPLEX	PROTEASOME_COMPLEX		22	0.444213	1.38811	0.0464178	0.504252	1	3981	tags=50%, list=22%, signal=64%
OXIDOREDUCTASE_ACTIVITY_ACTING_ON_CH_OH_GROUP_OF_DONORS	OXIDOREDUCTASE_ACTIVITY_ACTING_ON_CH_OH_GROUP_OF_DONORS		42	0.386178	1.32343	0.047	0.584341	1	5524	tags=50%, list=30%, signal=71%
BIOPOLYMER_CATABOLIC_PROCESS	BIOPOLYMER_CATABOLIC_PROCESS		103	0.333312	1.24328	0.047	0.632828	1	4818	tags=36%, list=26%, signal=48%
CENTRAL_NERVOUS_SYSTEM_DEVELOPMENT	CENTRAL_NERVOUS_SYSTEM_DEVELOPMENT		114	0.325645	1.22051	0.048	0.627348	1	8725	tags=56%, list=47%, signal=106%
VIRAL_REPRODUCTIVE_PROCESS	VIRAL_REPRODUCTIVE_PROCESS		28	0.429261	1.3679	0.0482897	0.516588	1	3527	tags=43%, list=19%, signal=53%
COLLAGEN	COLLAGEN		22	0.442787	1.3948	0.0488301	0.501521	1	8455	tags=68%, list=46%, signal=126%
BIOSYNTHETIC_PROCESS	BIOSYNTHETIC_PROCESS		417	0.280491	1.12509	0.049	0.820056	1	8498	tags=52%, list=46%, signal=94%
RESPONSE_TO_ORGANIC_SUBSTANCE	RESPONSE_TO_ORGANIC_SUBSTANCE		24	0.440668	1.39162	0.0495951	0.507145	1	8818	tags=63%, list=48%, signal=120%
REGULATION_OF_CELL_CYCLE	REGULATION_OF_CELL_CYCLE		166	0.306427	1.17074	0.05	0.744577	1	9486	tags=58%, list=51%, signal=119%
ENDOPEPTIDASE_ACTIVITY	ENDOPEPTIDASE_ACTIVITY		81	0.343106	1.24936	0.051	0.643678	1	7037	tags=51%, list=38%, signal=82%
CELL_CYCLE_PHASE	CELL_CYCLE_PHASE		161	0.306852	1.18785	0.051	0.7185	1	9524	tags=61%, list=52%, signal=125%
LIPID_CATABOLIC_PROCESS	LIPID_CATABOLIC_PROCESS		27	0.418873	1.37405	0.0514632	0.513443	1	5528	tags=52%, list=30%, signal=74%
CALCIUM_INDEPENDENT_CELL_CELL_ADHESION	CALCIUM_INDEPENDENT_CELL_CELL_ADHESION		17	0.473714	1.39788	0.0533333	0.507949	1	4614	tags=47%, list=25%, signal=63%
REGULATION_OF_MITOTIC_CELL_CYCLE	REGULATION_OF_MITOTIC_CELL_CYCLE		22	0.444823	1.38488	0.0539715	0.509366	1	8245	tags=73%, list=45%, signal=131%
MITOCHONDRIAL_INNER_MEMBRANE	MITOCHONDRIAL_INNER_MEMBRANE		63	0.358857	1.2839	0.055	0.644279	1	6461	tags=52%, list=35%, signal=80%
TRANSFERASE_ACTIVITY_TRANSFERRING_ACYL_GROUPS	TRANSFERASE_ACTIVITY_TRANSFERRING_ACYL_GROUPS		54	0.361122	1.27881	0.055	0.611458	1	4586	tags=37%, list=25%, signal=49%
DNA_REPLICATION	DNA_REPLICATION		95	0.33724	1.2425	0.056	0.627667	1	7422	tags=49%, list=40%, signal=82%
ORGANELLE_ORGANIZATION_AND_BIOGENESIS	ORGANELLE_ORGANIZATION_AND_BIOGENESIS		445	0.278587	1.11841	0.056	0.814912	1	7290	tags=44%, list=40%, signal=71%
TRANSITION_METAL_ION_BINDING	TRANSITION_METAL_ION_BINDING		85	0.335648	1.23335	0.057	0.625973	1	8940	tags=60%, list=48%, signal=116%
ENZYME_LINKED_RECEPTOR_PROTEIN_SIGNALING_PATHWAY	ENZYME_LINKED_RECEPTOR_PROTEIN_SIGNALING_PATHWAY		127	0.319823	1.20834	0.057	0.679952	1	8756	tags=57%, list=47%, signal=109%
VIRAL_INFECTIOUS_CYCLE	VIRAL_INFECTIOUS_CYCLE		24	0.431659	1.37034	0.0572864	0.521764	1	3527	tags=42%, list=19%, signal=51%
EXTRACELLULAR_MATRIX_PART	EXTRACELLULAR_MATRIX_PART		50	0.366828	1.27909	0.061	0.632582	1	9059	tags=66%, list=49%, signal=129%
ORGAN_MORPHOGENESIS	ORGAN_MORPHOGENESIS		120	0.319782	1.20455	0.061	0.683728	1	8684	tags=57%, list=47%, signal=106%
MITOCHONDRIAL_MEMBRANE	MITOCHONDRIAL_MEMBRANE		82	0.336666	1.23717	0.063	0.619808	1	9973	tags=72%, list=54%, signal=156%
ATPASE_ACTIVITY_COUPLED	ATPASE_ACTIVITY_COUPLED		86	0.334596	1.22948	0.064	0.617845	1	7984	tags=52%, list=43%, signal=92%
CONDENSED_CHROMOSOME	CONDENSED_CHROMOSOME		32	0.398393	1.32328	0.064257	0.577847	1	5285	tags=53%, list=29%, signal=74%
CALMODULIN_BINDING	CALMODULIN_BINDING		23	0.430185	1.36304	0.0646465	0.522199	1	7682	tags=70%, list=42%, signal=119%
M_PHASE_OF_MITOTIC_CELL_CYCLE	M_PHASE_OF_MITOTIC_CELL_CYCLE		80	0.335594	1.23285	0.065	0.624572	1	9635	tags=65%, list=52%, signal=136%
CELLULAR_MACROMOLECULE_CATABOLIC_PROCESS	CELLULAR_MACROMOLECULE_CATABOLIC_PROCESS		90	0.330137	1.22338	0.065	0.624126	1	6256	tags=44%, list=34%, signal=67%
PATTERN_BINDING	PATTERN_BINDING		36	0.383765	1.27909	0.0650651	0.626833	1	4708	tags=44%, list=26%, signal=60%
TRANSFERASE_ACTIVITY_TRANSFERRING_GROUPS_OTHER_THAN_AMINO_ACYL_GROUPS	TRANSFERASE_ACTIVITY_TRANSFERRING_GROUPS_OTHER_THAN_AMINO_ACYL_GROUPS		45	0.369065	1.27867	0.0650651	0.606876	1	4586	tags=38%, list=25%, signal=50%
DNA_HELICASE_ACTIVITY	DNA_HELICASE_ACTIVITY		25	0.419687	1.33993	0.0663984	0.54031	1	6017	tags=52%, list=33%, signal=77%
CARBON_OXYGEN_LYASE_ACTIVITY	CARBON_OXYGEN_LYASE_ACTIVITY		17	0.457903	1.35495	0.0667351	0.506889	1	7711	tags=71%, list=42%, signal=121%
EXOPEPTIDASE_ACTIVITY	EXOPEPTIDASE_ACTIVITY		25	0.41799	1.33473	0.0678138	0.543635	1	9346	tags=84%, list=51%, signal=170%
MYOBLAST_DIFFERENTIATION	MYOBLAST_DIFFERENTIATION		16	0.457317	1.35449	0.0687885	0.501967	1	6204	tags=63%, list=34%, signal=94%
MACROMOLECULE_CATABOLIC_PROCESS	MACROMOLECULE_CATABOLIC_PROCESS		117	0.318037	1.19313	0.069	0.708893	1	8261	tags=51%, list=45%, signal=92%
INOSITOL_OR_PHOSPHATIDYLINOSITOL_KINASE_ACTIVITY	INOSITOL_OR_PHOSPHATIDYLINOSITOL_KINASE_ACTIVITY		18	0.457178	1.36219	0.0696008	0.518458	1	6678	tags=67%, list=36%, signal=104%
MICROTUBULE_ORGANIZING_CENTER	MICROTUBULE_ORGANIZING_CENTER		61	0.35313	1.26495	0.07	0.617975	1	6964	tags=52%, list=38%, signal=84%
REGULATION_OF_DNA_REPLICATION	REGULATION_OF_DNA_REPLICATION		18	0.44958	1.37854	0.0712831	0.519825	1	7422	tags=67%, list=40%, signal=111%
TRNA_METABOLIC_PROCESS	TRNA_METABOLIC_PROCESS		19	0.443738	1.35906	0.0720081	0.517382	1	5767	tags=58%, list=31%, signal=84%
NEGATIVE_REGULATION_OF_CATALYTIC_ACTIVITY	NEGATIVE_REGULATION_OF_CATALYTIC_ACTIVITY		57	0.354262	1.24565	0.0730731	0.634303	1	9257	tags=65%, list=50%, signal=130%
PEPTIDASE_ACTIVITY	PEPTIDASE_ACTIVITY		128	0.308581	1.1706	0.074	0.741737	1	7770	tags=52%, list=42%, signal=89%
DNA_DEPENDENT_DNA_REPLICATION	DNA_DEPENDENT_DNA_REPLICATION		51	0.356671	1.2553	0.078	0.637431	1	9129	tags=65%, list=50%, signal=128%
PHOSPHOINOSITIDE_BINDING	PHOSPHOINOSITIDE_BINDING		16	0.455703	1.34712	0.0789744	0.521549	1	5756	tags=56%, list=31%, signal=82%
PHOSPHOLIPASE_ACTIVITY	PHOSPHOLIPASE_ACTIVITY		34	0.384298	1.29324	0.0810811	0.627052	1	4464	tags=44%, list=24%, signal=58%
PROTEIN_CATABOLIC_PROCESS	PROTEIN_CATABOLIC_PROCESS		63	0.344946	1.23463	0.082	0.623878	1	4818	tags=37%, list=26%, signal=49%
RNA_SPLICING_FACTOR_ACTIVITYTRANSESTERIFICATION_MECHANISM	RNA_SPLICING_FACTOR_ACTIVITYTRANSESTERIFICATION_MECHANISM		19	0.428603	1.32092	0.0822335	0.575361	1	6646	tags=53%, list=36%, signal=82%
TRANS_GOLGI_NETWORK	TRANS_GOLGI_NETWORK		17	0.451639	1.34401	0.0834192	0.529134	1	5943	tags=59%, list=32%, signal=87%
G1_PHASE	G1_PHASE		15	0.46296	1.34929	0.0835913	0.518275	1	6870	tags=60%, list=37%, signal=96%
SMALL_NUCLEAR_RIBONUCLEOPROTEIN_COMPLEX	SMALL_NUCLEAR_RIBONUCLEOPROTEIN_COMPLEX		22	0.420704	1.3032	0.0838384	0.621985	1	4620	tags=55%, list=25%, signal=73%
BRAIN_DEVELOPMENT	BRAIN_DEVELOPMENT		50	0.355923	1.24898	0.084	0.640718	1	5986	tags=44%, list=32%, signal=65%
MITOCHONDRIAL_MEMBRANE_PART	MITOCHONDRIAL_MEMBRANE_PART		51	0.351918	1.23198	0.0840841	0.617311	1	9973	tags=75%, list=54%, signal=162%
KINASE_REGULATOR_ACTIVITY	KINASE_REGULATOR_ACTIVITY		41	0.364104	1.24384	0.087	0.63429	1	6685	tags=44%, list=36%, signal=69%
REGULATION_OF_CYCLIN_DEPENDENT_PROTEIN_KINASE_ACTIVITY	REGULATION_OF_CYCLIN_DEPENDENT_PROTEIN_KINASE_ACTIVITY		38	0.377041	1.27425	0.0870871	0.612771	1	9367	tags=63%, list=51%, signal=128%
EXTRACELLULAR_REGION	EXTRACELLULAR_REGION		287	0.282853	1.11937	0.089	0.815425	1	8527	tags=51%, list=46%, signal=93%
RESPONSE_TO_STRESS	RESPONSE_TO_STRESS		417	0.274052	1.10193	0.09	0.840123	1	9012	tags=52%, list=49%, signal=99%
OXIDOREDUCTASE_ACTIVITY_GO_0016616	OXIDOREDUCTASE_ACTIVITY_GO_0016616		38	0.375906	1.27384	0.0900901	0.60945	1	5524	tags=50%, list=30%, signal=71%
PHOSPHOPROTEIN_PHOSPHATASE_ACTIVITY	PHOSPHOPROTEIN_PHOSPHATASE_ACTIVITY		78	0.329458	1.20246	0.091	0.683404	1	8859	tags=58%, list=48%, signal=111%
RIBONUCLEOPROTEIN_COMPLEX	RIBONUCLEOPROTEIN_COMPLEX		142	0.304069	1.15436	0.091	0.75821	1	7573	tags=51%, list=41%, signal=85%
PROTEIN_AMINO_ACID_DEPHOSPHORYLATION	PROTEIN_AMINO_ACID_DEPHOSPHORYLATION		60	0.343333	1.22409	0.092	0.628133	1	8930	tags=62%, list=48%, signal=119%
NUCLEOBASENUCLEOSIDENUCLEOTIDE_KINASE_ACTIVITY	NUCLEOBASENUCLEOSIDENUCLEOTIDE_KINASE_ACTIVITY		25	0.405358	1.28991	0.0923695	0.631517	1	8141	tags=64%, list=44%, signal=114%
NEGATIVE_REGULATION_OF_DNA_METABOLIC_PROCESS	NEGATIVE_REGULATION_OF_DNA_METABOLIC_PROCESS		17	0.43747	1.31221	0.0924025	0.603852	1	7422	tags=65%, list=40%, signal=108%
MEMBRANE_FUSION	MEMBRANE_FUSION		25	0.400105	1.29629	0.0924623	0.63768	1	1995	tags=28%, list=11%, signal=31%
CYTOSKELETON_ORGANIZATION_AND_BIOGENESIS	CYTOSKELETON_ORGANIZATION_AND_BIOGENESIS		194	0.295694	1.14479	0.093	0.780762	1	7479	tags=48%, list=41%, signal=80%
DNA_METABOLIC_PROCESS	DNA_METABOLIC_PROCESS		239	0.289498	1.12997	0.093	0.818256	1	7536	tags=46%, list=41%, signal=77%
SUBSTRATE_SPECIFIC_TRANSPORTER_ACTIVITY	SUBSTRATE_SPECIFIC_TRANSPORTER_ACTIVITY		299	0.280405	1.11117	0.093	0.838186	1	10257	tags=62%, list=56%, signal=137%
PROTEIN_SERINE_THREONINE_PHOSPHATASE_ACTIVITY	PROTEIN_SERINE_THREONINE_PHOSPHATASE_ACTIVITY		23	0.414092	1.30185	0.0941296	0.622388	1	8057	tags=65%, list=44%, signal=116%
FATTY_ACID_OXIDATION	FATTY_ACID_OXIDATION		16	0.452862	1.33554	0.0951396	0.546643	1	5528	tags=56%, list=30%, signal=80%
AMINE_METABOLIC_PROCESS	AMINE_METABOLIC_PROCESS		120	0.310101	1.17134	0.096	0.748469	1	7371	tags=49%, list=40%, signal=81%
ECTODERM_DEVELOPMENT	ECTODERM_DEVELOPMENT		47	0.356888	1.2459	0.097	0.637709	1	7171	tags=51%, list=39%, signal=83%
TRANSFERASE_ACTIVITY_TRANSFERRING_ALKYL_OR_ARYLOTHER_THAN_METHYLGROUPS	TRANSFERASE_ACTIVITY_TRANSFERRING_ALKYL_OR_ARYLOTHER_THAN_METHYLGROUPS		25	0.405919	1.29445	0.0971944	0.633445	1	4297	tags=48%, list=23%, signal=63%
PROTEASE_INHIBITOR_ACTIVITY	PROTEASE_INHIBITOR_ACTIVITY		17	0.439078	1.31771	0.0976362	0.584103	1	8214	tags=76%, list=45%, signal=138%
CELL_CYCLE_PROCESS	CELL_CYCLE_PROCESS		184	0.293684	1.13805	0.099	0.798668	1	9705	tags=60%, list=53%, signal=126%
COFACTOR_BIOSYNTHETIC_PROCESS	COFACTOR_BIOSYNTHETIC_PROCESS		21	0.417472	1.30887	0.0993915	0.613911	1	8294	tags=76%, list=45%, signal=138%
POSITIVE_REGULATION_OF_PHOSPHATE_METABOLIC_PROCESS	POSITIVE_REGULATION_OF_PHOSPHATE_METABOLIC_PROCESS		20	0.418012	1.28085	0.0997963	0.63582	1	6249	tags=50%, list=34%, signal=76%
CARBOHYDRATE_BIOSYNTHETIC_PROCESS	CARBOHYDRATE_BIOSYNTHETIC_PROCESS		44	0.363765	1.24448	0.101101	0.635487	1	6830	tags=48%, list=37%, signal=76%
NITROGEN_COMPOUND_CATABOLIC_PROCESS	NITROGEN_COMPOUND_CATABOLIC_PROCESS		25	0.403904	1.28716	0.101406	0.639435	1	6212	tags=44%, list=34%, signal=66%
CHROMOSOME_SEGREGATION	CHROMOSOME_SEGREGATION		31	0.381866	1.26991	0.104313	0.618539	1	7125	tags=55%, list=39%, signal=89%
DEPHOSPHORYLATION	DEPHOSPHORYLATION		67	0.335021	1.20133	0.107	0.685204	1	5462	tags=42%, list=30%, signal=59%
CARBOXYLESTERASE_ACTIVITY	CARBOXYLESTERASE_ACTIVITY		21	0.412081	1.28224	0.107505	0.640668	1	6319	tags=52%, list=34%, signal=80%
RIBONUCLEASE_ACTIVITY	RIBONUCLEASE_ACTIVITY		19	0.426485	1.29363	0.107692	0.631414	1	1482	tags=37%, list=8%, signal=40%
AMINO_ACID_CATABOLIC_PROCESS	AMINO_ACID_CATABOLIC_PROCESS		21	0.409106	1.27898	0.108519	0.616114	1	6212	tags=43%, list=34%, signal=65%
ENZYME_INHIBITOR_ACTIVITY	ENZYME_INHIBITOR_ACTIVITY		88	0.322099	1.17775	0.11	0.732209	1	9776	tags=66%, list=53%, signal=140%
AMINO_ACID_AND_DERIVATIVE_METABOLIC_PROCESS	AMINO_ACID_AND_DERIVATIVE_METABOLIC_PROCESS		87	0.318566	1.17275	0.112	0.748551	1	7343	tags=49%, list=40%, signal=82%
EXCRETION	EXCRETION		19	0.418607	1.28262	0.11214	0.644817	1	9873	tags=84%, list=54%, signal=181%
PROTEIN_HETERODIMERIZATION_ACTIVITY	PROTEIN_HETERODIMERIZATION_ACTIVITY		66	0.336171	1.20082	0.114	0.68414	1	9805	tags=67%, list=53%, signal=142%
NUCLEOPLASM_PART	NUCLEOPLASM_PART		198	0.287845	1.12175	0.115	0.820127	1	5208	tags=34%, list=28%, signal=47%
MONOOXYGENASE_ACTIVITY	MONOOXYGENASE_ACTIVITY		15	0.443145	1.28608	0.118852	0.638719	1	5018	tags=53%, list=27%, signal=73%
ANION_TRANSMEMBRANE_TRANSPORTER_ACTIVITY	ANION_TRANSMEMBRANE_TRANSPORTER_ACTIVITY		30	0.379572	1.25382	0.119	0.635316	1	7009	tags=50%, list=38%, signal=81%
MACROMOLECULAR_COMPLEX_ASSEMBLY	MACROMOLECULAR_COMPLEX_ASSEMBLY		259	0.282466	1.11713	0.119	0.819191	1	5996	tags=40%, list=33%, signal=58%
PROTEIN_KINASE_REGULATOR_ACTIVITY	PROTEIN_KINASE_REGULATOR_ACTIVITY		35	0.372419	1.24318	0.12012	0.628903	1	6685	tags=46%, list=36%, signal=72%
VIRAL_REPRODUCTION	VIRAL_REPRODUCTION		31	0.374861	1.23262	0.121853	0.617886	1	3527	tags=39%, list=19%, signal=48%
CELL_PROJECTION_BIOGENESIS	CELL_PROJECTION_BIOGENESIS		24	0.392754	1.26818	0.121976	0.616832	1	5611	tags=46%, list=30%, signal=66%
AMINO_ACID_METABOLIC_PROCESS	AMINO_ACID_METABOLIC_PROCESS		70	0.327149	1.18307	0.122	0.728902	1	7136	tags=50%, list=39%, signal=81%
CONDENSED_NUCLEAR_CHROMOSOME	CONDENSED_NUCLEAR_CHROMOSOME		17	0.433455	1.29483	0.122574	0.638339	1	6192	tags=65%, list=34%, signal=97%
EXTRINSIC_TO_MEMBRANE	EXTRINSIC_TO_MEMBRANE		19	0.416953	1.27898	0.123218	0.621688	1	4678	tags=47%, list=25%, signal=63%
DNA_DEPENDENT_ATPASE_ACTIVITY	DNA_DEPENDENT_ATPASE_ACTIVITY		22	0.405942	1.28036	0.124368	0.632197	1	3684	tags=36%, list=20%, signal=45%
RIBOSOME	RIBOSOME		38	0.363043	1.23889	0.125	0.624005	1	4311	tags=39%, list=23%, signal=51%
METALLOENDOPEPTIDASE_ACTIVITY	METALLOENDOPEPTIDASE_ACTIVITY		20	0.414504	1.26112	0.127162	0.622761	1	7037	tags=65%, list=38%, signal=105%
ORGANELLE_INNER_MEMBRANE	ORGANELLE_INNER_MEMBRANE		70	0.326708	1.18091	0.128	0.722283	1	6571	tags=49%, list=36%, signal=75%
HEPARIN_BINDING	HEPARIN_BINDING		19	0.414261	1.26753	0.129328	0.615255	1	2501	tags=37%, list=14%, signal=43%
CELLULAR_RESPIRATION	CELLULAR_RESPIRATION		19	0.413565	1.26025	0.130658	0.621991	1	5605	tags=53%, list=30%, signal=76%
POSITIVE_REGULATION_OF_I_KAPPAB_KINASE_NF_KAPPAB_CASCADE	POSITIVE_REGULATION_OF_I_KAPPAB_KINASE_NF_KAPPAB_CASCADE		81	0.322169	1.17095	0.131	0.746955	1	7222	tags=44%, list=39%, signal=73%
UNFOLDED_PROTEIN_BINDING	UNFOLDED_PROTEIN_BINDING		40	0.355627	1.20823	0.131394	0.676621	1	6806	tags=52%, list=37%, signal=83%
STEROID_HORMONE_RECEPTOR_SIGNALING_PATHWAY	STEROID_HORMONE_RECEPTOR_SIGNALING_PATHWAY		20	0.401083	1.2417	0.131846	0.622963	1	3576	tags=40%, list=19%, signal=50%
CHEMOKINE_RECEPTOR_BINDING	CHEMOKINE_RECEPTOR_BINDING		15	0.428027	1.25894	0.133891	0.623504	1	8300	tags=60%, list=45%, signal=109%
CATION_BINDING	CATION_BINDING		161	0.290008	1.12003	0.135	0.817659	1	9454	tags=56%, list=51%, signal=114%
ELECTRON_CARRIER_ACTIVITY	ELECTRON_CARRIER_ACTIVITY		64	0.331904	1.18905	0.138	0.719485	1	8488	tags=56%, list=46%, signal=104%
LIPID_TRANSPORTER_ACTIVITY	LIPID_TRANSPORTER_ACTIVITY		20	0.401038	1.24939	0.138071	0.648385	1	10404	tags=85%, list=56%, signal=195%
TRANSCRIPTION_FROM_RNA_POLYMERASE_III_PROMOTER	TRANSCRIPTION_FROM_RNA_POLYMERASE_III_PROMOTER		16	0.426604	1.26297	0.140673	0.623052	1	4085	tags=38%, list=22%, signal=48%
DNA_INTEGRITY_CHECKPOINT	DNA_INTEGRITY_CHECKPOINT		22	0.400084	1.24849	0.140974	0.638754	1	8815	tags=68%, list=48%, signal=130%
LIPID_BINDING	LIPID_BINDING		69	0.325772	1.16675	0.141	0.748306	1	6903	tags=48%, list=37%, signal=76%
ANGIOGENESIS	ANGIOGENESIS		42	0.352681	1.20404	0.142142	0.682725	1	8684	tags=64%, list=47%, signal=121%
SUBSTRATE_SPECIFIC_TRANSMEMBRANE_TRANSPORTER_ACTIVITY	SUBSTRATE_SPECIFIC_TRANSMEMBRANE_TRANSPORTER_ACTIVITY		263	0.277774	1.0986	0.145	0.84454	1	10314	tags=62%, list=56%, signal=138%
NERVOUS_SYSTEM_DEVELOPMENT	NERVOUS_SYSTEM_DEVELOPMENT		335	0.274246	1.08911	0.145	0.864506	1	8725	tags=50%, list=47%, signal=93%
SENSORY_PERCEPTION	SENSORY_PERCEPTION		135	0.297543	1.13412	0.146	0.807756	1	9499	tags=56%, list=52%, signal=115%
ONE_CARBON_COMPOUND_METABOLIC_PROCESS	ONE_CARBON_COMPOUND_METABOLIC_PROCESS		26	0.380742	1.23026	0.146881	0.621904	1	4248	tags=38%, list=23%, signal=50%
MUSCLE_DEVELOPMENT	MUSCLE_DEVELOPMENT		83	0.311139	1.14281	0.152	0.78537	1	10134	tags=66%, list=55%, signal=146%
CHROMATIN	CHROMATIN		33	0.366071	1.2281	0.152457	0.620636	1	2867	tags=33%, list=16%, signal=39%
SEQUENCE_SPECIFIC_DNA_BINDING	SEQUENCE_SPECIFIC_DNA_BINDING		54	0.332991	1.17212	0.154	0.747999	1	5996	tags=43%, list=33%, signal=63%
EXTRACELLULAR_REGION_PART	EXTRACELLULAR_REGION_PART		220	0.281664	1.09803	0.154	0.842253	1	8527	tags=51%, list=46%, signal=94%
TRANSFERASE_ACTIVITY_TRANSFERRING_ONE_CARBON_GROUPS	TRANSFERASE_ACTIVITY_TRANSFERRING_ONE_CARBON_GROUPS		35	0.358657	1.19939	0.154309	0.68399	1	4619	tags=43%, list=25%, signal=57%
HISTONE_ACETYLTRANSFERASE_ACTIVITY	HISTONE_ACETYLTRANSFERASE_ACTIVITY		15	0.427618	1.23915	0.154725	0.626776	1	6975	tags=53%, list=38%, signal=86%
RNA_SPLICINGVIA_TRANSESTERIFICATION_REACTIONS	RNA_SPLICINGVIA_TRANSESTERIFICATION_REACTIONS		34	0.36325	1.20742	0.155086	0.676926	1	5745	tags=50%, list=31%, signal=72%
S_ADENOSYLMETHIONINE_DEPENDENT_METHYLTRANSFERASE_ACTIVITY	S_ADENOSYLMETHIONINE_DEPENDENT_METHYLTRANSFERASE_ACTIVITY		21	0.404539	1.24734	0.155804	0.639715	1	4619	tags=48%, list=25%, signal=63%
ION_TRANSMEMBRANE_TRANSPORTER_ACTIVITY	ION_TRANSMEMBRANE_TRANSPORTER_ACTIVITY		205	0.283328	1.10139	0.156	0.834816	1	10314	tags=61%, list=56%, signal=138%
TRANSMEMBRANE_TRANSPORTER_ACTIVITY	TRANSMEMBRANE_TRANSPORTER_ACTIVITY		289	0.273792	1.08596	0.156	0.860325	1	10314	tags=61%, list=56%, signal=136%
LIPASE_ACTIVITY	LIPASE_ACTIVITY		37	0.357538	1.187	0.158475	0.715388	1	4824	tags=43%, list=26%, signal=58%
REGULATION_OF_I_KAPPAB_KINASE_NF_KAPPAB_CASCADE	REGULATION_OF_I_KAPPAB_KINASE_NF_KAPPAB_CASCADE		85	0.314547	1.15495	0.159	0.761656	1	7222	tags=44%, list=39%, signal=71%
CONTRACTILE_FIBER_PART	CONTRACTILE_FIBER_PART		19	0.402137	1.22687	0.159757	0.618628	1	7182	tags=63%, list=39%, signal=103%
NEGATIVE_REGULATION_OF_MAP_KINASE_ACTIVITY	NEGATIVE_REGULATION_OF_MAP_KINASE_ACTIVITY		17	0.410284	1.22953	0.161885	0.621427	1	8222	tags=65%, list=45%, signal=117%
VIRAL_GENOME_REPLICATION	VIRAL_GENOME_REPLICATION		15	0.422123	1.23513	0.167689	0.625583	1	6120	tags=53%, list=33%, signal=80%
MITOCHONDRION_ORGANIZATION_AND_BIOGENESIS	MITOCHONDRION_ORGANIZATION_AND_BIOGENESIS		45	0.335736	1.16847	0.17017	0.749629	1	10007	tags=71%, list=54%, signal=155%
OXIDOREDUCTASE_ACTIVITY_ACTING_ON_THE_ALDEHYDE_OR_OXO_GROUP_OF_DONORS	OXIDOREDUCTASE_ACTIVITY_ACTING_ON_THE_ALDEHYDE_OR_OXO_GROUP_OF_DONORS		19	0.4016	1.22287	0.171079	0.622918	1	9995	tags=74%, list=54%, signal=161%
DNA_REPLICATION_INITIATION	DNA_REPLICATION_INITIATION		15	0.425198	1.24154	0.17134	0.619558	1	8959	tags=73%, list=49%, signal=143%
MRNA_METABOLIC_PROCESS	MRNA_METABOLIC_PROCESS		82	0.31064	1.13584	0.178	0.804531	1	5048	tags=37%, list=27%, signal=50%
RESPONSE_TO_CHEMICAL_STIMULUS	RESPONSE_TO_CHEMICAL_STIMULUS		223	0.277856	1.08914	0.179	0.867026	1	8419	tags=49%, list=46%, signal=90%
HISTONE_DEACETYLASE_COMPLEX	HISTONE_DEACETYLASE_COMPLEX		20	0.392765	1.2235	0.185598	0.627276	1	8696	tags=60%, list=47%, signal=113%
M_PHASE	M_PHASE		106	0.30012	1.12159	0.186	0.817994	1	9635	tags=62%, list=52%, signal=130%
INFLAMMATORY_RESPONSE	INFLAMMATORY_RESPONSE		83	0.309348	1.12639	0.187	0.831692	1	9012	tags=52%, list=49%, signal=101%
HORMONE_RECEPTOR_BINDING	HORMONE_RECEPTOR_BINDING		28	0.362085	1.19034	0.189759	0.716028	1	4903	tags=46%, list=27%, signal=63%
NUCLEAR_PORE	NUCLEAR_PORE		31	0.356372	1.18236	0.189759	0.725459	1	7381	tags=55%, list=40%, signal=91%
POSITIVE_REGULATION_OF_CELL_CYCLE	POSITIVE_REGULATION_OF_CELL_CYCLE		15	0.419806	1.22775	0.190722	0.618452	1	9367	tags=80%, list=51%, signal=162%
VASCULATURE_DEVELOPMENT	VASCULATURE_DEVELOPMENT		49	0.335737	1.16591	0.191	0.742597	1	8684	tags=59%, list=47%, signal=112%
GLUTAMATE_RECEPTOR_ACTIVITY	GLUTAMATE_RECEPTOR_ACTIVITY		17	0.403726	1.20077	0.191837	0.680689	1	6761	tags=59%, list=37%, signal=93%
TRANSFORMING_GROWTH_FACTOR_BETA_RECEPTOR_SIGNALING_PATHWAY	TRANSFORMING_GROWTH_FACTOR_BETA_RECEPTOR_SIGNALING_PATHWAY		32	0.355991	1.18567	0.19196	0.718888	1	7600	tags=56%, list=41%, signal=96%
TRANSMEMBRANE_RECEPTOR_PROTEIN_TYROSINE_KINASE_ACTIVITY	TRANSMEMBRANE_RECEPTOR_PROTEIN_TYROSINE_KINASE_ACTIVITY		41	0.340501	1.16647	0.194	0.74642	1	7056	tags=51%, list=38%, signal=83%
GENERATION_OF_PRECURSOR_METABOLITES_AND_ENERGY	GENERATION_OF_PRECURSOR_METABOLITES_AND_ENERGY		97	0.301623	1.12254	0.198	0.821975	1	5994	tags=38%, list=33%, signal=56%
CELLULAR_CARBOHYDRATE_METABOLIC_PROCESS	CELLULAR_CARBOHYDRATE_METABOLIC_PROCESS		108	0.294034	1.11159	0.198	0.838802	1	7791	tags=50%, list=42%, signal=86%
PROTEOGLYCAN_METABOLIC_PROCESS	PROTEOGLYCAN_METABOLIC_PROCESS		19	0.391456	1.19805	0.198161	0.687064	1	7088	tags=53%, list=38%, signal=85%
TRANSMEMBRANE_RECEPTOR_PROTEIN_SERINE_THREONINE_KINASE_SIGNALING_PATHWAY	TRANSMEMBRANE_RECEPTOR_PROTEIN_SERINE_THREONINE_KINASE_SIGNALING_PATHWAY		43	0.337922	1.16498	0.2	0.734179	1	7602	tags=53%, list=41%, signal=91%
COFACTOR_METABOLIC_PROCESS	COFACTOR_METABOLIC_PROCESS		47	0.330877	1.14962	0.2	0.767353	1	9349	tags=68%, list=51%, signal=138%
ATPASE_ACTIVITY_COUPLED_TO_MOVEMENT_OF_SUBSTANCES	ATPASE_ACTIVITY_COUPLED_TO_MOVEMENT_OF_SUBSTANCES		35	0.350115	1.16501	0.201201	0.737316	1	7667	tags=54%, list=42%, signal=93%
APICAL_JUNCTION_COMPLEX	APICAL_JUNCTION_COMPLEX		29	0.361875	1.17876	0.201207	0.730184	1	3265	tags=31%, list=18%, signal=38%
HETEROCYCLE_METABOLIC_PROCESS	HETEROCYCLE_METABOLIC_PROCESS		21	0.38521	1.18866	0.201417	0.717933	1	9117	tags=67%, list=49%, signal=132%
CELLULAR_PROTEIN_CATABOLIC_PROCESS	CELLULAR_PROTEIN_CATABOLIC_PROCESS		55	0.325648	1.15015	0.207	0.76778	1	4818	tags=36%, list=26%, signal=49%
CELLULAR_COMPONENT_ASSEMBLY	CELLULAR_COMPONENT_ASSEMBLY		274	0.272039	1.07373	0.207	0.885775	1	5996	tags=39%, list=33%, signal=57%
APICOLATERAL_PLASMA_MEMBRANE	APICOLATERAL_PLASMA_MEMBRANE		29	0.361875	1.17766	0.207831	0.729163	1	3265	tags=31%, list=18%, signal=38%
CYTOKINE_ACTIVITY	CYTOKINE_ACTIVITY		47	0.328076	1.14331	0.211	0.785957	1	8477	tags=53%, list=46%, signal=98%
METHYLTRANSFERASE_ACTIVITY	METHYLTRANSFERASE_ACTIVITY		34	0.350855	1.16332	0.211423	0.733173	1	10702	tags=76%, list=58%, signal=182%
INTRACELLULAR_RECEPTOR_MEDIATED_SIGNALING_PATHWAY	INTRACELLULAR_RECEPTOR_MEDIATED_SIGNALING_PATHWAY		21	0.384038	1.18283	0.212183	0.726444	1	3576	tags=38%, list=19%, signal=47%
MITOCHONDRIAL_RESPIRATORY_CHAIN	MITOCHONDRIAL_RESPIRATORY_CHAIN		23	0.376537	1.18177	0.212851	0.724881	1	5605	tags=43%, list=30%, signal=62%
PROTEOLYSIS	PROTEOLYSIS		154	0.283949	1.08878	0.213	0.860875	1	5915	tags=38%, list=32%, signal=56%
DNA_DAMAGE_CHECKPOINT	DNA_DAMAGE_CHECKPOINT		18	0.39223	1.18129	0.213701	0.723793	1	5027	tags=44%, list=27%, signal=61%
REGULATION_OF_PHOSPHORYLATION	REGULATION_OF_PHOSPHORYLATION		36	0.347526	1.1578	0.214429	0.752923	1	6685	tags=44%, list=36%, signal=70%
BASOLATERAL_PLASMA_MEMBRANE	BASOLATERAL_PLASMA_MEMBRANE		32	0.348114	1.15833	0.214859	0.753293	1	6714	tags=47%, list=36%, signal=74%
DNA_PACKAGING	DNA_PACKAGING		31	0.352862	1.16504	0.216433	0.740517	1	8696	tags=58%, list=47%, signal=110%
PROTEIN_OLIGOMERIZATION	PROTEIN_OLIGOMERIZATION		34	0.34974	1.15469	0.217435	0.759842	1	3538	tags=35%, list=19%, signal=44%
REGULATION_OF_DNA_METABOLIC_PROCESS	REGULATION_OF_DNA_METABOLIC_PROCESS		42	0.332582	1.14663	0.219219	0.774254	1	7422	tags=48%, list=40%, signal=80%
NUCLEOCYTOPLASMIC_TRANSPORT	NUCLEOCYTOPLASMIC_TRANSPORT		81	0.302639	1.10346	0.22	0.842951	1	6985	tags=43%, list=38%, signal=69%
GTP_BINDING	GTP_BINDING		43	0.330214	1.13366	0.22022	0.807133	1	6619	tags=47%, list=36%, signal=72%
ACTIVE_TRANSMEMBRANE_TRANSPORTER_ACTIVITY	ACTIVE_TRANSMEMBRANE_TRANSPORTER_ACTIVITY		95	0.299112	1.1064	0.221	0.838165	1	8703	tags=54%, list=47%, signal=101%
ION_BINDING	ION_BINDING		213	0.275223	1.0765	0.221	0.880605	1	9454	tags=54%, list=51%, signal=109%
ATPASE_ACTIVITY_COUPLED_TO_TRANSMEMBRANE_MOVEMENT_OF_IONS	ATPASE_ACTIVITY_COUPLED_TO_TRANSMEMBRANE_MOVEMENT_OF_IONS		21	0.383138	1.17282	0.222447	0.751812	1	7511	tags=57%, list=41%, signal=96%
RECEPTOR_BINDING	RECEPTOR_BINDING		255	0.271044	1.06799	0.226	0.889551	1	8761	tags=51%, list=48%, signal=96%
REGULATION_OF_CATALYTIC_ACTIVITY	REGULATION_OF_CATALYTIC_ACTIVITY		235	0.272662	1.07098	0.227	0.880629	1	9740	tags=57%, list=53%, signal=119%
REGULATION_OF_CELL_MIGRATION	REGULATION_OF_CELL_MIGRATION		23	0.372391	1.15988	0.227593	0.748028	1	7321	tags=57%, list=40%, signal=94%
ACETYLTRANSFERASE_ACTIVITY	ACETYLTRANSFERASE_ACTIVITY		23	0.368986	1.16717	0.228977	0.749557	1	4586	tags=35%, list=25%, signal=46%
PROTEIN_MODIFICATION_BY_SMALL_PROTEIN_CONJUGATION	PROTEIN_MODIFICATION_BY_SMALL_PROTEIN_CONJUGATION		43	0.33178	1.14075	0.231231	0.787116	1	8685	tags=53%, list=47%, signal=101%
REGULATION_OF_PROTEIN_AMINO_ACID_PHOSPHORYLATION	REGULATION_OF_PROTEIN_AMINO_ACID_PHOSPHORYLATION		21	0.377817	1.16541	0.231621	0.741803	1	6685	tags=48%, list=36%, signal=75%
REGULATION_OF_TRANSLATION	REGULATION_OF_TRANSLATION		75	0.304481	1.10826	0.232	0.833652	1	3372	tags=28%, list=18%, signal=34%
POSITIVE_REGULATION_OF_PROTEIN_MODIFICATION_PROCESS	POSITIVE_REGULATION_OF_PROTEIN_MODIFICATION_PROCESS		22	0.372316	1.16335	0.232089	0.736259	1	6249	tags=41%, list=34%, signal=62%
GTPASE_ACTIVITY	GTPASE_ACTIVITY		90	0.298875	1.11056	0.233	0.838577	1	6680	tags=43%, list=36%, signal=68%
REGULATION_OF_CELLULAR_PROTEIN_METABOLIC_PROCESS	REGULATION_OF_CELLULAR_PROTEIN_METABOLIC_PROCESS		134	0.287209	1.09018	0.233	0.864266	1	3372	tags=27%, list=18%, signal=33%
ANATOMICAL_STRUCTURE_FORMATION	ANATOMICAL_STRUCTURE_FORMATION		50	0.321019	1.12146	0.236236	0.815661	1	8684	tags=58%, list=47%, signal=109%
CASPASE_ACTIVATION	CASPASE_ACTIVATION		20	0.374386	1.15713	0.237854	0.7531	1	5663	tags=45%, list=31%, signal=65%
TRANSCRIPTION_FACTOR_ACTIVITY	TRANSCRIPTION_FACTOR_ACTIVITY		285	0.269159	1.05938	0.238	0.898791	1	9913	tags=59%, list=54%, signal=126%
ENDOSOME_TRANSPORT	ENDOSOME_TRANSPORT		22	0.368407	1.15261	0.240685	0.761074	1	8353	tags=64%, list=45%, signal=116%
HYDROLASE_ACTIVITY_ACTING_ON_ACID_ANHYDRIDESCATALYZING_TRANSMEMBRANE_MOVEMENT_OF_SUBSTANCES	HYDROLASE_ACTIVITY_ACTING_ON_ACID_ANHYDRIDESCATALYZING_TRANSMEMBRANE_MOVEMENT_OF_SUBSTANCES		34	0.341124	1.13453	0.241483	0.808623	1	7667	tags=53%, list=42%, signal=90%
GUANYL_NUCLEOTIDE_BINDING	GUANYL_NUCLEOTIDE_BINDING		44	0.326503	1.12515	0.243243	0.822769	1	6619	tags=45%, list=36%, signal=71%
OXIDOREDUCTASE_ACTIVITY	OXIDOREDUCTASE_ACTIVITY		224	0.274445	1.06795	0.244	0.887237	1	8488	tags=51%, list=46%, signal=93%
BASEMENT_MEMBRANE	BASEMENT_MEMBRANE		33	0.341728	1.13264	0.24498	0.809562	1	9059	tags=64%, list=49%, signal=125%
PROTON_TRANSPORTING_TWO_SECTOR_ATPASE_COMPLEX	PROTON_TRANSPORTING_TWO_SECTOR_ATPASE_COMPLEX		15	0.397493	1.16608	0.245088	0.74508	1	9873	tags=80%, list=54%, signal=172%
RNA_SPLICING	RNA_SPLICING		89	0.296609	1.09258	0.246	0.86437	1	4660	tags=36%, list=25%, signal=48%
CHROMATIN_REMODELING_COMPLEX	CHROMATIN_REMODELING_COMPLEX		16	0.390959	1.16443	0.247697	0.733781	1	2470	tags=31%, list=13%, signal=36%
AEROBIC_RESPIRATION	AEROBIC_RESPIRATION		15	0.400269	1.16834	0.249228	0.74689	1	5605	tags=53%, list=30%, signal=77%
CELL_DIVISION	CELL_DIVISION		19	0.380915	1.15222	0.250765	0.759894	1	8774	tags=63%, list=48%, signal=120%
CELLULAR_CARBOHYDRATE_CATABOLIC_PROCESS	CELLULAR_CARBOHYDRATE_CATABOLIC_PROCESS		17	0.381551	1.14264	0.251272	0.783088	1	7791	tags=65%, list=42%, signal=112%
SULFUR_COMPOUND_BIOSYNTHETIC_PROCESS	SULFUR_COMPOUND_BIOSYNTHETIC_PROCESS		16	0.392071	1.15339	0.255187	0.760302	1	6830	tags=50%, list=37%, signal=79%
NUCLEOTIDE_EXCISION_REPAIR	NUCLEOTIDE_EXCISION_REPAIR		19	0.3787	1.14955	0.255319	0.764517	1	6541	tags=42%, list=35%, signal=65%
SKELETAL_DEVELOPMENT	SKELETAL_DEVELOPMENT		83	0.299945	1.09769	0.256	0.841285	1	7613	tags=49%, list=41%, signal=84%
CYCLIC_NUCLEOTIDE_MEDIATED_SIGNALING	CYCLIC_NUCLEOTIDE_MEDIATED_SIGNALING		76	0.303144	1.09818	0.258	0.844218	1	11915	tags=75%, list=65%, signal=211%
CARBOXYLIC_ACID_METABOLIC_PROCESS	CARBOXYLIC_ACID_METABOLIC_PROCESS		147	0.280107	1.07402	0.259	0.889327	1	8271	tags=50%, list=45%, signal=91%
NUCLEOPLASM	NUCLEOPLASM		258	0.265808	1.05148	0.265	0.893011	1	7536	tags=43%, list=41%, signal=72%
REPRODUCTIVE_PROCESS	REPRODUCTIVE_PROCESS		104	0.287951	1.0854	0.267	0.860684	1	3621	tags=30%, list=20%, signal=37%
CELLULAR_PROTEIN_COMPLEX_ASSEMBLY	CELLULAR_PROTEIN_COMPLEX_ASSEMBLY		32	0.333152	1.11387	0.268	0.831824	1	9134	tags=63%, list=50%, signal=124%
LIGAND_DEPENDENT_NUCLEAR_RECEPTOR_ACTIVITY	LIGAND_DEPENDENT_NUCLEAR_RECEPTOR_ACTIVITY		25	0.356335	1.12271	0.268612	0.824102	1	6474	tags=52%, list=35%, signal=80%
PROTEIN_IMPORT_INTO_NUCLEUS	PROTEIN_IMPORT_INTO_NUCLEUS		44	0.32066	1.1047	0.269539	0.838937	1	6985	tags=48%, list=38%, signal=77%
EXTRACELLULAR_MATRIX_STRUCTURAL_CONSTITUENT	EXTRACELLULAR_MATRIX_STRUCTURAL_CONSTITUENT		22	0.361107	1.12589	0.269857	0.83134	1	10384	tags=82%, list=56%, signal=187%
CARBOHYDRATE_CATABOLIC_PROCESS	CARBOHYDRATE_CATABOLIC_PROCESS		17	0.381551	1.14863	0.270021	0.766493	1	7791	tags=65%, list=42%, signal=112%
PROTEIN_UBIQUITINATION	PROTEIN_UBIQUITINATION		40	0.325749	1.11018	0.27027	0.83195	1	8685	tags=52%, list=47%, signal=99%
CENTROSOME	CENTROSOME		53	0.313163	1.10167	0.27027	0.838817	1	9458	tags=60%, list=51%, signal=124%
CELL_SUBSTRATE_ADHERENS_JUNCTION	CELL_SUBSTRATE_ADHERENS_JUNCTION		16	0.387298	1.13803	0.271694	0.795576	1	6214	tags=50%, list=34%, signal=75%
G_PROTEIN_SIGNALING_COUPLED_TO_CYCLIC_NUCLEOTIDE_SECOND_MESSENGER	G_PROTEIN_SIGNALING_COUPLED_TO_CYCLIC_NUCLEOTIDE_SECOND_MESSENGER		74	0.300844	1.09238	0.272	0.862763	1	11915	tags=74%, list=65%, signal=209%
PORE_COMPLEX	PORE_COMPLEX		34	0.337307	1.12037	0.272545	0.818668	1	9716	tags=68%, list=53%, signal=143%
NUCLEASE_ACTIVITY	NUCLEASE_ACTIVITY		43	0.322873	1.11043	0.273	0.836353	1	7354	tags=51%, list=40%, signal=85%
N_ACETYLTRANSFERASE_ACTIVITY	N_ACETYLTRANSFERASE_ACTIVITY		19	0.367718	1.12753	0.274669	0.828735	1	6975	tags=47%, list=38%, signal=76%
INTEGRIN_BINDING	INTEGRIN_BINDING		24	0.357666	1.14262	0.274747	0.780046	1	6499	tags=50%, list=35%, signal=77%
RESPONSE_TO_WOUNDING	RESPONSE_TO_WOUNDING		129	0.280898	1.06884	0.275	0.889795	1	7568	tags=44%, list=41%, signal=74%
TIGHT_JUNCTION	TIGHT_JUNCTION		26	0.351331	1.12324	0.275654	0.824153	1	3265	tags=31%, list=18%, signal=37%
REGULATION_OF_PROTEIN_METABOLIC_PROCESS	REGULATION_OF_PROTEIN_METABOLIC_PROCESS		143	0.280821	1.07269	0.276	0.878711	1	3372	tags=26%, list=18%, signal=31%
TRANSMEMBRANE_RECEPTOR_PROTEIN_KINASE_ACTIVITY	TRANSMEMBRANE_RECEPTOR_PROTEIN_KINASE_ACTIVITY		49	0.319319	1.09696	0.278	0.842692	1	7602	tags=53%, list=41%, signal=90%
COENZYME_METABOLIC_PROCESS	COENZYME_METABOLIC_PROCESS		32	0.339131	1.11852	0.28028	0.817267	1	9714	tags=72%, list=53%, signal=152%
CELL_FRACTION	CELL_FRACTION		376	0.261669	1.04809	0.281	0.885997	1	8475	tags=49%, list=46%, signal=89%
ENERGY_DERIVATION_BY_OXIDATION_OF_ORGANIC_COMPOUNDS	ENERGY_DERIVATION_BY_OXIDATION_OF_ORGANIC_COMPOUNDS		33	0.3368	1.10758	0.282849	0.834529	1	5605	tags=39%, list=30%, signal=56%
CHROMATIN_BINDING	CHROMATIN_BINDING		30	0.344106	1.12586	0.283567	0.828322	1	4493	tags=40%, list=24%, signal=53%
PROTEIN_KINASE_INHIBITOR_ACTIVITY	PROTEIN_KINASE_INHIBITOR_ACTIVITY		21	0.363063	1.12239	0.286727	0.819675	1	10926	tags=71%, list=59%, signal=175%
REGULATION_OF_PROTEIN_MODIFICATION_PROCESS	REGULATION_OF_PROTEIN_MODIFICATION_PROCESS		35	0.337334	1.11576	0.287575	0.823928	1	6685	tags=43%, list=36%, signal=67%
SPINDLE_MICROTUBULE	SPINDLE_MICROTUBULE		15	0.385331	1.12564	0.288681	0.826386	1	8358	tags=60%, list=45%, signal=110%
RESPONSE_TO_OXIDATIVE_STRESS	RESPONSE_TO_OXIDATIVE_STRESS		41	0.32265	1.10166	0.289289	0.836081	1	8339	tags=54%, list=45%, signal=98%
GLUCOSE_METABOLIC_PROCESS	GLUCOSE_METABOLIC_PROCESS		24	0.352412	1.1233	0.289579	0.826966	1	8988	tags=63%, list=49%, signal=122%
CYSTEINE_TYPE_ENDOPEPTIDASE_ACTIVITY	CYSTEINE_TYPE_ENDOPEPTIDASE_ACTIVITY		34	0.329738	1.09957	0.28987	0.842126	1	5915	tags=41%, list=32%, signal=61%
CHROMOSOME_ORGANIZATION_AND_BIOGENESIS	CHROMOSOME_ORGANIZATION_AND_BIOGENESIS		116	0.286974	1.07114	0.291	0.882261	1	7341	tags=41%, list=40%, signal=67%
NUCLEAR_HORMONE_RECEPTOR_BINDING	NUCLEAR_HORMONE_RECEPTOR_BINDING		27	0.341942	1.10898	0.291037	0.832724	1	4903	tags=44%, list=27%, signal=60%
NUCLEAR_TRANSPORT	NUCLEAR_TRANSPORT		82	0.29602	1.08644	0.292	0.865555	1	6985	tags=43%, list=38%, signal=68%
SKELETAL_MUSCLE_DEVELOPMENT	SKELETAL_MUSCLE_DEVELOPMENT		26	0.346757	1.11244	0.29798	0.836953	1	6594	tags=50%, list=36%, signal=78%
ORGANELLE_MEMBRANE	ORGANELLE_MEMBRANE		277	0.266241	1.04866	0.301	0.889801	1	10090	tags=58%, list=55%, signal=126%
ALCOHOL_METABOLIC_PROCESS	ALCOHOL_METABOLIC_PROCESS		67	0.299654	1.08129	0.306	0.867285	1	8168	tags=51%, list=44%, signal=91%
POSITIVE_REGULATION_OF_SIGNAL_TRANSDUCTION	POSITIVE_REGULATION_OF_SIGNAL_TRANSDUCTION		112	0.282242	1.06321	0.307	0.898164	1	7602	tags=43%, list=41%, signal=72%
PROTEIN_HOMOOLIGOMERIZATION	PROTEIN_HOMOOLIGOMERIZATION		18	0.376992	1.12517	0.307135	0.82581	1	3538	tags=39%, list=19%, signal=48%
MUSCLE_CELL_DIFFERENTIATION	MUSCLE_CELL_DIFFERENTIATION		20	0.362268	1.11949	0.307381	0.817644	1	6870	tags=55%, list=37%, signal=88%
CELL_JUNCTION	CELL_JUNCTION		71	0.29807	1.07306	0.31	0.881713	1	8529	tags=51%, list=46%, signal=94%
CATION_TRANSMEMBRANE_TRANSPORTER_ACTIVITY	CATION_TRANSMEMBRANE_TRANSPORTER_ACTIVITY		165	0.274089	1.05461	0.311	0.899947	1	10257	tags=59%, list=56%, signal=133%
POSITIVE_REGULATION_OF_PHOSPHORYLATION	POSITIVE_REGULATION_OF_PHOSPHORYLATION		18	0.370251	1.11042	0.311292	0.833477	1	6249	tags=44%, list=34%, signal=67%
VACUOLE	VACUOLE		54	0.307652	1.08304	0.314	0.862962	1	11181	tags=67%, list=61%, signal=169%
KINASE_INHIBITOR_ACTIVITY	KINASE_INHIBITOR_ACTIVITY		22	0.352132	1.10225	0.314833	0.844039	1	6685	tags=45%, list=36%, signal=71%
NEGATIVE_REGULATION_OF_TRANSFERASE_ACTIVITY	NEGATIVE_REGULATION_OF_TRANSFERASE_ACTIVITY		30	0.331303	1.09173	0.315578	0.86361	1	8618	tags=57%, list=47%, signal=106%
ACTIN_FILAMENT_ORGANIZATION	ACTIN_FILAMENT_ORGANIZATION		23	0.355526	1.10934	0.316378	0.833709	1	2490	tags=30%, list=14%, signal=35%
SPINDLE_POLE	SPINDLE_POLE		17	0.368145	1.10222	0.317248	0.841382	1	8029	tags=53%, list=44%, signal=94%
CAMP_MEDIATED_SIGNALING	CAMP_MEDIATED_SIGNALING		52	0.309036	1.08037	0.318318	0.864678	1	11550	tags=73%, list=63%, signal=195%
CELL_MATRIX_JUNCTION	CELL_MATRIX_JUNCTION		18	0.367664	1.10542	0.318648	0.837746	1	6499	tags=50%, list=35%, signal=77%
INTRINSIC_TO_ENDOPLASMIC_RETICULUM_MEMBRANE	INTRINSIC_TO_ENDOPLASMIC_RETICULUM_MEMBRANE		21	0.350859	1.08444	0.323529	0.863162	1	4260	tags=29%, list=23%, signal=37%
PROTEIN_TARGETING	PROTEIN_TARGETING		103	0.284537	1.05755	0.324	0.896582	1	7085	tags=44%, list=38%, signal=71%
MICROTUBULE_BASED_PROCESS	MICROTUBULE_BASED_PROCESS		79	0.29246	1.06096	0.325	0.897833	1	6792	tags=44%, list=37%, signal=70%
CYTOSOL	CYTOSOL		180	0.270254	1.04716	0.326	0.888513	1	9357	tags=52%, list=51%, signal=105%
PIGMENT_BIOSYNTHETIC_PROCESS	PIGMENT_BIOSYNTHETIC_PROCESS		17	0.367826	1.1032	0.32651	0.841574	1	9117	tags=71%, list=49%, signal=140%
REGULATION_OF_GENE_EXPRESSION_EPIGENETIC	REGULATION_OF_GENE_EXPRESSION_EPIGENETIC		28	0.33429	1.08614	0.328313	0.862009	1	10327	tags=71%, list=56%, signal=162%
INSULIN_RECEPTOR_SIGNALING_PATHWAY	INSULIN_RECEPTOR_SIGNALING_PATHWAY		19	0.357599	1.09083	0.329939	0.865989	1	8171	tags=53%, list=44%, signal=94%
VOLTAGE_GATED_CALCIUM_CHANNEL_ACTIVITY	VOLTAGE_GATED_CALCIUM_CHANNEL_ACTIVITY		18	0.361741	1.08742	0.331963	0.865529	1	9996	tags=78%, list=54%, signal=170%
TISSUE_DEVELOPMENT	TISSUE_DEVELOPMENT		92	0.285535	1.06119	0.332	0.899057	1	10316	tags=60%, list=56%, signal=135%
METAL_ION_TRANSMEMBRANE_TRANSPORTER_ACTIVITY	METAL_ION_TRANSMEMBRANE_TRANSPORTER_ACTIVITY		120	0.280554	1.05472	0.334	0.901726	1	10244	tags=60%, list=56%, signal=134%
PHOSPHORIC_ESTER_HYDROLASE_ACTIVITY	PHOSPHORIC_ESTER_HYDROLASE_ACTIVITY		143	0.275703	1.04989	0.335	0.890096	1	9116	tags=55%, list=49%, signal=107%
EMBRYONIC_MORPHOGENESIS	EMBRYONIC_MORPHOGENESIS		17	0.374049	1.10603	0.335378	0.837287	1	7479	tags=59%, list=41%, signal=99%
HYDROLASE_ACTIVITY_ACTING_ON_GLYCOSYL_BONDS	HYDROLASE_ACTIVITY_ACTING_ON_GLYCOSYL_BONDS		36	0.321834	1.0732	0.336336	0.883465	1	9454	tags=61%, list=51%, signal=125%
DNA_RECOMBINATION	DNA_RECOMBINATION		44	0.312668	1.07219	0.336336	0.879079	1	6801	tags=48%, list=37%, signal=75%
SERINE_TYPE_PEPTIDASE_ACTIVITY	SERINE_TYPE_PEPTIDASE_ACTIVITY		25	0.339674	1.08333	0.336704	0.863943	1	8417	tags=56%, list=46%, signal=103%
ORGANIC_ACID_METABOLIC_PROCESS	ORGANIC_ACID_METABOLIC_PROCESS		149	0.273953	1.04824	0.339	0.887469	1	8271	tags=50%, list=45%, signal=89%
NUCLEAR_ENVELOPE	NUCLEAR_ENVELOPE		71	0.292451	1.05908	0.34	0.895469	1	9716	tags=61%, list=53%, signal=128%
GTPASE_BINDING	GTPASE_BINDING		34	0.323545	1.07282	0.341023	0.88049	1	8188	tags=53%, list=44%, signal=95%
G1_S_TRANSITION_OF_MITOTIC_CELL_CYCLE	G1_S_TRANSITION_OF_MITOTIC_CELL_CYCLE		26	0.342736	1.08632	0.343373	0.863597	1	9475	tags=58%, list=51%, signal=119%
ACTIN_FILAMENT	ACTIN_FILAMENT		17	0.36387	1.08432	0.343496	0.861112	1	6969	tags=47%, list=38%, signal=76%
CALCIUM_CHANNEL_ACTIVITY	CALCIUM_CHANNEL_ACTIVITY		30	0.328661	1.08072	0.343719	0.86783	1	11401	tags=80%, list=62%, signal=209%
DEVELOPMENT_OF_PRIMARY_SEXUAL_CHARACTERISTICS	DEVELOPMENT_OF_PRIMARY_SEXUAL_CHARACTERISTICS		21	0.350014	1.08072	0.344064	0.86526	1	2350	tags=29%, list=13%, signal=33%
METAL_ION_TRANSPORT	METAL_ION_TRANSPORT		90	0.284841	1.05185	0.345	0.895759	1	10244	tags=61%, list=56%, signal=137%
MICROTUBULE_CYTOSKELETON	MICROTUBULE_CYTOSKELETON		139	0.277533	1.04944	0.345	0.887937	1	9325	tags=56%, list=51%, signal=113%
G_PROTEIN_COUPLED_RECEPTOR_BINDING	G_PROTEIN_COUPLED_RECEPTOR_BINDING		23	0.341204	1.09056	0.345804	0.864801	1	8300	tags=52%, list=45%, signal=95%
N_ACYLTRANSFERASE_ACTIVITY	N_ACYLTRANSFERASE_ACTIVITY		22	0.348763	1.08704	0.347739	0.864952	1	4586	tags=36%, list=25%, signal=48%
G_PROTEIN_SIGNALING_COUPLED_TO_CAMP_NUCLEOTIDE_SECOND_MESSENGER	G_PROTEIN_SIGNALING_COUPLED_TO_CAMP_NUCLEOTIDE_SECOND_MESSENGER		51	0.306761	1.06436	0.348	0.901841	1	11550	tags=73%, list=63%, signal=194%
DNA_CATABOLIC_PROCESS	DNA_CATABOLIC_PROCESS		21	0.345701	1.07399	0.349544	0.886906	1	8131	tags=52%, list=44%, signal=94%
G_PROTEIN_COUPLED_RECEPTOR_ACTIVITY	G_PROTEIN_COUPLED_RECEPTOR_ACTIVITY		124	0.276299	1.04602	0.354	0.885595	1	9402	tags=54%, list=51%, signal=110%
OXIDOREDUCTASE_ACTIVITY_ACTING_ON_THE_CH_CH_GROUP_OF_DONORS	OXIDOREDUCTASE_ACTIVITY_ACTING_ON_THE_CH_CH_GROUP_OF_DONORS		19	0.351181	1.07617	0.354872	0.879825	1	7214	tags=47%, list=39%, signal=78%
LYSOSOME	LYSOSOME		48	0.304118	1.0553	0.355	0.901145	1	11181	tags=67%, list=61%, signal=169%
HYDROLASE_ACTIVITY_ACTING_ON_ESTER_BONDS	HYDROLASE_ACTIVITY_ACTING_ON_ESTER_BONDS		228	0.263654	1.03563	0.355	0.903664	1	8131	tags=48%, list=44%, signal=84%
THYROID_HORMONE_RECEPTOR_BINDING	THYROID_HORMONE_RECEPTOR_BINDING		16	0.364401	1.07714	0.357884	0.879735	1	4903	tags=44%, list=27%, signal=60%
PRIMARY_ACTIVE_TRANSMEMBRANE_TRANSPORTER_ACTIVITY	PRIMARY_ACTIVE_TRANSMEMBRANE_TRANSPORTER_ACTIVITY		35	0.320063	1.06847	0.358074	0.889286	1	7667	tags=51%, list=42%, signal=88%
MICROTUBULE_BINDING	MICROTUBULE_BINDING		33	0.322597	1.06716	0.358149	0.889008	1	7748	tags=48%, list=42%, signal=83%
ATPASE_ACTIVITY_COUPLED_TO_TRANSMEMBRANE_MOVEMENT_OF_IONS_PHOSPHORYLATIVE_MECHANISM	ATPASE_ACTIVITY_COUPLED_TO_TRANSMEMBRANE_MOVEMENT_OF_IONS_PHOSPHORYLATIVE_MECHANISM		18	0.362551	1.08907	0.358239	0.861987	1	7511	tags=56%, list=41%, signal=94%
SERINE_HYDROLASE_ACTIVITY	SERINE_HYDROLASE_ACTIVITY		26	0.335841	1.08245	0.358358	0.863576	1	8417	tags=54%, list=46%, signal=99%
PHOSPHORIC_MONOESTER_HYDROLASE_ACTIVITY	PHOSPHORIC_MONOESTER_HYDROLASE_ACTIVITY		105	0.278896	1.04141	0.36	0.900048	1	7826	tags=47%, list=42%, signal=81%
REGULATION_OF_MAP_KINASE_ACTIVITY	REGULATION_OF_MAP_KINASE_ACTIVITY		62	0.296626	1.05351	0.361	0.891628	1	8764	tags=53%, list=48%, signal=101%
INTEGRAL_TO_ENDOPLASMIC_RETICULUM_MEMBRANE	INTEGRAL_TO_ENDOPLASMIC_RETICULUM_MEMBRANE		21	0.350859	1.07342	0.364742	0.884809	1	4260	tags=29%, list=23%, signal=37%
ACTIN_CYTOSKELETON	ACTIN_CYTOSKELETON		118	0.280258	1.04985	0.366	0.888021	1	7182	tags=45%, list=39%, signal=73%
DI___TRI_VALENT_INORGANIC_CATION_TRANSMEMBRANE_TRANSPORTER_ACTIVITY	DI___TRI_VALENT_INORGANIC_CATION_TRANSMEMBRANE_TRANSPORTER_ACTIVITY		21	0.343324	1.06196	0.366667	0.902404	1	9791	tags=62%, list=53%, signal=132%
PROTEIN_COMPLEX_BINDING	PROTEIN_COMPLEX_BINDING		43	0.307229	1.05045	0.374	0.893923	1	5015	tags=37%, list=27%, signal=51%
LYTIC_VACUOLE	LYTIC_VACUOLE		48	0.304118	1.05273	0.374374	0.893547	1	11181	tags=67%, list=61%, signal=169%
RECEPTOR_MEDIATED_ENDOCYTOSIS	RECEPTOR_MEDIATED_ENDOCYTOSIS		31	0.322947	1.06183	0.377264	0.898075	1	8401	tags=61%, list=46%, signal=112%
ORGANELLE_OUTER_MEMBRANE	ORGANELLE_OUTER_MEMBRANE		23	0.333932	1.06329	0.377778	0.902739	1	8835	tags=65%, list=48%, signal=125%
GATED_CHANNEL_ACTIVITY	GATED_CHANNEL_ACTIVITY		97	0.27901	1.03287	0.378	0.91131	1	10244	tags=60%, list=56%, signal=134%
UBIQUITIN_CYCLE	UBIQUITIN_CYCLE		47	0.301534	1.05362	0.378378	0.893414	1	8685	tags=51%, list=47%, signal=96%
NITROGEN_COMPOUND_METABOLIC_PROCESS	NITROGEN_COMPOUND_METABOLIC_PROCESS		133	0.272149	1.03526	0.379	0.90341	1	7371	tags=46%, list=40%, signal=76%
AUXILIARY_TRANSPORT_PROTEIN_ACTIVITY	AUXILIARY_TRANSPORT_PROTEIN_ACTIVITY		19	0.348916	1.06361	0.381295	0.903353	1	9109	tags=63%, list=49%, signal=125%
HYDROLASE_ACTIVITY_ACTING_ON_CARBON_NITROGEN_NOT_PEPTIDEBONDS	HYDROLASE_ACTIVITY_ACTING_ON_CARBON_NITROGEN_NOT_PEPTIDEBONDS		39	0.311796	1.05397	0.381381	0.893869	1	7995	tags=46%, list=43%, signal=81%
LIPID_TRANSPORT	LIPID_TRANSPORT		23	0.338887	1.05823	0.381726	0.89754	1	8188	tags=61%, list=44%, signal=109%
MITOCHONDRIAL_MATRIX	MITOCHONDRIAL_MATRIX		45	0.304811	1.05781	0.382382	0.897474	1	8142	tags=53%, list=44%, signal=95%
CELL_CELL_ADHESION	CELL_CELL_ADHESION		69	0.291081	1.04621	0.386	0.886773	1	8965	tags=55%, list=49%, signal=107%
TRANSCRIPTION_COREPRESSOR_ACTIVITY	TRANSCRIPTION_COREPRESSOR_ACTIVITY		81	0.284977	1.03476	0.386	0.903742	1	7062	tags=44%, list=38%, signal=72%
HOMEOSTASIS_OF_NUMBER_OF_CELLS	HOMEOSTASIS_OF_NUMBER_OF_CELLS		18	0.349433	1.0598	0.387526	0.89904	1	6249	tags=44%, list=34%, signal=67%
VOLTAGE_GATED_CHANNEL_ACTIVITY	VOLTAGE_GATED_CHANNEL_ACTIVITY		64	0.291928	1.03768	0.388	0.897217	1	10244	tags=63%, list=56%, signal=140%
ENDONUCLEASE_ACTIVITY	ENDONUCLEASE_ACTIVITY		21	0.339499	1.05428	0.388271	0.896889	1	7354	tags=52%, list=40%, signal=87%
CYTOKINESIS	CYTOKINESIS		17	0.358355	1.06001	0.388489	0.900429	1	8774	tags=59%, list=48%, signal=112%
AMINE_RECEPTOR_ACTIVITY	AMINE_RECEPTOR_ACTIVITY		21	0.341179	1.05928	0.389058	0.896874	1	8311	tags=52%, list=45%, signal=95%
REGULATION_OF_ANGIOGENESIS	REGULATION_OF_ANGIOGENESIS		22	0.338022	1.05443	0.389899	0.898517	1	8684	tags=64%, list=47%, signal=120%
NUCLEOTIDE_BIOSYNTHETIC_PROCESS	NUCLEOTIDE_BIOSYNTHETIC_PROCESS		17	0.358302	1.06183	0.391393	0.900556	1	9267	tags=65%, list=50%, signal=130%
MITOCHONDRIAL_LUMEN	MITOCHONDRIAL_LUMEN		45	0.304811	1.05146	0.392	0.890795	1	8142	tags=53%, list=44%, signal=95%
REGULATION_OF_G_PROTEIN_COUPLED_RECEPTOR_PROTEIN_SIGNALING_PATHWAY	REGULATION_OF_G_PROTEIN_COUPLED_RECEPTOR_PROTEIN_SIGNALING_PATHWAY		23	0.337012	1.06326	0.392929	0.900371	1	7555	tags=57%, list=41%, signal=96%
CYTOSKELETON	CYTOSKELETON		318	0.256307	1.01836	0.393	0.923862	1	7182	tags=44%, list=39%, signal=70%
ANION_TRANSPORT	ANION_TRANSPORT		16	0.366611	1.05639	0.393004	0.900232	1	10314	tags=69%, list=56%, signal=156%
NUCLEOTIDYLTRANSFERASE_ACTIVITY	NUCLEOTIDYLTRANSFERASE_ACTIVITY		46	0.30507	1.04663	0.393788	0.886735	1	9104	tags=57%, list=49%, signal=111%
MICROTUBULE_CYTOSKELETON_ORGANIZATION_AND_BIOGENESIS	MICROTUBULE_CYTOSKELETON_ORGANIZATION_AND_BIOGENESIS		35	0.312217	1.04336	0.395	0.894521	1	8358	tags=54%, list=45%, signal=99%
TRANSCRIPTION_FROM_RNA_POLYMERASE_II_PROMOTER	TRANSCRIPTION_FROM_RNA_POLYMERASE_II_PROMOTER		391	0.254369	1.01986	0.395	0.928876	1	9871	tags=56%, list=54%, signal=118%
PROTEIN_AUTOPROCESSING	PROTEIN_AUTOPROCESSING		29	0.320909	1.04853	0.397397	0.888308	1	9834	tags=59%, list=53%, signal=125%
RECEPTOR_SIGNALING_PROTEIN_ACTIVITY	RECEPTOR_SIGNALING_PROTEIN_ACTIVITY		72	0.287482	1.039	0.398	0.8992	1	7602	tags=49%, list=41%, signal=82%
ACTIN_CYTOSKELETON_ORGANIZATION_AND_BIOGENESIS	ACTIN_CYTOSKELETON_ORGANIZATION_AND_BIOGENESIS		99	0.278139	1.03163	0.399	0.915434	1	7476	tags=45%, list=41%, signal=76%
VOLTAGE_GATED_CATION_CHANNEL_ACTIVITY	VOLTAGE_GATED_CATION_CHANNEL_ACTIVITY		61	0.292057	1.04433	0.401	0.891868	1	10244	tags=64%, list=56%, signal=143%
SPLICEOSOME_ASSEMBLY	SPLICEOSOME_ASSEMBLY		21	0.340546	1.05158	0.402439	0.894791	1	5745	tags=48%, list=31%, signal=69%
ENZYME_REGULATOR_ACTIVITY	ENZYME_REGULATOR_ACTIVITY		277	0.259385	1.01844	0.403	0.925517	1	9027	tags=51%, list=49%, signal=99%
G_PROTEIN_SIGNALING_ADENYLATE_CYCLASE_ACTIVATING_PATHWAY	G_PROTEIN_SIGNALING_ADENYLATE_CYCLASE_ACTIVATING_PATHWAY		19	0.343811	1.05002	0.403275	0.891685	1	9426	tags=68%, list=51%, signal=140%
HORMONE_METABOLIC_PROCESS	HORMONE_METABOLIC_PROCESS		19	0.341471	1.04328	0.404494	0.892673	1	10054	tags=68%, list=55%, signal=150%
SYSTEM_PROCESS	SYSTEM_PROCESS		422	0.25365	1.01941	0.405	0.92907	1	10207	tags=58%, list=55%, signal=128%
REGULATION_OF_MAPKKK_CASCADE	REGULATION_OF_MAPKKK_CASCADE		16	0.359211	1.05533	0.405155	0.903416	1	5343	tags=38%, list=29%, signal=53%
STEROID_METABOLIC_PROCESS	STEROID_METABOLIC_PROCESS		45	0.298844	1.02722	0.406406	0.909939	1	8271	tags=49%, list=45%, signal=88%
SECOND_MESSENGER_MEDIATED_SIGNALING	SECOND_MESSENGER_MEDIATED_SIGNALING		115	0.273555	1.02408	0.407	0.916651	1	9088	tags=53%, list=49%, signal=104%
OUTER_MEMBRANE	OUTER_MEMBRANE		23	0.333932	1.04693	0.407222	0.887472	1	8835	tags=65%, list=48%, signal=125%
UBIQUITIN_LIGASE_COMPLEX	UBIQUITIN_LIGASE_COMPLEX		26	0.321646	1.03877	0.407258	0.898222	1	9203	tags=58%, list=50%, signal=115%
HUMORAL_IMMUNE_RESPONSE	HUMORAL_IMMUNE_RESPONSE		18	0.341459	1.0396	0.410623	0.900537	1	9936	tags=67%, list=54%, signal=144%
CONTRACTILE_FIBER	CONTRACTILE_FIBER		21	0.335628	1.04109	0.410987	0.89715	1	7182	tags=57%, list=39%, signal=94%
NUCLEAR_IMPORT	NUCLEAR_IMPORT		46	0.300389	1.04114	0.412	0.8991	1	6985	tags=46%, list=38%, signal=73%
LYASE_ACTIVITY	LYASE_ACTIVITY		50	0.297279	1.03793	0.412	0.898128	1	7711	tags=50%, list=42%, signal=86%
AXON_GUIDANCE	AXON_GUIDANCE		20	0.339592	1.0503	0.412183	0.892423	1	7586	tags=50%, list=41%, signal=85%
INDUCTION_OF_APOPTOSIS_BY_EXTRACELLULAR_SIGNALS	INDUCTION_OF_APOPTOSIS_BY_EXTRACELLULAR_SIGNALS		26	0.322588	1.03711	0.413065	0.898075	1	4443	tags=38%, list=24%, signal=51%
REGULATION_OF_MITOSIS	REGULATION_OF_MITOSIS		38	0.307055	1.03915	0.413413	0.900589	1	9486	tags=61%, list=51%, signal=124%
REGULATION_OF_JNK_ACTIVITY	REGULATION_OF_JNK_ACTIVITY		18	0.351648	1.05425	0.414883	0.894658	1	3599	tags=33%, list=20%, signal=41%
SUBSTRATE_SPECIFIC_CHANNEL_ACTIVITY	SUBSTRATE_SPECIFIC_CHANNEL_ACTIVITY		115	0.2752	1.03005	0.415	0.914687	1	10244	tags=60%, list=56%, signal=134%
SMALL_GTPASE_BINDING	SMALL_GTPASE_BINDING		33	0.310545	1.03987	0.415246	0.901307	1	8188	tags=52%, list=44%, signal=93%
PROTEIN_IMPORT	PROTEIN_IMPORT		58	0.290821	1.03875	0.42	0.89614	1	6985	tags=45%, list=38%, signal=72%
DNA_DIRECTED_RNA_POLYMERASEII_HOLOENZYME	DNA_DIRECTED_RNA_POLYMERASEII_HOLOENZYME		63	0.288264	1.02852	0.421	0.913822	1	5555	tags=37%, list=30%, signal=52%
REGULATION_OF_CYTOSKELETON_ORGANIZATION_AND_BIOGENESIS	REGULATION_OF_CYTOSKELETON_ORGANIZATION_AND_BIOGENESIS		28	0.317894	1.03158	0.422111	0.913468	1	11706	tags=75%, list=63%, signal=205%
NUCLEAR_MEMBRANE	NUCLEAR_MEMBRANE		49	0.29523	1.02329	0.423	0.918453	1	9716	tags=61%, list=53%, signal=129%
ION_CHANNEL_ACTIVITY	ION_CHANNEL_ACTIVITY		112	0.269589	1.01468	0.424	0.921414	1	11412	tags=66%, list=62%, signal=172%
MONOCARBOXYLIC_ACID_METABOLIC_PROCESS	MONOCARBOXYLIC_ACID_METABOLIC_PROCESS		66	0.284942	1.02756	0.425	0.910352	1	6830	tags=42%, list=37%, signal=67%
RHO_GTPASE_ACTIVATOR_ACTIVITY	RHO_GTPASE_ACTIVATOR_ACTIVITY		18	0.3446	1.03017	0.427403	0.916208	1	7059	tags=50%, list=38%, signal=81%
PHOSPHOTRANSFERASE_ACTIVITY_PHOSPHATE_GROUP_AS_ACCEPTOR	PHOSPHOTRANSFERASE_ACTIVITY_PHOSPHATE_GROUP_AS_ACCEPTOR		18	0.341271	1.02423	0.427992	0.918032	1	9336	tags=61%, list=51%, signal=124%
RESPONSE_TO_BIOTIC_STIMULUS	RESPONSE_TO_BIOTIC_STIMULUS		73	0.284726	1.02839	0.428	0.912408	1	11177	tags=70%, list=61%, signal=177%
EPIDERMAL_GROWTH_FACTOR_RECEPTOR_SIGNALING_PATHWAY	EPIDERMAL_GROWTH_FACTOR_RECEPTOR_SIGNALING_PATHWAY		20	0.334462	1.02645	0.430162	0.909285	1	10391	tags=65%, list=56%, signal=149%
CALCIUM_ION_TRANSPORT	CALCIUM_ION_TRANSPORT		19	0.339032	1.03121	0.431772	0.913148	1	10102	tags=68%, list=55%, signal=151%
MICROTUBULE_ASSOCIATED_COMPLEX	MICROTUBULE_ASSOCIATED_COMPLEX		44	0.29979	1.02991	0.436	0.913236	1	11050	tags=73%, list=60%, signal=181%
PHOSPHORYLATION	PHOSPHORYLATION		280	0.255407	1.01207	0.437	0.919861	1	9573	tags=52%, list=52%, signal=107%
NUCLEOTIDE_BINDING	NUCLEOTIDE_BINDING		205	0.261354	1.00978	0.438	0.924965	1	9491	tags=54%, list=51%, signal=109%
REGULATION_OF_CELLULAR_COMPONENT_ORGANIZATION_AND_BIOGENESIS	REGULATION_OF_CELLULAR_COMPONENT_ORGANIZATION_AND_BIOGENESIS		114	0.270052	1.01558	0.439	0.91914	1	8247	tags=45%, list=45%, signal=80%
PIGMENT_METABOLIC_PROCESS	PIGMENT_METABOLIC_PROCESS		18	0.338186	1.02264	0.440041	0.919492	1	9117	tags=67%, list=49%, signal=132%
TUBE_DEVELOPMENT	TUBE_DEVELOPMENT		16	0.346144	1.0297	0.440123	0.910024	1	9426	tags=69%, list=51%, signal=141%
RESPONSE_TO_EXTRACELLULAR_STIMULUS	RESPONSE_TO_EXTRACELLULAR_STIMULUS		26	0.320845	1.0194	0.441088	0.927079	1	8074	tags=50%, list=44%, signal=89%
ISOMERASE_ACTIVITY	ISOMERASE_ACTIVITY		33	0.307651	1.0281	0.441884	0.911833	1	7671	tags=48%, list=42%, signal=83%
I_KAPPAB_KINASE_NF_KAPPAB_CASCADE	I_KAPPAB_KINASE_NF_KAPPAB_CASCADE		103	0.271608	1.01373	0.444	0.917849	1	8273	tags=46%, list=45%, signal=82%
CELL_CYCLE_CHECKPOINT_GO_0000075	CELL_CYCLE_CHECKPOINT_GO_0000075		44	0.299512	1.02806	0.445445	0.91	1	9486	tags=61%, list=51%, signal=126%
CATION_CHANNEL_ACTIVITY	CATION_CHANNEL_ACTIVITY		95	0.27534	1.01784	0.446	0.922393	1	11412	tags=67%, list=62%, signal=176%
NEGATIVE_REGULATION_OF_CELL_CYCLE	NEGATIVE_REGULATION_OF_CELL_CYCLE		68	0.280252	1.01253	0.447	0.919632	1	2769	tags=24%, list=15%, signal=28%
MRNA_PROCESSING_GO_0006397	MRNA_PROCESSING_GO_0006397		71	0.278762	1.01686	0.449	0.921091	1	6263	tags=39%, list=34%, signal=59%
GROWTH_FACTOR_BINDING	GROWTH_FACTOR_BINDING		23	0.323219	1.01803	0.449597	0.923497	1	7602	tags=52%, list=41%, signal=89%
POST_TRANSLATIONAL_PROTEIN_MODIFICATION	POST_TRANSLATIONAL_PROTEIN_MODIFICATION		438	0.251531	1.01099	0.45	0.921178	1	9613	tags=53%, list=52%, signal=108%
TRANSFERASE_ACTIVITY_TRANSFERRING_PHOSPHORUS_CONTAINING_GROUPS	TRANSFERASE_ACTIVITY_TRANSFERRING_PHOSPHORUS_CONTAINING_GROUPS		398	0.251928	1.0081	0.453	0.926853	1	9834	tags=55%, list=53%, signal=114%
NITROGEN_COMPOUND_BIOSYNTHETIC_PROCESS	NITROGEN_COMPOUND_BIOSYNTHETIC_PROCESS		20	0.329806	1.01464	0.454175	0.919659	1	11285	tags=85%, list=61%, signal=219%
ANATOMICAL_STRUCTURE_MORPHOGENESIS	ANATOMICAL_STRUCTURE_MORPHOGENESIS		313	0.253906	1.00878	0.456	0.927562	1	9717	tags=55%, list=53%, signal=115%
SUGAR_BINDING	SUGAR_BINDING		18	0.342964	1.02987	0.45679	0.9113	1	2828	tags=22%, list=15%, signal=26%
PROTEIN_COMPLEX_ASSEMBLY	PROTEIN_COMPLEX_ASSEMBLY		153	0.262973	1.00559	0.457	0.934682	1	9134	tags=55%, list=50%, signal=108%
PHOSPHORIC_DIESTER_HYDROLASE_ACTIVITY	PHOSPHORIC_DIESTER_HYDROLASE_ACTIVITY		37	0.303739	1.02214	0.457457	0.91982	1	9116	tags=62%, list=49%, signal=123%
MYOFIBRIL	MYOFIBRIL		17	0.341713	1.01752	0.457782	0.919898	1	7182	tags=59%, list=39%, signal=96%
PROTEIN_AMINO_ACID_AUTOPHOSPHORYLATION	PROTEIN_AMINO_ACID_AUTOPHOSPHORYLATION		28	0.313826	1.01603	0.457916	0.92098	1	9834	tags=57%, list=53%, signal=122%
PROTEIN_TYROSINE_KINASE_ACTIVITY	PROTEIN_TYROSINE_KINASE_ACTIVITY		57	0.285601	1.01682	0.458	0.919239	1	9004	tags=54%, list=49%, signal=106%
ACTIN_FILAMENT_BASED_PROCESS	ACTIN_FILAMENT_BASED_PROCESS		109	0.269633	1.00864	0.458	0.926254	1	7054	tags=42%, list=38%, signal=68%
ION_TRANSPORT	ION_TRANSPORT		139	0.264786	1.0157	0.459	0.920554	1	10314	tags=60%, list=56%, signal=136%
REGULATION_OF_ORGANELLE_ORGANIZATION_AND_BIOGENESIS	REGULATION_OF_ORGANELLE_ORGANIZATION_AND_BIOGENESIS		38	0.29618	1.01196	0.459	0.918482	1	11767	tags=68%, list=64%, signal=189%
POSITIVE_REGULATION_OF_CELL_DIFFERENTIATION	POSITIVE_REGULATION_OF_CELL_DIFFERENTIATION		20	0.335014	1.02651	0.460285	0.911126	1	6204	tags=45%, list=34%, signal=68%
HYDROLASE_ACTIVITY_HYDROLYZING_O_GLYCOSYL_COMPOUNDS	HYDROLASE_ACTIVITY_HYDROLYZING_O_GLYCOSYL_COMPOUNDS		26	0.320343	1.01918	0.461694	0.926089	1	9454	tags=62%, list=51%, signal=126%
RUFFLE	RUFFLE		30	0.308995	1.0141	0.461847	0.918167	1	8714	tags=53%, list=47%, signal=101%
STRUCTURE_SPECIFIC_DNA_BINDING	STRUCTURE_SPECIFIC_DNA_BINDING		48	0.290232	1.01895	0.464464	0.925168	1	6541	tags=38%, list=35%, signal=58%
DNA_DAMAGE_RESPONSESIGNAL_TRANSDUCTION	DNA_DAMAGE_RESPONSESIGNAL_TRANSDUCTION		28	0.311851	1.01774	0.467337	0.920829	1	8815	tags=50%, list=48%, signal=96%
SERINE_TYPE_ENDOPEPTIDASE_ACTIVITY	SERINE_TYPE_ENDOPEPTIDASE_ACTIVITY		21	0.323189	1.0036	0.467347	0.93602	1	7643	tags=48%, list=41%, signal=81%
PURINE_NUCLEOTIDE_BINDING	PURINE_NUCLEOTIDE_BINDING		193	0.258665	1.00423	0.471	0.935163	1	6892	tags=40%, list=37%, signal=64%
PROTEIN_TYROSINE_PHOSPHATASE_ACTIVITY	PROTEIN_TYROSINE_PHOSPHATASE_ACTIVITY		52	0.285457	1.0066	0.473	0.93193	1	8859	tags=52%, list=48%, signal=100%
STEROID_BIOSYNTHETIC_PROCESS	STEROID_BIOSYNTHETIC_PROCESS		20	0.328947	1.01459	0.473631	0.917847	1	9817	tags=65%, list=53%, signal=139%
POSITIVE_REGULATION_OF_CASPASE_ACTIVITY	POSITIVE_REGULATION_OF_CASPASE_ACTIVITY		22	0.326078	1.01336	0.474164	0.91757	1	4469	tags=36%, list=24%, signal=48%
NEUROTRANSMITTER_BINDING	NEUROTRANSMITTER_BINDING		35	0.298964	0.99912	0.475475	0.939369	1	9323	tags=54%, list=51%, signal=110%
MICROTUBULE_ORGANIZING_CENTER_PART	MICROTUBULE_ORGANIZING_CENTER_PART		19	0.329021	1.00279	0.478128	0.933908	1	9325	tags=68%, list=51%, signal=138%
TRANSMEMBRANE_RECEPTOR_ACTIVITY	TRANSMEMBRANE_RECEPTOR_ACTIVITY		295	0.253572	1.00294	0.479	0.935159	1	7662	tags=44%, list=42%, signal=74%
INTERCELLULAR_JUNCTION	INTERCELLULAR_JUNCTION		54	0.286141	1.00224	0.482	0.932609	1	8529	tags=48%, list=46%, signal=89%
PURINE_RIBONUCLEOTIDE_BINDING	PURINE_RIBONUCLEOTIDE_BINDING		187	0.259073	1.00262	0.483	0.932798	1	6892	tags=41%, list=37%, signal=64%
NEUROLOGICAL_SYSTEM_PROCESS	NEUROLOGICAL_SYSTEM_PROCESS		288	0.253327	1.00127	0.483	0.933301	1	9499	tags=54%, list=52%, signal=109%
CELL_MIGRATION	CELL_MIGRATION		77	0.279544	1.00506	0.485	0.933179	1	7586	tags=43%, list=41%, signal=73%
REGULATION_OF_TRANSFERASE_ACTIVITY	REGULATION_OF_TRANSFERASE_ACTIVITY		142	0.263752	1.00326	0.488	0.935595	1	9466	tags=53%, list=51%, signal=108%
LEADING_EDGE	LEADING_EDGE		46	0.291827	1.00182	0.488	0.932532	1	8714	tags=52%, list=47%, signal=99%
ADENYL_RIBONUCLEOTIDE_BINDING	ADENYL_RIBONUCLEOTIDE_BINDING		148	0.261215	0.996156	0.492	0.945152	1	8106	tags=46%, list=44%, signal=81%
RESPONSE_TO_DNA_DAMAGE_STIMULUS	RESPONSE_TO_DNA_DAMAGE_STIMULUS		151	0.260916	0.999933	0.493	0.937576	1	8964	tags=50%, list=49%, signal=96%
REGULATION_OF_BLOOD_PRESSURE	REGULATION_OF_BLOOD_PRESSURE		15	0.339937	0.988688	0.493292	0.958216	1	7479	tags=47%, list=41%, signal=78%
CHANNEL_REGULATOR_ACTIVITY	CHANNEL_REGULATOR_ACTIVITY		17	0.329703	0.983762	0.493333	0.961232	1	8988	tags=59%, list=49%, signal=115%
REGULATION_OF_MOLECULAR_FUNCTION	REGULATION_OF_MOLECULAR_FUNCTION		280	0.251564	0.997227	0.494	0.942261	1	9740	tags=55%, list=53%, signal=116%
NEGATIVE_REGULATION_OF_CELL_ADHESION	NEGATIVE_REGULATION_OF_CELL_ADHESION		15	0.336885	0.98235	0.499478	0.959897	1	7371	tags=53%, list=40%, signal=89%
CELLULAR_MORPHOGENESIS_DURING_DIFFERENTIATION	CELLULAR_MORPHOGENESIS_DURING_DIFFERENTIATION		44	0.291556	1.00509	0.5	0.935006	1	10040	tags=61%, list=54%, signal=134%
REGULATION_OF_SIGNAL_TRANSDUCTION	REGULATION_OF_SIGNAL_TRANSDUCTION		197	0.257014	0.998149	0.5	0.941951	1	7602	tags=43%, list=41%, signal=72%
CATION_TRANSPORT	CATION_TRANSPORT		114	0.264007	0.995936	0.5	0.944255	1	10244	tags=60%, list=56%, signal=133%
REGULATION_OF_PROTEIN_IMPORT_INTO_NUCLEUS	REGULATION_OF_PROTEIN_IMPORT_INTO_NUCLEUS		15	0.338772	0.9883	0.5	0.956119	1	6712	tags=47%, list=36%, signal=73%
PROTEIN_TRANSPORT	PROTEIN_TRANSPORT		145	0.260232	0.997391	0.504	0.943417	1	8043	tags=47%, list=44%, signal=83%
MITOCHONDRIAL_OUTER_MEMBRANE	MITOCHONDRIAL_OUTER_MEMBRANE		18	0.324005	0.985497	0.506599	0.959364	1	8835	tags=67%, list=48%, signal=128%
RECEPTOR_COMPLEX	RECEPTOR_COMPLEX		43	0.286282	0.983366	0.508	0.961078	1	9109	tags=51%, list=49%, signal=101%
ADENYL_NUCLEOTIDE_BINDING	ADENYL_NUCLEOTIDE_BINDING		154	0.258512	0.993402	0.51	0.950052	1	8106	tags=45%, list=44%, signal=80%
FATTY_ACID_METABOLIC_PROCESS	FATTY_ACID_METABOLIC_PROCESS		48	0.281806	0.993037	0.51051	0.947917	1	6799	tags=42%, list=37%, signal=66%
TRANSMEMBRANE_RECEPTOR_PROTEIN_PHOSPHATASE_ACTIVITY	TRANSMEMBRANE_RECEPTOR_PROTEIN_PHOSPHATASE_ACTIVITY		18	0.330254	0.988117	0.510682	0.955027	1	7140	tags=50%, list=39%, signal=82%
AXONOGENESIS	AXONOGENESIS		39	0.290706	0.993295	0.512	0.948629	1	10040	tags=62%, list=54%, signal=135%
PROTEIN_POLYMERIZATION	PROTEIN_POLYMERIZATION		17	0.327779	0.975926	0.51227	0.963696	1	11761	tags=82%, list=64%, signal=227%
TRANSCRIPTION_INITIATION_FROM_RNA_POLYMERASE_II_PROMOTER	TRANSCRIPTION_INITIATION_FROM_RNA_POLYMERASE_II_PROMOTER		29	0.307903	0.992265	0.513105	0.949477	1	5521	tags=34%, list=30%, signal=49%
CHEMICAL_HOMEOSTASIS	CHEMICAL_HOMEOSTASIS		108	0.265146	0.993652	0.514	0.950756	1	10404	tags=63%, list=56%, signal=144%
RHO_PROTEIN_SIGNAL_TRANSDUCTION	RHO_PROTEIN_SIGNAL_TRANSDUCTION		35	0.295464	0.983882	0.51506	0.962626	1	8328	tags=51%, list=45%, signal=94%
SYNAPTOGENESIS	SYNAPTOGENESIS		17	0.322756	0.97407	0.516427	0.962103	1	8848	tags=47%, list=48%, signal=90%
MICROTUBULE_ORGANIZING_CENTER_ORGANIZATION_AND_BIOGENESIS	MICROTUBULE_ORGANIZING_CENTER_ORGANIZATION_AND_BIOGENESIS		15	0.336743	0.98265	0.521243	0.960475	1	10455	tags=73%, list=57%, signal=169%
NUCLEAR_MEMBRANE_PART	NUCLEAR_MEMBRANE_PART		41	0.288492	0.981881	0.523	0.958265	1	9716	tags=59%, list=53%, signal=123%
VOLTAGE_GATED_CALCIUM_CHANNEL_COMPLEX	VOLTAGE_GATED_CALCIUM_CHANNEL_COMPLEX		15	0.338127	0.979843	0.52381	0.955997	1	9996	tags=73%, list=54%, signal=160%
CARBOXYLIC_ACID_TRANSMEMBRANE_TRANSPORTER_ACTIVITY	CARBOXYLIC_ACID_TRANSMEMBRANE_TRANSPORTER_ACTIVITY		36	0.293328	0.980373	0.525525	0.955628	1	9437	tags=61%, list=51%, signal=125%
TUBULIN_BINDING	TUBULIN_BINDING		47	0.280884	0.981188	0.527528	0.957594	1	11664	tags=68%, list=63%, signal=185%
ORGANIC_ACID_TRANSMEMBRANE_TRANSPORTER_ACTIVITY	ORGANIC_ACID_TRANSMEMBRANE_TRANSPORTER_ACTIVITY		36	0.293328	0.985722	0.527583	0.960225	1	9437	tags=61%, list=51%, signal=125%
STRIATED_MUSCLE_DEVELOPMENT	STRIATED_MUSCLE_DEVELOPMENT		35	0.29684	0.987666	0.530592	0.955234	1	6594	tags=43%, list=36%, signal=67%
IDENTICAL_PROTEIN_BINDING	IDENTICAL_PROTEIN_BINDING		272	0.252611	0.994331	0.531	0.949523	1	10446	tags=60%, list=57%, signal=136%
MEIOTIC_CELL_CYCLE	MEIOTIC_CELL_CYCLE		31	0.295981	0.974861	0.531	0.960676	1	12508	tags=90%, list=68%, signal=280%
REGULATION_OF_HYDROLASE_ACTIVITY	REGULATION_OF_HYDROLASE_ACTIVITY		61	0.275279	0.984183	0.532	0.963355	1	9705	tags=59%, list=53%, signal=124%
TRANSCRIPTION_INITIATION	TRANSCRIPTION_INITIATION		35	0.288743	0.975106	0.532	0.961522	1	5521	tags=34%, list=30%, signal=49%
REGULATION_OF_TRANSCRIPTION_FACTOR_ACTIVITY	REGULATION_OF_TRANSCRIPTION_FACTOR_ACTIVITY		35	0.293765	0.97398	0.533066	0.958919	1	10842	tags=69%, list=59%, signal=166%
PROTEIN_AMINO_ACID_N_LINKED_GLYCOSYLATION	PROTEIN_AMINO_ACID_N_LINKED_GLYCOSYLATION		28	0.303301	0.980652	0.534743	0.956261	1	10938	tags=75%, list=59%, signal=184%
RECEPTOR_ACTIVITY	RECEPTOR_ACTIVITY		427	0.246075	0.992161	0.535	0.948035	1	8188	tags=46%, list=44%, signal=80%
CALCIUM_ION_BINDING	CALCIUM_ION_BINDING		77	0.267062	0.979717	0.535	0.954697	1	10477	tags=57%, list=57%, signal=132%
ELECTRON_TRANSPORT_GO_0006118	ELECTRON_TRANSPORT_GO_0006118		38	0.288535	0.975489	0.535536	0.961817	1	5903	tags=39%, list=32%, signal=58%
HISTONE_MODIFICATION	HISTONE_MODIFICATION		24	0.302629	0.972787	0.537764	0.956886	1	7341	tags=46%, list=40%, signal=76%
TUBE_MORPHOGENESIS	TUBE_MORPHOGENESIS		15	0.335553	0.966172	0.539501	0.965775	1	9426	tags=67%, list=51%, signal=136%
KINASE_ACTIVITY	KINASE_ACTIVITY		344	0.248465	0.990979	0.542	0.951628	1	9834	tags=54%, list=53%, signal=114%
TRANSCRIPTION_REPRESSOR_ACTIVITY	TRANSCRIPTION_REPRESSOR_ACTIVITY		129	0.259962	0.981511	0.542	0.958075	1	10836	tags=65%, list=59%, signal=157%
HYDROLASE_ACTIVITY_ACTING_ON_CARBON_NITROGEN_NOT_PEPTIDEBONDSIN_LINEAR_AMIDES	HYDROLASE_ACTIVITY_ACTING_ON_CARBON_NITROGEN_NOT_PEPTIDEBONDSIN_LINEAR_AMIDES		19	0.319801	0.95999	0.544904	0.975943	1	8696	tags=53%, list=47%, signal=100%
RESPONSE_TO_HYPOXIA	RESPONSE_TO_HYPOXIA		26	0.299709	0.957902	0.545913	0.980611	1	11803	tags=73%, list=64%, signal=203%
RHODOPSIN_LIKE_RECEPTOR_ACTIVITY	RHODOPSIN_LIKE_RECEPTOR_ACTIVITY		80	0.266591	0.979553	0.548	0.953581	1	11910	tags=70%, list=65%, signal=197%
CELL_CYCLE_ARREST_GO_0007050	CELL_CYCLE_ARREST_GO_0007050		49	0.277547	0.973412	0.55	0.959549	1	3390	tags=22%, list=18%, signal=27%
NEGATIVE_REGULATION_OF_GROWTH	NEGATIVE_REGULATION_OF_GROWTH		35	0.288288	0.966344	0.55	0.966904	1	4051	tags=31%, list=22%, signal=40%
REGULATION_OF_TRANSCRIPTION	REGULATION_OF_TRANSCRIPTION		484	0.245674	0.989528	0.552	0.956372	1	11077	tags=63%, list=60%, signal=153%
REGULATION_OF_KINASE_ACTIVITY	REGULATION_OF_KINASE_ACTIVITY		138	0.25743	0.977658	0.552	0.958005	1	9466	tags=52%, list=51%, signal=106%
PROTEIN_KINASE_BINDING	PROTEIN_KINASE_BINDING		56	0.276002	0.96823	0.553	0.964813	1	6964	tags=41%, list=38%, signal=66%
POSITIVE_REGULATION_OF_JNK_ACTIVITY	POSITIVE_REGULATION_OF_JNK_ACTIVITY		16	0.326696	0.963667	0.554068	0.973919	1	9740	tags=63%, list=53%, signal=132%
MAPKKK_CASCADE_GO_0000165	MAPKKK_CASCADE_GO_0000165		95	0.264484	0.972911	0.556	0.958122	1	8990	tags=48%, list=49%, signal=94%
REGULATION_OF_PROTEIN_KINASE_ACTIVITY	REGULATION_OF_PROTEIN_KINASE_ACTIVITY		136	0.257467	0.980929	0.557	0.956853	1	9466	tags=52%, list=51%, signal=107%
SINGLE_STRANDED_DNA_BINDING	SINGLE_STRANDED_DNA_BINDING		30	0.295969	0.957712	0.557558	0.977885	1	6541	tags=40%, list=35%, signal=62%
PROTEIN_AMINO_ACID_PHOSPHORYLATION	PROTEIN_AMINO_ACID_PHOSPHORYLATION		252	0.250157	0.988324	0.558	0.957917	1	9573	tags=51%, list=52%, signal=105%
COATED_MEMBRANE	COATED_MEMBRANE		16	0.31924	0.941472	0.558733	0.992086	1	10565	tags=75%, list=57%, signal=176%
AROMATIC_COMPOUND_METABOLIC_PROCESS	AROMATIC_COMPOUND_METABOLIC_PROCESS		20	0.311379	0.95787	0.564467	0.979004	1	7094	tags=45%, list=38%, signal=73%
KINASE_BINDING	KINASE_BINDING		63	0.268784	0.966429	0.566	0.968337	1	6964	tags=40%, list=38%, signal=64%
MESODERM_DEVELOPMENT	MESODERM_DEVELOPMENT		19	0.311575	0.950326	0.566191	0.992138	1	9391	tags=53%, list=51%, signal=107%
REGULATION_OF_NUCLEOCYTOPLASMIC_TRANSPORT	REGULATION_OF_NUCLEOCYTOPLASMIC_TRANSPORT		21	0.308665	0.950784	0.568113	0.99216	1	9109	tags=52%, list=49%, signal=103%
CELL_CELL_SIGNALING	CELL_CELL_SIGNALING		295	0.24798	0.982255	0.569	0.958468	1	11285	tags=65%, list=61%, signal=165%
SPINDLE	SPINDLE		37	0.281739	0.961303	0.569138	0.974416	1	11651	tags=73%, list=63%, signal=198%
CELL_DEVELOPMENT	CELL_DEVELOPMENT		482	0.244022	0.98696	0.57	0.9566	1	10064	tags=54%, list=55%, signal=116%
LIPOPROTEIN_BINDING	LIPOPROTEIN_BINDING		16	0.315597	0.935323	0.570697	0.983639	1	4579	tags=31%, list=25%, signal=42%
NEURON_DIFFERENTIATION	NEURON_DIFFERENTIATION		71	0.27075	0.972201	0.571	0.953966	1	10204	tags=62%, list=55%, signal=138%
DOUBLE_STRANDED_DNA_BINDING	DOUBLE_STRANDED_DNA_BINDING		28	0.29372	0.953455	0.571717	0.985493	1	5348	tags=32%, list=29%, signal=45%
RESPONSE_TO_ENDOGENOUS_STIMULUS	RESPONSE_TO_ENDOGENOUS_STIMULUS		182	0.255746	0.982755	0.572	0.961939	1	8964	tags=49%, list=49%, signal=95%
BASE_EXCISION_REPAIR	BASE_EXCISION_REPAIR		15	0.325272	0.945204	0.572456	0.987229	1	7536	tags=47%, list=41%, signal=79%
SPECIFIC_RNA_POLYMERASE_II_TRANSCRIPTION_FACTOR_ACTIVITY	SPECIFIC_RNA_POLYMERASE_II_TRANSCRIPTION_FACTOR_ACTIVITY		24	0.299424	0.947991	0.572727	0.988785	1	11495	tags=79%, list=62%, signal=210%
GLYCEROPHOSPHOLIPID_METABOLIC_PROCESS	GLYCEROPHOSPHOLIPID_METABOLIC_PROCESS		42	0.279957	0.955402	0.576	0.981539	1	12422	tags=81%, list=67%, signal=248%
[truncated: 381 more rows]

## Sheet: Magohmos2 GSEA KEGG
NAME	GS<br> follow link to MSigDB	GS DETAILS	SIZE	ES	NES	NOM p-val	FDR q-val	FWER p-val	RANK AT MAX	LEADING EDGE
[truncated: 163 more rows]

[truncated: 1 more sheets: Magohmos2 GSEA GO]
