# Supplementary material for: Haploinsufficiency for Core Exon Junction Complex Components Disrupts Embryonic Neurogenesis and Causes p53-Mediated Microcephaly
Source: PLoS Genet. 2016 Sep 12;12(9):e1006282. doi: 10.1371/journal.pgen.1006282 (PMC5019403; doi:10.1371/journal.pgen.1006282)
Supplement: S3 Table — (XLSX) [file pgen.1006282.s010.xlsx]

## Sheet: Rbm8a SE
Ensg_id	Gene_name	event_name	sample1_posterior_mean	sample1_ci_low	sample1_ci_high	sample2_posterior_mean	sample2_ci_low	sample2_ci_high	diff	bayes_factor	isoforms	sample1_counts	sample1_assigned_counts	sample2_counts	sample2_assigned_counts	chrom	strand	mRNA_starts	mRNA_ends
ENSMUSG00000022841	Ap2m1	chr16:20540406:20540488:+@chr16:20540881:20540886:+@chr16:20541048:20541183:+	0.1	0.01	0.25	0.71	0.57	0.85	-0.61	1000000000000	'chr16:20540406:20540488:+@chr16:20540881:20540886:+@chr16:20541048:20541183:+.A.up_chr16:20540406:20540488:+@chr16:20540881:20540886:+@chr16:20541048:20541183:+.A.se_chr16:20540406:20540488:+@chr16:20540881:20540886:+@chr16:20541048:20541183:+.A.dn','chr16:20540406:20540488:+@chr16:20540881:20540886:+@chr16:20541048:20541183:+.B.up_chr16:20540406:20540488:+@chr16:20540881:20540886:+@chr16:205410…	(0,0):496,(0,1):13,(1,0):2,(1,1):134	0:15,1:134	(0,0):623,(0,1):10,(1,0):36,(1,1):95	0:100,1:41	chr16	+	2054040620540400	2054118320541180
ENSMUSG00000022884	Eif4a2	chr16:23111890:23111969:+@chr16:23112424:23112530:+@chr16:23113240:23114205:+	0.2	0.18	0.22	0.35	0.33	0.37	-0.15	1000000000000	'chr16:23111890:23111969:+@chr16:23112424:23112530:+@chr16:23113240:23114205:+.A.up_chr16:23111890:23111969:+@chr16:23112424:23112530:+@chr16:23113240:23114205:+.A.se_chr16:23111890:23111969:+@chr16:23112424:23112530:+@chr16:23113240:23114205:+.A.dn','chr16:23111890:23111969:+@chr16:23112424:23112530:+@chr16:23113240:23114205:+.B.up_chr16:23111890:23111969:+@chr16:23112424:23112530:+@chr16:231132…	(0,0):23030,(0,1):367,(1,0):498,(1,1):14573	0:3430,1:12008	(0,0):23934,(0,1):441,(1,0):1030,(1,1):16219	0:6871,1:10819	chr16	+	2311189023111890	2311420523114200
ENSMUSG00000046434	Hnrnpa1	chr15:103073075:103073149:+@chr15:103073353:103073511:+@chr15:103074056:103074211:+	0.48	0.46	0.5	0.59	0.57	0.62	-0.11	1000000000000	'chr15:103073075:103073149:+@chr15:103073353:103073511:+@chr15:103074056:103074211:+.A.up_chr15:103073075:103073149:+@chr15:103073353:103073511:+@chr15:103074056:103074211:+.A.se_chr15:103073075:103073149:+@chr15:103073353:103073511:+@chr15:103074056:103074211:+.A.dn','chr15:103073075:103073149:+@chr15:103073353:103073511:+@chr15:103074056:103074211:+.B.up_chr15:103073075:103073149:+@chr15:103073…	(0,0):6086,(0,1):109,(1,0):6276,(1,1):3125	0:7689,1:1821	(0,0):6566,(0,1):37,(1,0):6269,(1,1):2618	0:7790,1:1134	chr15	+	1.03073e+17	1.03074e+17
ENSMUSG00000017421	Zfp207	chr11:80205337:80205494:+@chr11:80206586:80206678:+@chr11:80207788:80208033:+	0.12	0.11	0.13	0.16	0.15	0.17	-0.04	1000000000000	'chr11:80205337:80205494:+@chr11:80206586:80206678:+@chr11:80207788:80208033:+.A.up_chr11:80205337:80205494:+@chr11:80206586:80206678:+@chr11:80207788:80208033:+.A.se_chr11:80205337:80205494:+@chr11:80206586:80206678:+@chr11:80207788:80208033:+.A.dn','chr11:80205337:80205494:+@chr11:80206586:80206678:+@chr11:80207788:80208033:+.B.up_chr11:80205337:80205494:+@chr11:80206586:80206678:+@chr11:802077…	(0,0):6407,(0,1):2414,(1,0):799,(1,1):2826	0:1115,1:4924	(0,0):5234,(0,1):1679,(1,0):818,(1,1):2074	0:1084,1:3487	chr11	+	8020533780205330	8020803380208030
ENSMUSG00000029328	Hnrpdl	chr5:100465123:100465214:-@chr5:100464654:100464758:-@chr5:100462598:100464003:-	0.21	0.2	0.23	0.4	0.38	0.42	-0.19	1000000000000	'chr5:100465123:100465214:-@chr5:100464654:100464758:-@chr5:100462598:100464003:-.A.dn_chr5:100465123:100465214:-@chr5:100464654:100464758:-@chr5:100462598:100464003:-.A.se_chr5:100465123:100465214:-@chr5:100464654:100464758:-@chr5:100462598:100464003:-.A.up','chr5:100465123:100465214:-@chr5:100464654:100464758:-@chr5:100462598:100464003:-.B.dn_chr5:100465123:100465214:-@chr5:100464654:100464758:…	(0,0):21986,(0,1):1020,(1,0):673,(1,1):20538	0:4937,1:17294	(0,0):24901,(0,1):1134,(1,0):1656,(1,1):24640	0:11509,1:15921	chr5	-	1.00463e+17	1.00465e+17
ENSMUSG00000006333	Rps9	chr7:3657335:3657521:+@chr7:3657610:3657783:+@chr7:3658253:3658499:+	0.01	0.01	0.02	0.03	0.03	0.03	-0.02	1000000000000	'chr7:3657335:3657521:+@chr7:3657610:3657783:+@chr7:3658253:3658499:+.A.up_chr7:3657335:3657521:+@chr7:3657610:3657783:+@chr7:3658253:3658499:+.A.se_chr7:3657335:3657521:+@chr7:3657610:3657783:+@chr7:3658253:3658499:+.A.dn','chr7:3657335:3657521:+@chr7:3657610:3657783:+@chr7:3658253:3658499:+.B.up_chr7:3657335:3657521:+@chr7:3657610:3657783:+@chr7:3658253:3658499:+.B.dn'	(0,0):19610,(0,1):11442,(1,0):524,(1,1):13331	0:681,1:24616	(0,0):19882,(0,1):14803,(1,0):1439,(1,1):15118	0:1888,1:29472	chr7	+	36573353657335	36584993658499
ENSMUSG00000004980	Hnrnpa2b1	chr6:51415178:51415240:-@chr6:51414427:51414546:-@chr6:51414088:51414210:-	0.67	0.65	0.68	0.74	0.72	0.75	-0.07	1000000000000	'chr6:51415178:51415240:-@chr6:51414427:51414546:-@chr6:51414088:51414210:-.A.dn_chr6:51415178:51415240:-@chr6:51414427:51414546:-@chr6:51414088:51414210:-.A.se_chr6:51415178:51415240:-@chr6:51414427:51414546:-@chr6:51414088:51414210:-.A.up','chr6:51415178:51415240:-@chr6:51414427:51414546:-@chr6:51414088:51414210:-.B.dn_chr6:51415178:51415240:-@chr6:51414427:51414546:-@chr6:51414088:51414210:-.B…	(0,0):35819,(0,1):641,(1,0):18341,(1,1):3543	0:20759,1:1766	(0,0):33753,(0,1):606,(1,0):16218,(1,1):1911	0:17620,1:1115	chr6	-	5141408851414080	5141524051415240
ENSMUSG00000029817	Tra2a	chr6:49213837:49214051:-@chr6:49202802:49203107:-@chr6:49202381:49202514:-	0.12	0.12	0.13	0.09	0.08	0.1	0.03	1000000000000	'chr6:49213837:49214051:-@chr6:49202802:49203107:-@chr6:49202381:49202514:-.A.dn_chr6:49213837:49214051:-@chr6:49202802:49203107:-@chr6:49202381:49202514:-.A.se_chr6:49213837:49214051:-@chr6:49202802:49203107:-@chr6:49202381:49202514:-.A.up','chr6:49213837:49214051:-@chr6:49202802:49203107:-@chr6:49202381:49202514:-.B.dn_chr6:49213837:49214051:-@chr6:49202802:49203107:-@chr6:49202381:49202514:-.B…	(0,0):39544,(0,1):1000,(1,0):1262,(1,1):1799	0:1519,1:2542	(0,0):34919,(0,1):1269,(1,0):993,(1,1):1669	0:1151,1:2780	chr6	-	4920238149202380	4921405149214050
ENSMUSG00000029836	Cbx3	chr6:51425230:51425372:+@chr6:51428437:51428599:+@chr6:51431723:51431817:+	0.16	0.14	0.18	0.33	0.29	0.38	-0.17	1000000000000	'chr6:51425230:51425372:+@chr6:51428437:51428599:+@chr6:51431723:51431817:+.A.up_chr6:51425230:51425372:+@chr6:51428437:51428599:+@chr6:51431723:51431817:+.A.se_chr6:51425230:51425372:+@chr6:51428437:51428599:+@chr6:51431723:51431817:+.A.dn','chr6:51425230:51425372:+@chr6:51428437:51428599:+@chr6:51431723:51431817:+.B.up_chr6:51425230:51425372:+@chr6:51428437:51428599:+@chr6:51431723:51431817:+.B…	(0,0):3252,(0,1):4,(1,0):323,(1,1):542	0:408,1:461	(0,0):3041,(0,1):2,(1,0):463,(1,1):376	0:603,1:238	chr6	+	5142523051425230	5143181751431810
ENSMUSG00000027405	Nop56	chr2:130102172:130102389:+@chr2:130102768:130103050:+@chr2:130103212:130103360:+	0.35	0.32	0.38	0.54	0.5	0.59	-0.19	1000000000000	'chr2:130102172:130102389:+@chr2:130102768:130103050:+@chr2:130103212:130103360:+.A.up_chr2:130102172:130102389:+@chr2:130102768:130103050:+@chr2:130103212:130103360:+.A.se_chr2:130102172:130102389:+@chr2:130102768:130103050:+@chr2:130103212:130103360:+.A.dn','chr2:130102172:130102389:+@chr2:130102768:130103050:+@chr2:130103212:130103360:+.B.up_chr2:130102172:130102389:+@chr2:130102768:130103050:…	(0,0):12116,(0,1):26,(1,0):973,(1,1):1055	0:1360,1:694	(0,0):13265,(0,1):44,(1,0):1235,(1,1):763	0:1654,1:388	chr2	+	1.30102e+17	1.30103e+17
ENSMUSG00000067786	Nnat	chr2:157385846:157385996:+@chr2:157386949:157386975:+@chr2:157387278:157388255:+	0.45	0.43	0.46	0.56	0.54	0.57	-0.11	1000000000000	'chr2:157385846:157385996:+@chr2:157386949:157386975:+@chr2:157387278:157388255:+.A.up_chr2:157385846:157385996:+@chr2:157386949:157386975:+@chr2:157387278:157388255:+.A.se_chr2:157385846:157385996:+@chr2:157386949:157386975:+@chr2:157387278:157388255:+.A.dn','chr2:157385846:157385996:+@chr2:157386949:157386975:+@chr2:157387278:157388255:+.B.up_chr2:157385846:157385996:+@chr2:157386949:157386975:…	(0,0):26596,(0,1):988,(1,0):2597,(1,1):120897	0:57801,1:66681	(0,0):26274,(0,1):1147,(1,0):3498,(1,1):105956	0:62645,1:47956	chr2	+	1.57386e+17	1.57388e+17
ENSMUSG00000067786	Nnat	chr2:157385846:157385996:+@chr2:157386949:157387024:+@chr2:157387278:157388255:+	0.39	0.38	0.41	0.52	0.51	0.53	-0.13	1000000000000	'chr2:157385846:157385996:+@chr2:157386949:157387024:+@chr2:157387278:157388255:+.A.up_chr2:157385846:157385996:+@chr2:157386949:157387024:+@chr2:157387278:157388255:+.A.se_chr2:157385846:157385996:+@chr2:157386949:157387024:+@chr2:157387278:157388255:+.A.dn','chr2:157385846:157385996:+@chr2:157386949:157387024:+@chr2:157387278:157388255:+.B.up_chr2:157385846:157385996:+@chr2:157386949:157387024:…	(0,0):24132,(0,1):1020,(1,0):5061,(1,1):120865	0:52442,1:74504	(0,0):23152,(0,1):1189,(1,0):6620,(1,1):105914	0:61298,1:52425	chr2	+	1.57386e+17	1.57388e+17
ENSMUSG00000027582	Zgpat	chr2:181114479:181114884:+@chr2:181115080:181116099:+@chr2:181117192:181117249:+	0.72	0.67	0.77	0.97	0.92	1	-0.25	1000000000000	'chr2:181114479:181114884:+@chr2:181115080:181116099:+@chr2:181117192:181117249:+.A.up_chr2:181114479:181114884:+@chr2:181115080:181116099:+@chr2:181117192:181117249:+.A.se_chr2:181114479:181114884:+@chr2:181115080:181116099:+@chr2:181117192:181117249:+.A.dn','chr2:181114479:181114884:+@chr2:181115080:181116099:+@chr2:181117192:181117249:+.B.up_chr2:181114479:181114884:+@chr2:181115080:181116099:…	(0,0):3599,(1,0):3192,(1,1):889	0:3827,1:254	(0,0):3904,(1,0):3556,(1,1):690	0:4199,1:47	chr2	+	1.81114e+17	1.81117e+17
ENSMUSG00000027455	Nsfl1c	chr2:151326451:151326525:+@chr2:151328191:151328196:+@chr2:151328750:151328915:+	0.04	0.02	0.07	0.23	0.18	0.29	-0.19	1000000000000	'chr2:151326451:151326525:+@chr2:151328191:151328196:+@chr2:151328750:151328915:+.A.up_chr2:151326451:151326525:+@chr2:151328191:151328196:+@chr2:151328750:151328915:+.A.se_chr2:151326451:151326525:+@chr2:151328191:151328196:+@chr2:151328750:151328915:+.A.dn','chr2:151326451:151326525:+@chr2:151328191:151328196:+@chr2:151328750:151328915:+.B.up_chr2:151326451:151326525:+@chr2:151328191:151328196:…	(0,0):2886,(0,1):149,(1,0):7,(1,1):425	0:25,1:556	(0,0):3080,(0,1):111,(1,0):43,(1,1):312	0:139,1:327	chr2	+	1.51326e+17	1.51329e+17
ENSMUSG00000067786	Nnat	chr2:157385846:157385996:+@chr2:157386949:157387029:+@chr2:157387278:157388255:+	0.77	0.76	0.78	0.82	0.81	0.83	-0.05	1000000000000	'chr2:157385846:157385996:+@chr2:157386949:157387029:+@chr2:157387278:157388255:+.A.up_chr2:157385846:157385996:+@chr2:157386949:157387029:+@chr2:157387278:157388255:+.A.se_chr2:157385846:157385996:+@chr2:157386949:157387029:+@chr2:157387278:157388255:+.A.dn','chr2:157385846:157385996:+@chr2:157386949:157387029:+@chr2:157387278:157388255:+.B.up_chr2:157385846:157385996:+@chr2:157386949:157387029:…	(0,0):16021,(0,1):1024,(1,0):13172,(1,1):120861	0:105440,1:29617	(0,0):14538,(0,1):1190,(1,0):15234,(1,1):105913	0:102119,1:20218	chr2	+	1.57386e+17	1.57388e+17
ENSMUSG00000067786	Nnat	chr2:157386184:157386271:+@chr2:157386949:157387029:+@chr2:157387278:157388255:+	0.17	0.16	0.17	0.2	0.2	0.21	-0.03	1000000000000	'chr2:157386184:157386271:+@chr2:157386949:157387029:+@chr2:157387278:157388255:+.A.up_chr2:157386184:157386271:+@chr2:157386949:157387029:+@chr2:157387278:157388255:+.A.se_chr2:157386184:157386271:+@chr2:157386949:157387029:+@chr2:157387278:157388255:+.A.dn','chr2:157386184:157386271:+@chr2:157386949:157387029:+@chr2:157387278:157388255:+.B.up_chr2:157386184:157386271:+@chr2:157386949:157387029:…	(0,0):12621,(0,1):18,(1,0):1985,(1,1):118248	0:21495,1:98756	(0,0):11021,(0,1):21,(1,0):2141,(1,1):103179	0:23443,1:81898	chr2	+	1.57386e+17	1.57388e+17
ENSMUSG00000032423	Syncrip	chr9:88376894:88377235:-@chr9:88375444:88375603:-@chr9:88374632:88374750:-	0.73	0.67	0.78	0.38	0.33	0.43	0.35	1000000000000	'chr9:88376894:88377235:-@chr9:88375444:88375603:-@chr9:88374632:88374750:-.A.dn_chr9:88376894:88377235:-@chr9:88375444:88375603:-@chr9:88374632:88374750:-.A.se_chr9:88376894:88377235:-@chr9:88375444:88375603:-@chr9:88374632:88374750:-.A.up','chr9:88376894:88377235:-@chr9:88375444:88375603:-@chr9:88374632:88374750:-.B.dn_chr9:88376894:88377235:-@chr9:88375444:88375603:-@chr9:88374632:88374750:-.B…	(0,0):246,(0,1):46,(1,0):507,(1,1):496	0:878,1:171	(0,0):271,(0,1):92,(1,0):208,(1,1):353	0:345,1:308	chr9	-	8837463288374630	8837723588377230
NA	NA	chr9:71362876:71362976:-@chr9:71329149:71329353:-@chr9:71326244:71327347:-	0.98	0.96	1	0.74	0.72	0.76	0.24	1000000000000	'chr9:71362876:71362976:-@chr9:71329149:71329353:-@chr9:71326244:71327347:-.A.dn_chr9:71362876:71362976:-@chr9:71329149:71329353:-@chr9:71326244:71327347:-.A.se_chr9:71362876:71362976:-@chr9:71329149:71329353:-@chr9:71326244:71327347:-.A.up','chr9:71362876:71362976:-@chr9:71329149:71329353:-@chr9:71326244:71327347:-.B.dn_chr9:71362876:71362976:-@chr9:71329149:71329353:-@chr9:71326244:71327347:-.B…	(0,0):31136,(1,0):5298,(1,1):24349	0:29309,1:338	(0,0):30119,(1,0):4901,(1,1):30430	0:26958,1:8373	chr9	-	7132624471326240	7136297671362970
ENSMUSG00000034252	Senp6	chr9:79935237:79935330:+@chr9:79937656:79937713:+@chr9:79940074:79940219:+	0.83	0.78	0.88	0.34	0.27	0.43	0.49	1000000000000	'chr9:79935237:79935330:+@chr9:79937656:79937713:+@chr9:79940074:79940219:+.A.up_chr9:79935237:79935330:+@chr9:79937656:79937713:+@chr9:79940074:79940219:+.A.se_chr9:79935237:79935330:+@chr9:79937656:79937713:+@chr9:79940074:79940219:+.A.dn','chr9:79935237:79935330:+@chr9:79937656:79937713:+@chr9:79940074:79940219:+.B.up_chr9:79935237:79935330:+@chr9:79937656:79937713:+@chr9:79940074:79940219:+.B…	(0,0):986,(0,1):34,(1,0):393,(1,1):61	0:443,1:45	(0,0):917,(0,1):28,(1,0):76,(1,1):137	0:126,1:115	chr9	+	7993523779935230	7994021979940210
NA	NA	chr12:110796447:110796530:+@chr12:110796850:110806804:+@chr12:110809601:110809939:+	0.05	0.05	0.05	0.04	0.04	0.04	0.01	1000000000000	'chr12:110796447:110796530:+@chr12:110796850:110806804:+@chr12:110809601:110809939:+.A.up_chr12:110796447:110796530:+@chr12:110796850:110806804:+@chr12:110809601:110809939:+.A.se_chr12:110796447:110796530:+@chr12:110796850:110806804:+@chr12:110809601:110809939:+.A.dn','chr12:110796447:110796530:+@chr12:110796850:110806804:+@chr12:110809601:110809939:+.B.up_chr12:110796447:110796530:+@chr12:110796…	(0,0):3720,(0,1):1625,(1,0):8759,(1,1):976	0:8808,1:2552	(0,0):5714,(0,1):2652,(1,0):11365,(1,1):1970	0:11447,1:4540	chr12	+	1.10796e+17	1.1081e+17
ENSMUSG00000034883	Lrr1	chr12:70272849:70272947:+@chr12:70275379:70276100:+@chr12:70279567:70279997:+	0.52	0.48	0.57	0.35	0.32	0.39	0.17	1000000000000	'chr12:70272849:70272947:+@chr12:70275379:70276100:+@chr12:70279567:70279997:+.A.up_chr12:70272849:70272947:+@chr12:70275379:70276100:+@chr12:70279567:70279997:+.A.se_chr12:70272849:70272947:+@chr12:70275379:70276100:+@chr12:70279567:70279997:+.A.dn','chr12:70272849:70272947:+@chr12:70275379:70276100:+@chr12:70279567:70279997:+.B.up_chr12:70272849:70272947:+@chr12:70275379:70276100:+@chr12:702795…	(0,0):1011,(0,1):107,(1,0):841,(1,1):295	0:1008,1:235	(0,0):1123,(0,1):149,(1,0):730,(1,1):446	0:872,1:453	chr12	+	7027284970272840	7027999770279990
ENSMUSG00000004865	Srpk1	chr17:28737814:28737839:-@chr17:28737188:28737401:-@chr17:28736416:28736814:-	0.58	0.54	0.61	0.42	0.39	0.44	0.16	1000000000000	'chr17:28737814:28737839:-@chr17:28737188:28737401:-@chr17:28736416:28736814:-.A.dn_chr17:28737814:28737839:-@chr17:28737188:28737401:-@chr17:28736416:28736814:-.A.se_chr17:28737814:28737839:-@chr17:28737188:28737401:-@chr17:28736416:28736814:-.A.up','chr17:28737814:28737839:-@chr17:28737188:28737401:-@chr17:28736416:28736814:-.B.dn_chr17:28737814:28737839:-@chr17:28737188:28737401:-@chr17:287364…	(0,0):3257,(0,1):1,(1,0):1804,(1,1):2410	0:3215,1:1000	(0,0):3265,(0,1):3,(1,0):1180,(1,1):2136	0:2087,1:1232	chr17	-	2873641628736410	2873783928737830
ENSMUSG00000021614	Vcan	chr13:89851810:89852103:-@chr13:89842523:89845402:-@chr13:89827890:89833106:-	0.37	0.35	0.38	0.28	0.27	0.29	0.09	1000000000000	'chr13:89851810:89852103:-@chr13:89842523:89845402:-@chr13:89827890:89833106:-.A.dn_chr13:89851810:89852103:-@chr13:89842523:89845402:-@chr13:89827890:89833106:-.A.se_chr13:89851810:89852103:-@chr13:89842523:89845402:-@chr13:89827890:89833106:-.A.up','chr13:89851810:89852103:-@chr13:89842523:89845402:-@chr13:89827890:89833106:-.B.dn_chr13:89851810:89852103:-@chr13:89842523:89845402:-@chr13:898278…	(0,0):3272,(0,1):127,(1,0):5111,(1,1):24942	0:14141,1:16039	(0,0):2225,(0,1):143,(1,0):3083,(1,1):19636	0:8566,1:14296	chr13	-	8982789089827890	8985210389852100
ENSMUSG00000020069	Hnrnph3	chr10:62482141:62482275:-@chr10:62480789:62480973:-@chr10:62480272:62480358:-	0.99	0.98	1	0.86	0.81	0.91	0.13	1000000000000	'chr10:62482141:62482275:-@chr10:62480789:62480973:-@chr10:62480272:62480358:-.A.dn_chr10:62482141:62482275:-@chr10:62480789:62480973:-@chr10:62480272:62480358:-.A.se_chr10:62482141:62482275:-@chr10:62480789:62480973:-@chr10:62480272:62480358:-.A.up','chr10:62482141:62482275:-@chr10:62480789:62480973:-@chr10:62480272:62480358:-.B.dn_chr10:62482141:62482275:-@chr10:62480789:62480973:-@chr10:624802…	(0,0):15793,(1,0):1714,(1,1):91	1.25347	(0,0):14261,(0,1):21,(1,0):1269,(1,1):92	0:1356,1:26	chr10	-	6248027262480270	6248227562482270
ENSMUSG00000020069	Hnrnph3	chr10:62482141:62482275:-@chr10:62480834:62480973:-@chr10:62480272:62480358:-	0.99	0.97	1	0.82	0.75	0.88	0.17	1000000000000	'chr10:62482141:62482275:-@chr10:62480834:62480973:-@chr10:62480272:62480358:-.A.dn_chr10:62482141:62482275:-@chr10:62480834:62480973:-@chr10:62480272:62480358:-.A.se_chr10:62482141:62482275:-@chr10:62480834:62480973:-@chr10:62480272:62480358:-.A.up','chr10:62482141:62482275:-@chr10:62480834:62480973:-@chr10:62480272:62480358:-.B.dn_chr10:62482141:62482275:-@chr10:62480834:62480973:-@chr10:624802…	(0,0):16494,(1,0):1013,(1,1):91	0:1100,1:4	(0,0):14826,(0,1):21,(1,0):704,(1,1):92	0:784,1:33	chr10	-	6248027262480270	6248227562482270
ENSMUSG00000008682	Rpl10	chrX:71517518:71517656:+@chrX:71518011:71518173:+@chrX:71518254:71518474:+	0.4	0.39	0.42	0.51	0.49	0.53	-0.11	1000000000000	'chrX:71517518:71517656:+@chrX:71518011:71518173:+@chrX:71518254:71518474:+.A.up_chrX:71517518:71517656:+@chrX:71518011:71518173:+@chrX:71518254:71518474:+.A.se_chrX:71517518:71517656:+@chrX:71518011:71518173:+@chrX:71518254:71518474:+.A.dn','chrX:71517518:71517656:+@chrX:71518011:71518173:+@chrX:71518254:71518474:+.B.up_chrX:71517518:71517656:+@chrX:71518011:71518173:+@chrX:71518254:71518474:+.B…	(0,0):2285,(0,1):15,(1,0):4212,(1,1):6971	0:7021,1:4177	(0,0):2463,(0,1):13,(1,0):5375,(1,1):6942	0:9116,1:3214	chrX	+	7151751871517510	7151847471518470
ENSMUSG00000040731	Eif4h	chr5:135101236:135101332:-@chr5:135100311:135100370:-@chr5:135097819:135097956:-	0.4	0.37	0.42	0.48	0.46	0.51	-0.08	7.29612e+10	'chr5:135101236:135101332:-@chr5:135100311:135100370:-@chr5:135097819:135097956:-.A.dn_chr5:135101236:135101332:-@chr5:135100311:135100370:-@chr5:135097819:135097956:-.A.se_chr5:135101236:135101332:-@chr5:135100311:135100370:-@chr5:135097819:135097956:-.A.up','chr5:135101236:135101332:-@chr5:135100311:135100370:-@chr5:135097819:135097956:-.B.dn_chr5:135101236:135101332:-@chr5:135100311:135100370:…	(0,0):14690,(0,1):631,(1,0):933,(1,1):170	0:1000,1:734	(0,0):15235,(0,1):576,(1,0):1205,(1,1):149	0:1271,1:659	chr5	-	1.35098e+17	1.35101e+17
ENSMUSG00000028649	Macf1	chr4:123064471:123064674:-@chr4:123063792:123063800:-@chr4:123062698:123062929:-	0.9	0.86	0.93	0.72	0.66	0.79	0.18	5.94833e+09	'chr4:123064471:123064674:-@chr4:123063792:123063800:-@chr4:123062698:123062929:-.A.dn_chr4:123064471:123064674:-@chr4:123063792:123063800:-@chr4:123062698:123062929:-.A.se_chr4:123064471:123064674:-@chr4:123063792:123063800:-@chr4:123062698:123062929:-.A.up','chr4:123064471:123064674:-@chr4:123063792:123063800:-@chr4:123062698:123062929:-.B.dn_chr4:123064471:123064674:-@chr4:123063792:123063800:…	(0,0):1234,(0,1):25,(1,0):324,(1,1):783	0:1045,1:87	(0,0):1338,(0,1):40,(1,0):173,(1,1):802	0:720,1:295	chr4	-	1.23063e+17	1.23065e+17
ENSMUSG00000030447	Cyfip1	chr7:63152038:63152185:+@chr7:63153195:63153342:+@chr7:63153608:63153761:+	0.23	0.19	0.28	0.11	0.09	0.14	0.12	3.2347e+09	'chr7:63152038:63152185:+@chr7:63153195:63153342:+@chr7:63153608:63153761:+.A.up_chr7:63152038:63152185:+@chr7:63153195:63153342:+@chr7:63153608:63153761:+.A.se_chr7:63152038:63152185:+@chr7:63153195:63153342:+@chr7:63153608:63153761:+.A.dn','chr7:63152038:63152185:+@chr7:63153195:63153342:+@chr7:63153608:63153761:+.B.up_chr7:63152038:63152185:+@chr7:63153195:63153342:+@chr7:63153608:63153761:+.B…	(0,0):1041,(0,1):122,(1,0):134,(1,1):47	0:143,1:160	(0,0):1059,(0,1):164,(1,0):77,(1,1):56	0:81,1:216	chr7	+	6315203863152030	6315376163153760
ENSMUSG00000028639	Ybx1	chr4:118957714:118957747:-@chr4:118955386:118955475:-@chr4:118954751:118955053:-	0.3	0.29	0.31	0.34	0.33	0.35	-0.04	1.4003e+09	'chr4:118957714:118957747:-@chr4:118955386:118955475:-@chr4:118954751:118955053:-.A.dn_chr4:118957714:118957747:-@chr4:118955386:118955475:-@chr4:118954751:118955053:-.A.se_chr4:118957714:118957747:-@chr4:118955386:118955475:-@chr4:118954751:118955053:-.A.up','chr4:118957714:118957747:-@chr4:118955386:118955475:-@chr4:118954751:118955053:-.B.dn_chr4:118957714:118957747:-@chr4:118955386:118955475:…	(0,0):25348,(0,1):8,(1,0):4733,(1,1):17706	0:9987,1:12460	(0,0):21019,(0,1):10,(1,0):3913,(1,1):12721	0:8339,1:8305	chr4	-	1.18955e+17	1.18958e+17
ENSMUSG00000001017	2500003M10Rik	chr3:90307018:90307204:-@chr3:90306038:90306175:-@chr3:90302880:90304029:-	0.5	0.48	0.52	0.56	0.54	0.58	-0.06	4.62627e+07	'chr3:90307018:90307204:-@chr3:90306038:90306175:-@chr3:90302880:90304029:-.A.dn_chr3:90307018:90307204:-@chr3:90306038:90306175:-@chr3:90302880:90304029:-.A.se_chr3:90307018:90307204:-@chr3:90306038:90306175:-@chr3:90302880:90304029:-.A.up','chr3:90307018:90307204:-@chr3:90306038:90306175:-@chr3:90302880:90304029:-.B.dn_chr3:90307018:90307204:-@chr3:90306038:90306175:-@chr3:90302880:90304029:-.B…	(0,0):7777,(0,1):499,(1,0):1956,(1,1):21274	0:12550,1:11179	(0,0):8073,(0,1):480,(1,0):2430,(1,1):22370	0:14683,1:10597	chr3	-	9030288090302880	9030720490307200
ENSMUSG00000002968	Med25	chr7:52136293:52136481:-@chr7:52135937:52136008:-@chr7:52135622:52135840:-	0.67	0.64	0.71	0.8	0.77	0.83	-0.13	4.57133e+07	'chr7:52136293:52136481:-@chr7:52135937:52136008:-@chr7:52135622:52135840:-.A.dn_chr7:52136293:52136481:-@chr7:52135937:52136008:-@chr7:52135622:52135840:-.A.se_chr7:52136293:52136481:-@chr7:52135937:52136008:-@chr7:52135622:52135840:-.A.up','chr7:52136293:52136481:-@chr7:52135937:52136008:-@chr7:52135622:52135840:-.B.dn_chr7:52136293:52136481:-@chr7:52135937:52136008:-@chr7:52135622:52135840:-.B…	(0,0):2633,(0,1):160,(1,0):816,(1,1):753	0:1290,1:439	(0,0):2365,(0,1):94,(1,0):872,(1,1):445	0:1223,1:188	chr7	-	5213562252135620	5213648152136480
ENSMUSG00000021156	Zmynd11	chr13:9720019:9720178:-@chr13:9709392:9709553:-@chr13:9697874:9697951:-	0.4	0.37	0.44	0.54	0.5	0.58	-0.14	1.54072e+07	'chr13:9720019:9720178:-@chr13:9709392:9709553:-@chr13:9697874:9697951:-.A.dn_chr13:9720019:9720178:-@chr13:9709392:9709553:-@chr13:9697874:9697951:-.A.se_chr13:9720019:9720178:-@chr13:9709392:9709553:-@chr13:9697874:9697951:-.A.up','chr13:9720019:9720178:-@chr13:9709392:9709553:-@chr13:9697874:9697951:-.B.dn_chr13:9720019:9720178:-@chr13:9709392:9709553:-@chr13:9697874:9697951:-.B.up'	(0,0):1439,(0,1):198,(1,0):844,(1,1):147	0:896,1:293	(0,0):1648,(0,1):121,(1,0):929,(1,1):130	0:997,1:183	chr13	-	96978749697874	97201789720178
ENSMUSG00000017776	Crk	chr11:75492812:75493166:+@chr11:75505699:75506234:+@chr11:75516868:75519594:+	0.99	0.98	1	0.94	0.92	0.96	0.05	8.84801e+06	'chr11:75492812:75493166:+@chr11:75505699:75506234:+@chr11:75516868:75519594:+.A.up_chr11:75492812:75493166:+@chr11:75505699:75506234:+@chr11:75516868:75519594:+.A.se_chr11:75492812:75493166:+@chr11:75505699:75506234:+@chr11:75516868:75519594:+.A.dn','chr11:75492812:75493166:+@chr11:75505699:75506234:+@chr11:75516868:75519594:+.B.up_chr11:75492812:75493166:+@chr11:75505699:75506234:+@chr11:755168…	(0,0):5861,(0,1):5,(1,0):6018,(1,1):27600	0:33344,1:279	(0,0):5817,(0,1):6,(1,0):5268,(1,1):28919	0:32923,1:1270	chr11	+	7549281275492810	7551959475519590
ENSMUSG00000071172	Srsf3	chr17:29175435:29175569:+@chr17:29176399:29176854:+@chr17:29177720:29177758:+	0.47	0.41	0.54	0.28	0.24	0.31	0.19	4.68422e+06	'chr17:29175435:29175569:+@chr17:29176399:29176854:+@chr17:29177720:29177758:+.A.up_chr17:29175435:29175569:+@chr17:29176399:29176854:+@chr17:29177720:29177758:+.A.se_chr17:29175435:29175569:+@chr17:29176399:29176854:+@chr17:29177720:29177758:+.A.dn','chr17:29175435:29175569:+@chr17:29176399:29176854:+@chr17:29177720:29177758:+.B.up_chr17:29175435:29175569:+@chr17:29176399:29176854:+@chr17:291777…	(0,0):12900,(0,1):28,(1,0):3144,(1,1):108	0:3196,1:84	(0,0):13686,(0,1):56,(1,0):2579,(1,1):143	0:2617,1:161	chr17	+	2917543529175430	2917775829177750
ENSMUSG00000017776	Crk	chr11:75492812:75493166:+@chr11:75505699:75506064:+@chr11:75516868:75519594:+	0.99	0.98	1	0.94	0.91	0.96	0.05	3.97894e+06	'chr11:75492812:75493166:+@chr11:75505699:75506064:+@chr11:75516868:75519594:+.A.up_chr11:75492812:75493166:+@chr11:75505699:75506064:+@chr11:75516868:75519594:+.A.se_chr11:75492812:75493166:+@chr11:75505699:75506064:+@chr11:75516868:75519594:+.A.dn','chr11:75492812:75493166:+@chr11:75505699:75506064:+@chr11:75516868:75519594:+.B.up_chr11:75492812:75493166:+@chr11:75505699:75506064:+@chr11:755168…	(0,0):7415,(0,1):5,(1,0):4464,(1,1):27600	0:31882,1:187	(0,0):7427,(0,1):6,(1,0):3658,(1,1):28919	0:31494,1:1089	chr11	+	7549281275492810	7551959475519590
ENSMUSG00000008140	2310044H10Rik	chr7:51747325:51747418:-@chr7:51746533:51746619:-@chr7:51745308:51746340:-	0.28	0.24	0.31	0.41	0.37	0.45	-0.13	3.39155e+06	'chr7:51747325:51747418:-@chr7:51746533:51746619:-@chr7:51745308:51746340:-.A.dn_chr7:51747325:51747418:-@chr7:51746533:51746619:-@chr7:51745308:51746340:-.A.se_chr7:51747325:51747418:-@chr7:51746533:51746619:-@chr7:51745308:51746340:-.A.up','chr7:51747325:51747418:-@chr7:51746533:51746619:-@chr7:51745308:51746340:-.B.dn_chr7:51747325:51747418:-@chr7:51746533:51746619:-@chr7:51745308:51746340:-.B…	(0,0):1112,(0,1):152,(1,0):237,(1,1):6186	0:1967,1:4608	(0,0):1205,(0,1):125,(1,0):321,(1,1):5528	0:2497,1:3477	chr7	-	5174530851745300	5174741851747410
NA	NA	chr11:95138783:95138929:-@chr11:95137757:95137863:-@chr11:95133167:95137201:-	0.88	0.86	0.89	0.79	0.76	0.81	0.09	2.86438e+06	'chr11:95138783:95138929:-@chr11:95137757:95137863:-@chr11:95133167:95137201:-.A.dn_chr11:95138783:95138929:-@chr11:95137757:95137863:-@chr11:95133167:95137201:-.A.se_chr11:95138783:95138929:-@chr11:95137757:95137863:-@chr11:95133167:95137201:-.A.up','chr11:95138783:95138929:-@chr11:95137757:95137863:-@chr11:95133167:95137201:-.B.dn_chr11:95138783:95138929:-@chr11:95137757:95137863:-@chr11:951331…	(0,0):986,(0,1):111,(1,0):1157,(1,1):7047	0:7305,1:1010	(0,0):1066,(0,1):154,(1,0):837,(1,1):6958	0:6407,1:1542	chr11	-	9513316795133160	9513892995138920
ENSMUSG00000020863	Luc7l3	chr11:94183004:94183302:-@chr11:94170939:94171005:-@chr11:94167500:94167539:-	0.62	0.56	0.69	0.89	0.82	0.96	-0.27	2.01425e+06	'chr11:94183004:94183302:-@chr11:94170939:94171005:-@chr11:94167500:94167539:-.A.dn_chr11:94183004:94183302:-@chr11:94170939:94171005:-@chr11:94167500:94167539:-.A.se_chr11:94183004:94183302:-@chr11:94170939:94171005:-@chr11:94167500:94167539:-.A.up','chr11:94183004:94183302:-@chr11:94170939:94171005:-@chr11:94167500:94167539:-.B.dn_chr11:94183004:94183302:-@chr11:94170939:94171005:-@chr11:941675…	(0,0):2084,(1,0):481,(1,1):1210	0:1233,1:458	(0,0):2185,(1,0):748,(1,1):1311	0:1886,1:173	chr11	-	9416750094167500	9418330294183300
NA	NA	chr7:106501563:106501749:-@chr7:106500334:106500377:-@chr7:106497313:106497974:-	0.01	0.01	0.02	0.02	0.02	0.03	-0.01	815995	'chr7:106501563:106501749:-@chr7:106500334:106500377:-@chr7:106497313:106497974:-.A.dn_chr7:106501563:106501749:-@chr7:106500334:106500377:-@chr7:106497313:106497974:-.A.se_chr7:106501563:106501749:-@chr7:106500334:106500377:-@chr7:106497313:106497974:-.A.up','chr7:106501563:106501749:-@chr7:106500334:106500377:-@chr7:106497313:106497974:-.B.dn_chr7:106501563:106501749:-@chr7:106500334:106500377:…	(0,0):6196,(0,1):4973,(1,0):88,(1,1):16970	0:314,1:21717	(0,0):6210,(0,1):5439,(1,0):173,(1,1):15635	0:564,1:20683	chr7	-	1.06497e+17	1.06502e+17
NA	NA	chr16:33005750:33005827:+@chr16:33009275:33009522:+@chr16:33012427:33016115:+	0.35	0.32	0.39	0.23	0.2	0.27	0.12	775302	'chr16:33005750:33005827:+@chr16:33009275:33009522:+@chr16:33012427:33016115:+.A.up_chr16:33005750:33005827:+@chr16:33009275:33009522:+@chr16:33012427:33016115:+.A.se_chr16:33005750:33005827:+@chr16:33009275:33009522:+@chr16:33012427:33016115:+.A.dn','chr16:33005750:33005827:+@chr16:33009275:33009522:+@chr16:33012427:33016115:+.B.up_chr16:33005750:33005827:+@chr16:33009275:33009522:+@chr16:330124…	(0,0):12103,(0,1):61,(1,0):290,(1,1):10180	0:3581,1:6950	(0,0):10206,(0,1):53,(1,0):175,(1,1):9485	0:2123,1:7590	chr16	+	3300575033005750	3301611533016110
ENSMUSG00000033031	C330027C09Rik	chr16:48994301:48994492:+@chr16:48997484:48997631:+@chr16:48999068:48999180:+	0.95	0.93	0.97	0.84	0.8	0.87	0.11	762341	'chr16:48994301:48994492:+@chr16:48997484:48997631:+@chr16:48999068:48999180:+.A.up_chr16:48994301:48994492:+@chr16:48997484:48997631:+@chr16:48999068:48999180:+.A.se_chr16:48994301:48994492:+@chr16:48997484:48997631:+@chr16:48999068:48999180:+.A.dn','chr16:48994301:48994492:+@chr16:48997484:48997631:+@chr16:48999068:48999180:+.B.up_chr16:48994301:48994492:+@chr16:48997484:48997631:+@chr16:489990…	(0,0):717,(0,1):11,(1,0):1570,(1,1):267	0:1821,1:27	(0,0):652,(0,1):38,(1,0):1169,(1,1):251	0:1381,1:77	chr16	+	4899430148994300	4899918048999180
ENSMUSG00000024182	Axin1	chr17:26279563:26280521:+@chr17:26310585:26310725:+@chr17:26319435:26319531:+	0.98	0.97	1	0.89	0.86	0.93	0.09	415219	'chr17:26279563:26280521:+@chr17:26310585:26310725:+@chr17:26319435:26319531:+.A.up_chr17:26279563:26280521:+@chr17:26310585:26310725:+@chr17:26319435:26319531:+.A.se_chr17:26279563:26280521:+@chr17:26310585:26310725:+@chr17:26319435:26319531:+.A.dn','chr17:26279563:26280521:+@chr17:26310585:26310725:+@chr17:26319435:26319531:+.B.up_chr17:26279563:26280521:+@chr17:26310585:26310725:+@chr17:263194…	(0,0):1089,(0,1):3,(1,0):727,(1,1):2746	0:3436,1:40	(0,0):1166,(0,1):22,(1,0):673,(1,1):2850	0:3192,1:353	chr17	+	2627956326279560	2631953126319530
NA	NA	chr5:122261394:122261621:+@chr5:122263394:122263562:+@chr5:122264347:122264959:+	0.58	0.55	0.62	0.47	0.44	0.5	0.11	364403	'chr5:122261394:122261621:+@chr5:122263394:122263562:+@chr5:122264347:122264959:+.A.up_chr5:122261394:122261621:+@chr5:122263394:122263562:+@chr5:122264347:122264959:+.A.se_chr5:122261394:122261621:+@chr5:122263394:122263562:+@chr5:122264347:122264959:+.A.dn','chr5:122261394:122261621:+@chr5:122263394:122263562:+@chr5:122264347:122264959:+.B.up_chr5:122261394:122261621:+@chr5:122263394:122263562:…	(0,0):3079,(0,1):224,(1,0):706,(1,1):1731	0:1651,1:1010	(0,0):3153,(0,1):256,(1,0):537,(1,1):1639	0:1290,1:1142	chr5	+	1.22261e+17	1.22265e+17
ENSMUSG00000042508	Dmtf1	chr5:9127957:9128108:-@chr5:9126540:9126749:-@chr5:9124442:9124527:-	0.59	0.52	0.66	0.38	0.33	0.44	0.21	52292.7	'chr5:9127957:9128108:-@chr5:9126540:9126749:-@chr5:9124442:9124527:-.A.dn_chr5:9127957:9128108:-@chr5:9126540:9126749:-@chr5:9124442:9124527:-.A.se_chr5:9127957:9128108:-@chr5:9126540:9126749:-@chr5:9124442:9124527:-.A.up','chr5:9127957:9128108:-@chr5:9126540:9126749:-@chr5:9124442:9124527:-.B.dn_chr5:9127957:9128108:-@chr5:9126540:9126749:-@chr5:9124442:9124527:-.B.up'	(0,0):4103,(0,1):44,(1,0):493,(1,1):35	0:511,1:61	(0,0):3743,(0,1):66,(1,0):369,(1,1):58	0:388,1:105	chr5	-	91244429124442	91281089128108
ENSMUSG00000024335	Brd2	chr17:34251835:34252209:-@chr17:34251295:34251595:-@chr17:34250877:34251122:-	0.6	0.57	0.63	0.7	0.66	0.73	-0.1	26362.3	'chr17:34251835:34252209:-@chr17:34251295:34251595:-@chr17:34250877:34251122:-.A.dn_chr17:34251835:34252209:-@chr17:34251295:34251595:-@chr17:34250877:34251122:-.A.se_chr17:34251835:34252209:-@chr17:34251295:34251595:-@chr17:34250877:34251122:-.A.up','chr17:34251835:34252209:-@chr17:34251295:34251595:-@chr17:34250877:34251122:-.B.dn_chr17:34251835:34252209:-@chr17:34251295:34251595:-@chr17:342508…	(0,0):6399,(0,1):35,(1,0):2279,(1,1):4376	0:4935,1:1755	(0,0):5683,(0,1):35,(1,0):2399,(1,1):3847	0:5065,1:1216	chr17	-	3425087734250870	3425220934252200
NA	NA	chr10:117601257:117601503:+@chr10:117603681:117603740:+@chr10:117605107:117606055:+	0.8	0.76	0.83	0.7	0.66	0.73	0.1	25921.8	'chr10:117601257:117601503:+@chr10:117603681:117603740:+@chr10:117605107:117606055:+.A.up_chr10:117601257:117601503:+@chr10:117603681:117603740:+@chr10:117605107:117606055:+.A.se_chr10:117601257:117601503:+@chr10:117603681:117603740:+@chr10:117605107:117606055:+.A.dn','chr10:117601257:117601503:+@chr10:117603681:117603740:+@chr10:117605107:117606055:+.B.up_chr10:117601257:117601503:+@chr10:117603…	(0,0):1644,(0,1):97,(1,0):688,(1,1):2864	0:2938,1:711	(0,0):1558,(0,1):145,(1,0):570,(1,1):2816	0:2489,1:1042	chr10	+	1.17601e+17	1.17606e+17
ENSMUSG00000022623	Shank3	chr15:89374225:89374309:+@chr15:89378057:89380313:+@chr15:89388166:89390691:+	0.75	0.69	0.81	0.57	0.52	0.63	0.18	21954.1	'chr15:89374225:89374309:+@chr15:89378057:89380313:+@chr15:89388166:89390691:+.A.up_chr15:89374225:89374309:+@chr15:89378057:89380313:+@chr15:89388166:89390691:+.A.se_chr15:89374225:89374309:+@chr15:89378057:89380313:+@chr15:89388166:89390691:+.A.dn','chr15:89374225:89374309:+@chr15:89378057:89380313:+@chr15:89388166:89390691:+.B.up_chr15:89374225:89374309:+@chr15:89378057:89380313:+@chr15:893881…	(0,0):3178,(1,0):1064,(1,1):1485	0:2075,1:474	(0,0):2800,(1,0):756,(1,1):1374	0:1582,1:548	chr15	+	8937422589374220	8939069189390690
ENSMUSG00000044950	Pwwp2a	chr11:43495500:43496118:+@chr11:43496983:43497727:+@chr11:43518036:43518979:+	0.1	0.08	0.11	0.15	0.13	0.17	-0.05	13060.1	'chr11:43495500:43496118:+@chr11:43496983:43497727:+@chr11:43518036:43518979:+.A.up_chr11:43495500:43496118:+@chr11:43496983:43497727:+@chr11:43518036:43518979:+.A.se_chr11:43495500:43496118:+@chr11:43496983:43497727:+@chr11:43518036:43518979:+.A.dn','chr11:43495500:43496118:+@chr11:43496983:43497727:+@chr11:43518036:43518979:+.B.up_chr11:43495500:43496118:+@chr11:43496983:43497727:+@chr11:435180…	(0,0):3386,(0,1):224,(1,0):230,(1,1):3474	0:569,1:3359	(0,0):3436,(0,1):218,(1,0):316,(1,1):3026	0:787,1:2773	chr11	+	4349550043495500	4351897943518970
ENSMUSG00000024515	Smad4	chr18:73822312:73822521:-@chr18:73816849:73816899:-@chr18:73809380:73809563:-	0.67	0.55	0.79	0.93	0.86	0.98	-0.26	11871.1	'chr18:73822312:73822521:-@chr18:73816849:73816899:-@chr18:73809380:73809563:-.A.dn_chr18:73822312:73822521:-@chr18:73816849:73816899:-@chr18:73809380:73809563:-.A.se_chr18:73822312:73822521:-@chr18:73816849:73816899:-@chr18:73809380:73809563:-.A.up','chr18:73822312:73822521:-@chr18:73816849:73816899:-@chr18:73809380:73809563:-.B.dn_chr18:73822312:73822521:-@chr18:73816849:73816899:-@chr18:738093…	(0,0):5624,(1,0):144,(1,1):576	0:560,1:160	(0,0):5051,(0,1):2,(1,0):201,(1,1):438	0:611,1:30	chr18	-	7380938073809380	7382252173822520
ENSMUSG00000024958	Gpr137	chr19:7014973:7015683:-@chr19:7014842:7014891:-@chr19:7013751:7013900:-	0.39	0.24	0.55	0.88	0.68	0.99	-0.49	11417.7	'chr19:7014973:7015683:-@chr19:7014842:7014891:-@chr19:7013751:7013900:-.A.dn_chr19:7014973:7015683:-@chr19:7014842:7014891:-@chr19:7013751:7013900:-.A.se_chr19:7014973:7015683:-@chr19:7014842:7014891:-@chr19:7013751:7013900:-.A.up','chr19:7014973:7015683:-@chr19:7014842:7014891:-@chr19:7013751:7013900:-.B.dn_chr19:7014973:7015683:-@chr19:7014842:7014891:-@chr19:7013751:7013900:-.B.up'	(0,0):1052,(1,0):22,(1,1):694	0:285,1:431	(0,0):1074,(1,0):38,(1,1):488	0:445,1:81	chr19	-	70137517013751	70156837015683
ENSMUSG00000052915	Msl1	chr11:98661314:98661696:+@chr11:98663582:98663629:+@chr11:98664096:98664160:+	0.58	0.53	0.62	0.72	0.67	0.76	-0.14	9597.16	'chr11:98661314:98661696:+@chr11:98663582:98663629:+@chr11:98664096:98664160:+.A.up_chr11:98661314:98661696:+@chr11:98663582:98663629:+@chr11:98664096:98664160:+.A.se_chr11:98661314:98661696:+@chr11:98663582:98663629:+@chr11:98664096:98664160:+.A.dn','chr11:98661314:98661696:+@chr11:98663582:98663629:+@chr11:98664096:98664160:+.B.up_chr11:98661314:98661696:+@chr11:98663582:98663629:+@chr11:986640…	(0,0):6983,(0,1):98,(1,0):576,(1,1):2786	0:2129,1:1331	(0,0):7310,(0,1):73,(1,0):641,(1,1):2148	0:2194,1:668	chr11	+	9866131498661310	9866416098664160
ENSMUSG00000034206	Polq	chr16:37015165:37015295:+@chr16:37016399:37016494:+@chr16:37017285:37017441:+	0.3	0.22	0.39	0.09	0.05	0.15	0.21	9526.48	'chr16:37015165:37015295:+@chr16:37016399:37016494:+@chr16:37017285:37017441:+.A.up_chr16:37015165:37015295:+@chr16:37016399:37016494:+@chr16:37017285:37017441:+.A.se_chr16:37015165:37015295:+@chr16:37016399:37016494:+@chr16:37017285:37017441:+.A.dn','chr16:37015165:37015295:+@chr16:37016399:37016494:+@chr16:37017285:37017441:+.B.up_chr16:37015165:37015295:+@chr16:37016399:37016494:+@chr16:370172…	(0,0):256,(0,1):47,(1,0):48,(1,1):8	0:50,1:53	(0,0):198,(0,1):47,(1,0):11,(1,1):10	0:13,1:55	chr16	+	3701516537015160	3701744137017440
ENSMUSG00000025871	4833439L19Rik	chr13:54666543:54666743:-@chr13:54665871:54665982:-@chr13:54665546:54665633:-	0.56	0.48	0.65	0.83	0.73	0.91	-0.27	6022.82	'chr13:54666543:54666743:-@chr13:54665871:54665982:-@chr13:54665546:54665633:-.A.dn_chr13:54666543:54666743:-@chr13:54665871:54665982:-@chr13:54665546:54665633:-.A.se_chr13:54666543:54666743:-@chr13:54665871:54665982:-@chr13:54665546:54665633:-.A.up','chr13:54666543:54666743:-@chr13:54665871:54665982:-@chr13:54665546:54665633:-.B.dn_chr13:54666543:54666743:-@chr13:54665871:54665982:-@chr13:546655…	(0,0):844,(0,1):1,(1,0):329,(1,1):385	0:541,1:174	(0,0):856,(0,1):1,(1,0):475,(1,1):364	0:781,1:59	chr13	-	5466554654665540	5466674354666740
ENSMUSG00000055407	Mtap6	chr7:106464199:106464412:+@chr7:106465982:106466178:+@chr7:106484495:106485647:+	0.7	0.64	0.75	0.5	0.43	0.56	0.2	4613.3	'chr7:106464199:106464412:+@chr7:106465982:106466178:+@chr7:106484495:106485647:+.A.up_chr7:106464199:106464412:+@chr7:106465982:106466178:+@chr7:106484495:106485647:+.A.se_chr7:106464199:106464412:+@chr7:106465982:106466178:+@chr7:106484495:106485647:+.A.dn','chr7:106464199:106464412:+@chr7:106465982:106466178:+@chr7:106484495:106485647:+.B.up_chr7:106464199:106464412:+@chr7:106465982:106466178:…	(0,0):6127,(0,1):59,(1,0):285,(1,1):1011	0:957,1:398	(0,0):6018,(0,1):70,(1,0):167,(1,1):985	0:702,1:520	chr7	+	1.06464e+17	1.06486e+17
ENSMUSG00000009575	Cbx5	chr15:103045699:103045783:-@chr15:103045453:103045556:-@chr15:103043503:103043685:-	0.18	0.16	0.2	0.26	0.23	0.29	-0.08	4461.04	'chr15:103045699:103045783:-@chr15:103045453:103045556:-@chr15:103043503:103043685:-.A.dn_chr15:103045699:103045783:-@chr15:103045453:103045556:-@chr15:103043503:103043685:-.A.se_chr15:103045699:103045783:-@chr15:103045453:103045556:-@chr15:103043503:103043685:-.A.up','chr15:103045699:103045783:-@chr15:103045453:103045556:-@chr15:103043503:103043685:-.B.dn_chr15:103045699:103045783:-@chr15:103045…	(0,0):4253,(0,1):150,(1,0):409,(1,1):1115	0:626,1:1048	(0,0):3733,(0,1):97,(1,0):313,(1,1):548	0:436,1:522	chr15	-	1.03044e+17	1.03046e+17
ENSMUSG00000045411	2410002F23Rik	chr7:51502608:51502786:+@chr7:51503280:51503429:+@chr7:51503622:51503665:+	0.12	0.09	0.14	0.23	0.18	0.28	-0.11	4116.97	'chr7:51502608:51502786:+@chr7:51503280:51503429:+@chr7:51503622:51503665:+.A.up_chr7:51502608:51502786:+@chr7:51503280:51503429:+@chr7:51503622:51503665:+.A.se_chr7:51502608:51502786:+@chr7:51503280:51503429:+@chr7:51503622:51503665:+.A.dn','chr7:51502608:51502786:+@chr7:51503280:51503429:+@chr7:51503622:51503665:+.B.up_chr7:51502608:51502786:+@chr7:51503280:51503429:+@chr7:51503622:51503665:+.B…	(0,0):3315,(0,1):17,(1,0):118,(1,1):239	0:140,1:234	(0,0):3604,(0,1):20,(1,0):166,(1,1):157	0:201,1:142	chr7	+	5150260851502600	5150366551503660
ENSMUSG00000041654	Slc39a11	chr11:113511256:113511385:-@chr11:113453096:113453246:-@chr11:113423320:113423438:-	0.14	0.06	0.27	0.55	0.35	0.79	-0.41	3850.77	'chr11:113511256:113511385:-@chr11:113453096:113453246:-@chr11:113423320:113423438:-.A.dn_chr11:113511256:113511385:-@chr11:113453096:113453246:-@chr11:113423320:113423438:-.A.se_chr11:113511256:113511385:-@chr11:113453096:113453246:-@chr11:113423320:113423438:-.A.up','chr11:113511256:113511385:-@chr11:113453096:113453246:-@chr11:113423320:113423438:-.B.dn_chr11:113511256:113511385:-@chr11:113453…	(0,0):1093,(0,1):13,(1,0):8,(1,1):2	0:8,1:15	(0,0):837,(0,1):3,(1,0):16,(1,1):1	0:16,1:4	chr11	-	1.13423e+17	1.13511e+17
ENSMUSG00000039262	Prrc2b	chr2:32067595:32067811:+@chr2:32068407:32070467:+@chr2:32071566:32071753:+	0.21	0.2	0.22	0.24	0.23	0.26	-0.03	3518.92	'chr2:32067595:32067811:+@chr2:32068407:32070467:+@chr2:32071566:32071753:+.A.up_chr2:32067595:32067811:+@chr2:32068407:32070467:+@chr2:32071566:32071753:+.A.se_chr2:32067595:32067811:+@chr2:32068407:32070467:+@chr2:32071566:32071753:+.A.dn','chr2:32067595:32067811:+@chr2:32068407:32070467:+@chr2:32071566:32071753:+.B.up_chr2:32067595:32067811:+@chr2:32068407:32070467:+@chr2:32071566:32071753:+.B…	(0,0):2077,(0,1):745,(1,0):5012,(1,1):683	0:5157,1:1283	(0,0):2260,(0,1):638,(1,0):5117,(1,1):541	0:5243,1:1053	chr2	+	3206759532067590	3207175332071750
ENSMUSG00000037514	Pank2	chr2:131099647:131099999:+@chr2:131105893:131106090:+@chr2:131108328:131108504:+	0.53	0.48	0.58	0.69	0.64	0.75	-0.16	3192.56	'chr2:131099647:131099999:+@chr2:131105893:131106090:+@chr2:131108328:131108504:+.A.up_chr2:131099647:131099999:+@chr2:131105893:131106090:+@chr2:131108328:131108504:+.A.se_chr2:131099647:131099999:+@chr2:131105893:131106090:+@chr2:131108328:131108504:+.A.dn','chr2:131099647:131099999:+@chr2:131105893:131106090:+@chr2:131108328:131108504:+.B.up_chr2:131099647:131099999:+@chr2:131105893:131106090:…	(0,0):3987,(0,1):28,(1,0):450,(1,1):1021	0:971,1:528	(0,0):3550,(0,1):32,(1,0):608,(1,1):923	0:1228,1:335	chr2	+	1.311e+17	1.31109e+17
ENSMUSG00000027288	Zfp106	chr2:120371579:120371640:-@chr2:120359247:120361415:-@chr2:120357331:120357958:-	0.8	0.78	0.83	0.72	0.69	0.75	0.08	3163.42	'chr2:120371579:120371640:-@chr2:120359247:120361415:-@chr2:120357331:120357958:-.A.dn_chr2:120371579:120371640:-@chr2:120359247:120361415:-@chr2:120357331:120357958:-.A.se_chr2:120371579:120371640:-@chr2:120359247:120361415:-@chr2:120357331:120357958:-.A.up','chr2:120371579:120371640:-@chr2:120359247:120361415:-@chr2:120357331:120357958:-.B.dn_chr2:120371579:120371640:-@chr2:120359247:120361415:…	(0,0):3269,(0,1):47,(1,0):11939,(1,1):2661	0:14094,1:553	(0,0):2952,(0,1):45,(1,0):10404,(1,1):2645	0:12317,1:777	chr2	-	1.20357e+17	1.20372e+17
ENSMUSG00000028906	Epb4.1	chr4:131523703:131523890:-@chr4:131520046:131520102:-@chr4:131519844:131519885:-	0.04	0.02	0.06	0.14	0.09	0.2	-0.1	2726.2	'chr4:131523703:131523890:-@chr4:131520046:131520102:-@chr4:131519844:131519885:-.A.dn_chr4:131523703:131523890:-@chr4:131520046:131520102:-@chr4:131519844:131519885:-.A.se_chr4:131523703:131523890:-@chr4:131520046:131520102:-@chr4:131519844:131519885:-.A.up','chr4:131523703:131523890:-@chr4:131520046:131520102:-@chr4:131519844:131519885:-.B.dn_chr4:131523703:131523890:-@chr4:131520046:131520102:…	(0,0):2085,(1,0):14,(1,1):383	0:31,1:366	(0,0):1853,(1,0):28,(1,1):202	0:58,1:172	chr4	-	1.3152e+17	1.31524e+17
ENSMUSG00000047866	Lonp2	chr8:89160378:89160541:+@chr8:89161802:89161896:+@chr8:89165441:89165699:+	0.87	0.83	0.92	0.98	0.95	1	-0.11	2303.31	'chr8:89160378:89160541:+@chr8:89161802:89161896:+@chr8:89165441:89165699:+.A.up_chr8:89160378:89160541:+@chr8:89161802:89161896:+@chr8:89165441:89165699:+.A.se_chr8:89160378:89160541:+@chr8:89161802:89161896:+@chr8:89165441:89165699:+.A.dn','chr8:89160378:89160541:+@chr8:89161802:89161896:+@chr8:89165441:89165699:+.B.up_chr8:89160378:89160541:+@chr8:89161802:89161896:+@chr8:89165441:89165699:+.B…	(0,0):788,(0,1):13,(1,0):500,(1,1):508	0:952,1:69	(0,0):881,(1,0):420,(1,1):253	0:667,1:6	chr8	+	8916037889160370	8916569989165690
ENSMUSG00000024050	Wiz	chr17:32498406:32498909:-@chr17:32496983:32497372:-@chr17:32495888:32496439:-	0.32	0.3	0.34	0.37	0.35	0.39	-0.05	1996.95	'chr17:32498406:32498909:-@chr17:32496983:32497372:-@chr17:32495888:32496439:-.A.dn_chr17:32498406:32498909:-@chr17:32496983:32497372:-@chr17:32495888:32496439:-.A.se_chr17:32498406:32498909:-@chr17:32496983:32497372:-@chr17:32495888:32496439:-.A.up','chr17:32498406:32498909:-@chr17:32496983:32497372:-@chr17:32495888:32496439:-.B.dn_chr17:32498406:32498909:-@chr17:32496983:32497372:-@chr17:324958…	(0,0):2043,(0,1):524,(1,0):1154,(1,1):5102	0:2738,1:4042	(0,0):2358,(0,1):488,(1,0):1183,(1,1):4080	0:2797,1:2954	chr17	-	3249588832495880	3249890932498900
ENSMUSG00000062797	l7Rn6	chr7:97089479:97089695:-@chr7:97084237:97084474:-@chr7:97078830:97078970:-	0.69	0.62	0.77	0.9	0.83	0.96	-0.21	1850.18	'chr7:97089479:97089695:-@chr7:97084237:97084474:-@chr7:97078830:97078970:-.A.dn_chr7:97089479:97089695:-@chr7:97084237:97084474:-@chr7:97078830:97078970:-.A.se_chr7:97089479:97089695:-@chr7:97084237:97084474:-@chr7:97078830:97078970:-.A.up','chr7:97089479:97089695:-@chr7:97084237:97084474:-@chr7:97078830:97078970:-.B.dn_chr7:97089479:97089695:-@chr7:97084237:97084474:-@chr7:97078830:97078970:-.B…	(0,0):1152,(0,1):6,(1,0):612,(1,1):370	0:873,1:115	(0,0):1211,(0,1):5,(1,0):703,(1,1):268	0:945,1:31	chr7	-	9707883097078830	9708969597089690
ENSMUSG00000037458	Azin1	chr15:38444228:38444364:-@chr15:38436942:38437101:-@chr15:38431159:38431355:-	0.09	0.08	0.11	0.14	0.12	0.15	-0.05	1484.97	'chr15:38444228:38444364:-@chr15:38436942:38437101:-@chr15:38431159:38431355:-.A.dn_chr15:38444228:38444364:-@chr15:38436942:38437101:-@chr15:38431159:38431355:-.A.se_chr15:38444228:38444364:-@chr15:38436942:38437101:-@chr15:38431159:38431355:-.A.up','chr15:38444228:38444364:-@chr15:38436942:38437101:-@chr15:38431159:38431355:-.B.dn_chr15:38444228:38444364:-@chr15:38436942:38437101:-@chr15:384311…	(0,0):2319,(0,1):765,(1,0):277,(1,1):348	0:312,1:1078	(0,0):2380,(0,1):697,(1,0):389,(1,1):299	0:431,1:954	chr15	-	3843115938431150	3844436438444360
ENSMUSG00000056962	Jmjd6	chr11:116702383:116702669:-@chr11:116701724:116701859:-@chr11:116700304:116700442:-	0.99	0.98	1	0.96	0.94	0.97	0.03	1362.74	'chr11:116702383:116702669:-@chr11:116701724:116701859:-@chr11:116700304:116700442:-.A.dn_chr11:116702383:116702669:-@chr11:116701724:116701859:-@chr11:116700304:116700442:-.A.se_chr11:116702383:116702669:-@chr11:116701724:116701859:-@chr11:116700304:116700442:-.A.up','chr11:116702383:116702669:-@chr11:116701724:116701859:-@chr11:116700304:116700442:-.B.dn_chr11:116702383:116702669:-@chr11:116701…	(0,0):3164,(0,1):1,(1,0):1677,(1,1):783	0:2457,1:4	(0,0):3148,(0,1):5,(1,0):1514,(1,1):687	0:2159,1:47	chr11	-	1.167e+17	1.16703e+17
ENSMUSG00000003190	Bcl2l12	chr7:52249733:52249819:-@chr7:52249181:52249641:-@chr7:52248114:52248401:-	0.41	0.37	0.45	0.29	0.26	0.32	0.12	1183.21	'chr7:52249733:52249819:-@chr7:52249181:52249641:-@chr7:52248114:52248401:-.A.dn_chr7:52249733:52249819:-@chr7:52249181:52249641:-@chr7:52248114:52248401:-.A.se_chr7:52249733:52249819:-@chr7:52249181:52249641:-@chr7:52248114:52248401:-.A.up','chr7:52249733:52249819:-@chr7:52249181:52249641:-@chr7:52248114:52248401:-.B.dn_chr7:52249733:52249819:-@chr7:52249181:52249641:-@chr7:52248114:52248401:-.B…	(0,0):2933,(0,1):23,(1,0):791,(1,1):453	0:996,1:271	(0,0):3228,(0,1):39,(1,0):707,(1,1):557	0:872,1:431	chr7	-	5224811452248110	5224981952249810
ENSMUSG00000034101	Ctnnd1	chr2:84490563:84490902:-@chr2:84464427:84464606:-@chr2:84462168:84462239:-	0.37	0.32	0.42	0.25	0.21	0.29	0.12	803.13	'chr2:84490563:84490902:-@chr2:84464427:84464606:-@chr2:84462168:84462239:-.A.dn_chr2:84490563:84490902:-@chr2:84464427:84464606:-@chr2:84462168:84462239:-.A.se_chr2:84490563:84490902:-@chr2:84464427:84464606:-@chr2:84462168:84462239:-.A.up','chr2:84490563:84490902:-@chr2:84464427:84464606:-@chr2:84462168:84462239:-.B.dn_chr2:84490563:84490902:-@chr2:84464427:84464606:-@chr2:84462168:84462239:-.B…	(0,0):2237,(0,1):36,(1,0):266,(1,1):502	0:456,1:348	(0,0):2211,(0,1):46,(1,0):210,(1,1):592	0:357,1:491	chr2	-	8446216884462160	8449090284490900
ENSMUSG00000009575	Cbx5	chr15:103045699:103045783:-@chr15:103045453:103045552:-@chr15:103043503:103043685:-	0.19	0.17	0.21	0.28	0.25	0.32	-0.09	732.4	'chr15:103045699:103045783:-@chr15:103045453:103045552:-@chr15:103043503:103043685:-.A.dn_chr15:103045699:103045783:-@chr15:103045453:103045552:-@chr15:103043503:103043685:-.A.se_chr15:103045699:103045783:-@chr15:103045453:103045552:-@chr15:103043503:103043685:-.A.up','chr15:103045699:103045783:-@chr15:103045453:103045552:-@chr15:103043503:103043685:-.B.dn_chr15:103045699:103045783:-@chr15:103045…	(0,0):4256,(0,1):150,(1,0):406,(1,1):1115	0:623,1:1048	(0,0):3711,(0,1):97,(1,0):335,(1,1):548	0:495,1:485	chr15	-	1.03044e+17	1.03046e+17
NA	NA	chr1:164605736:164605972:-@chr1:164604230:164604282:-@chr1:164601916:164603787:-	0.14	0.12	0.17	0.22	0.19	0.25	-0.08	725.36	'chr1:164605736:164605972:-@chr1:164604230:164604282:-@chr1:164601916:164603787:-.A.dn_chr1:164605736:164605972:-@chr1:164604230:164604282:-@chr1:164601916:164603787:-.A.se_chr1:164605736:164605972:-@chr1:164604230:164604282:-@chr1:164601916:164603787:-.A.up','chr1:164605736:164605972:-@chr1:164604230:164604282:-@chr1:164601916:164603787:-.B.dn_chr1:164605736:164605972:-@chr1:164604230:164604282:…	(0,0):4016,(0,1):313,(1,0):118,(1,1):14220	0:1988,1:12663	(0,0):4181,(0,1):248,(1,0):184,(1,1):15946	0:3489,1:12889	chr1	-	1.64602e+17	1.64606e+17
ENSMUSG00000035621	Midn	chr10:79614406:79614468:+@chr10:79616336:79616464:+@chr10:79616561:79616878:+	0.16	0.14	0.18	0.22	0.2	0.24	-0.06	688.19	'chr10:79614406:79614468:+@chr10:79616336:79616464:+@chr10:79616561:79616878:+.A.up_chr10:79614406:79614468:+@chr10:79616336:79616464:+@chr10:79616561:79616878:+.A.se_chr10:79614406:79614468:+@chr10:79616336:79616464:+@chr10:79616561:79616878:+.A.dn','chr10:79614406:79614468:+@chr10:79616336:79616464:+@chr10:79616561:79616878:+.B.up_chr10:79614406:79614468:+@chr10:79616336:79616464:+@chr10:796165…	(0,0):3830,(0,1):377,(1,0):413,(1,1):1635	0:739,1:1686	(0,0):3917,(0,1):316,(1,0):454,(1,1):1216	0:739,1:1247	chr10	+	7961440679614400	7961687879616870
ENSMUSG00000033737	Fndc3c1	chrX:103680284:103680568:-@chrX:103669170:103669286:-@chrX:103668407:103668520:-	0.84	0.8	0.87	0.71	0.66	0.75	0.13	663.67	'chrX:103680284:103680568:-@chrX:103669170:103669286:-@chrX:103668407:103668520:-.A.dn_chrX:103680284:103680568:-@chrX:103669170:103669286:-@chrX:103668407:103668520:-.A.se_chrX:103680284:103680568:-@chrX:103669170:103669286:-@chrX:103668407:103668520:-.A.up','chrX:103680284:103680568:-@chrX:103669170:103669286:-@chrX:103668407:103668520:-.B.dn_chrX:103680284:103680568:-@chrX:103669170:103669286:…	(0,0):695,(0,1):42,(1,0):651,(1,1):244	0:843,1:94	(0,0):868,(0,1):63,(1,0):502,(1,1):307	0:686,1:186	chrX	-	1.03668e+17	1.03681e+17
ENSMUSG00000033737	Fndc3c1	chrX:103680284:103680568:-@chrX:103669170:103669252:-@chrX:103668407:103668520:-	0.51	0.44	0.58	0.33	0.27	0.39	0.18	629.24	'chrX:103680284:103680568:-@chrX:103669170:103669252:-@chrX:103668407:103668520:-.A.dn_chrX:103680284:103680568:-@chrX:103669170:103669252:-@chrX:103668407:103668520:-.A.se_chrX:103680284:103680568:-@chrX:103669170:103669252:-@chrX:103668407:103668520:-.A.up','chrX:103680284:103680568:-@chrX:103669170:103669252:-@chrX:103668407:103668520:-.B.dn_chrX:103680284:103680568:-@chrX:103669170:103669252:…	(0,0):1192,(0,1):41,(1,0):154,(1,1):245	0:289,1:151	(0,0):1257,(0,1):62,(1,0):113,(1,1):308	0:194,1:289	chrX	-	1.03668e+17	1.03681e+17
ENSMUSG00000014554	Dguok	chr6:83436978:83437125:-@chr6:83431772:83431832:-@chr6:83431341:83431456:-	0.02	0.01	0.04	0.08	0.06	0.12	-0.06	624.53	'chr6:83436978:83437125:-@chr6:83431772:83431832:-@chr6:83431341:83431456:-.A.dn_chr6:83436978:83437125:-@chr6:83431772:83431832:-@chr6:83431341:83431456:-.A.se_chr6:83436978:83437125:-@chr6:83431772:83431832:-@chr6:83431341:83431456:-.A.up','chr6:83436978:83437125:-@chr6:83431772:83431832:-@chr6:83431341:83431456:-.B.dn_chr6:83436978:83437125:-@chr6:83431772:83431832:-@chr6:83431341:83431456:-.B…	(0,0):2098,(0,1):178,(1,0):6,(1,1):38	0:7,1:215	(0,0):1930,(0,1):136,(1,0):25,(1,1):29	0:27,1:163	chr6	-	8343134183431340	8343712583437120
NA	NA	chr6:29369102:29369383:+@chr6:29369987:29370265:+@chr6:29376625:29376995:+	0.66	0.55	0.77	0.35	0.27	0.43	0.31	619.99	'chr6:29369102:29369383:+@chr6:29369987:29370265:+@chr6:29376625:29376995:+.A.up_chr6:29369102:29369383:+@chr6:29369987:29370265:+@chr6:29376625:29376995:+.A.se_chr6:29369102:29369383:+@chr6:29369987:29370265:+@chr6:29376625:29376995:+.A.dn','chr6:29369102:29369383:+@chr6:29369987:29370265:+@chr6:29376625:29376995:+.B.up_chr6:29369102:29369383:+@chr6:29369987:29370265:+@chr6:29376625:29376995:+.B…	(0,0):5918,(0,1):4,(1,0):165,(1,1):327	0:374,1:122	(0,0):5221,(0,1):5,(1,0):81,(1,1):306	0:163,1:229	chr6	+	2936910229369100	2937699529376990
ENSMUSG00000061046	Haghl	chr17:25922373:25922512:-@chr17:25921949:25922139:-@chr17:25921606:25921670:-	0.49	0.42	0.57	0.74	0.65	0.83	-0.25	597.5	'chr17:25922373:25922512:-@chr17:25921949:25922139:-@chr17:25921606:25921670:-.A.dn_chr17:25922373:25922512:-@chr17:25921949:25922139:-@chr17:25921606:25921670:-.A.se_chr17:25922373:25922512:-@chr17:25921949:25922139:-@chr17:25921606:25921670:-.A.up','chr17:25922373:25922512:-@chr17:25921949:25922139:-@chr17:25921606:25921670:-.B.dn_chr17:25922373:25922512:-@chr17:25921949:25922139:-@chr17:259216…	(0,0):948,(0,1):14,(1,0):527,(1,1):126	0:587,1:80	(0,0):893,(0,1):12,(1,0):648,(1,1):73	0:701,1:32	chr17	-	2592160625921600	2592251225922510
ENSMUSG00000061589	Dot1l	chr10:80253065:80253129:+@chr10:80254888:80255518:+@chr10:80256252:80257092:+	0.49	0.45	0.53	0.36	0.34	0.4	0.13	561.89	'chr10:80253065:80253129:+@chr10:80254888:80255518:+@chr10:80256252:80257092:+.A.up_chr10:80253065:80253129:+@chr10:80254888:80255518:+@chr10:80256252:80257092:+.A.se_chr10:80253065:80253129:+@chr10:80254888:80255518:+@chr10:80256252:80257092:+.A.dn','chr10:80253065:80253129:+@chr10:80254888:80255518:+@chr10:80256252:80257092:+.B.up_chr10:80253065:80253129:+@chr10:80254888:80255518:+@chr10:802562…	(0,0):5282,(1,0):851,(1,1):1789	0:1819,1:821	(0,0):5625,(1,0):651,(1,1):1820	0:1300,1:1171	chr10	+	8025306580253060	8025709280257090
ENSMUSG00000022992	2310037I24Rik	chr15:98362151:98362329:-@chr15:98361754:98361960:-@chr15:98359721:98359884:-	0.14	0.12	0.16	0.21	0.18	0.25	-0.07	471.96	'chr15:98362151:98362329:-@chr15:98361754:98361960:-@chr15:98359721:98359884:-.A.dn_chr15:98362151:98362329:-@chr15:98361754:98361960:-@chr15:98359721:98359884:-.A.se_chr15:98362151:98362329:-@chr15:98361754:98361960:-@chr15:98359721:98359884:-.A.up','chr15:98362151:98362329:-@chr15:98361754:98361960:-@chr15:98359721:98359884:-.B.dn_chr15:98362151:98362329:-@chr15:98361754:98361960:-@chr15:983597…	(0,0):460,(0,1):52,(1,0):199,(1,1):601	0:267,1:585	(0,0):463,(0,1):65,(1,0):251,(1,1):425	0:334,1:407	chr15	-	9835972198359720	9836232998362320
ENSMUSG00000031441	Atp11a	chr8:12859314:12859479:+@chr8:12861640:12861844:+@chr8:12864920:12868728:+	0.28	0.23	0.33	0.16	0.13	0.2	0.12	334.36	'chr8:12859314:12859479:+@chr8:12861640:12861844:+@chr8:12864920:12868728:+.A.up_chr8:12859314:12859479:+@chr8:12861640:12861844:+@chr8:12864920:12868728:+.A.se_chr8:12859314:12859479:+@chr8:12861640:12861844:+@chr8:12864920:12868728:+.A.dn','chr8:12859314:12859479:+@chr8:12861640:12861844:+@chr8:12864920:12868728:+.B.up_chr8:12859314:12859479:+@chr8:12861640:12861844:+@chr8:12864920:12868728:+.B…	(0,0):7703,(0,1):20,(1,0):144,(1,1):9103	0:2902,1:6365	(0,0):7732,(0,1):19,(1,0):84,(1,1):8913	0:1499,1:7517	chr8	+	1285931412859310	1286872812868720
ENSMUSG00000009073	Nf2	chr11:4682190:4682355:-@chr11:4680581:4680625:-@chr11:4665848:4668276:-	0.08	0.06	0.1	0.15	0.12	0.17	-0.07	241.08	'chr11:4682190:4682355:-@chr11:4680581:4680625:-@chr11:4665848:4668276:-.A.dn_chr11:4682190:4682355:-@chr11:4680581:4680625:-@chr11:4665848:4668276:-.A.se_chr11:4682190:4682355:-@chr11:4680581:4680625:-@chr11:4665848:4668276:-.A.up','chr11:4682190:4682355:-@chr11:4680581:4680625:-@chr11:4665848:4668276:-.B.dn_chr11:4682190:4682355:-@chr11:4680581:4680625:-@chr11:4665848:4668276:-.B.up'	(0,0):3387,(0,1):437,(1,0):61,(1,1):12398	0:1199,1:11697	(0,0):3704,(0,1):379,(1,0):105,(1,1):11754	0:1757,1:10481	chr11	-	46658484665848	46823554682355
ENSMUSG00000061589	Dot1l	chr10:80253356:80254306:+@chr10:80254888:80255518:+@chr10:80256252:80257092:+	0.49	0.46	0.52	0.4	0.37	0.43	0.09	240.06	'chr10:80253356:80254306:+@chr10:80254888:80255518:+@chr10:80256252:80257092:+.A.up_chr10:80253356:80254306:+@chr10:80254888:80255518:+@chr10:80256252:80257092:+.A.se_chr10:80253356:80254306:+@chr10:80254888:80255518:+@chr10:80256252:80257092:+.A.dn','chr10:80253356:80254306:+@chr10:80254888:80255518:+@chr10:80256252:80257092:+.B.up_chr10:80253356:80254306:+@chr10:80254888:80255518:+@chr10:802562…	(0,0):2523,(0,1):89,(1,0):939,(1,1):4038	0:2916,1:2150	(0,0):2882,(0,1):74,(1,0):733,(1,1):4090	0:2375,1:2522	chr10	+	8025335680253350	8025709280257090
ENSMUSG00000021824	Ap3m1	chr14:21864710:21864985:-@chr14:21863875:21864046:-@chr14:21860175:21860312:-	0.45	0.4	0.51	0.61	0.55	0.67	-0.16	213.72	'chr14:21864710:21864985:-@chr14:21863875:21864046:-@chr14:21860175:21860312:-.A.dn_chr14:21864710:21864985:-@chr14:21863875:21864046:-@chr14:21860175:21860312:-.A.se_chr14:21864710:21864985:-@chr14:21863875:21864046:-@chr14:21860175:21860312:-.A.up','chr14:21864710:21864985:-@chr14:21863875:21864046:-@chr14:21860175:21860312:-.B.dn_chr14:21864710:21864985:-@chr14:21863875:21864046:-@chr14:218601…	(0,0):721,(0,1):35,(1,0):383,(1,1):643	0:624,1:437	(0,0):546,(0,1):25,(1,0):409,(1,1):453	0:665,1:222	chr14	-	2186017521860170	2186498521864980
ENSMUSG00000019373	Cops3	chr11:59646386:59646435:-@chr11:59643649:59643809:-@chr11:59641348:59641527:-	0.62	0.56	0.68	0.85	0.76	0.93	-0.23	212.93	'chr11:59646386:59646435:-@chr11:59643649:59643809:-@chr11:59641348:59641527:-.A.dn_chr11:59646386:59646435:-@chr11:59643649:59643809:-@chr11:59641348:59641527:-.A.se_chr11:59646386:59646435:-@chr11:59643649:59643809:-@chr11:59641348:59641527:-.A.up','chr11:59646386:59646435:-@chr11:59643649:59643809:-@chr11:59641348:59641527:-.B.dn_chr11:59646386:59646435:-@chr11:59643649:59643809:-@chr11:596413…	(0,0):3021,(0,1):5,(1,0):1284,(1,1):507	0:1583,1:213	(0,0):3151,(0,1):1,(1,0):1099,(1,1):313	0:1363,1:50	chr11	-	5964134859641340	5964643559646430
ENSMUSG00000047473	Zfp30	chr7:30571238:30571322:+@chr7:30573068:30573194:+@chr7:30574360:30576931:+	0.95	0.9	0.98	0.79	0.71	0.86	0.16	190.63	'chr7:30571238:30571322:+@chr7:30573068:30573194:+@chr7:30574360:30576931:+.A.up_chr7:30571238:30571322:+@chr7:30573068:30573194:+@chr7:30574360:30576931:+.A.se_chr7:30571238:30571322:+@chr7:30573068:30573194:+@chr7:30574360:30576931:+.A.dn','chr7:30571238:30571322:+@chr7:30573068:30573194:+@chr7:30574360:30576931:+.B.up_chr7:30571238:30571322:+@chr7:30573068:30573194:+@chr7:30574360:30576931:+.B…	(0,0):223,(0,1):6,(1,0):136,(1,1):187	0:307,1:22	(0,0):220,(0,1):18,(1,0):82,(1,1):203	0:229,1:74	chr7	+	3057123830571230	3057693130576930
ENSMUSG00000085396	6720401G13Rik	chrX:47926401:47926528:-@chrX:47926192:47926318:-@chrX:47922454:47923468:-	0.32	0.28	0.38	0.48	0.41	0.54	-0.16	190.52	'chrX:47926401:47926528:-@chrX:47926192:47926318:-@chrX:47922454:47923468:-.A.dn_chrX:47926401:47926528:-@chrX:47926192:47926318:-@chrX:47922454:47923468:-.A.se_chrX:47926401:47926528:-@chrX:47926192:47926318:-@chrX:47922454:47923468:-.A.up','chrX:47926401:47926528:-@chrX:47926192:47926318:-@chrX:47922454:47923468:-.B.dn_chrX:47926401:47926528:-@chrX:47926192:47926318:-@chrX:47922454:47923468:-.B…	(0,0):619,(0,1):40,(1,0):147,(1,1):2661	0:1040,1:1808	(0,0):771,(0,1):27,(1,0):189,(1,1):2286	0:1219,1:1283	chrX	-	4792245447922450	4792652847926520
ENSMUSG00000009079	Ewsr1	chr11:4982256:4982436:-@chr11:4979488:4979522:-@chr11:4978923:4978955:-	0.28	0.23	0.35	0.52	0.44	0.63	-0.24	147.89	'chr11:4982256:4982436:-@chr11:4979488:4979522:-@chr11:4978923:4978955:-.A.dn_chr11:4982256:4982436:-@chr11:4979488:4979522:-@chr11:4978923:4978955:-.A.se_chr11:4982256:4982436:-@chr11:4979488:4979522:-@chr11:4978923:4978955:-.A.up','chr11:4982256:4982436:-@chr11:4979488:4979522:-@chr11:4978923:4978955:-.B.dn_chr11:4982256:4982436:-@chr11:4979488:4979522:-@chr11:4978923:4978955:-.B.up'	(0,0):28085,(1,0):83,(1,1):425	0:208,1:300	(0,0):30620,(0,1):1,(1,0):145,(1,1):392	0:317,1:221	chr11	-	49789234978923	49824364982436
ENSMUSG00000020831	0610010K14Rik	chr11:70051033:70051127:-@chr11:70050379:70050480:-@chr11:70049526:70049713:-	0.6	0.56	0.64	0.7	0.67	0.74	-0.1	132.17	'chr11:70051033:70051127:-@chr11:70050379:70050480:-@chr11:70049526:70049713:-.A.dn_chr11:70051033:70051127:-@chr11:70050379:70050480:-@chr11:70049526:70049713:-.A.se_chr11:70051033:70051127:-@chr11:70050379:70050480:-@chr11:70049526:70049713:-.A.up','chr11:70051033:70051127:-@chr11:70050379:70050480:-@chr11:70049526:70049713:-.B.dn_chr11:70051033:70051127:-@chr11:70050379:70050480:-@chr11:700495…	(0,0):3696,(0,1):192,(1,0):1005,(1,1):361	0:1226,1:332	(0,0):3357,(0,1):145,(1,0):1088,(1,1):264	0:1282,1:215	chr11	-	7004952670049520	7005112770051120
ENSMUSG00000040940	Arhgef1	chr7:25702914:25703019:+@chr7:25703539:25704370:+@chr7:25704650:25704795:+	0.12	0.1	0.13	0.18	0.15	0.21	-0.06	119.14	'chr7:25702914:25703019:+@chr7:25703539:25704370:+@chr7:25704650:25704795:+.A.up_chr7:25702914:25703019:+@chr7:25703539:25704370:+@chr7:25704650:25704795:+.A.se_chr7:25702914:25703019:+@chr7:25703539:25704370:+@chr7:25704650:25704795:+.A.dn','chr7:25702914:25703019:+@chr7:25703539:25704370:+@chr7:25704650:25704795:+.B.up_chr7:25702914:25703019:+@chr7:25703539:25704370:+@chr7:25704650:25704795:+.B…	(0,0):1147,(0,1):149,(1,0):631,(1,1):74	0:641,1:213	(0,0):1189,(0,1):112,(1,0):730,(1,1):44	0:742,1:144	chr7	+	2570291425702910	2570479525704790
ENSMUSG00000060261	Gtf2i	chr5:134750409:134750465:-@chr5:134748394:134748456:-@chr5:134742413:134742526:-	0.76	0.69	0.82	0.55	0.48	0.63	0.21	104.88	'chr5:134750409:134750465:-@chr5:134748394:134748456:-@chr5:134742413:134742526:-.A.dn_chr5:134750409:134750465:-@chr5:134748394:134748456:-@chr5:134742413:134742526:-.A.se_chr5:134750409:134750465:-@chr5:134748394:134748456:-@chr5:134742413:134742526:-.A.up','chr5:134750409:134750465:-@chr5:134748394:134748456:-@chr5:134742413:134742526:-.B.dn_chr5:134750409:134750465:-@chr5:134748394:134748456:…	(0,0):5324,(0,1):30,(1,0):342,(1,1):3	0:345,1:30	(0,0):4265,(0,1):48,(1,0):213,(1,1):4	0:215,1:50	chr5	-	1.34742e+17	1.3475e+17
ENSMUSG00000005417	Mprip	chr11:59585119:59585204:+@chr11:59585654:59585719:+@chr11:59589018:59594362:+	0.42	0.39	0.45	0.51	0.48	0.54	-0.09	97.39	'chr11:59585119:59585204:+@chr11:59585654:59585719:+@chr11:59589018:59594362:+.A.up_chr11:59585119:59585204:+@chr11:59585654:59585719:+@chr11:59589018:59594362:+.A.se_chr11:59585119:59585204:+@chr11:59585654:59585719:+@chr11:59589018:59594362:+.A.dn','chr11:59585119:59585204:+@chr11:59585654:59585719:+@chr11:59589018:59594362:+.B.up_chr11:59585119:59585204:+@chr11:59585654:59585719:+@chr11:595890…	(0,0):4383,(0,1):667,(1,0):538,(1,1):9875	0:4635,1:6445	(0,0):4076,(0,1):589,(1,0):669,(1,1):9005	0:5174,1:5089	chr11	+	5958511959585110	5959436259594360
ENSMUSG00000090935	Synj2bp	chr12:82633703:82633894:-@chr12:82611816:82611952:-@chr12:82605531:82605626:-	0.57	0.52	0.62	0.72	0.67	0.77	-0.15	92.78	'chr12:82633703:82633894:-@chr12:82611816:82611952:-@chr12:82605531:82605626:-.A.dn_chr12:82633703:82633894:-@chr12:82611816:82611952:-@chr12:82605531:82605626:-.A.se_chr12:82633703:82633894:-@chr12:82611816:82611952:-@chr12:82605531:82605626:-.A.up','chr12:82633703:82633894:-@chr12:82611816:82611952:-@chr12:82605531:82605626:-.B.dn_chr12:82633703:82633894:-@chr12:82611816:82611952:-@chr12:826055…	(0,0):893,(0,1):49,(1,0):652,(1,1):411	0:877,1:235	(0,0):1070,(0,1):53,(1,0):806,(1,1):277	0:987,1:149	chr12	-	8260553182605530	8263389482633890
ENSMUSG00000037935	Smarce1	chr11:99091716:99092331:-@chr11:99089811:99089862:-@chr11:99089589:99089632:-	0.92	0.79	0.99	0.52	0.41	0.67	0.4	87.99	'chr11:99091716:99092331:-@chr11:99089811:99089862:-@chr11:99089589:99089632:-.A.dn_chr11:99091716:99092331:-@chr11:99089811:99089862:-@chr11:99089589:99089632:-.A.se_chr11:99091716:99092331:-@chr11:99089811:99089862:-@chr11:99089589:99089632:-.A.up','chr11:99091716:99092331:-@chr11:99089811:99089862:-@chr11:99089589:99089632:-.B.dn_chr11:99091716:99092331:-@chr11:99089811:99089862:-@chr11:990895…	(0,0):624,(1,0):91,(1,1):685	0:711,1:65	(0,0):542,(0,1):1,(1,0):58,(1,1):841	0:467,1:433	chr11	-	9908958999089580	9909233199092330
ENSMUSG00000070426	Rnf121	chr7:109183821:109183975:-@chr7:109180008:109180115:-@chr7:109177526:109177646:-	0.95	0.9	0.99	0.79	0.73	0.84	0.16	80.23	'chr7:109183821:109183975:-@chr7:109180008:109180115:-@chr7:109177526:109177646:-.A.dn_chr7:109183821:109183975:-@chr7:109180008:109180115:-@chr7:109177526:109177646:-.A.se_chr7:109183821:109183975:-@chr7:109180008:109180115:-@chr7:109177526:109177646:-.A.up','chr7:109183821:109183975:-@chr7:109180008:109180115:-@chr7:109177526:109177646:-.B.dn_chr7:109183821:109183975:-@chr7:109180008:109180115:…	(0,0):560,(0,1):2,(1,0):339,(1,1):76	0:410,1:7	(0,0):658,(0,1):27,(1,0):387,(1,1):66	0:438,1:42	chr7	-	1.09178e+17	1.09184e+17
ENSMUSG00000028759	Hp1bp3	chr4:137772542:137772655:+@chr4:137777441:137777633:+@chr4:137778004:137778103:+	0.23	0.2	0.27	0.35	0.3	0.39	-0.12	79.6	'chr4:137772542:137772655:+@chr4:137777441:137777633:+@chr4:137778004:137778103:+.A.up_chr4:137772542:137772655:+@chr4:137777441:137777633:+@chr4:137778004:137778103:+.A.se_chr4:137772542:137772655:+@chr4:137777441:137777633:+@chr4:137778004:137778103:+.A.dn','chr4:137772542:137772655:+@chr4:137777441:137777633:+@chr4:137778004:137778103:+.B.up_chr4:137772542:137772655:+@chr4:137777441:137777633:…	(0,0):3339,(0,1):176,(1,0):379	0:379,1:176	(0,0):3250,(0,1):115,(1,0):443,(1,1):1	0:443,1:116	chr4	+	1.37773e+17	1.37778e+17
ENSMUSG00000031731	Ap1g1	chr8:112353499:112353575:+@chr8:112354513:112354521:+@chr8:112356617:112356712:+	0.69	0.55	0.82	0.12	0.02	0.35	0.57	79.04	'chr8:112353499:112353575:+@chr8:112354513:112354521:+@chr8:112356617:112356712:+.A.up_chr8:112353499:112353575:+@chr8:112354513:112354521:+@chr8:112356617:112356712:+.A.se_chr8:112353499:112353575:+@chr8:112354513:112354521:+@chr8:112356617:112356712:+.A.dn','chr8:112353499:112353575:+@chr8:112354513:112354521:+@chr8:112356617:112356712:+.B.up_chr8:112353499:112353575:+@chr8:112354513:112354521:…	(0,0):862,(0,1):11,(1,0):33	0:33,1:11	(0,0):673,(0,1):9	0:0,1:9	chr8	+	1.12353e+17	1.12357e+17
ENSMUSG00000022185	Acin1	chr14:55272372:55272522:-@chr14:55272051:55272154:-@chr14:55270554:55270695:-	0.31	0.29	0.34	0.24	0.22	0.27	0.07	78.87	'chr14:55272372:55272522:-@chr14:55272051:55272154:-@chr14:55270554:55270695:-.A.dn_chr14:55272372:55272522:-@chr14:55272051:55272154:-@chr14:55270554:55270695:-.A.se_chr14:55272372:55272522:-@chr14:55272051:55272154:-@chr14:55270554:55270695:-.A.up','chr14:55272372:55272522:-@chr14:55272051:55272154:-@chr14:55270554:55270695:-.B.dn_chr14:55272372:55272522:-@chr14:55272051:55272154:-@chr14:552705…	(0,0):5205,(0,1):320,(1,0):600,(1,1):498	0:724,1:694	(0,0):4506,(0,1):353,(1,0):434,(1,1):398	0:519,1:666	chr14	-	5527055455270550	5527252255272520
ENSMUSG00000021614	Vcan	chr13:89851810:89852103:-@chr13:89842523:89845402:-@chr13:89824684:89824797:-	0.98	0.96	1	0.85	0.76	0.93	0.13	76.83	'chr13:89851810:89852103:-@chr13:89842523:89845402:-@chr13:89824684:89824797:-.A.dn_chr13:89851810:89852103:-@chr13:89842523:89845402:-@chr13:89824684:89824797:-.A.se_chr13:89851810:89852103:-@chr13:89842523:89845402:-@chr13:89824684:89824797:-.A.up','chr13:89851810:89852103:-@chr13:89842523:89845402:-@chr13:89824684:89824797:-.B.dn_chr13:89851810:89852103:-@chr13:89842523:89845402:-@chr13:898246…	(0,0):29646,(1,0):4824,(1,1):174	0:4996,1:2	(0,0):23116,(0,1):3,(1,0):2882,(1,1):150	0:3000,1:35	chr13	-	8982468489824680	8985210389852100
ENSMUSG00000027198	Ext2	chr2:93662544:93662725:-@chr2:93661767:93661838:-@chr2:93660187:93660306:-	0.21	0.05	0.47	0.86	0.56	1	-0.65	72.22	'chr2:93662544:93662725:-@chr2:93661767:93661838:-@chr2:93660187:93660306:-.A.dn_chr2:93662544:93662725:-@chr2:93661767:93661838:-@chr2:93660187:93660306:-.A.se_chr2:93662544:93662725:-@chr2:93661767:93661838:-@chr2:93660187:93660306:-.A.up','chr2:93662544:93662725:-@chr2:93661767:93661838:-@chr2:93660187:93660306:-.B.dn_chr2:93662544:93662725:-@chr2:93661767:93661838:-@chr2:93660187:93660306:-.B…	(0,0):60,(0,1):2,(1,0):3,(1,1):16	0:9,1:12	(0,0):56,(1,0):10,(1,1):7	0:16,1:1	chr2	-	9366018793660180	9366272593662720
ENSMUSG00000035455	Fignl1	chr11:11708898:11708965:-@chr11:11706099:11706218:-@chr11:11700291:11703066:-	0.63	0.58	0.69	0.76	0.71	0.8	-0.13	71.04	'chr11:11708898:11708965:-@chr11:11706099:11706218:-@chr11:11700291:11703066:-.A.dn_chr11:11708898:11708965:-@chr11:11706099:11706218:-@chr11:11700291:11703066:-.A.se_chr11:11708898:11708965:-@chr11:11706099:11706218:-@chr11:11700291:11703066:-.A.up','chr11:11708898:11708965:-@chr11:11706099:11706218:-@chr11:11700291:11703066:-.B.dn_chr11:11708898:11708965:-@chr11:11706099:11706218:-@chr11:117002…	(0,0):1933,(0,1):34,(1,0):492,(1,1):14781	0:10054,1:5253	(0,0):1831,(0,1):47,(1,0):644,(1,1):13729	0:11688,1:2732	chr11	-	1170029111700290	1170896511708960
ENSMUSG00000029469	Ift81	chr5:123060952:123061116:-@chr5:123060087:123060190:-@chr5:123059182:123059362:-	0.93	0.9	0.96	0.83	0.78	0.87	0.1	67.09	'chr5:123060952:123061116:-@chr5:123060087:123060190:-@chr5:123059182:123059362:-.A.dn_chr5:123060952:123061116:-@chr5:123060087:123060190:-@chr5:123059182:123059362:-.A.se_chr5:123060952:123061116:-@chr5:123060087:123060190:-@chr5:123059182:123059362:-.A.up','chr5:123060952:123061116:-@chr5:123060087:123060190:-@chr5:123059182:123059362:-.B.dn_chr5:123060952:123061116:-@chr5:123060087:123060190:…	(0,0):539,(0,1):13,(1,0):505,(1,1):74	0:572,1:20	(0,0):505,(0,1):32,(1,0):454,(1,1):86	0:513,1:59	chr5	-	1.23059e+17	1.23061e+17
ENSMUSG00000000568	Hnrnpd	chr5:100393003:100393102:-@chr5:100392750:100392896:-@chr5:100391534:100391631:-	0.49	0.47	0.51	0.55	0.53	0.56	-0.06	65.97	'chr5:100393003:100393102:-@chr5:100392750:100392896:-@chr5:100391534:100391631:-.A.dn_chr5:100393003:100393102:-@chr5:100392750:100392896:-@chr5:100391534:100391631:-.A.se_chr5:100393003:100393102:-@chr5:100392750:100392896:-@chr5:100391534:100391631:-.A.up','chr5:100393003:100393102:-@chr5:100392750:100392896:-@chr5:100391534:100391631:-.B.dn_chr5:100393003:100393102:-@chr5:100392750:100392896:…	(0,0):17308,(0,1):823,(1,0):4957	0:4957,1:823	(0,0):15395,(0,1):707,(1,0):5263	0:5263,1:707	chr5	-	1.00392e+17	1.00393e+17
ENSMUSG00000027333	Smox	chr2:131345831:131346004:+@chr2:131346148:131346907:+@chr2:131347795:131347955:+	0.43	0.39	0.48	0.58	0.52	0.64	-0.15	64.36	'chr2:131345831:131346004:+@chr2:131346148:131346907:+@chr2:131347795:131347955:+.A.up_chr2:131345831:131346004:+@chr2:131346148:131346907:+@chr2:131347795:131347955:+.A.se_chr2:131345831:131346004:+@chr2:131346148:131346907:+@chr2:131347795:131347955:+.A.dn','chr2:131345831:131346004:+@chr2:131346148:131346907:+@chr2:131347795:131347955:+.B.up_chr2:131345831:131346004:+@chr2:131346148:131346907:…	(0,0):804,(0,1):81,(1,0):1068,(1,1):128	0:1120,1:157	(0,0):807,(0,1):57,(1,0):1194,(1,1):87	0:1248,1:90	chr2	+	1.31346e+17	1.31348e+17
ENSMUSG00000021288	Klc1	chr12:113027536:113027697:+@chr12:113031860:113031910:+@chr12:113032548:113033110:+	0.74	0.64	0.83	0.96	0.87	1	-0.22	62.91	'chr12:113027536:113027697:+@chr12:113031860:113031910:+@chr12:113032548:113033110:+.A.up_chr12:113027536:113027697:+@chr12:113031860:113031910:+@chr12:113032548:113033110:+.A.se_chr12:113027536:113027697:+@chr12:113031860:113031910:+@chr12:113032548:113033110:+.A.dn','chr12:113027536:113027697:+@chr12:113031860:113031910:+@chr12:113032548:113033110:+.B.up_chr12:113027536:113027697:+@chr12:113031…	(0,0):13185,(0,1):1,(1,0):199,(1,1):2241	0:1971,1:470	(0,0):13921,(1,0):249,(1,1):1942	0:2179,1:12	chr12	+	1.13028e+17	1.13033e+17
ENSMUSG00000047181	Samd14	chr11:94875666:94875720:+@chr11:94880675:94880841:+@chr11:94881244:94881532:+	0.78	0.72	0.84	0.92	0.88	0.95	-0.14	61.27	'chr11:94875666:94875720:+@chr11:94880675:94880841:+@chr11:94881244:94881532:+.A.up_chr11:94875666:94875720:+@chr11:94880675:94880841:+@chr11:94881244:94881532:+.A.se_chr11:94875666:94875720:+@chr11:94880675:94880841:+@chr11:94881244:94881532:+.A.dn','chr11:94875666:94875720:+@chr11:94880675:94880841:+@chr11:94881244:94881532:+.B.up_chr11:94875666:94875720:+@chr11:94880675:94880841:+@chr11:948812…	(0,0):1374,(0,1):23,(1,0):541,(1,1):240	0:734,1:70	(0,0):1244,(0,1):14,(1,0):645,(1,1):135	0:765,1:29	chr11	+	9487566694875660	9488153294881530
ENSMUSG00000006728	Cdk4	chr10:126500659:126500815:+@chr10:126501276:126501509:+@chr10:126501641:126501776:+	0.97	0.97	0.98	0.96	0.96	0.96	0.01	59.24	'chr10:126500659:126500815:+@chr10:126501276:126501509:+@chr10:126501641:126501776:+.A.up_chr10:126500659:126500815:+@chr10:126501276:126501509:+@chr10:126501641:126501776:+.A.se_chr10:126500659:126500815:+@chr10:126501276:126501509:+@chr10:126501641:126501776:+.A.dn','chr10:126500659:126500815:+@chr10:126501276:126501509:+@chr10:126501641:126501776:+.B.up_chr10:126500659:126500815:+@chr10:126501…	(0,0):14152,(0,1):190,(1,0):34423,(1,1):975	0:35380,1:208	(0,0):13867,(0,1):269,(1,0):33179,(1,1):826	0:33975,1:299	chr10	+	1.26501e+17	1.26502e+17
ENSMUSG00000030447	Cyfip1	chr7:63153195:63153342:+@chr7:63153608:63153761:+@chr7:63155285:63155441:+	0.48	0.42	0.54	0.64	0.57	0.71	-0.16	56.35	'chr7:63153195:63153342:+@chr7:63153608:63153761:+@chr7:63155285:63155441:+.A.up_chr7:63153195:63153342:+@chr7:63153608:63153761:+@chr7:63155285:63155441:+.A.se_chr7:63153195:63153342:+@chr7:63153608:63153761:+@chr7:63155285:63155441:+.A.dn','chr7:63153195:63153342:+@chr7:63153608:63153761:+@chr7:63155285:63155441:+.B.up_chr7:63153195:63153342:+@chr7:63153608:63153761:+@chr7:63155285:63155441:+.B…	(0,0):951,(0,1):76,(1,0):279,(1,1):60	0:308,1:107	(0,0):882,(0,1):40,(1,0):321,(1,1):63	0:359,1:65	chr7	+	6315319563153190	6315544163155440
ENSMUSG00000024969	Mark2	chr19:7355488:7355745:-@chr19:7352532:7352576:-@chr19:7349886:7351940:-	0.83	0.79	0.87	0.91	0.89	0.94	-0.08	55.43	'chr19:7355488:7355745:-@chr19:7352532:7352576:-@chr19:7349886:7351940:-.A.dn_chr19:7355488:7355745:-@chr19:7352532:7352576:-@chr19:7349886:7351940:-.A.se_chr19:7355488:7355745:-@chr19:7352532:7352576:-@chr19:7349886:7351940:-.A.up','chr19:7355488:7355745:-@chr19:7352532:7352576:-@chr19:7349886:7351940:-.B.dn_chr19:7355488:7355745:-@chr19:7352532:7352576:-@chr19:7349886:7351940:-.B.up'	(0,0):2326,(0,1):53,(1,0):432,(1,1):4978	0:4590,1:873	(0,0):2293,(0,1):28,(1,0):554,(1,1):4678	0:4858,1:402	chr19	-	73498867349886	73557457355745
ENSMUSG00000034940	Synrg	chr11:83795698:83795809:+@chr11:83798751:83799053:+@chr11:83801415:83801492:+	0.61	0.34	0.86	0.18	0.11	0.28	0.43	52.8	'chr11:83795698:83795809:+@chr11:83798751:83799053:+@chr11:83801415:83801492:+.A.up_chr11:83795698:83795809:+@chr11:83798751:83799053:+@chr11:83801415:83801492:+.A.se_chr11:83795698:83795809:+@chr11:83798751:83799053:+@chr11:83801415:83801492:+.A.dn','chr11:83795698:83795809:+@chr11:83798751:83799053:+@chr11:83801415:83801492:+.B.up_chr11:83795698:83795809:+@chr11:83798751:83799053:+@chr11:838014…	(0,0):599,(0,1):2,(1,0):73,(1,1):1	0:74,1:2	(0,0):500,(0,1):14,(1,0):55,(1,1):2	0:55,1:16	chr11	+	8379569883795690	8380149283801490
ENSMUSG00000028898	Trnau1ap	chr4:131885268:131885453:-@chr4:131884384:131884481:-@chr4:131881123:131881175:-	0.43	0.31	0.55	0.75	0.61	0.87	-0.32	51.46	'chr4:131885268:131885453:-@chr4:131884384:131884481:-@chr4:131881123:131881175:-.A.dn_chr4:131885268:131885453:-@chr4:131884384:131884481:-@chr4:131881123:131881175:-.A.se_chr4:131885268:131885453:-@chr4:131884384:131884481:-@chr4:131881123:131881175:-.A.up','chr4:131885268:131885453:-@chr4:131884384:131884481:-@chr4:131881123:131881175:-.B.dn_chr4:131885268:131885453:-@chr4:131884384:131884481:…	(0,0):1701,(0,1):16,(1,0):55,(1,1):24	0:60,1:35	(0,0):1564,(0,1):7,(1,0):78,(1,1):13	0:88,1:10	chr4	-	1.31881e+17	1.31885e+17
ENSMUSG00000004642	Slbp	chr5:33992392:33992496:-@chr5:33988659:33988718:-@chr5:33988149:33988286:-	0.99	0.98	1	0.96	0.94	0.98	0.03	47.09	'chr5:33992392:33992496:-@chr5:33988659:33988718:-@chr5:33988149:33988286:-.A.dn_chr5:33992392:33992496:-@chr5:33988659:33988718:-@chr5:33988149:33988286:-.A.se_chr5:33992392:33992496:-@chr5:33988659:33988718:-@chr5:33988149:33988286:-.A.up','chr5:33992392:33992496:-@chr5:33988659:33988718:-@chr5:33988149:33988286:-.B.dn_chr5:33992392:33992496:-@chr5:33988659:33988718:-@chr5:33988149:33988286:-.B…	(0,0):3913,(0,1):1,(1,0):792,(1,1):80	0:871,1:2	(0,0):4028,(0,1):16,(1,0):827,(1,1):63	0:886,1:20	chr5	-	3398814933988140	3399249633992490
ENSMUSG00000020389	Cdkl3	chr11:51847016:51847113:+@chr11:51849449:51849522:+@chr11:51850933:51851667:+	0.85	0.55	0.99	0.31	0.12	0.54	0.54	46.7	'chr11:51847016:51847113:+@chr11:51849449:51849522:+@chr11:51850933:51851667:+.A.up_chr11:51847016:51847113:+@chr11:51849449:51849522:+@chr11:51850933:51851667:+.A.se_chr11:51847016:51847113:+@chr11:51849449:51849522:+@chr11:51850933:51851667:+.A.dn','chr11:51847016:51847113:+@chr11:51849449:51849522:+@chr11:51850933:51851667:+.B.up_chr11:51847016:51847113:+@chr11:51849449:51849522:+@chr11:518509…	(0,0):235,(1,0):9,(1,1):48	0:51,1:6	(0,0):204,(0,1):7,(1,0):6,(1,1):53	0:18,1:48	chr11	+	5184701651847010	5185166751851660
NA	NA	chr10:5314683:5314775:+@chr10:5316107:5316165:+@chr10:5324294:5326342:+	0.88	0.73	0.99	0.51	0.3	0.7	0.37	42.06	'chr10:5314683:5314775:+@chr10:5316107:5316165:+@chr10:5324294:5326342:+.A.up_chr10:5314683:5314775:+@chr10:5316107:5316165:+@chr10:5324294:5326342:+.A.se_chr10:5314683:5314775:+@chr10:5316107:5316165:+@chr10:5324294:5326342:+.A.dn','chr10:5314683:5314775:+@chr10:5316107:5316165:+@chr10:5324294:5326342:+.B.up_chr10:5314683:5314775:+@chr10:5316107:5316165:+@chr10:5324294:5326342:+.B.dn'	(0,0):297,(0,1):1,(1,0):30,(1,1):534	0:512,1:53	(0,0):227,(0,1):4,(1,0):10,(1,1):381	0:166,1:229	chr10	+	53146835314683	53263425326342
ENSMUSG00000032384	Csnk1g1	chr9:65768811:65768875:+@chr9:65797823:65797871:+@chr9:65806136:65806528:+	0.5	0.38	0.65	0.84	0.7	0.95	-0.34	41.1	'chr9:65768811:65768875:+@chr9:65797823:65797871:+@chr9:65806136:65806528:+.A.up_chr9:65768811:65768875:+@chr9:65797823:65797871:+@chr9:65806136:65806528:+.A.se_chr9:65768811:65768875:+@chr9:65797823:65797871:+@chr9:65806136:65806528:+.A.dn','chr9:65768811:65768875:+@chr9:65797823:65797871:+@chr9:65806136:65806528:+.B.up_chr9:65768811:65768875:+@chr9:65797823:65797871:+@chr9:65806136:65806528:+.B…	(0,0):250,(0,1):9,(1,0):45,(1,1):270	0:194,1:130	(0,0):235,(0,1):2,(1,0):59,(1,1):198	0:233,1:26	chr9	+	6576881165768810	6580652865806520
ENSMUSG00000050017	Pitpnb	chr5:111812008:111812130:+@chr5:111814540:111814624:+@chr5:111815523:111817379:+	0.67	0.64	0.7	0.75	0.72	0.77	-0.08	38.93	'chr5:111812008:111812130:+@chr5:111814540:111814624:+@chr5:111815523:111817379:+.A.up_chr5:111812008:111812130:+@chr5:111814540:111814624:+@chr5:111815523:111817379:+.A.se_chr5:111812008:111812130:+@chr5:111814540:111814624:+@chr5:111815523:111817379:+.A.dn','chr5:111812008:111812130:+@chr5:111814540:111814624:+@chr5:111815523:111817379:+.B.up_chr5:111812008:111812130:+@chr5:111814540:111814624:…	(0,0):3405,(0,1):239,(1,0):883,(1,1):9886	0:7444,1:3564	(0,0):3530,(0,1):208,(1,0):1095,(1,1):9342	0:7999,1:2646	chr5	+	1.11812e+17	1.11817e+17
ENSMUSG00000029475	Kdm2b	chr5:123331973:123332233:-@chr5:123331646:123331759:-@chr5:123331029:123331067:-	0.47	0.41	0.54	0.65	0.57	0.73	-0.18	33.83	'chr5:123331973:123332233:-@chr5:123331646:123331759:-@chr5:123331029:123331067:-.A.dn_chr5:123331973:123332233:-@chr5:123331646:123331759:-@chr5:123331029:123331067:-.A.se_chr5:123331973:123332233:-@chr5:123331646:123331759:-@chr5:123331029:123331067:-.A.up','chr5:123331973:123332233:-@chr5:123331646:123331759:-@chr5:123331029:123331067:-.B.dn_chr5:123331973:123332233:-@chr5:123331646:123331759:…	(0,0):1237,(0,1):13,(1,0):369,(1,1):497	0:622,1:257	(0,0):1092,(0,1):9,(1,0):454,(1,1):439	0:700,1:202	chr5	-	1.23331e+17	1.23332e+17
ENSMUSG00000020770	Unk	chr11:115917505:115917693:+@chr11:115919557:115919738:+@chr11:115920303:115920560:+	0.8	0.76	0.84	0.69	0.65	0.73	0.11	33.29	'chr11:115917505:115917693:+@chr11:115919557:115919738:+@chr11:115920303:115920560:+.A.up_chr11:115917505:115917693:+@chr11:115919557:115919738:+@chr11:115920303:115920560:+.A.se_chr11:115917505:115917693:+@chr11:115919557:115919738:+@chr11:115920303:115920560:+.A.dn','chr11:115917505:115917693:+@chr11:115919557:115919738:+@chr11:115920303:115920560:+.B.up_chr11:115917505:115917693:+@chr11:115919…	(0,0):1799,(0,1):56,(1,0):625,(1,1):212	0:782,1:111	(0,0):2021,(0,1):97,(1,0):600,(1,1):224	0:760,1:161	chr11	+	1.15918e+17	1.15921e+17
ENSMUSG00000003581	Rnf215	chr11:4036715:4036800:+@chr11:4037312:4037371:+@chr11:4039742:4039861:+	0.91	0.75	0.98	0.51	0.34	0.7	0.4	33.08	'chr11:4036715:4036800:+@chr11:4037312:4037371:+@chr11:4039742:4039861:+.A.up_chr11:4036715:4036800:+@chr11:4037312:4037371:+@chr11:4039742:4039861:+.A.se_chr11:4036715:4036800:+@chr11:4037312:4037371:+@chr11:4039742:4039861:+.A.dn','chr11:4036715:4036800:+@chr11:4037312:4037371:+@chr11:4039742:4039861:+.B.up_chr11:4036715:4036800:+@chr11:4037312:4037371:+@chr11:4039742:4039861:+.B.dn'	(0,0):1595,(1,0):26	00:26:00	(0,0):1708,(0,1):8,(1,0):21,(1,1):1	0:21,1:9	chr11	+	40367154036715	40398614039861
ENSMUSG00000029227	Fip1l1	chr5:74953065:74953174:+@chr5:74960544:74960651:+@chr5:74967124:74967217:+	0.27	0.24	0.31	0.39	0.34	0.44	-0.12	31.46	'chr5:74953065:74953174:+@chr5:74960544:74960651:+@chr5:74967124:74967217:+.A.up_chr5:74953065:74953174:+@chr5:74960544:74960651:+@chr5:74967124:74967217:+.A.se_chr5:74953065:74953174:+@chr5:74960544:74960651:+@chr5:74967124:74967217:+.A.dn','chr5:74953065:74953174:+@chr5:74960544:74960651:+@chr5:74967124:74967217:+.B.up_chr5:74953065:74953174:+@chr5:74960544:74960651:+@chr5:74967124:74967217:+.B…	(0,0):1461,(0,1):173,(1,0):271,(1,1):2	0:271,1:175	(0,0):1473,(0,1):130,(1,0):337	0:337,1:130	chr5	+	7495306574953060	7496721774967210
ENSMUSG00000003581	Rnf215	chr11:4036715:4036800:+@chr11:4037215:4037371:+@chr11:4039742:4039861:+	0.95	0.87	0.99	0.72	0.59	0.85	0.23	31.44	'chr11:4036715:4036800:+@chr11:4037215:4037371:+@chr11:4039742:4039861:+.A.up_chr11:4036715:4036800:+@chr11:4037215:4037371:+@chr11:4039742:4039861:+.A.se_chr11:4036715:4036800:+@chr11:4037215:4037371:+@chr11:4039742:4039861:+.A.dn','chr11:4036715:4036800:+@chr11:4037215:4037371:+@chr11:4039742:4039861:+.B.up_chr11:4036715:4036800:+@chr11:4037215:4037371:+@chr11:4039742:4039861:+.B.dn'	(0,0):1485,(1,0):136	0.0944444	(0,0):1591,(0,1):8,(1,0):138,(1,1):1	0:139,1:8	chr11	+	40367154036715	40398614039861
ENSMUSG00000000568	Hnrnpd	chr5:100407411:100407957:-@chr5:100405553:100405609:-@chr5:100396238:100396406:-	0.68	0.67	0.68	0.71	0.7	0.72	-0.03	30.52	'chr5:100407411:100407957:-@chr5:100405553:100405609:-@chr5:100396238:100396406:-.A.dn_chr5:100407411:100407957:-@chr5:100405553:100405609:-@chr5:100396238:100396406:-.A.se_chr5:100407411:100407957:-@chr5:100405553:100405609:-@chr5:100396238:100396406:-.A.up','chr5:100407411:100407957:-@chr5:100405553:100405609:-@chr5:100396238:100396406:-.B.dn_chr5:100407411:100407957:-@chr5:100405553:100405609:…	(0,0):17944,(0,1):2708,(1,0):7091,(1,1):6730	0:11594,1:4935	(0,0):17621,(0,1):1823,(1,0):5571,(1,1):4562	0:8784,1:3172	chr5	-	1.00396e+17	1.00408e+17
ENSMUSG00000020594	Pum2	chr12:8735662:8735955:+@chr12:8740079:8740315:+@chr12:8750567:8750834:+	0.65	0.63	0.67	0.59	0.56	0.61	0.06	29.89	'chr12:8735662:8735955:+@chr12:8740079:8740315:+@chr12:8750567:8750834:+.A.up_chr12:8735662:8735955:+@chr12:8740079:8740315:+@chr12:8750567:8750834:+.A.se_chr12:8735662:8735955:+@chr12:8740079:8740315:+@chr12:8750567:8750834:+.A.dn','chr12:8735662:8735955:+@chr12:8740079:8740315:+@chr12:8750567:8750834:+.B.up_chr12:8735662:8735955:+@chr12:8740079:8740315:+@chr12:8750567:8750834:+.B.dn'	(0,0):4732,(0,1):429,(1,0):2199,(1,1):1537	0:3204,1:961	(0,0):3985,(0,1):459,(1,0):1884,(1,1):1559	0:2816,1:1086	chr12	+	87356628735662	87508348750834
ENSMUSG00000061232	H2-K1	chr17:34137139:34137278:-@chr17:34136679:34137008:-@chr17:34134230:34134505:-	0.82	0.67	0.95	0.53	0.45	0.62	0.29	29.1	'chr17:34137139:34137278:-@chr17:34136679:34137008:-@chr17:34134230:34134505:-.A.dn_chr17:34137139:34137278:-@chr17:34136679:34137008:-@chr17:34134230:34134505:-.A.se_chr17:34137139:34137278:-@chr17:34136679:34137008:-@chr17:34134230:34134505:-.A.up','chr17:34137139:34137278:-@chr17:34136679:34137008:-@chr17:34134230:34134505:-.B.dn_chr17:34137139:34137278:-@chr17:34136679:34137008:-@chr17:341342…	(0,0):1749,(1,0):281,(1,1):162	0:397,1:46	(0,0):2191,(1,0):282,(1,1):249	0:407,1:124	chr17	-	3413423034134230	3413727834137270
ENSMUSG00000027523	Gnas	chr2:174110105:174110978:+@chr2:174113992:174114087:+@chr2:174159713:174159785:+	0.32	0.15	0.5	0.03	0.01	0.09	0.29	29.01	'chr2:174110105:174110978:+@chr2:174113992:174114087:+@chr2:174159713:174159785:+.A.up_chr2:174110105:174110978:+@chr2:174113992:174114087:+@chr2:174159713:174159785:+.A.se_chr2:174110105:174110978:+@chr2:174113992:174114087:+@chr2:174159713:174159785:+.A.dn','chr2:174110105:174110978:+@chr2:174113992:174114087:+@chr2:174159713:174159785:+.B.up_chr2:174110105:174110978:+@chr2:174113992:174114087:…	(0,0):18751,(0,1):10,(1,0):6,(1,1):49	0:14,1:51	(0,0):16642,(0,1):41,(1,0):1,(1,1):47	0:3,1:86	chr2	+	1.7411e+17	1.7416e+17
ENSMUSG00000034949	Zfr2	chr10:80712430:80712541:+@chr10:80713382:80713479:+@chr10:80713997:80714868:+	0.31	0.12	0.57	0.78	0.52	0.95	-0.47	28.26	'chr10:80712430:80712541:+@chr10:80713382:80713479:+@chr10:80713997:80714868:+.A.up_chr10:80712430:80712541:+@chr10:80713382:80713479:+@chr10:80713997:80714868:+.A.se_chr10:80712430:80712541:+@chr10:80713382:80713479:+@chr10:80713997:80714868:+.A.dn','chr10:80712430:80712541:+@chr10:80713382:80713479:+@chr10:80713997:80714868:+.B.up_chr10:80712430:80712541:+@chr10:80713382:80713479:+@chr10:807139…	(0,0):230,(0,1):1,(1,0):7,(1,1):181	0:60,1:129	(0,0):193,(1,0):19,(1,1):151	0:120,1:50	chr10	+	8071243080712430	8071486880714860
ENSMUSG00000027168	Pax6	chr2:105509053:105509206:+@chr2:105515901:105516129:+@chr2:105519967:105520046:+	0.36	0.31	0.41	0.23	0.19	0.28	0.13	28.05	'chr2:105509053:105509206:+@chr2:105515901:105516129:+@chr2:105519967:105520046:+.A.up_chr2:105509053:105509206:+@chr2:105515901:105516129:+@chr2:105519967:105520046:+.A.se_chr2:105509053:105509206:+@chr2:105515901:105516129:+@chr2:105519967:105520046:+.A.dn','chr2:105509053:105509206:+@chr2:105515901:105516129:+@chr2:105519967:105520046:+.B.up_chr2:105509053:105509206:+@chr2:105515901:105516129:…	(0,0):6381,(0,1):66,(1,0):374,(1,1):51	0:393,1:98	(0,0):5562,(0,1):76,(1,0):200,(1,1):27	0:203,1:100	chr2	+	1.05509e+17	1.0552e+17
ENSMUSG00000005610	Eif4g2	chr7:118220210:118220370:-@chr7:118219794:118219907:-@chr7:118219101:118219226:-	0.92	0.92	0.93	0.94	0.94	0.95	-0.02	27.39	'chr7:118220210:118220370:-@chr7:118219794:118219907:-@chr7:118219101:118219226:-.A.dn_chr7:118220210:118220370:-@chr7:118219794:118219907:-@chr7:118219101:118219226:-.A.se_chr7:118220210:118220370:-@chr7:118219794:118219907:-@chr7:118219101:118219226:-.A.up','chr7:118220210:118220370:-@chr7:118219794:118219907:-@chr7:118219101:118219226:-.B.dn_chr7:118220210:118220370:-@chr7:118219794:118219907:…	(0,0):28897,(0,1):248,(1,0):18428,(1,1):3836	0:21796,1:716	(0,0):19938,(0,1):165,(1,0):14436,(1,1):2212	0:16435,1:378	chr7	-	1.18219e+17	1.1822e+17
ENSMUSG00000037017	Zscan21	chr5:138558133:138558216:+@chr5:138559064:138559148:+@chr5:138566206:138566918:+	0.88	0.82	0.93	0.98	0.94	1	-0.1	27.36	'chr5:138558133:138558216:+@chr5:138559064:138559148:+@chr5:138566206:138566918:+.A.up_chr5:138558133:138558216:+@chr5:138559064:138559148:+@chr5:138566206:138566918:+.A.se_chr5:138558133:138558216:+@chr5:138559064:138559148:+@chr5:138566206:138566918:+.A.dn','chr5:138558133:138558216:+@chr5:138559064:138559148:+@chr5:138566206:138566918:+.B.up_chr5:138558133:138558216:+@chr5:138559064:138559148:…	(0,0):1647,(0,1):7,(1,0):495,(1,1):3160	0:3190,1:472	(0,0):1709,(0,1):1,(1,0):605,(1,1):3209	0:3594,1:221	chr5	+	1.38558e+17	1.38567e+17
ENSMUSG00000026335	Pam	chr1:99780703:99780774:-@chr1:99760780:99761097:-@chr1:99749680:99749809:-	0.53	0.39	0.71	0.24	0.18	0.33	0.29	26.54	'chr1:99780703:99780774:-@chr1:99760780:99761097:-@chr1:99749680:99749809:-.A.dn_chr1:99780703:99780774:-@chr1:99760780:99761097:-@chr1:99749680:99749809:-.A.se_chr1:99780703:99780774:-@chr1:99760780:99761097:-@chr1:99749680:99749809:-.A.up','chr1:99780703:99780774:-@chr1:99760780:99761097:-@chr1:99749680:99749809:-.B.dn_chr1:99780703:99780774:-@chr1:99760780:99761097:-@chr1:99749680:99749809:-.B…	(0,0):622,(0,1):10,(1,0):194,(1,1):3	0:195,1:12	(0,0):503,(0,1):27,(1,0):147,(1,1):5	0:147,1:32	chr1	-	9974968099749680	9978077499780770
ENSMUSG00000032740	Ccdc88a	chr11:29400976:29401056:+@chr11:29403383:29403651:+@chr11:29403852:29404311:+	0.68	0.62	0.73	0.83	0.76	0.89	-0.15	25.5	'chr11:29400976:29401056:+@chr11:29403383:29403651:+@chr11:29403852:29404311:+.A.up_chr11:29400976:29401056:+@chr11:29403383:29403651:+@chr11:29403852:29404311:+.A.se_chr11:29400976:29401056:+@chr11:29403383:29403651:+@chr11:29403852:29404311:+.A.dn','chr11:29400976:29401056:+@chr11:29403383:29403651:+@chr11:29403852:29404311:+.B.up_chr11:29400976:29401056:+@chr11:29403383:29403651:+@chr11:294038…	(0,0):2516,(0,1):13,(1,0):916,(1,1):1334	0:1796,1:467	(0,0):2417,(0,1):9,(1,0):842,(1,1):948	0:1568,1:231	chr11	+	2940097629400970	2940431129404310
ENSMUSG00000035086	Becn1	chr11:101151753:101151813:-@chr11:101151097:101151239:-@chr11:101149581:101150295:-	1	0.99	1	0.97	0.96	0.99	0.03	24.53	'chr11:101151753:101151813:-@chr11:101151097:101151239:-@chr11:101149581:101150295:-.A.dn_chr11:101151753:101151813:-@chr11:101151097:101151239:-@chr11:101149581:101150295:-.A.se_chr11:101151753:101151813:-@chr11:101151097:101151239:-@chr11:101149581:101150295:-.A.up','chr11:101151753:101151813:-@chr11:101151097:101151239:-@chr11:101149581:101150295:-.B.dn_chr11:101151753:101151813:-@chr11:101151…	(0,0):1396,(1,0):1556,(1,1):2911	0:4465,1:2	(0,0):1446,(0,1):13,(1,0):1429,(1,1):2999	0:4396,1:45	chr11	-	1.0115e+17	1.01152e+17
ENSMUSG00000031508	Ankrd10	chr8:11628439:11628530:-@chr8:11620262:11620373:-@chr8:11619062:11619297:-	0.09	0.07	0.11	0.15	0.13	0.18	-0.06	24.05	'chr8:11628439:11628530:-@chr8:11620262:11620373:-@chr8:11619062:11619297:-.A.dn_chr8:11628439:11628530:-@chr8:11620262:11620373:-@chr8:11619062:11619297:-.A.se_chr8:11628439:11628530:-@chr8:11620262:11620373:-@chr8:11619062:11619297:-.A.up','chr8:11628439:11628530:-@chr8:11620262:11620373:-@chr8:11619062:11619297:-.B.dn_chr8:11628439:11628530:-@chr8:11620262:11620373:-@chr8:11619062:11619297:-.B…	(0,0):40930,(0,1):129,(1,0):94,(1,1):620	0:168,1:675	(0,0):37906,(0,1):117,(1,0):158,(1,1):602	0:249,1:628	chr8	-	1161906211619060	1162853011628530
NA	NA	chr19:4811172:4811634:-@chr19:4793672:4794009:-@chr19:4792398:4792820:-	0.23	0.21	0.25	0.29	0.27	0.31	-0.06	23.74	'chr19:4811172:4811634:-@chr19:4793672:4794009:-@chr19:4792398:4792820:-.A.dn_chr19:4811172:4811634:-@chr19:4793672:4794009:-@chr19:4792398:4792820:-.A.se_chr19:4811172:4811634:-@chr19:4793672:4794009:-@chr19:4792398:4792820:-.A.up','chr19:4811172:4811634:-@chr19:4793672:4794009:-@chr19:4792398:4792820:-.B.dn_chr19:4811172:4811634:-@chr19:4793672:4794009:-@chr19:4792398:4792820:-.B.up'	(0,0):30708,(0,1):1,(1,0):517,(1,1):4212	0:1516,1:3214	(0,0):27266,(0,1):1,(1,0):595,(1,1):3798	0:1719,1:2675	chr19	-	47923984792398	48116344811634
ENSMUSG00000079375	Gm3194	chr14:5664642:5664792:+@chr14:5674529:5674663:+@chr14:5675396:5675558:+	0.22	0.13	0.32	0.51	0.35	0.7	-0.29	22.6	'chr14:5664642:5664792:+@chr14:5674529:5674663:+@chr14:5675396:5675558:+.A.up_chr14:5664642:5664792:+@chr14:5674529:5674663:+@chr14:5675396:5675558:+.A.se_chr14:5664642:5664792:+@chr14:5674529:5674663:+@chr14:5675396:5675558:+.A.dn','chr14:5664642:5664792:+@chr14:5674529:5674663:+@chr14:5675396:5675558:+.B.up_chr14:5664642:5664792:+@chr14:5674529:5674663:+@chr14:5675396:5675558:+.B.dn'	(0,0):6842,(0,1):2,(1,0):21,(1,1):54	0:33,1:44	(0,0):6211,(0,1):1,(1,0):54,(1,1):60	0:88,1:27	chr14	+	56646425664642	56755585675558
NA	NA	chr2:59963520:59963867:-@chr2:59914918:59914968:-@chr2:59844100:59844246:-	0.18	0.13	0.23	0.33	0.27	0.41	-0.15	22.47	'chr2:59963520:59963867:-@chr2:59914918:59914968:-@chr2:59844100:59844246:-.A.dn_chr2:59963520:59963867:-@chr2:59914918:59914968:-@chr2:59844100:59844246:-.A.se_chr2:59963520:59963867:-@chr2:59914918:59914968:-@chr2:59844100:59844246:-.A.up','chr2:59963520:59963867:-@chr2:59914918:59914968:-@chr2:59844100:59844246:-.B.dn_chr2:59963520:59963867:-@chr2:59914918:59914968:-@chr2:59844100:59844246:-.B…	(0,0):1095,(0,1):95,(1,0):40,(1,1):252	0:102,1:285	(0,0):957,(0,1):62,(1,0):64,(1,1):247	0:127,1:246	chr2	-	5984410059844100	5996386759963860
ENSMUSG00000040594	Ranbp17	chr11:33341803:33341938:-@chr11:33304082:33304199:-@chr11:33229471:33229544:-	0.45	0.2	0.75	0.07	0.02	0.15	0.38	21.52	'chr11:33341803:33341938:-@chr11:33304082:33304199:-@chr11:33229471:33229544:-.A.dn_chr11:33341803:33341938:-@chr11:33304082:33304199:-@chr11:33229471:33229544:-.A.se_chr11:33341803:33341938:-@chr11:33304082:33304199:-@chr11:33229471:33229544:-.A.up','chr11:33341803:33341938:-@chr11:33304082:33304199:-@chr11:33229471:33229544:-.B.dn_chr11:33341803:33341938:-@chr11:33304082:33304199:-@chr11:332294…	(0,0):9515,(0,1):2,(1,0):11,(1,1):5	0:11,1:7	(0,0):7899,(0,1):14,(1,0):3,(1,1):1	0:3,1:15	chr11	-	3322947133229470	3334193833341930
ENSMUSG00000040929	Rfx3	chr19:28085462:28085656:-@chr19:27997698:27997756:-@chr19:27975269:27975393:-	0.38	0.29	0.47	0.61	0.5	0.72	-0.23	21.3	'chr19:28085462:28085656:-@chr19:27997698:27997756:-@chr19:27975269:27975393:-.A.dn_chr19:28085462:28085656:-@chr19:27997698:27997756:-@chr19:27975269:27975393:-.A.se_chr19:28085462:28085656:-@chr19:27997698:27997756:-@chr19:27975269:27975393:-.A.up','chr19:28085462:28085656:-@chr19:27997698:27997756:-@chr19:27975269:27975393:-.B.dn_chr19:28085462:28085656:-@chr19:27997698:27997756:-@chr19:279752…	(0,0):581,(0,1):41,(1,0):47,(1,1):36	0:60,1:64	(0,0):573,(0,1):20,(1,0):59,(1,1):20	0:70,1:29	chr19	-	2797526927975260	2808565628085650
ENSMUSG00000000827	Tpd52l2	chr2:181242871:181242972:+@chr2:181246279:181246320:+@chr2:181247744:181247792:+	0.63	0.52	0.74	0.4	0.32	0.48	0.23	20.91	'chr2:181242871:181242972:+@chr2:181246279:181246320:+@chr2:181247744:181247792:+.A.up_chr2:181242871:181242972:+@chr2:181246279:181246320:+@chr2:181247744:181247792:+.A.se_chr2:181242871:181242972:+@chr2:181246279:181246320:+@chr2:181247744:181247792:+.A.dn','chr2:181242871:181242972:+@chr2:181246279:181246320:+@chr2:181247744:181247792:+.B.up_chr2:181242871:181242972:+@chr2:181246279:181246320:…	(0,0):3977,(0,1):19,(1,0):111	0:111,1:19	(0,0):3816,(0,1):47,(1,0):101	0:101,1:47	chr2	+	1.81243e+17	1.81248e+17
ENSMUSG00000037916	Ndufv1	chr19:4012551:4012725:-@chr19:4011346:4011424:-@chr19:4011102:4011272:-	0.81	0.76	0.85	0.9	0.87	0.94	-0.09	20.64	'chr19:4012551:4012725:-@chr19:4011346:4011424:-@chr19:4011102:4011272:-.A.dn_chr19:4012551:4012725:-@chr19:4011346:4011424:-@chr19:4011102:4011272:-.A.se_chr19:4012551:4012725:-@chr19:4011346:4011424:-@chr19:4011102:4011272:-.A.up','chr19:4012551:4012725:-@chr19:4011346:4011424:-@chr19:4011102:4011272:-.B.dn_chr19:4012551:4012725:-@chr19:4011346:4011424:-@chr19:4011102:4011272:-.B.up'	(0,0):3809,(1,0):529,(1,1):285	0:721,1:93	(0,0):3345,(1,0):651,(1,1):197	0:798,1:50	chr19	-	40111024011102	40127254012725
ENSMUSG00000050567	Maml1	chr11:50076752:50076985:-@chr11:50074479:50074575:-@chr11:50069137:50072330:-	0.98	0.93	1	0.81	0.7	0.93	0.17	19.63	'chr11:50076752:50076985:-@chr11:50074479:50074575:-@chr11:50069137:50072330:-.A.dn_chr11:50076752:50076985:-@chr11:50074479:50074575:-@chr11:50069137:50072330:-.A.se_chr11:50076752:50076985:-@chr11:50074479:50074575:-@chr11:50069137:50072330:-.A.up','chr11:50076752:50076985:-@chr11:50074479:50074575:-@chr11:50069137:50072330:-.B.dn_chr11:50076752:50076985:-@chr11:50074479:50074575:-@chr11:500691…	(0,0):448,(1,0):258,(1,1):6378	0:6461,1:175	(0,0):530,(1,0):172,(1,1):6785	0:5071,1:1886	chr11	-	5006913750069130	5007698550076980
ENSMUSG00000041225	Arhgap12	chr18:6061845:6061970:-@chr18:6057515:6057589:-@chr18:6052860:6052921:-	0.1	0.06	0.15	0.27	0.18	0.38	-0.17	19.32	'chr18:6061845:6061970:-@chr18:6057515:6057589:-@chr18:6052860:6052921:-.A.dn_chr18:6061845:6061970:-@chr18:6057515:6057589:-@chr18:6052860:6052921:-.A.se_chr18:6061845:6061970:-@chr18:6057515:6057589:-@chr18:6052860:6052921:-.A.up','chr18:6061845:6061970:-@chr18:6057515:6057589:-@chr18:6052860:6052921:-.B.dn_chr18:6061845:6061970:-@chr18:6057515:6057589:-@chr18:6052860:6052921:-.B.up'	(0,0):870,(0,1):53,(1,0):22,(1,1):10	0:22,1:63	(0,0):748,(0,1):25,(1,0):34,(1,1):5	0:36,1:28	chr18	-	60528606052860	60619706061970
ENSMUSG00000024002	Brd4	chr17:32421463:32421666:-@chr17:32389986:32390145:-@chr17:32366362:32366680:-	0.18	0.15	0.22	0.28	0.24	0.33	-0.1	19.13	'chr17:32421463:32421666:-@chr17:32389986:32390145:-@chr17:32366362:32366680:-.A.dn_chr17:32421463:32421666:-@chr17:32389986:32390145:-@chr17:32366362:32366680:-.A.se_chr17:32421463:32421666:-@chr17:32389986:32390145:-@chr17:32366362:32366680:-.A.up','chr17:32421463:32421666:-@chr17:32389986:32390145:-@chr17:32366362:32366680:-.B.dn_chr17:32421463:32421666:-@chr17:32389986:32390145:-@chr17:323663…	(0,0):1148,(0,1):85,(1,0):132,(1,1):922	0:295,1:844	(0,0):1112,(0,1):69,(1,0):148,(1,1):604	0:324,1:497	chr17	-	3236636232366360	3242166632421660
ENSMUSG00000038056	Mll3	chr5:24844231:24844399:-@chr5:24836614:24836718:-@chr5:24835265:24835393:-	0.44	0.33	0.57	0.72	0.6	0.82	-0.28	18.79	'chr5:24844231:24844399:-@chr5:24836614:24836718:-@chr5:24835265:24835393:-.A.dn_chr5:24844231:24844399:-@chr5:24836614:24836718:-@chr5:24835265:24835393:-.A.se_chr5:24844231:24844399:-@chr5:24836614:24836718:-@chr5:24835265:24835393:-.A.up','chr5:24844231:24844399:-@chr5:24836614:24836718:-@chr5:24835265:24835393:-.B.dn_chr5:24844231:24844399:-@chr5:24836614:24836718:-@chr5:24835265:24835393:-.B…	(0,0):344,(0,1):20,(1,0):46,(1,1):10	0:51,1:25	(0,0):304,(0,1):10,(1,0):85,(1,1):12	0:94,1:13	chr5	-	2483526524835260	2484439924844390
ENSMUSG00000020366	Mapk9	chr11:49667715:49667884:+@chr11:49668239:49668479:+@chr11:49677046:49677175:+	0.04	0.03	0.06	0.09	0.07	0.11	-0.05	18.33	'chr11:49667715:49667884:+@chr11:49668239:49668479:+@chr11:49677046:49677175:+.A.up_chr11:49667715:49667884:+@chr11:49668239:49668479:+@chr11:49677046:49677175:+.A.se_chr11:49667715:49667884:+@chr11:49668239:49668479:+@chr11:49677046:49677175:+.A.dn','chr11:49667715:49667884:+@chr11:49668239:49668479:+@chr11:49677046:49677175:+.B.up_chr11:49667715:49667884:+@chr11:49668239:49668479:+@chr11:496770…	(0,0):646,(0,1):185,(1,0):42,(1,1):29	0:43,1:213	(0,0):602,(0,1):150,(1,0):76,(1,1):33	0:82,1:177	chr11	+	4966771549667710	4967717549677170
ENSMUSG00000061536	Sec22c	chr9:121614042:121614147:-@chr9:121609671:121609795:-@chr9:121604652:121604860:-	0.21	0.15	0.28	0.09	0.05	0.13	0.12	17.88	'chr9:121614042:121614147:-@chr9:121609671:121609795:-@chr9:121604652:121604860:-.A.dn_chr9:121614042:121614147:-@chr9:121609671:121609795:-@chr9:121604652:121604860:-.A.se_chr9:121614042:121614147:-@chr9:121609671:121609795:-@chr9:121604652:121604860:-.A.up','chr9:121614042:121614147:-@chr9:121609671:121609795:-@chr9:121604652:121604860:-.B.dn_chr9:121614042:121614147:-@chr9:121609671:121609795:…	(0,0):348,(0,1):43,(1,0):39,(1,1):40	0:44,1:78	(0,0):305,(0,1):48,(1,0):15,(1,1):40	0:16,1:87	chr9	-	1.21605e+17	1.21614e+17
ENSMUSG00000020528	Prpsap2	chr11:61569697:61569847:-@chr11:61568912:61568964:-@chr11:61566369:61566435:-	0.79	0.71	0.87	0.59	0.48	0.69	0.2	17.42	'chr11:61569697:61569847:-@chr11:61568912:61568964:-@chr11:61566369:61566435:-.A.dn_chr11:61569697:61569847:-@chr11:61568912:61568964:-@chr11:61566369:61566435:-.A.se_chr11:61569697:61569847:-@chr11:61568912:61568964:-@chr11:61566369:61566435:-.A.up','chr11:61569697:61569847:-@chr11:61568912:61568964:-@chr11:61566369:61566435:-.B.dn_chr11:61569697:61569847:-@chr11:61568912:61568964:-@chr11:615663…	(0,0):410,(0,1):16,(1,0):159,(1,1):36	0:187,1:24	(0,0):442,(0,1):24,(1,0):97,(1,1):41	0:123,1:39	chr11	-	6156636961566360	6156984761569840
ENSMUSG00000066442	Mthfs	chr9:89106222:89106319:+@chr9:89110047:89110308:+@chr9:89134680:89135063:+	0.64	0.55	0.73	0.85	0.77	0.93	-0.21	17.39	'chr9:89106222:89106319:+@chr9:89110047:89110308:+@chr9:89134680:89135063:+.A.up_chr9:89106222:89106319:+@chr9:89110047:89110308:+@chr9:89134680:89135063:+.A.se_chr9:89106222:89106319:+@chr9:89110047:89110308:+@chr9:89134680:89135063:+.A.dn','chr9:89106222:89106319:+@chr9:89110047:89110308:+@chr9:89134680:89135063:+.B.up_chr9:89106222:89106319:+@chr9:89110047:89110308:+@chr9:89134680:89135063:+.B…	(0,0):239,(0,1):9,(1,0):186,(1,1):199	0:296,1:98	(0,0):280,(0,1):5,(1,0):229,(1,1):155	0:338,1:51	chr9	+	8910622289106220	8913506389135060
ENSMUSG00000022364	Wdr67	chr15:57747525:57747671:+@chr15:57751486:57751601:+@chr15:57754512:57754690:+	0.73	0.64	0.82	0.54	0.46	0.62	0.19	17.26	'chr15:57747525:57747671:+@chr15:57751486:57751601:+@chr15:57754512:57754690:+.A.up_chr15:57747525:57747671:+@chr15:57751486:57751601:+@chr15:57754512:57754690:+.A.se_chr15:57747525:57747671:+@chr15:57751486:57751601:+@chr15:57754512:57754690:+.A.dn','chr15:57747525:57747671:+@chr15:57751486:57751601:+@chr15:57754512:57754690:+.B.up_chr15:57747525:57747671:+@chr15:57751486:57751601:+@chr15:577545…	(0,0):553,(0,1):18,(1,0):147,(1,1):33	0:172,1:26	(0,0):491,(0,1):37,(1,0):135,(1,1):44	0:163,1:53	chr15	+	5774752557747520	5775469057754690
ENSMUSG00000032872	Cyb5r4	chr9:86950600:86950740:+@chr9:86951977:86952129:+@chr9:86953760:86953910:+	0.92	0.9	0.95	0.85	0.81	0.88	0.07	16.82	'chr9:86950600:86950740:+@chr9:86951977:86952129:+@chr9:86953760:86953910:+.A.up_chr9:86950600:86950740:+@chr9:86951977:86952129:+@chr9:86953760:86953910:+.A.se_chr9:86950600:86950740:+@chr9:86951977:86952129:+@chr9:86953760:86953910:+.A.dn','chr9:86950600:86950740:+@chr9:86951977:86952129:+@chr9:86953760:86953910:+.B.up_chr9:86950600:86950740:+@chr9:86951977:86952129:+@chr9:86953760:86953910:+.B…	(0,0):749,(0,1):18,(1,0):1321,(1,1):113	0:1419,1:33	(0,0):702,(0,1):34,(1,0):1095,(1,1):119	0:1180,1:68	chr9	+	8695060086950600	8695391086953910
ENSMUSG00000034488	Edil3	chr13:89084425:89084553:+@chr13:89117360:89117389:+@chr13:89182037:89182165:+	0.77	0.68	0.86	0.51	0.37	0.65	0.26	16.41	'chr13:89084425:89084553:+@chr13:89117360:89117389:+@chr13:89182037:89182165:+.A.up_chr13:89084425:89084553:+@chr13:89117360:89117389:+@chr13:89182037:89182165:+.A.se_chr13:89084425:89084553:+@chr13:89117360:89117389:+@chr13:89182037:89182165:+.A.dn','chr13:89084425:89084553:+@chr13:89117360:89117389:+@chr13:89182037:89182165:+.B.up_chr13:89084425:89084553:+@chr13:89117360:89117389:+@chr13:891820…	(0,0):271,(0,1):14,(1,0):75,(1,1):7	0:82,1:14	(0,0):186,(0,1):19,(1,0):31,(1,1):11	0:36,1:25	chr13	+	8908442589084420	8918216589182160
ENSMUSG00000040482	Dom3z	chr17:34974338:34974699:+@chr17:34975171:34975390:+@chr17:34975493:34975628:+	0.62	0.55	0.7	0.84	0.73	0.93	-0.22	16.38	'chr17:34974338:34974699:+@chr17:34975171:34975390:+@chr17:34975493:34975628:+.A.up_chr17:34974338:34974699:+@chr17:34975171:34975390:+@chr17:34975493:34975628:+.A.se_chr17:34974338:34974699:+@chr17:34975171:34975390:+@chr17:34975493:34975628:+.A.dn','chr17:34974338:34974699:+@chr17:34975171:34975390:+@chr17:34975493:34975628:+.B.up_chr17:34974338:34974699:+@chr17:34975171:34975390:+@chr17:349754…	(0,0):2057,(0,1):1,(1,0):412,(1,1):717	0:848,1:282	(0,0):2120,(1,0):454,(1,1):582	0:993,1:43	chr17	+	3497433834974330	3497562834975620
ENSMUSG00000039285	Azi2	chr9:117968175:117968293:+@chr9:117968738:117968784:+@chr9:117970832:117973025:+	0.09	0.07	0.12	0.17	0.14	0.21	-0.08	16.28	'chr9:117968175:117968293:+@chr9:117968738:117968784:+@chr9:117970832:117973025:+.A.up_chr9:117968175:117968293:+@chr9:117968738:117968784:+@chr9:117970832:117973025:+.A.se_chr9:117968175:117968293:+@chr9:117968738:117968784:+@chr9:117970832:117973025:+.A.dn','chr9:117968175:117968293:+@chr9:117968738:117968784:+@chr9:117970832:117973025:+.B.up_chr9:117968175:117968293:+@chr9:117968738:117968784:…	(0,0):2224,(0,1):383,(1,0):52,(1,1):5508	0:484,1:5459	(0,0):2193,(0,1):282,(1,0):82,(1,1):5404	0:1000,1:4768	chr9	+	1.17968e+17	1.17973e+17
ENSMUSG00000030726	Pold3	chr7:107257022:107257061:-@chr7:107255073:107255205:-@chr7:107248930:107249191:-	0.57	0.52	0.63	0.72	0.65	0.79	-0.15	16.15	'chr7:107257022:107257061:-@chr7:107255073:107255205:-@chr7:107248930:107249191:-.A.dn_chr7:107257022:107257061:-@chr7:107255073:107255205:-@chr7:107248930:107249191:-.A.se_chr7:107257022:107257061:-@chr7:107255073:107255205:-@chr7:107248930:107249191:-.A.up','chr7:107257022:107257061:-@chr7:107255073:107255205:-@chr7:107248930:107249191:-.B.dn_chr7:107257022:107257061:-@chr7:107255073:107255205:…	(0,0):1426,(0,1):5,(1,0):836,(1,1):824	0:1312,1:353	(0,0):1296,(0,1):9,(1,0):778,(1,1):566	0:1181,1:172	chr7	-	1.07249e+17	1.07257e+17
ENSMUSG00000059119	Nap1l4	chr7:150706289:150706345:-@chr7:150704755:150704790:-@chr7:150699484:150700542:-	0.56	0.52	0.59	0.48	0.45	0.51	0.08	15.98	'chr7:150706289:150706345:-@chr7:150704755:150704790:-@chr7:150699484:150700542:-.A.dn_chr7:150706289:150706345:-@chr7:150704755:150704790:-@chr7:150699484:150700542:-.A.se_chr7:150706289:150706345:-@chr7:150704755:150704790:-@chr7:150699484:150700542:-.A.up','chr7:150706289:150706345:-@chr7:150704755:150704790:-@chr7:150699484:150700542:-.B.dn_chr7:150706289:150706345:-@chr7:150704755:150704790:…	(0,0):9830,(0,1):241,(1,0):654,(1,1):14469	0:8771,1:6593	(0,0):10165,(0,1):302,(1,0):639,(1,1):17219	0:8700,1:9460	chr7	-	1.50699e+17	1.50706e+17
ENSMUSG00000033335	Dnm2	chr9:21229352:21229700:+@chr9:21261947:21262020:+@chr9:21270026:21270175:+	0.9	0.84	0.94	0.98	0.95	1	-0.08	15.71	'chr9:21229352:21229700:+@chr9:21261947:21262020:+@chr9:21270026:21270175:+.A.up_chr9:21229352:21229700:+@chr9:21261947:21262020:+@chr9:21270026:21270175:+.A.se_chr9:21229352:21229700:+@chr9:21261947:21262020:+@chr9:21270026:21270175:+.A.dn','chr9:21229352:21229700:+@chr9:21261947:21262020:+@chr9:21270026:21270175:+.B.up_chr9:21229352:21229700:+@chr9:21261947:21262020:+@chr9:21270026:21270175:+.B…	(0,0):494,(0,1):13,(1,0):304,(1,1):366	0:604,1:79	(0,0):458,(0,1):1,(1,0):320,(1,1):332	0:648,1:5	chr9	+	2122935221229350	2127017521270170
ENSMUSG00000035365	4930547N16Rik	chr10:87609597:87609623:-@chr10:87609241:87609393:-@chr10:87606685:87606840:-	0.26	0.17	0.38	0.61	0.39	0.85	-0.35	15.5	'chr10:87609597:87609623:-@chr10:87609241:87609393:-@chr10:87606685:87606840:-.A.dn_chr10:87609597:87609623:-@chr10:87609241:87609393:-@chr10:87606685:87606840:-.A.se_chr10:87609597:87609623:-@chr10:87609241:87609393:-@chr10:87606685:87606840:-.A.up','chr10:87609597:87609623:-@chr10:87609241:87609393:-@chr10:87606685:87606840:-.B.dn_chr10:87609597:87609623:-@chr10:87609241:87609393:-@chr10:876066…	(0,0):751,(0,1):4,(1,0):60,(1,1):28	0:65,1:27	(0,0):787,(0,1):3,(1,0):85,(1,1):12	0:93,1:7	chr10	-	8760668587606680	8760962387609620
NA	NA	chr1:12682511:12682765:+@chr1:12718675:12718769:+@chr1:12776160:12776232:+	0.53	0.47	0.59	0.67	0.61	0.74	-0.14	15.37	'chr1:12682511:12682765:+@chr1:12718675:12718769:+@chr1:12776160:12776232:+.A.up_chr1:12682511:12682765:+@chr1:12718675:12718769:+@chr1:12776160:12776232:+.A.se_chr1:12682511:12682765:+@chr1:12718675:12718769:+@chr1:12776160:12776232:+.A.dn','chr1:12682511:12682765:+@chr1:12718675:12718769:+@chr1:12776160:12776232:+.B.up_chr1:12682511:12682765:+@chr1:12718675:12718769:+@chr1:12776160:12776232:+.B…	(0,0):1383,(0,1):41,(1,0):352,(1,1):497	0:625,1:265	(0,0):1101,(0,1):34,(1,0):370,(1,1):338	0:620,1:122	chr1	+	1268251112682510	1277623212776230
ENSMUSG00000026034	Clk1	chr1:58477927:58478152:-@chr1:58476965:58477055:-@chr1:58476511:58476577:-	0.47	0.41	0.53	0.63	0.56	0.71	-0.16	15.22	'chr1:58477927:58478152:-@chr1:58476965:58477055:-@chr1:58476511:58476577:-.A.dn_chr1:58477927:58478152:-@chr1:58476965:58477055:-@chr1:58476511:58476577:-.A.se_chr1:58477927:58478152:-@chr1:58476965:58477055:-@chr1:58476511:58476577:-.A.up','chr1:58477927:58478152:-@chr1:58476965:58477055:-@chr1:58476511:58476577:-.B.dn_chr1:58477927:58478152:-@chr1:58476965:58477055:-@chr1:58476511:58476577:-.B…	(0,0):6752,(0,1):12,(1,0):351,(1,1):605	0:591,1:377	(0,0):6466,(0,1):16,(1,0):310,(1,1):342	0:505,1:163	chr1	-	5847651158476510	5847815258478150
NA	NA	chr3:10420740:10420876:-@chr3:10420197:10420316:-@chr3:10417817:10419223:-	0.75	0.67	0.82	0.57	0.5	0.66	0.18	15.2	'chr3:10420740:10420876:-@chr3:10420197:10420316:-@chr3:10417817:10419223:-.A.dn_chr3:10420740:10420876:-@chr3:10420197:10420316:-@chr3:10417817:10419223:-.A.se_chr3:10420740:10420876:-@chr3:10420197:10420316:-@chr3:10417817:10419223:-.A.up','chr3:10420740:10420876:-@chr3:10420197:10420316:-@chr3:10417817:10419223:-.B.dn_chr3:10420740:10420876:-@chr3:10420197:10420316:-@chr3:10417817:10419223:-.B…	(0,0):301,(0,1):27,(1,0):138,(1,1):658	0:616,1:207	(0,0):326,(0,1):43,(1,0):106,(1,1):683	0:451,1:381	chr3	-	1041781710417810	1042087610420870
ENSMUSG00000063511	Snrnp70	chr7:52639174:52639255:-@chr7:52637195:52638554:-@chr7:52636087:52636188:-	0.09	0.08	0.1	0.12	0.11	0.13	-0.03	14.68	'chr7:52639174:52639255:-@chr7:52637195:52638554:-@chr7:52636087:52636188:-.A.dn_chr7:52639174:52639255:-@chr7:52637195:52638554:-@chr7:52636087:52636188:-.A.se_chr7:52639174:52639255:-@chr7:52637195:52638554:-@chr7:52636087:52636188:-.A.up','chr7:52639174:52639255:-@chr7:52637195:52638554:-@chr7:52636087:52636188:-.B.dn_chr7:52639174:52639255:-@chr7:52637195:52638554:-@chr7:52636087:52636188:-.B…	(0,0):14547,(0,1):440,(1,0):5081	0:5081,1:440	(0,0):14074,(0,1):380,(1,0):6263	0:6263,1:380	chr7	-	5263608752636080	5263925552639250
ENSMUSG00000051705	Senp8	chr9:59598385:59598456:-@chr9:59587747:59587858:-@chr9:59582066:59585675:-	0.27	0.22	0.33	0.15	0.11	0.2	0.12	14.27	'chr9:59598385:59598456:-@chr9:59587747:59587858:-@chr9:59582066:59585675:-.A.dn_chr9:59598385:59598456:-@chr9:59587747:59587858:-@chr9:59582066:59585675:-.A.se_chr9:59598385:59598456:-@chr9:59587747:59587858:-@chr9:59582066:59585675:-.A.up','chr9:59598385:59598456:-@chr9:59587747:59587858:-@chr9:59582066:59585675:-.B.dn_chr9:59598385:59598456:-@chr9:59587747:59587858:-@chr9:59582066:59585675:-.B…	(0,0):859,(0,1):89,(1,0):64,(1,1):3523	0:1134,1:2542	(0,0):753,(0,1):96,(1,0):33,(1,1):3062	0:393,1:2798	chr9	-	5958206659582060	5959845659598450
ENSMUSG00000028246	6230409E13Rik	chr4:21863780:21863915:+@chr4:21875839:21876035:+@chr4:21909533:21909649:+	0.45	0.39	0.53	0.64	0.56	0.73	-0.19	14.14	'chr4:21863780:21863915:+@chr4:21875839:21876035:+@chr4:21909533:21909649:+.A.up_chr4:21863780:21863915:+@chr4:21875839:21876035:+@chr4:21909533:21909649:+.A.se_chr4:21863780:21863915:+@chr4:21875839:21876035:+@chr4:21909533:21909649:+.A.dn','chr4:21863780:21863915:+@chr4:21875839:21876035:+@chr4:21909533:21909649:+.B.up_chr4:21863780:21863915:+@chr4:21875839:21876035:+@chr4:21909533:21909649:+.B…	(0,0):1042,(0,1):52,(1,0):275,(1,1):25	0:283,1:69	(0,0):887,(0,1):25,(1,0):290,(1,1):14	0:299,1:30	chr4	+	2186378021863780	2190964921909640
ENSMUSG00000034973	Dopey1	chr9:86438848:86439000:+@chr9:86441777:86441808:+@chr9:86442408:86442463:+	0.69	0.35	0.95	0.21	0.04	0.52	0.48	14.11	'chr9:86438848:86439000:+@chr9:86441777:86441808:+@chr9:86442408:86442463:+.A.up_chr9:86438848:86439000:+@chr9:86441777:86441808:+@chr9:86442408:86442463:+.A.se_chr9:86438848:86439000:+@chr9:86441777:86441808:+@chr9:86442408:86442463:+.A.dn','chr9:86438848:86439000:+@chr9:86441777:86441808:+@chr9:86442408:86442463:+.B.up_chr9:86438848:86439000:+@chr9:86441777:86441808:+@chr9:86442408:86442463:+.B…	(0,0):1495,(1,0):11,(1,1):19	0:25,1:5	(0,0):1328,(0,1):3,(1,0):2,(1,1):16	0:4,1:17	chr9	+	8643884886438840	8644246386442460
ENSMUSG00000041258	Zfp236	chr18:82837964:82838136:-@chr18:82834230:82834373:-@chr18:82827395:82827598:-	0.97	0.92	0.99	0.84	0.77	0.9	0.13	13.97	'chr18:82837964:82838136:-@chr18:82834230:82834373:-@chr18:82827395:82827598:-.A.dn_chr18:82837964:82838136:-@chr18:82834230:82834373:-@chr18:82827395:82827598:-.A.se_chr18:82837964:82838136:-@chr18:82834230:82834373:-@chr18:82827395:82827598:-.A.up','chr18:82837964:82838136:-@chr18:82834230:82834373:-@chr18:82827395:82827598:-.B.dn_chr18:82837964:82838136:-@chr18:82834230:82834373:-@chr18:828273…	(0,0):322,(0,1):1,(1,0):319,(1,1):74	0:391,1:3	(0,0):330,(0,1):10,(1,0):222,(1,1):75	0:278,1:29	chr18	-	8282739582827390	8283813682838130
ENSMUSG00000024077	Strn	chr17:79071916:79072026:-@chr17:79069695:79069781:-@chr17:79069091:79069234:-	0.23	0.14	0.34	0.06	0.03	0.11	0.17	13.79	'chr17:79071916:79072026:-@chr17:79069695:79069781:-@chr17:79069091:79069234:-.A.dn_chr17:79071916:79072026:-@chr17:79069695:79069781:-@chr17:79069091:79069234:-.A.se_chr17:79071916:79072026:-@chr17:79069695:79069781:-@chr17:79069091:79069234:-.A.up','chr17:79071916:79072026:-@chr17:79069695:79069781:-@chr17:79069091:79069234:-.B.dn_chr17:79071916:79072026:-@chr17:79069695:79069781:-@chr17:790690…	(0,0):372,(0,1):23,(1,0):15,(1,1):2	0:15,1:25	(0,0):297,(0,1):40,(1,0):6,(1,1):7	0:7,1:46	chr17	-	7906909179069090	7907202679072020
ENSMUSG00000041997	Tlk1	chr2:70663250:70663537:-@chr2:70608061:70608132:-@chr2:70595531:70595606:-	0.64	0.49	0.78	0.34	0.23	0.47	0.3	13.74	'chr2:70663250:70663537:-@chr2:70608061:70608132:-@chr2:70595531:70595606:-.A.dn_chr2:70663250:70663537:-@chr2:70608061:70608132:-@chr2:70595531:70595606:-.A.se_chr2:70663250:70663537:-@chr2:70608061:70608132:-@chr2:70595531:70595606:-.A.up','chr2:70663250:70663537:-@chr2:70608061:70608132:-@chr2:70595531:70595606:-.B.dn_chr2:70663250:70663537:-@chr2:70608061:70608132:-@chr2:70595531:70595606:-.B…	(0,0):2327,(0,1):6,(1,0):53,(1,1):94	0:132,1:21	(0,0):1889,(0,1):10,(1,0):30,(1,1):105	0:82,1:63	chr2	-	7059553170595530	7066353770663530
NA	NA	chr19:55998386:55998434:+@chr19:55999020:55999070:+@chr19:56005924:56008145:+	0.27	0.16	0.41	0.07	0.04	0.14	0.2	13.71	'chr19:55998386:55998434:+@chr19:55999020:55999070:+@chr19:56005924:56008145:+.A.up_chr19:55998386:55998434:+@chr19:55999020:55999070:+@chr19:56005924:56008145:+.A.se_chr19:55998386:55998434:+@chr19:55999020:55999070:+@chr19:56005924:56008145:+.A.dn','chr19:55998386:55998434:+@chr19:55999020:55999070:+@chr19:56005924:56008145:+.B.up_chr19:55998386:55998434:+@chr19:55999020:55999070:+@chr19:560059…	(0,0):1585,(0,1):12,(1,0):21,(1,1):2566	0:843,1:1756	(0,0):2099,(0,1):10,(1,0):7,(1,1):3550	0:393,1:3174	chr19	+	5599838655998380	5600814556008140
ENSMUSG00000024002	Brd4	chr17:32421008:32421068:-@chr17:32389986:32390145:-@chr17:32366362:32366680:-	0.1	0.08	0.12	0.16	0.13	0.19	-0.06	13.42	'chr17:32421008:32421068:-@chr17:32389986:32390145:-@chr17:32366362:32366680:-.A.dn_chr17:32421008:32421068:-@chr17:32389986:32390145:-@chr17:32366362:32366680:-.A.se_chr17:32421008:32421068:-@chr17:32389986:32390145:-@chr17:32366362:32366680:-.A.up','chr17:32421008:32421068:-@chr17:32389986:32390145:-@chr17:32366362:32366680:-.B.dn_chr17:32421008:32421068:-@chr17:32389986:32390145:-@chr17:323663…	(0,0):1206,(0,1):15,(1,0):122,(1,1):920	0:226,1:831	(0,0):1165,(0,1):17,(1,0):132,(1,1):604	0:233,1:520	chr17	-	3236636232366360	3242106832421060
ENSMUSG00000034518	Hmgxb4	chr8:77523712:77523790:+@chr8:77523898:77524012:+@chr8:77524549:77525483:+	0.44	0.4	0.48	0.54	0.49	0.58	-0.1	13.39	'chr8:77523712:77523790:+@chr8:77523898:77524012:+@chr8:77524549:77525483:+.A.up_chr8:77523712:77523790:+@chr8:77523898:77524012:+@chr8:77524549:77525483:+.A.se_chr8:77523712:77523790:+@chr8:77523898:77524012:+@chr8:77524549:77525483:+.A.dn','chr8:77523712:77523790:+@chr8:77523898:77524012:+@chr8:77524549:77525483:+.B.up_chr8:77523712:77523790:+@chr8:77523898:77524012:+@chr8:77524549:77525483:+.B…	(0,0):892,(0,1):188,(1,0):352,(1,1):2776	0:1626,1:1690	(0,0):808,(0,1):131,(1,0):376,(1,1):2446	0:1659,1:1294	chr8	+	7752371277523710	7752548377525480
ENSMUSG00000030609	Aen	chr7:86040813:86040900:+@chr7:86047116:86047716:+@chr7:86050729:86050929:+	0.31	0.28	0.34	0.38	0.35	0.41	-0.07	13.08	'chr7:86040813:86040900:+@chr7:86047116:86047716:+@chr7:86050729:86050929:+.A.up_chr7:86040813:86040900:+@chr7:86047116:86047716:+@chr7:86050729:86050929:+.A.se_chr7:86040813:86040900:+@chr7:86047116:86047716:+@chr7:86050729:86050929:+.A.dn','chr7:86040813:86040900:+@chr7:86047116:86047716:+@chr7:86050729:86050929:+.B.up_chr7:86040813:86040900:+@chr7:86047116:86047716:+@chr7:86050729:86050929:+.B…	(0,0):5374,(0,1):230,(1,0):1746,(1,1):186	0:1803,1:359	(0,0):8693,(0,1):225,(1,0):2383,(1,1):209	0:2470,1:347	chr7	+	8604081386040810	8605092986050920
ENSMUSG00000029030	Tprgl	chr4:153534194:153534370:-@chr4:153533378:153533531:-@chr4:153531595:153532674:-	0.97	0.95	0.98	0.93	0.92	0.95	0.04	12.69	'chr4:153534194:153534370:-@chr4:153533378:153533531:-@chr4:153531595:153532674:-.A.dn_chr4:153534194:153534370:-@chr4:153533378:153533531:-@chr4:153531595:153532674:-.A.se_chr4:153534194:153534370:-@chr4:153533378:153533531:-@chr4:153531595:153532674:-.A.up','chr4:153534194:153534370:-@chr4:153533378:153533531:-@chr4:153531595:153532674:-.B.dn_chr4:153534194:153534370:-@chr4:153533378:153533531:…	(0,0):1226,(0,1):27,(1,0):1780,(1,1):4608	0:6227,1:188	(0,0):1331,(0,1):50,(1,0):1660,(1,1):4655	0:6067,1:298	chr4	-	1.53532e+17	1.53534e+17
ENSMUSG00000029201	Ugdh	chr5:65815281:65815382:-@chr5:65814689:65814889:-@chr5:65814400:65814597:-	0.99	0.98	1	0.95	0.91	0.97	0.04	12.49	'chr5:65815281:65815382:-@chr5:65814689:65814889:-@chr5:65814400:65814597:-.A.dn_chr5:65815281:65815382:-@chr5:65814689:65814889:-@chr5:65814400:65814597:-.A.se_chr5:65815281:65815382:-@chr5:65814689:65814889:-@chr5:65814400:65814597:-.A.up','chr5:65815281:65815382:-@chr5:65814689:65814889:-@chr5:65814400:65814597:-.B.dn_chr5:65815281:65815382:-@chr5:65814689:65814889:-@chr5:65814400:65814597:-.B…	(0,0):959,(1,0):1231,(1,1):174	0:1404,1:1	(0,0):840,(0,1):9,(1,0):959,(1,1):92	0:1043,1:17	chr5	-	6581440065814400	6581538265815380
ENSMUSG00000026790	Odf2	chr2:29745240:29745441:+@chr2:29746286:29746522:+@chr2:29747706:29747796:+	0.07	0.06	0.09	0.03	0.02	0.05	0.04	12.15	'chr2:29745240:29745441:+@chr2:29746286:29746522:+@chr2:29747706:29747796:+.A.up_chr2:29745240:29745441:+@chr2:29746286:29746522:+@chr2:29747706:29747796:+.A.se_chr2:29745240:29745441:+@chr2:29746286:29746522:+@chr2:29747706:29747796:+.A.dn','chr2:29745240:29745441:+@chr2:29746286:29746522:+@chr2:29747706:29747796:+.B.up_chr2:29745240:29745441:+@chr2:29746286:29746522:+@chr2:29747706:29747796:+.B…	(0,0):790,(0,1):204,(1,0):78,(1,1):10	0:78,1:214	(0,0):646,(0,1):227,(1,0):37,(1,1):1	0:37,1:228	chr2	+	2974524029745240	2974779629747790
ENSMUSG00000020176	Grb10	chr11:11867535:11867688:-@chr11:11854747:11854911:-@chr11:11851506:11851662:-	0.93	0.92	0.94	0.96	0.95	0.97	-0.03	11.96	'chr11:11867535:11867688:-@chr11:11854747:11854911:-@chr11:11851506:11851662:-.A.dn_chr11:11867535:11867688:-@chr11:11854747:11854911:-@chr11:11851506:11851662:-.A.se_chr11:11867535:11867688:-@chr11:11854747:11854911:-@chr11:11851506:11851662:-.A.up','chr11:11867535:11867688:-@chr11:11854747:11854911:-@chr11:11851506:11851662:-.B.dn_chr11:11867535:11867688:-@chr11:11854747:11854911:-@chr11:118515…	(0,0):16784,(0,1):132,(1,0):8096,(1,1):801	0:8802,1:227	(0,0):15650,(0,1):69,(1,0):8349,(1,1):581	0:8875,1:124	chr11	-	1185150611851500	1186768811867680
ENSMUSG00000031441	Atp11a	chr8:12859314:12859479:+@chr8:12861640:12861724:+@chr8:12861912:12862205:+	0.38	0.28	0.49	0.17	0.1	0.26	0.21	11.47	'chr8:12859314:12859479:+@chr8:12861640:12861724:+@chr8:12861912:12862205:+.A.up_chr8:12859314:12859479:+@chr8:12861640:12861724:+@chr8:12861912:12862205:+.A.se_chr8:12859314:12859479:+@chr8:12861640:12861724:+@chr8:12861912:12862205:+.A.dn','chr8:12859314:12859479:+@chr8:12861640:12861724:+@chr8:12861912:12862205:+.B.up_chr8:12859314:12859479:+@chr8:12861640:12861724:+@chr8:12861912:12862205:+.B…	(0,0):3610,(0,1):15,(1,0):50,(1,1):214	0:139,1:140	(0,0):3627,(0,1):20,(1,0):17,(1,1):154	0:43,1:148	chr8	+	1285931412859310	1286220512862200
ENSMUSG00000027405	Nop56	chr2:130103892:130104026:+@chr2:130104149:130104267:+@chr2:130104633:130105049:+	0.04	0.04	0.05	0.07	0.06	0.07	-0.03	11.35	'chr2:130103892:130104026:+@chr2:130104149:130104267:+@chr2:130104633:130105049:+.A.up_chr2:130103892:130104026:+@chr2:130104149:130104267:+@chr2:130104633:130105049:+.A.se_chr2:130103892:130104026:+@chr2:130104149:130104267:+@chr2:130104633:130105049:+.A.dn','chr2:130103892:130104026:+@chr2:130104149:130104267:+@chr2:130104633:130105049:+.B.up_chr2:130103892:130104026:+@chr2:130104149:130104267:…	(0,0):5040,(0,1):75,(1,0):130,(1,1):7207	0:459,1:6953	(0,0):5928,(0,1):74,(1,0):200,(1,1):7169	0:663,1:6780	chr2	+	1.30104e+17	1.30105e+17
ENSMUSG00000020528	Prpsap2	chr11:61575456:61575590:-@chr11:61570084:61570179:-@chr11:61569697:61569847:-	0.32	0.28	0.37	0.45	0.39	0.5	-0.13	11.3	'chr11:61575456:61575590:-@chr11:61570084:61570179:-@chr11:61569697:61569847:-.A.dn_chr11:61575456:61575590:-@chr11:61570084:61570179:-@chr11:61569697:61569847:-.A.se_chr11:61575456:61575590:-@chr11:61570084:61570179:-@chr11:61569697:61569847:-.A.up','chr11:61575456:61575590:-@chr11:61570084:61570179:-@chr11:61569697:61569847:-.B.dn_chr11:61575456:61575590:-@chr11:61570084:61570179:-@chr11:615696…	(0,0):572,(0,1):131,(1,0):165,(1,1):47	0:185,1:158	(0,0):484,(0,1):108,(1,0):242,(1,1):57	0:275,1:132	chr11	-	6156969761569690	6157559061575590
ENSMUSG00000051504	Siglech	chr7:63023548:63024091:+@chr7:63024257:63024535:+@chr7:63024702:63024749:+	0.33	0.15	0.58	0.83	0.55	0.98	-0.5	11.19	'chr7:63023548:63024091:+@chr7:63024257:63024535:+@chr7:63024702:63024749:+.A.up_chr7:63023548:63024091:+@chr7:63024257:63024535:+@chr7:63024702:63024749:+.A.se_chr7:63023548:63024091:+@chr7:63024257:63024535:+@chr7:63024702:63024749:+.A.dn','chr7:63023548:63024091:+@chr7:63024257:63024535:+@chr7:63024702:63024749:+.B.up_chr7:63023548:63024091:+@chr7:63024257:63024535:+@chr7:63024702:63024749:+.B…	(0,0):6,(0,1):3,(1,0):6,(1,1):16	0:11,1:14	(0,0):7,(1,0):14,(1,1):13	0:25,1:2	chr7	+	6302354863023540	6302474963024740
ENSMUSG00000055491	Pprc1	chr19:46135893:46136066:+@chr19:46136634:46136780:+@chr19:46137102:46139970:+	0.38	0.33	0.44	0.51	0.45	0.58	-0.13	11.16	'chr19:46135893:46136066:+@chr19:46136634:46136780:+@chr19:46137102:46139970:+.A.up_chr19:46135893:46136066:+@chr19:46136634:46136780:+@chr19:46137102:46139970:+.A.se_chr19:46135893:46136066:+@chr19:46136634:46136780:+@chr19:46137102:46139970:+.A.dn','chr19:46135893:46136066:+@chr19:46136634:46136780:+@chr19:46137102:46139970:+.B.up_chr19:46135893:46136066:+@chr19:46136634:46136780:+@chr19:461371…	(0,0):1654,(0,1):4,(1,0):191,(1,1):9216	0:3704,1:5707	(0,0):2102,(0,1):3,(1,0):255,(1,1):9219	0:5123,1:4354	chr19	+	4613589346135890	4613997046139970
ENSMUSG00000042787	Exog	chr9:119354041:119354268:+@chr9:119354405:119354439:+@chr9:119356067:119356216:+	0.11	0.07	0.17	0.24	0.19	0.31	-0.13	10.99	'chr9:119354041:119354268:+@chr9:119354405:119354439:+@chr9:119356067:119356216:+.A.up_chr9:119354041:119354268:+@chr9:119354405:119354439:+@chr9:119356067:119356216:+.A.se_chr9:119354041:119354268:+@chr9:119354405:119354439:+@chr9:119356067:119356216:+.A.dn','chr9:119354041:119354268:+@chr9:119354405:119354439:+@chr9:119356067:119356216:+.B.up_chr9:119354041:119354268:+@chr9:119354405:119354439:…	(0,0):260,(0,1):89,(1,0):18,(1,1):106	0:25,1:188	(0,0):308,(0,1):91,(1,0):45,(1,1):96	0:66,1:166	chr9	+	1.19354e+17	1.19356e+17
ENSMUSG00000033768	Nrxn2	chr19:6443631:6443648:+@chr19:6450528:6450599:+@chr19:6454979:6455280:+	0.77	0.53	0.96	0.35	0.2	0.54	0.42	10.86	'chr19:6443631:6443648:+@chr19:6450528:6450599:+@chr19:6454979:6455280:+.A.up_chr19:6443631:6443648:+@chr19:6450528:6450599:+@chr19:6454979:6455280:+.A.se_chr19:6443631:6443648:+@chr19:6450528:6450599:+@chr19:6454979:6455280:+.A.dn','chr19:6443631:6443648:+@chr19:6450528:6450599:+@chr19:6454979:6455280:+.B.up_chr19:6443631:6443648:+@chr19:6450528:6450599:+@chr19:6454979:6455280:+.B.dn'	(0,0):110,(0,1):1,(1,0):21,(1,1):24	0:32,1:14	(0,0):89,(0,1):4,(1,0):14,(1,1):45	0:37,1:26	chr19	+	64436316443631	64552806455280
ENSMUSG00000040025	Ythdf2	chr4:131766667:131766746:-@chr4:131761429:131761630:-@chr4:131740831:131742862:-	0.84	0.8	0.88	0.73	0.68	0.78	0.11	10.77	'chr4:131766667:131766746:-@chr4:131761429:131761630:-@chr4:131740831:131742862:-.A.dn_chr4:131766667:131766746:-@chr4:131761429:131761630:-@chr4:131740831:131742862:-.A.se_chr4:131766667:131766746:-@chr4:131761429:131761630:-@chr4:131740831:131742862:-.A.up','chr4:131766667:131766746:-@chr4:131761429:131761630:-@chr4:131740831:131742862:-.B.dn_chr4:131766667:131766746:-@chr4:131761429:131761630:…	(0,0):14264,(0,1):34,(1,0):575,(1,1):4047	0:4011,1:645	(0,0):14659,(0,1):30,(1,0):481,(1,1):4899	0:3828,1:1582	chr4	-	1.31741e+17	1.31767e+17
NA	NA	chr9:44728693:44728825:-@chr9:44722734:44722894:-@chr9:44721331:44721549:-	0.48	0.44	0.53	0.38	0.34	0.42	0.1	10.4	'chr9:44728693:44728825:-@chr9:44722734:44722894:-@chr9:44721331:44721549:-.A.dn_chr9:44728693:44728825:-@chr9:44722734:44722894:-@chr9:44721331:44721549:-.A.se_chr9:44728693:44728825:-@chr9:44722734:44722894:-@chr9:44721331:44721549:-.A.up','chr9:44728693:44728825:-@chr9:44722734:44722894:-@chr9:44721331:44721549:-.B.dn_chr9:44728693:44728825:-@chr9:44722734:44722894:-@chr9:44721331:44721549:-.B…	(0,0):1581,(0,1):23,(1,0):626,(1,1):765	0:1005,1:409	(0,0):1670,(0,1):24,(1,0):520,(1,1):809	0:835,1:518	chr9	-	4472133144721330	4472882544728820
ENSMUSG00000030849	Fgfr2	chr7:137405263:137405580:-@chr7:137385892:137386158:-@chr7:137384714:137384791:-	0.43	0.37	0.49	0.58	0.51	0.65	-0.15	10.23	'chr7:137405263:137405580:-@chr7:137385892:137386158:-@chr7:137384714:137384791:-.A.dn_chr7:137405263:137405580:-@chr7:137385892:137386158:-@chr7:137384714:137384791:-.A.se_chr7:137405263:137405580:-@chr7:137385892:137386158:-@chr7:137384714:137384791:-.A.up','chr7:137405263:137405580:-@chr7:137385892:137386158:-@chr7:137384714:137384791:-.B.dn_chr7:137405263:137405580:-@chr7:137385892:137386158:…	(0,0):590,(0,1):46,(1,0):329,(1,1):277	0:450,1:202	(0,0):469,(0,1):33,(1,0):373,(1,1):212	0:504,1:114	chr7	-	1.37385e+17	1.37406e+17
ENSMUSG00000040481	Bptf	chr11:106957030:106957239:-@chr11:106956316:106956504:-@chr11:106948026:106948211:-	0.79	0.69	0.89	0.61	0.53	0.7	0.18	10.19	'chr11:106957030:106957239:-@chr11:106956316:106956504:-@chr11:106948026:106948211:-.A.dn_chr11:106957030:106957239:-@chr11:106956316:106956504:-@chr11:106948026:106948211:-.A.se_chr11:106957030:106957239:-@chr11:106956316:106956504:-@chr11:106948026:106948211:-.A.up','chr11:106957030:106957239:-@chr11:106956316:106956504:-@chr11:106948026:106948211:-.B.dn_chr11:106957030:106957239:-@chr11:106956…	(0,0):747,(0,1):8,(1,0):241,(1,1):152	0:372,1:29	(0,0):693,(0,1):20,(1,0):242,(1,1):195	0:378,1:79	chr11	-	1.06948e+17	1.06957e+17
ENSMUSG00000026634	Angel2	chr1:192764753:192765174:+@chr1:192766000:192766126:+@chr1:192766709:192766766:+	0.59	0.53	0.66	0.74	0.68	0.8	-0.15	9.96	'chr1:192764753:192765174:+@chr1:192766000:192766126:+@chr1:192766709:192766766:+.A.up_chr1:192764753:192765174:+@chr1:192766000:192766126:+@chr1:192766709:192766766:+.A.se_chr1:192764753:192765174:+@chr1:192766000:192766126:+@chr1:192766709:192766766:+.A.dn','chr1:192764753:192765174:+@chr1:192766000:192766126:+@chr1:192766709:192766766:+.B.up_chr1:192764753:192765174:+@chr1:192766000:192766126:…	(0,0):1815,(0,1):13,(1,0):368,(1,1):994	0:885,1:490	(0,0):1745,(0,1):22,(1,0):468,(1,1):838	0:1133,1:195	chr1	+	1.92765e+17	1.92767e+17
NA	NA	chrX:131252477:131252589:+@chrX:131252909:131253000:+@chrX:131253265:131253357:+	0.83	0.7	0.93	0.55	0.41	0.69	0.28	9.94	'chrX:131252477:131252589:+@chrX:131252909:131253000:+@chrX:131253265:131253357:+.A.up_chrX:131252477:131252589:+@chrX:131252909:131253000:+@chrX:131253265:131253357:+.A.se_chrX:131252477:131252589:+@chrX:131252909:131253000:+@chrX:131253265:131253357:+.A.dn','chrX:131252477:131252589:+@chrX:131252909:131253000:+@chrX:131253265:131253357:+.B.up_chrX:131252477:131252589:+@chrX:131252909:131253000:…	(0,0):519,(0,1):5,(1,0):91	0:91,1:5	(0,0):492,(0,1):14,(1,0):59,(1,1):2	0:61,1:14	chrX	+	1.31252e+17	1.31253e+17
ENSMUSG00000035297	Cops4	chr5:100947328:100947569:+@chr5:100956993:100957072:+@chr5:100957558:100957709:+	0.95	0.94	0.96	0.92	0.9	0.93	0.03	9.84	'chr5:100947328:100947569:+@chr5:100956993:100957072:+@chr5:100957558:100957709:+.A.up_chr5:100947328:100947569:+@chr5:100956993:100957072:+@chr5:100957558:100957709:+.A.se_chr5:100947328:100947569:+@chr5:100956993:100957072:+@chr5:100957558:100957709:+.A.dn','chr5:100947328:100947569:+@chr5:100956993:100957072:+@chr5:100957558:100957709:+.B.up_chr5:100947328:100947569:+@chr5:100956993:100957072:…	(0,0):2048,(0,1):59,(1,0):2029,(1,1):139	0:2159,1:68	(0,0):1753,(0,1):105,(1,0):2189,(1,1):166	0:2331,1:129	chr5	+	1.00947e+17	1.00958e+17
ENSMUSG00000034274	Thoc5	chr11:4810630:4810762:+@chr11:4811438:4811473:+@chr11:4812784:4812861:+	0.07	0.04	0.13	0.01	0	0.02	0.06	9.71	'chr11:4810630:4810762:+@chr11:4811438:4811473:+@chr11:4812784:4812861:+.A.up_chr11:4810630:4810762:+@chr11:4811438:4811473:+@chr11:4812784:4812861:+.A.se_chr11:4810630:4810762:+@chr11:4811438:4811473:+@chr11:4812784:4812861:+.A.dn','chr11:4810630:4810762:+@chr11:4811438:4811473:+@chr11:4812784:4812861:+.B.up_chr11:4810630:4810762:+@chr11:4811438:4811473:+@chr11:4812784:4812861:+.B.dn'	(0,0):1137,(0,1):79,(1,0):10,(1,1):4	0:10,1:83	(0,0):1064,(0,1):84,(1,1):5	0:0,1:89	chr11	+	48106304810630	48128614812861
ENSMUSG00000018861	Fdxr	chr11:115131637:115131744:-@chr11:115131329:115131413:-@chr11:115131011:115131210:-	0.69	0.55	0.82	0.94	0.86	0.99	-0.25	9.71	'chr11:115131637:115131744:-@chr11:115131329:115131413:-@chr11:115131011:115131210:-.A.dn_chr11:115131637:115131744:-@chr11:115131329:115131413:-@chr11:115131011:115131210:-.A.se_chr11:115131637:115131744:-@chr11:115131329:115131413:-@chr11:115131011:115131210:-.A.up','chr11:115131637:115131744:-@chr11:115131329:115131413:-@chr11:115131011:115131210:-.B.dn_chr11:115131637:115131744:-@chr11:115131…	(0,0):197,(0,1):8,(1,0):65,(1,1):36	0:93,1:16	(0,0):192,(0,1):1,(1,0):92,(1,1):35	0:126,1:2	chr11	-	1.15131e+17	1.15132e+17
ENSMUSG00000013033	Lphn1	chr8:86448050:86448254:+@chr8:86450161:86450175:+@chr8:86453363:86454163:+	0.13	0.05	0.25	0.4	0.24	0.6	-0.27	9.66	'chr8:86448050:86448254:+@chr8:86450161:86450175:+@chr8:86453363:86454163:+.A.up_chr8:86448050:86448254:+@chr8:86450161:86450175:+@chr8:86453363:86454163:+.A.se_chr8:86448050:86448254:+@chr8:86450161:86450175:+@chr8:86453363:86454163:+.A.dn','chr8:86448050:86448254:+@chr8:86450161:86450175:+@chr8:86453363:86454163:+.B.up_chr8:86448050:86448254:+@chr8:86450161:86450175:+@chr8:86453363:86454163:+.B…	(0,0):5817,(0,1):2,(1,0):6,(1,1):2527	0:95,1:2440	(0,0):5217,(1,0):16,(1,1):2037	0:1134,1:919	chr8	+	8644805086448050	8645416386454160
ENSMUSG00000060126	Tpt1	chr14:76245063:76245263:+@chr14:76245424:76245497:+@chr14:76246010:76246200:+	0.94	0.93	0.95	0.96	0.95	0.97	-0.02	9.63	'chr14:76245063:76245263:+@chr14:76245424:76245497:+@chr14:76246010:76246200:+.A.up_chr14:76245063:76245263:+@chr14:76245424:76245497:+@chr14:76246010:76246200:+.A.se_chr14:76245063:76245263:+@chr14:76245424:76245497:+@chr14:76246010:76246200:+.A.dn','chr14:76245063:76245263:+@chr14:76245424:76245497:+@chr14:76246010:76246200:+.B.up_chr14:76245063:76245263:+@chr14:76245424:76245497:+@chr14:762460…	(0,0):3873,(1,0):13935,(1,1):11991	0:24875,1:1051	(0,0):2399,(1,0):13551,(1,1):10392	0:23390,1:553	chr14	+	7624506376245060	7624620076246200
ENSMUSG00000022568	Scrib	chr15:75880480:75880542:-@chr15:75879887:75879970:-@chr15:75879633:75879731:-	0.13	0.09	0.18	0.26	0.19	0.35	-0.13	9.5	'chr15:75880480:75880542:-@chr15:75879887:75879970:-@chr15:75879633:75879731:-.A.dn_chr15:75880480:75880542:-@chr15:75879887:75879970:-@chr15:75879633:75879731:-.A.se_chr15:75880480:75880542:-@chr15:75879887:75879970:-@chr15:75879633:75879731:-.A.up','chr15:75880480:75880542:-@chr15:75879887:75879970:-@chr15:75879633:75879731:-.B.dn_chr15:75880480:75880542:-@chr15:75879887:75879970:-@chr15:758796…	(0,0):1673,(0,1):52,(1,0):42	0:42,1:52	(0,0):1769,(0,1):33,(1,0):63	0:63,1:33	chr15	-	7587963375879630	7588054275880540
ENSMUSG00000045098	Suv420h1	chr19:3793068:3793215:+@chr19:3796640:3796708:+@chr19:3802075:3802240:+	0.85	0.8	0.9	0.95	0.91	0.97	-0.1	9.45	'chr19:3793068:3793215:+@chr19:3796640:3796708:+@chr19:3802075:3802240:+.A.up_chr19:3793068:3793215:+@chr19:3796640:3796708:+@chr19:3802075:3802240:+.A.se_chr19:3793068:3793215:+@chr19:3796640:3796708:+@chr19:3802075:3802240:+.A.dn','chr19:3793068:3793215:+@chr19:3796640:3796708:+@chr19:3802075:3802240:+.B.up_chr19:3793068:3793215:+@chr19:3796640:3796708:+@chr19:3802075:3802240:+.B.dn'	(0,0):692,(0,1):20,(1,0):371,(1,1):114	0:464,1:41	(0,0):630,(0,1):7,(1,0):366,(1,1):75	0:433,1:15	chr19	+	37930683793068	38022403802240
ENSMUSG00000025026	Add3	chr19:53316994:53317117:+@chr19:53318800:53318895:+@chr19:53319488:53321889:+	0.72	0.68	0.76	0.81	0.77	0.85	-0.09	9.39	'chr19:53316994:53317117:+@chr19:53318800:53318895:+@chr19:53319488:53321889:+.A.up_chr19:53316994:53317117:+@chr19:53318800:53318895:+@chr19:53319488:53321889:+.A.se_chr19:53316994:53317117:+@chr19:53318800:53318895:+@chr19:53319488:53321889:+.A.dn','chr19:53316994:53317117:+@chr19:53318800:53318895:+@chr19:53319488:53321889:+.B.up_chr19:53316994:53317117:+@chr19:53318800:53318895:+@chr19:533194…	(0,0):1122,(0,1):105,(1,0):487,(1,1):5786	0:4641,1:1737	(0,0):1151,(0,1):64,(1,0):509,(1,1):5438	0:4797,1:1214	chr19	+	5331699453316990	5332188953321880
ENSMUSG00000086938	4930481A15Rik	chr19:5406874:5407083:+@chr19:5415008:5415112:+@chr19:5415607:5415812:+	0.77	0.56	0.93	0.39	0.21	0.62	0.38	9.38	'chr19:5406874:5407083:+@chr19:5415008:5415112:+@chr19:5415607:5415812:+.A.up_chr19:5406874:5407083:+@chr19:5415008:5415112:+@chr19:5415607:5415812:+.A.se_chr19:5406874:5407083:+@chr19:5415008:5415112:+@chr19:5415607:5415812:+.A.dn','chr19:5406874:5407083:+@chr19:5415008:5415112:+@chr19:5415607:5415812:+.B.up_chr19:5406874:5407083:+@chr19:5415008:5415112:+@chr19:5415607:5415812:+.B.dn'	(0,0):551,(0,1):1,(1,0):24,(1,1):24	0:39,1:10	(0,0):530,(0,1):6,(1,0):14,(1,1):33	0:22,1:31	chr19	+	54068745406874	54158125415812
ENSMUSG00000026999	Nup35	chr2:80493011:80493152:+@chr2:80494950:80495019:+@chr2:80496106:80496234:+	0.32	0.15	0.58	0.05	0.01	0.13	0.27	9.36	'chr2:80493011:80493152:+@chr2:80494950:80495019:+@chr2:80496106:80496234:+.A.up_chr2:80493011:80493152:+@chr2:80494950:80495019:+@chr2:80496106:80496234:+.A.se_chr2:80493011:80493152:+@chr2:80494950:80495019:+@chr2:80496106:80496234:+.A.dn','chr2:80493011:80493152:+@chr2:80494950:80495019:+@chr2:80496106:80496234:+.B.up_chr2:80493011:80493152:+@chr2:80494950:80495019:+@chr2:80496106:80496234:+.B…	(0,0):629,(0,1):2,(1,0):8,(1,1):23	0:19,1:14	(0,0):668,(0,1):3,(1,0):1,(1,1):43	0:2,1:45	chr2	+	8049301180493010	8049623480496230
ENSMUSG00000022185	Acin1	chr14:55272372:55272522:-@chr14:55272051:55272115:-@chr14:55270554:55270695:-	0.44	0.41	0.47	0.36	0.33	0.39	0.08	9.34	'chr14:55272372:55272522:-@chr14:55272051:55272115:-@chr14:55270554:55270695:-.A.dn_chr14:55272372:55272522:-@chr14:55272051:55272115:-@chr14:55270554:55270695:-.A.se_chr14:55272372:55272522:-@chr14:55272051:55272115:-@chr14:55270554:55270695:-.A.up','chr14:55272372:55272522:-@chr14:55272051:55272115:-@chr14:55270554:55270695:-.B.dn_chr14:55272372:55272522:-@chr14:55272051:55272115:-@chr14:552705…	(0,0):5133,(0,1):320,(1,0):672,(1,1):498	0:876,1:614	(0,0):4426,(0,1):353,(1,0):514,(1,1):398	0:643,1:622	chr14	-	5527055455270550	5527252255272520
ENSMUSG00000056692	D17Wsu92e	chr17:27923016:27923213:-@chr17:27904856:27905184:-@chr17:27888177:27890940:-	0.83	0.8	0.85	0.76	0.73	0.79	0.07	9.32	'chr17:27923016:27923213:-@chr17:27904856:27905184:-@chr17:27888177:27890940:-.A.dn_chr17:27923016:27923213:-@chr17:27904856:27905184:-@chr17:27888177:27890940:-.A.se_chr17:27923016:27923213:-@chr17:27904856:27905184:-@chr17:27888177:27890940:-.A.up','chr17:27923016:27923213:-@chr17:27904856:27905184:-@chr17:27888177:27890940:-.B.dn_chr17:27923016:27923213:-@chr17:27904856:27905184:-@chr17:278881…	(0,0):3238,(0,1):113,(1,0):1716,(1,1):11000	0:10711,1:2118	(0,0):3228,(0,1):106,(1,0):1396,(1,1):10984	0:9711,1:2775	chr17	-	2788817727888170	2792321327923210
ENSMUSG00000031626	Sorbs2	chr8:46868156:46868314:+@chr8:46868897:46868980:+@chr8:46875330:46875379:+	0.29	0.17	0.48	0.73	0.41	0.97	-0.44	9.31	'chr8:46868156:46868314:+@chr8:46868897:46868980:+@chr8:46875330:46875379:+.A.up_chr8:46868156:46868314:+@chr8:46868897:46868980:+@chr8:46875330:46875379:+.A.se_chr8:46868156:46868314:+@chr8:46868897:46868980:+@chr8:46875330:46875379:+.A.dn','chr8:46868156:46868314:+@chr8:46868897:46868980:+@chr8:46875330:46875379:+.B.up_chr8:46868156:46868314:+@chr8:46868897:46868980:+@chr8:46875330:46875379:+.B…	(0,0):684,(0,1):1,(1,0):21,(1,1):35	0:33,1:24	(0,0):470,(1,0):20,(1,1):13	0:32,1:1	chr8	+	4686815646868150	4687537946875370
ENSMUSG00000034940	Synrg	chr11:83795698:83795809:+@chr11:83800316:83800549:+@chr11:83801415:83801492:+	0.59	0.33	0.86	0.22	0.14	0.35	0.37	9.22	'chr11:83795698:83795809:+@chr11:83800316:83800549:+@chr11:83801415:83801492:+.A.up_chr11:83795698:83795809:+@chr11:83800316:83800549:+@chr11:83801415:83801492:+.A.se_chr11:83795698:83795809:+@chr11:83800316:83800549:+@chr11:83801415:83801492:+.A.dn','chr11:83795698:83795809:+@chr11:83800316:83800549:+@chr11:83801415:83801492:+.B.up_chr11:83795698:83795809:+@chr11:83800316:83800549:+@chr11:838014…	(0,0):628,(0,1):2,(1,0):44,(1,1):1	0:45,1:2	(0,0):505,(0,1):14,(1,0):50,(1,1):2	0:51,1:15	chr11	+	8379569883795690	8380149283801490
ENSMUSG00000027593	Raly	chr2:154616846:154617284:+@chr2:154646743:154646825:+@chr2:154683005:154683269:+	0.76	0.75	0.78	0.72	0.7	0.74	0.04	9.2	'chr2:154616846:154617284:+@chr2:154646743:154646825:+@chr2:154683005:154683269:+.A.up_chr2:154616846:154617284:+@chr2:154646743:154646825:+@chr2:154683005:154683269:+.A.se_chr2:154616846:154617284:+@chr2:154646743:154646825:+@chr2:154683005:154683269:+.A.dn','chr2:154616846:154617284:+@chr2:154646743:154646825:+@chr2:154683005:154683269:+.B.up_chr2:154616846:154617284:+@chr2:154646743:154646825:…	(0,0):7508,(0,1):540,(1,0):2596,(1,1):3139	0:4995,1:1280	(0,0):7981,(0,1):637,(1,0):2500,(1,1):3453	0:4970,1:1620	chr2	+	1.54617e+17	1.54683e+17
ENSMUSG00000045427	Hnrnph2	chrX:131135825:131135872:+@chrX:131137239:131137301:+@chrX:131139394:131141593:+	0.1	0.08	0.12	0.15	0.13	0.18	-0.05	9.19	'chrX:131135825:131135872:+@chrX:131137239:131137301:+@chrX:131139394:131141593:+.A.up_chrX:131135825:131135872:+@chrX:131137239:131137301:+@chrX:131139394:131141593:+.A.se_chrX:131135825:131135872:+@chrX:131137239:131137301:+@chrX:131139394:131141593:+.A.dn','chrX:131135825:131135872:+@chrX:131137239:131137301:+@chrX:131139394:131141593:+.B.up_chrX:131135825:131135872:+@chrX:131137239:131137301:…	(0,0):4584,(1,0):113,(1,1):34858	0:3649,1:31322	(0,0):5067,(1,0):144,(1,1):30021	0:4647,1:25518	chrX	+	1.31136e+17	1.31142e+17
ENSMUSG00000057469	E2f6	chr12:16817771:16818121:+@chr12:16820653:16820718:+@chr12:16823206:16823260:+	0.32	0.22	0.44	0.55	0.44	0.66	-0.23	9.17	'chr12:16817771:16818121:+@chr12:16820653:16820718:+@chr12:16823206:16823260:+.A.up_chr12:16817771:16818121:+@chr12:16820653:16820718:+@chr12:16823206:16823260:+.A.se_chr12:16817771:16818121:+@chr12:16820653:16820718:+@chr12:16823206:16823260:+.A.dn','chr12:16817771:16818121:+@chr12:16820653:16820718:+@chr12:16823206:16823260:+.B.up_chr12:16817771:16818121:+@chr12:16820653:16820718:+@chr12:168232…	(0,0):1422,(0,1):21,(1,0):30,(1,1):113	0:68,1:96	(0,0):1553,(0,1):18,(1,0):61,(1,1):116	0:122,1:73	chr12	+	1681777116817770	1682326016823260
ENSMUSG00000073856	Iqck	chr7:125999289:125999475:+@chr7:126016335:126016408:+@chr7:126019756:126019885:+	0.17	0.05	0.44	0.6	0.3	0.84	-0.43	9.05	'chr7:125999289:125999475:+@chr7:126016335:126016408:+@chr7:126019756:126019885:+.A.up_chr7:125999289:125999475:+@chr7:126016335:126016408:+@chr7:126019756:126019885:+.A.se_chr7:125999289:125999475:+@chr7:126016335:126016408:+@chr7:126019756:126019885:+.A.dn','chr7:125999289:125999475:+@chr7:126016335:126016408:+@chr7:126019756:126019885:+.B.up_chr7:125999289:125999475:+@chr7:126016335:126016408:…	(0,0):600,(0,1):6,(1,0):2,(1,1):5	0:3,1:10	(0,0):631,(0,1):2,(1,0):7,(1,1):1	0:8,1:2	chr7	+	1.25999e+17	1.2602e+17
ENSMUSG00000032036	Kirrel3	chr9:34296289:34296743:+@chr9:34719369:34719446:+@chr9:34746697:34746846:+	0.27	0.08	0.53	0.81	0.5	0.97	-0.54	9.05	'chr9:34296289:34296743:+@chr9:34719369:34719446:+@chr9:34746697:34746846:+.A.up_chr9:34296289:34296743:+@chr9:34719369:34719446:+@chr9:34746697:34746846:+.A.se_chr9:34296289:34296743:+@chr9:34719369:34719446:+@chr9:34746697:34746846:+.A.dn','chr9:34296289:34296743:+@chr9:34719369:34719446:+@chr9:34746697:34746846:+.B.up_chr9:34296289:34296743:+@chr9:34719369:34719446:+@chr9:34746697:34746846:+.B…	(0,0):383,(1,0):3,(1,1):63	0:13,1:53	(0,0):393,(1,0):9,(1,1):32	0:22,1:19	chr9	+	3429628934296280	3474684634746840
ENSMUSG00000063652	Slc22a21	chr11:53792967:53793529:-@chr11:53783002:53783105:-@chr11:53773785:53773939:-	0.16	0.02	0.38	0.66	0.32	0.92	-0.5	8.82	'chr11:53792967:53793529:-@chr11:53783002:53783105:-@chr11:53773785:53773939:-.A.dn_chr11:53792967:53793529:-@chr11:53783002:53783105:-@chr11:53773785:53773939:-.A.se_chr11:53792967:53793529:-@chr11:53783002:53783105:-@chr11:53773785:53773939:-.A.up','chr11:53792967:53793529:-@chr11:53783002:53783105:-@chr11:53773785:53773939:-.B.dn_chr11:53792967:53793529:-@chr11:53783002:53783105:-@chr11:537737…	(0,0):636,(0,1):1,(1,1):26	0:3,1:24	(0,0):667,(0,1):1,(1,0):6,(1,1):20	0:22,1:5	chr11	-	5377378553773780	5379352953793520
ENSMUSG00000045427	Hnrnph2	chrX:131137231:131137301:+@chrX:131137457:131137501:+@chrX:131139394:131141593:+	0.16	0.14	0.19	0.22	0.19	0.26	-0.06	8.72	'chrX:131137231:131137301:+@chrX:131137457:131137501:+@chrX:131139394:131141593:+.A.up_chrX:131137231:131137301:+@chrX:131137457:131137501:+@chrX:131139394:131141593:+.A.se_chrX:131137231:131137301:+@chrX:131137457:131137501:+@chrX:131139394:131141593:+.A.dn','chrX:131137231:131137301:+@chrX:131137457:131137501:+@chrX:131139394:131141593:+.B.up_chrX:131137231:131137301:+@chrX:131137457:131137501:…	(0,0):3925,(0,1):118,(1,0):148,(1,1):34858	0:5332,1:29792	(0,0):4409,(0,1):148,(1,0):193,(1,1):30021	0:6228,1:24134	chrX	+	1.31137e+17	1.31142e+17
NA	NA	chr1:12838412:12838535:+@chr1:12840841:12840874:+@chr1:12848893:12850453:+	0.71	0.68	0.75	0.79	0.76	0.83	-0.08	8.61	'chr1:12838412:12838535:+@chr1:12840841:12840874:+@chr1:12848893:12850453:+.A.up_chr1:12838412:12838535:+@chr1:12840841:12840874:+@chr1:12848893:12850453:+.A.se_chr1:12838412:12838535:+@chr1:12840841:12840874:+@chr1:12848893:12850453:+.A.dn','chr1:12838412:12838535:+@chr1:12840841:12840874:+@chr1:12848893:12850453:+.B.up_chr1:12838412:12838535:+@chr1:12840841:12840874:+@chr1:12848893:12850453:+.B…	(0,0):3987,(0,1):159,(1,0):542,(1,1):7063	0:5586,1:2178	(0,0):3093,(0,1):95,(1,0):527,(1,1):6275	0:5576,1:1321	chr1	+	1283841212838410	1285045312850450
NA	NA	chr19:6374719:6374898:+@chr19:6375658:6375862:+@chr19:6376296:6378038:+	0.36	0.34	0.38	0.31	0.3	0.33	0.05	8.57	'chr19:6374719:6374898:+@chr19:6375658:6375862:+@chr19:6376296:6378038:+.A.up_chr19:6374719:6374898:+@chr19:6375658:6375862:+@chr19:6376296:6378038:+.A.se_chr19:6374719:6374898:+@chr19:6375658:6375862:+@chr19:6376296:6378038:+.A.dn','chr19:6374719:6374898:+@chr19:6375658:6375862:+@chr19:6376296:6378038:+.B.up_chr19:6374719:6374898:+@chr19:6375658:6375862:+@chr19:6376296:6378038:+.B.dn'	(0,0):8026,(0,1):1014,(1,0):1247,(1,1):13699	0:6138,1:9822	(0,0):6969,(0,1):812,(1,0):951,(1,1):13669	0:5160,1:10272	chr19	+	63747196374719	63780386378038
ENSMUSG00000035365	4930547N16Rik	chr10:87609597:87609623:-@chr10:87609241:87609323:-@chr10:87606685:87606840:-	0.2	0.1	0.33	0.52	0.31	0.72	-0.32	8.45	'chr10:87609597:87609623:-@chr10:87609241:87609323:-@chr10:87606685:87606840:-.A.dn_chr10:87609597:87609623:-@chr10:87609241:87609323:-@chr10:87606685:87606840:-.A.se_chr10:87609597:87609623:-@chr10:87609241:87609323:-@chr10:87606685:87606840:-.A.up','chr10:87609597:87609623:-@chr10:87609241:87609323:-@chr10:87606685:87606840:-.B.dn_chr10:87609597:87609623:-@chr10:87609241:87609323:-@chr10:876066…	(0,0):793,(0,1):4,(1,0):18,(1,1):28	0:23,1:27	(0,0):840,(0,1):3,(1,0):32,(1,1):12	0:37,1:10	chr10	-	8760668587606680	8760962387609620
ENSMUSG00000071337	Tia1	chr6:86369095:86369127:+@chr6:86369688:86369806:+@chr6:86370318:86370405:+	0.47	0.17	0.92	0.06	0.02	0.13	0.41	8.37	'chr6:86369095:86369127:+@chr6:86369688:86369806:+@chr6:86370318:86370405:+.A.up_chr6:86369095:86369127:+@chr6:86369688:86369806:+@chr6:86370318:86370405:+.A.se_chr6:86369095:86369127:+@chr6:86369688:86369806:+@chr6:86370318:86370405:+.A.dn','chr6:86369095:86369127:+@chr6:86369688:86369806:+@chr6:86370318:86370405:+.B.up_chr6:86369095:86369127:+@chr6:86369688:86369806:+@chr6:86370318:86370405:+.B…	(0,0):4370,(0,1):1,(1,0):23	0:23,1:1	(0,0):4237,(0,1):7,(1,0):13	0:13,1:7	chr6	+	8636909586369090	8637040586370400
ENSMUSG00000045251	Zfp688	chr7:134565137:134565553:-@chr7:134564919:134565032:-@chr7:134563524:134563619:-	0.45	0.32	0.63	0.21	0.12	0.31	0.24	8.26	'chr7:134565137:134565553:-@chr7:134564919:134565032:-@chr7:134563524:134563619:-.A.dn_chr7:134565137:134565553:-@chr7:134564919:134565032:-@chr7:134563524:134563619:-.A.se_chr7:134565137:134565553:-@chr7:134564919:134565032:-@chr7:134563524:134563619:-.A.up','chr7:134565137:134565553:-@chr7:134564919:134565032:-@chr7:134563524:134563619:-.B.dn_chr7:134565137:134565553:-@chr7:134564919:134565032:…	(0,0):517,(1,0):35,(1,1):175	0:92,1:118	(0,0):539,(1,0):20,(1,1):222	0:78,1:164	chr7	-	1.34564e+17	1.34566e+17
ENSMUSG00000072501	Phf20l1	chr15:66454323:66454379:+@chr15:66455323:66455445:+@chr15:66455554:66455661:+	0.14	0.1	0.21	0.49	0.24	0.78	-0.35	8.25	'chr15:66454323:66454379:+@chr15:66455323:66455445:+@chr15:66455554:66455661:+.A.up_chr15:66454323:66454379:+@chr15:66455323:66455445:+@chr15:66455554:66455661:+.A.se_chr15:66454323:66454379:+@chr15:66455323:66455445:+@chr15:66455554:66455661:+.A.dn','chr15:66454323:66454379:+@chr15:66455323:66455445:+@chr15:66455554:66455661:+.B.up_chr15:66454323:66454379:+@chr15:66455323:66455445:+@chr15:664555…	(0,0):858,(0,1):35,(1,0):49,(1,1):2	0:50,1:36	(0,0):585,(0,1):3,(1,0):22	0:22,1:3	chr15	+	6645432366454320	6645566166455660
ENSMUSG00000072653,ENSMUSG00000079573	Zfp783	chr6:47895428:47895750:+@chr6:47895882:47895961:+@chr6:47898893:47899018:+	0.36	0.26	0.47	0.59	0.46	0.71	-0.23	7.96	'chr6:47895428:47895750:+@chr6:47895882:47895961:+@chr6:47898893:47899018:+.A.up_chr6:47895428:47895750:+@chr6:47895882:47895961:+@chr6:47898893:47899018:+.A.se_chr6:47895428:47895750:+@chr6:47895882:47895961:+@chr6:47898893:47899018:+.A.dn','chr6:47895428:47895750:+@chr6:47895882:47895961:+@chr6:47898893:47899018:+.B.up_chr6:47895428:47895750:+@chr6:47895882:47895961:+@chr6:47898893:47899018:+.B…	(0,0):1186,(0,1):25,(1,0):35,(1,1):86	0:61,1:85	(0,0):999,(0,1):13,(1,0):51,(1,1):70	0:92,1:42	chr6	+	4789542847895420	4789901847899010
ENSMUSG00000021902	Phf7	chr14:32054912:32055013:-@chr14:32054045:32054195:-@chr14:32052817:32052923:-	0.77	0.41	0.97	0.27	0.11	0.52	0.5	7.71	'chr14:32054912:32055013:-@chr14:32054045:32054195:-@chr14:32052817:32052923:-.A.dn_chr14:32054912:32055013:-@chr14:32054045:32054195:-@chr14:32052817:32052923:-.A.se_chr14:32054912:32055013:-@chr14:32054045:32054195:-@chr14:32052817:32052923:-.A.up','chr14:32054912:32055013:-@chr14:32054045:32054195:-@chr14:32052817:32052923:-.B.dn_chr14:32054912:32055013:-@chr14:32054045:32054195:-@chr14:320528…	(0,0):601,(1,0):12	00:12:00	(0,0):504,(0,1):5,(1,0):7	0:7,1:5	chr14	-	3205281732052810	3205501332055010
ENSMUSG00000033102	Cdc14b	chr13:64310415:64310512:-@chr13:64306579:64306725:-@chr13:64302640:64302756:-	0.15	0.09	0.23	0.5	0.25	0.79	-0.35	7.57	'chr13:64310415:64310512:-@chr13:64306579:64306725:-@chr13:64302640:64302756:-.A.dn_chr13:64310415:64310512:-@chr13:64306579:64306725:-@chr13:64302640:64302756:-.A.se_chr13:64310415:64310512:-@chr13:64306579:64306725:-@chr13:64302640:64302756:-.A.up','chr13:64310415:64310512:-@chr13:64306579:64306725:-@chr13:64302640:64302756:-.B.dn_chr13:64310415:64310512:-@chr13:64306579:64306725:-@chr13:643026…	(0,0):1541,(0,1):23,(1,0):19	0:19,1:23	(0,0):1519,(0,1):3,(1,0):18,(1,1):2	0:20,1:3	chr13	-	6430264064302640	6431051264310510
ENSMUSG00000029208	Guf1	chr5:69952893:69953096:+@chr5:69954322:69954461:+@chr5:69955763:69955886:+	0.42	0.38	0.47	0.54	0.48	0.6	-0.12	7.55	'chr5:69952893:69953096:+@chr5:69954322:69954461:+@chr5:69955763:69955886:+.A.up_chr5:69952893:69953096:+@chr5:69954322:69954461:+@chr5:69955763:69955886:+.A.se_chr5:69952893:69953096:+@chr5:69954322:69954461:+@chr5:69955763:69955886:+.A.dn','chr5:69952893:69953096:+@chr5:69954322:69954461:+@chr5:69955763:69955886:+.B.up_chr5:69952893:69953096:+@chr5:69954322:69954461:+@chr5:69955763:69955886:+.B…	(0,0):1018,(0,1):130,(1,0):336,(1,1):122	0:378,1:210	(0,0):1109,(0,1):83,(1,0):320,(1,1):79	0:356,1:126	chr5	+	6995289369952890	6995588669955880
ENSMUSG00000016921	Srsf6	chr2:162757730:162757878:+@chr2:162758551:162758818:+@chr2:162759162:162759286:+	0.27	0.25	0.28	0.23	0.22	0.24	0.04	7.54	'chr2:162757730:162757878:+@chr2:162758551:162758818:+@chr2:162759162:162759286:+.A.up_chr2:162757730:162757878:+@chr2:162758551:162758818:+@chr2:162759162:162759286:+.A.se_chr2:162757730:162757878:+@chr2:162758551:162758818:+@chr2:162759162:162759286:+.A.dn','chr2:162757730:162757878:+@chr2:162758551:162758818:+@chr2:162759162:162759286:+.B.up_chr2:162757730:162757878:+@chr2:162758551:162758818:…	(0,0):17222,(0,1):835,(1,0):2170,(1,1):275	0:2242,1:1038	(0,0):18975,(0,1):942,(1,0):2002,(1,1):262	0:2057,1:1149	chr2	+	1.62758e+17	1.62759e+17
ENSMUSG00000055660	Mettl4	chr17:95146957:95147757:-@chr17:95143272:95143334:-@chr17:95139726:95140095:-	0.56	0.5	0.61	0.68	0.62	0.74	-0.12	7.51	'chr17:95146957:95147757:-@chr17:95143272:95143334:-@chr17:95139726:95140095:-.A.dn_chr17:95146957:95147757:-@chr17:95143272:95143334:-@chr17:95139726:95140095:-.A.se_chr17:95146957:95147757:-@chr17:95143272:95143334:-@chr17:95139726:95140095:-.A.up','chr17:95146957:95147757:-@chr17:95143272:95143334:-@chr17:95139726:95140095:-.B.dn_chr17:95146957:95147757:-@chr17:95143272:95143334:-@chr17:951397…	(0,0):881,(0,1):86,(1,0):198,(1,1):1464	0:912,1:836	(0,0):773,(0,1):62,(1,0):236,(1,1):1101	0:940,1:459	chr17	-	9513972695139720	9514775795147750
ENSMUSG00000027810	Eif2a	chr3:58341456:58341530:+@chr3:58343512:58343568:+@chr3:58344962:58345061:+	0.44	0.15	0.76	0.88	0.64	0.99	-0.44	7.35	'chr3:58341456:58341530:+@chr3:58343512:58343568:+@chr3:58344962:58345061:+.A.up_chr3:58341456:58341530:+@chr3:58343512:58343568:+@chr3:58344962:58345061:+.A.se_chr3:58341456:58341530:+@chr3:58343512:58343568:+@chr3:58344962:58345061:+.A.dn','chr3:58341456:58341530:+@chr3:58343512:58343568:+@chr3:58344962:58345061:+.B.up_chr3:58341456:58341530:+@chr3:58343512:58343568:+@chr3:58344962:58345061:+.B…	(0,0):2121,(0,1):2,(1,0):4	0:4,1:2	(0,0):2272,(1,0):24	00:24:00	chr3	+	5834145658341450	5834506158345060
ENSMUSG00000003190	Bcl2l12	chr7:52249733:52249819:-@chr7:52249550:52249641:-@chr7:52248114:52248401:-	0.68	0.6	0.75	0.53	0.47	0.6	0.15	7.25	'chr7:52249733:52249819:-@chr7:52249550:52249641:-@chr7:52248114:52248401:-.A.dn_chr7:52249733:52249819:-@chr7:52249550:52249641:-@chr7:52248114:52248401:-.A.se_chr7:52249733:52249819:-@chr7:52249550:52249641:-@chr7:52248114:52248401:-.A.up','chr7:52249733:52249819:-@chr7:52249550:52249641:-@chr7:52248114:52248401:-.B.dn_chr7:52249733:52249819:-@chr7:52249550:52249641:-@chr7:52248114:52248401:-.B…	(0,0):3411,(0,1):23,(1,0):313,(1,1):453	0:612,1:177	(0,0):3635,(0,1):39,(1,0):300,(1,1):557	0:611,1:285	chr7	-	5224811452248110	5224981952249810
ENSMUSG00000002661	Alkbh7	chr17:57136762:57136990:+@chr17:57137812:57137985:+@chr17:57138094:57138218:+	0.61	0.53	0.69	0.79	0.7	0.87	-0.18	7.24	'chr17:57136762:57136990:+@chr17:57137812:57137985:+@chr17:57138094:57138218:+.A.up_chr17:57136762:57136990:+@chr17:57137812:57137985:+@chr17:57138094:57138218:+.A.se_chr17:57136762:57136990:+@chr17:57137812:57137985:+@chr17:57138094:57138218:+.A.dn','chr17:57136762:57136990:+@chr17:57137812:57137985:+@chr17:57138094:57138218:+.B.up_chr17:57136762:57136990:+@chr17:57137812:57137985:+@chr17:571380…	(0,0):312,(0,1):14,(1,0):343,(1,1):282	0:488,1:151	(0,0):283,(0,1):10,(1,0):407,(1,1):210	0:578,1:49	chr17	+	5713676257136760	5713821857138210
ENSMUSG00000041762	Gpr155	chr2:73224322:73224455:-@chr2:73222125:73222249:-@chr2:73220852:73221015:-	0.09	0	0.24	0.64	0.2	0.97	-0.55	7.21	'chr2:73224322:73224455:-@chr2:73222125:73222249:-@chr2:73220852:73221015:-.A.dn_chr2:73224322:73224455:-@chr2:73222125:73222249:-@chr2:73220852:73221015:-.A.se_chr2:73224322:73224455:-@chr2:73222125:73222249:-@chr2:73220852:73221015:-.A.up','chr2:73224322:73224455:-@chr2:73222125:73222249:-@chr2:73220852:73221015:-.B.dn_chr2:73224322:73224455:-@chr2:73222125:73222249:-@chr2:73220852:73221015:-.B…	(0,0):26,(0,1):10,(1,0):1	0:1,1:10	(0,0):19,(1,0):1	00:01:00	chr2	-	7322085273220850	7322445573224450
ENSMUSG00000090100	Ttbk2	chr2:120675792:120676154:-@chr2:120662901:120662996:-@chr2:120650978:120651051:-	0.1	0.02	0.31	0.57	0.29	0.83	-0.47	7.19	'chr2:120675792:120676154:-@chr2:120662901:120662996:-@chr2:120650978:120651051:-.A.dn_chr2:120675792:120676154:-@chr2:120662901:120662996:-@chr2:120650978:120651051:-.A.se_chr2:120675792:120676154:-@chr2:120662901:120662996:-@chr2:120650978:120651051:-.A.up','chr2:120675792:120676154:-@chr2:120662901:120662996:-@chr2:120650978:120651051:-.B.dn_chr2:120675792:120676154:-@chr2:120662901:120662996:…	(0,0):112,(0,1):7,(1,0):1,(1,1):19	0:3,1:24	(0,0):73,(0,1):2,(1,0):8,(1,1):13	0:14,1:9	chr2	-	1.20651e+17	1.20676e+17
ENSMUSG00000026004	1110028C15Rik	chr1:66782211:66782318:-@chr1:66775018:66775149:-@chr1:66773261:66773382:-	0.44	0.29	0.61	0.83	0.57	0.99	-0.39	7.16	'chr1:66782211:66782318:-@chr1:66775018:66775149:-@chr1:66773261:66773382:-.A.dn_chr1:66782211:66782318:-@chr1:66775018:66775149:-@chr1:66773261:66773382:-.A.se_chr1:66782211:66782318:-@chr1:66775018:66775149:-@chr1:66773261:66773382:-.A.up','chr1:66782211:66782318:-@chr1:66775018:66775149:-@chr1:66773261:66773382:-.B.dn_chr1:66782211:66782318:-@chr1:66775018:66775149:-@chr1:66773261:66773382:-.B…	(0,0):933,(0,1):10,(1,0):37,(1,1):3	0:37,1:13	(0,0):703,(0,1):1,(1,0):31,(1,1):2	0:32,1:2	chr1	-	6677326166773260	6678231866782310
ENSMUSG00000007411	Mark3	chr12:112885682:112885939:+@chr12:112890169:112890195:+@chr12:112891601:112891645:+	0.26	0.22	0.31	0.38	0.33	0.43	-0.12	7.1	'chr12:112885682:112885939:+@chr12:112890169:112890195:+@chr12:112891601:112891645:+.A.up_chr12:112885682:112885939:+@chr12:112890169:112890195:+@chr12:112891601:112891645:+.A.se_chr12:112885682:112885939:+@chr12:112890169:112890195:+@chr12:112891601:112891645:+.A.dn','chr12:112885682:112885939:+@chr12:112890169:112890195:+@chr12:112891601:112891645:+.B.up_chr12:112885682:112885939:+@chr12:112890…	(0,0):9782,(0,1):122,(1,0):110,(1,1):737	0:291,1:678	(0,0):9803,(0,1):141,(1,0):179,(1,1):644	0:443,1:521	chr12	+	1.12886e+17	1.12892e+17
ENSMUSG00000029823	Luc7l2	chr6:38520510:38520604:+@chr6:38521042:38521088:+@chr6:38535041:38535139:+	0.18	0.05	0.42	0.62	0.33	0.87	-0.44	6.94	'chr6:38520510:38520604:+@chr6:38521042:38521088:+@chr6:38535041:38535139:+.A.up_chr6:38520510:38520604:+@chr6:38521042:38521088:+@chr6:38535041:38535139:+.A.se_chr6:38520510:38520604:+@chr6:38521042:38521088:+@chr6:38535041:38535139:+.A.dn','chr6:38520510:38520604:+@chr6:38521042:38521088:+@chr6:38535041:38535139:+.B.up_chr6:38520510:38520604:+@chr6:38521042:38521088:+@chr6:38535041:38535139:+.B…	(0,0):1296,(0,1):7,(1,0):2	0:2,1:7	(0,0):1296,(0,1):2,(1,0):7	0:7,1:2	chr6	+	3852051038520510	3853513938535130
ENSMUSG00000039275	Foxk2	chr11:121159873:121160169:+@chr11:121160898:121161107:+@chr11:121168082:121171210:+	0.88	0.86	0.89	0.83	0.81	0.85	0.05	6.91	'chr11:121159873:121160169:+@chr11:121160898:121161107:+@chr11:121168082:121171210:+.A.up_chr11:121159873:121160169:+@chr11:121160898:121161107:+@chr11:121168082:121171210:+.A.se_chr11:121159873:121160169:+@chr11:121160898:121161107:+@chr11:121168082:121171210:+.A.dn','chr11:121159873:121160169:+@chr11:121160898:121161107:+@chr11:121168082:121171210:+.B.up_chr11:121159873:121160169:+@chr11:121160…	(0,0):3508,(0,1):177,(1,0):2374,(1,1):18002	0:17981,1:2572	(0,0):3434,(0,1):189,(1,0):1897,(1,1):16623	0:15982,1:2727	chr11	+	1.2116e+17	1.21171e+17
NA	NA	chr14:32898560:32898752:+@chr14:32899035:32899239:+@chr14:32904822:32904945:+	0.82	0.71	0.91	0.6	0.49	0.7	0.22	6.86	'chr14:32898560:32898752:+@chr14:32899035:32899239:+@chr14:32904822:32904945:+.A.up_chr14:32898560:32898752:+@chr14:32899035:32899239:+@chr14:32904822:32904945:+.A.se_chr14:32898560:32898752:+@chr14:32899035:32899239:+@chr14:32904822:32904945:+.A.dn','chr14:32898560:32898752:+@chr14:32899035:32899239:+@chr14:32904822:32904945:+.B.up_chr14:32898560:32898752:+@chr14:32899035:32899239:+@chr14:329048…	(0,0):1529,(0,1):6,(1,0):276,(1,1):85	0:336,1:31	(0,0):1608,(0,1):8,(1,0):220,(1,1):116	0:289,1:55	chr14	+	3289856032898560	3290494532904940
NA	NA	chr11:115489379:115489609:-@chr11:115488951:115489187:-@chr11:115485513:115485682:-	0.08	0.06	0.11	0.03	0.01	0.05	0.05	6.8	'chr11:115489379:115489609:-@chr11:115488951:115489187:-@chr11:115485513:115485682:-.A.dn_chr11:115489379:115489609:-@chr11:115488951:115489187:-@chr11:115485513:115485682:-.A.se_chr11:115489379:115489609:-@chr11:115488951:115489187:-@chr11:115485513:115485682:-.A.up','chr11:115489379:115489609:-@chr11:115488951:115489187:-@chr11:115485513:115485682:-.B.dn_chr11:115489379:115489609:-@chr11:115488…	(0,0):505,(0,1):105,(1,0):26,(1,1):18	0:30,1:119	(0,0):426,(0,1):134,(1,0):11,(1,1):23	0:12,1:156	chr11	-	1.15486e+17	1.1549e+17
ENSMUSG00000030609	Aen	chr7:86040813:86040900:+@chr7:86047230:86047716:+@chr7:86050729:86050929:+	0.34	0.31	0.36	0.4	0.37	0.43	-0.06	6.55	'chr7:86040813:86040900:+@chr7:86047230:86047716:+@chr7:86050729:86050929:+.A.up_chr7:86040813:86040900:+@chr7:86047230:86047716:+@chr7:86050729:86050929:+.A.se_chr7:86040813:86040900:+@chr7:86047230:86047716:+@chr7:86050729:86050929:+.A.dn','chr7:86040813:86040900:+@chr7:86047230:86047716:+@chr7:86050729:86050929:+.B.up_chr7:86040813:86040900:+@chr7:86047230:86047716:+@chr7:86050729:86050929:+.B…	(0,0):5531,(0,1):230,(1,0):1589,(1,1):186	0:1648,1:357	(0,0):8965,(0,1):225,(1,0):2111,(1,1):209	0:2203,1:342	chr7	+	8604081386040810	8605092986050920
ENSMUSG00000020467	Efemp1	chr11:28815661:28815780:+@chr11:28816850:28816969:+@chr11:28821403:28821526:+	0.79	0.64	0.9	0.5	0.34	0.66	0.29	6.51	'chr11:28815661:28815780:+@chr11:28816850:28816969:+@chr11:28821403:28821526:+.A.up_chr11:28815661:28815780:+@chr11:28816850:28816969:+@chr11:28821403:28821526:+.A.se_chr11:28815661:28815780:+@chr11:28816850:28816969:+@chr11:28821403:28821526:+.A.dn','chr11:28815661:28815780:+@chr11:28816850:28816969:+@chr11:28821403:28821526:+.B.up_chr11:28815661:28815780:+@chr11:28816850:28816969:+@chr11:288214…	(0,0):202,(0,1):4,(1,0):69,(1,1):2	0:70,1:5	(0,0):131,(0,1):10,(1,0):33	0:33,1:10	chr11	+	2881566128815660	2882152628821520
ENSMUSG00000020458	Rtn4	chr11:29605535:29605591:+@chr11:29606410:29608770:+@chr11:29633633:29633840:+	0.24	0.22	0.25	0.28	0.26	0.29	-0.04	6.5	'chr11:29605535:29605591:+@chr11:29606410:29608770:+@chr11:29633633:29633840:+.A.up_chr11:29605535:29605591:+@chr11:29606410:29608770:+@chr11:29633633:29633840:+.A.se_chr11:29605535:29605591:+@chr11:29606410:29608770:+@chr11:29633633:29633840:+.A.dn','chr11:29605535:29605591:+@chr11:29606410:29608770:+@chr11:29633633:29633840:+.B.up_chr11:29605535:29605591:+@chr11:29606410:29608770:+@chr11:296336…	(0,0):4544,(0,1):78,(1,0):15622,(1,1):1113	0:15873,1:940	(0,0):4326,(0,1):73,(1,0):13781,(1,1):795	0:14024,1:625	chr11	+	2960553529605530	2963384029633840
NA	NA	chr5:100391534:100391631:-@chr5:100391117:100391223:-@chr5:100384955:100390352:-	0.01	0.01	0.02	0.02	0.02	0.03	-0.01	6.48	'chr5:100391534:100391631:-@chr5:100391117:100391223:-@chr5:100384955:100390352:-.A.dn_chr5:100391534:100391631:-@chr5:100391117:100391223:-@chr5:100384955:100390352:-.A.se_chr5:100391534:100391631:-@chr5:100391117:100391223:-@chr5:100384955:100390352:-.A.up','chr5:100391534:100391631:-@chr5:100391117:100391223:-@chr5:100384955:100390352:-.B.dn_chr5:100391534:100391631:-@chr5:100391117:100391223:…	(0,0):10776,(0,1):3701,(1,0):52,(1,1):12388	0:198,1:15943	(0,0):12085,(0,1):5050,(1,0):129,(1,1):10860	0:396,1:15643	chr5	-	1.00385e+17	1.00392e+17
NA	NA	chr17:35088830:35088870:-@chr17:35087643:35087792:-@chr17:35087181:35087420:-	0.59	0.55	0.63	0.68	0.64	0.71	-0.09	6.41	'chr17:35088830:35088870:-@chr17:35087643:35087792:-@chr17:35087181:35087420:-.A.dn_chr17:35088830:35088870:-@chr17:35087643:35087792:-@chr17:35087181:35087420:-.A.se_chr17:35088830:35088870:-@chr17:35087643:35087792:-@chr17:35087181:35087420:-.A.up','chr17:35088830:35088870:-@chr17:35087643:35087792:-@chr17:35087181:35087420:-.B.dn_chr17:35088830:35088870:-@chr17:35087643:35087792:-@chr17:350871…	(0,0):9536,(0,1):80,(1,0):1524,(1,1):826	0:2026,1:404	(0,0):11396,(0,1):106,(1,0):2297,(1,1):984	0:2984,1:403	chr17	-	3508718135087180	3508887035088870
ENSMUSG00000063077	Kif1b	chr4:148640361:148640426:-@chr4:148639454:148639471:-@chr4:148637724:148637799:-	0.42	0.21	0.66	0.79	0.5	0.99	-0.37	6.39	'chr4:148640361:148640426:-@chr4:148639454:148639471:-@chr4:148637724:148637799:-.A.dn_chr4:148640361:148640426:-@chr4:148639454:148639471:-@chr4:148637724:148637799:-.A.se_chr4:148640361:148640426:-@chr4:148639454:148639471:-@chr4:148637724:148637799:-.A.up','chr4:148640361:148640426:-@chr4:148639454:148639471:-@chr4:148637724:148637799:-.B.dn_chr4:148640361:148640426:-@chr4:148639454:148639471:…	(0,0):676,(0,1):5,(1,0):5	0:5,1:5	(0,0):640,(1,0):6	00:06:00	chr4	-	1.48638e+17	1.4864e+17
ENSMUSG00000023051	Tarbp2	chr15:102348677:102349033:+@chr15:102349553:102349722:+@chr15:102351552:102351644:+	0.94	0.92	0.97	0.88	0.84	0.91	0.06	6.37	'chr15:102348677:102349033:+@chr15:102349553:102349722:+@chr15:102351552:102351644:+.A.up_chr15:102348677:102349033:+@chr15:102349553:102349722:+@chr15:102351552:102351644:+.A.se_chr15:102348677:102349033:+@chr15:102349553:102349722:+@chr15:102351552:102351644:+.A.dn','chr15:102348677:102349033:+@chr15:102349553:102349722:+@chr15:102351552:102351644:+.B.up_chr15:102348677:102349033:+@chr15:102349…	(0,0):1717,(0,1):14,(1,0):724,(1,1):283	0:992,1:29	(0,0):1978,(0,1):36,(1,0):688,(1,1):237	0:903,1:58	chr15	+	1.02349e+17	1.02352e+17
ENSMUSG00000017485	Top2b	chr14:17245433:17245633:+@chr14:17246075:17246270:+@chr14:17249071:17249226:+	1	0.99	1	0.97	0.96	0.99	0.03	6.34	'chr14:17245433:17245633:+@chr14:17246075:17246270:+@chr14:17249071:17249226:+.A.up_chr14:17245433:17245633:+@chr14:17246075:17246270:+@chr14:17249071:17249226:+.A.se_chr14:17245433:17245633:+@chr14:17246075:17246270:+@chr14:17249071:17249226:+.A.dn','chr14:17245433:17245633:+@chr14:17246075:17246270:+@chr14:17249071:17249226:+.B.up_chr14:17245433:17245633:+@chr14:17246075:17246270:+@chr14:172490…	(0,0):8232,(0,1):1,(1,0):3467,(1,1):382	0:3843,1:7	(0,0):6691,(0,1):12,(1,0):2143,(1,1):407	0:2538,1:24	chr14	+	1724543317245430	1724922617249220
ENSMUSG00000027593	Raly	chr2:154616846:154616967:+@chr2:154646743:154646825:+@chr2:154683005:154683269:+	0.74	0.71	0.77	0.66	0.63	0.69	0.08	6.33	'chr2:154616846:154616967:+@chr2:154646743:154646825:+@chr2:154683005:154683269:+.A.up_chr2:154616846:154616967:+@chr2:154646743:154646825:+@chr2:154683005:154683269:+.A.se_chr2:154616846:154616967:+@chr2:154646743:154646825:+@chr2:154683005:154683269:+.A.dn','chr2:154616846:154616967:+@chr2:154646743:154646825:+@chr2:154683005:154683269:+.B.up_chr2:154616846:154616967:+@chr2:154646743:154646825:…	(0,0):8882,(0,1):90,(1,0):1837,(1,1):2974	0:4116,1:785	(0,0):9363,(0,1):111,(1,0):1808,(1,1):3289	0:3959,1:1249	chr2	+	1.54617e+17	1.54683e+17
ENSMUSG00000072214	2015-09-05	chr16:18624204:18624305:-@chr16:18623414:18623546:-@chr16:18623198:18623333:-	0.68	0.55	0.81	0.92	0.82	0.99	-0.24	6.17	'chr16:18624204:18624305:-@chr16:18623414:18623546:-@chr16:18623198:18623333:-.A.dn_chr16:18624204:18624305:-@chr16:18623414:18623546:-@chr16:18623198:18623333:-.A.se_chr16:18624204:18624305:-@chr16:18623414:18623546:-@chr16:18623198:18623333:-.A.up','chr16:18624204:18624305:-@chr16:18623414:18623546:-@chr16:18623198:18623333:-.B.dn_chr16:18624204:18624305:-@chr16:18623414:18623546:-@chr16:186231…	(0,0):1614,(0,1):7,(1,0):118,(1,1):31	0:136,1:20	(0,0):1346,(0,1):1,(1,0):108,(1,1):11	0:118,1:2	chr16	-	1862319818623190	1862430518624300
ENSMUSG00000034902	Pip5k1c	chr10:80777737:80777863:+@chr10:80779437:80779705:+@chr10:80780071:80780148:+	0.07	0.04	0.1	0.18	0.12	0.27	-0.11	6.07	'chr10:80777737:80777863:+@chr10:80779437:80779705:+@chr10:80780071:80780148:+.A.up_chr10:80777737:80777863:+@chr10:80779437:80779705:+@chr10:80780071:80780148:+.A.se_chr10:80777737:80777863:+@chr10:80779437:80779705:+@chr10:80780071:80780148:+.A.dn','chr10:80777737:80777863:+@chr10:80779437:80779705:+@chr10:80780071:80780148:+.B.up_chr10:80777737:80777863:+@chr10:80779437:80779705:+@chr10:807800…	(0,0):1917,(0,1):28,(1,0):31,(1,1):12	0:31,1:40	(0,0):1966,(0,1):16,(1,0):58,(1,1):9	0:60,1:23	chr10	+	8077773780777730	8078014880780140
ENSMUSG00000039382	Wdr45	chrX:7299375:7299504:+@chrX:7300691:7300879:+@chrX:7300979:7301046:+	0.16	0.06	0.4	0.69	0.32	0.96	-0.53	5.82	'chrX:7299375:7299504:+@chrX:7300691:7300879:+@chrX:7300979:7301046:+.A.up_chrX:7299375:7299504:+@chrX:7300691:7300879:+@chrX:7300979:7301046:+.A.se_chrX:7299375:7299504:+@chrX:7300691:7300879:+@chrX:7300979:7301046:+.A.dn','chrX:7299375:7299504:+@chrX:7300691:7300879:+@chrX:7300979:7301046:+.B.up_chrX:7299375:7299504:+@chrX:7300691:7300879:+@chrX:7300979:7301046:+.B.dn'	(0,0):228,(0,1):3,(1,0):7,(1,1):4	0:7,1:7	(0,0):230,(1,0):11,(1,1):1	00:12:00	chrX	+	72993757299375	73010467301046
ENSMUSG00000028601	Echdc2	chr4:107842466:107842553:+@chr4:107844694:107844780:+@chr4:107846592:107846779:+	0.22	0.12	0.36	0.62	0.34	0.92	-0.4	5.75	'chr4:107842466:107842553:+@chr4:107844694:107844780:+@chr4:107846592:107846779:+.A.up_chr4:107842466:107842553:+@chr4:107844694:107844780:+@chr4:107846592:107846779:+.A.se_chr4:107842466:107842553:+@chr4:107844694:107844780:+@chr4:107846592:107846779:+.A.dn','chr4:107842466:107842553:+@chr4:107844694:107844780:+@chr4:107846592:107846779:+.B.up_chr4:107842466:107842553:+@chr4:107844694:107844780:…	(0,0):1111,(1,0):15,(1,1):61	0:27,1:49	(0,0):1061,(1,0):18,(1,1):27	0:28,1:17	chr4	+	1.07842e+17	1.07847e+17
NA	NA	chr1:164606822:164606948:-@chr1:164604230:164604282:-@chr1:164601916:164603787:-	0.18	0.16	0.21	0.24	0.22	0.27	-0.06	5.71	'chr1:164606822:164606948:-@chr1:164604230:164604282:-@chr1:164601916:164603787:-.A.dn_chr1:164606822:164606948:-@chr1:164604230:164604282:-@chr1:164601916:164603787:-.A.se_chr1:164606822:164606948:-@chr1:164604230:164604282:-@chr1:164601916:164603787:-.A.up','chr1:164606822:164606948:-@chr1:164604230:164604282:-@chr1:164601916:164603787:-.B.dn_chr1:164606822:164606948:-@chr1:164604230:164604282:…	(0,0):5625,(0,1):529,(1,0):215,(1,1):14138	0:2958,1:11924	(0,0):5744,(0,1):460,(1,0):286,(1,1):15815	0:3520,1:13041	chr1	-	1.64602e+17	1.64607e+17
NA	NA	chr3:159502659:159503011:+@chr3:159511529:159511609:+@chr3:159535873:159536145:+	0.04	0.03	0.05	0.07	0.06	0.08	-0.03	5.7	'chr3:159502659:159503011:+@chr3:159511529:159511609:+@chr3:159535873:159536145:+.A.up_chr3:159502659:159503011:+@chr3:159511529:159511609:+@chr3:159535873:159536145:+.A.se_chr3:159502659:159503011:+@chr3:159511529:159511609:+@chr3:159535873:159536145:+.A.dn','chr3:159502659:159503011:+@chr3:159511529:159511609:+@chr3:159535873:159536145:+.B.up_chr3:159502659:159503011:+@chr3:159511529:159511609:…	(0,0):541,(0,1):1142,(1,0):89,(1,1):2110	0:167,1:3174	(0,0):627,(0,1):875,(1,0):119,(1,1):1679	0:221,1:2452	chr3	+	1.59503e+17	1.59536e+17
ENSMUSG00000026031	Cflar	chr1:58768352:58768436:+@chr1:58770140:58770503:+@chr1:58783150:58783576:+	0.52	0.44	0.62	0.73	0.61	0.9	-0.21	5.66	'chr1:58768352:58768436:+@chr1:58770140:58770503:+@chr1:58783150:58783576:+.A.up_chr1:58768352:58768436:+@chr1:58770140:58770503:+@chr1:58783150:58783576:+.A.se_chr1:58768352:58768436:+@chr1:58770140:58770503:+@chr1:58783150:58783576:+.A.dn','chr1:58768352:58768436:+@chr1:58770140:58770503:+@chr1:58783150:58783576:+.B.up_chr1:58768352:58768436:+@chr1:58770140:58770503:+@chr1:58783150:58783576:+.B…	(0,0):544,(0,1):1,(1,0):217,(1,1):289	0:366,1:141	(0,0):611,(1,0):266,(1,1):249	0:465,1:50	chr1	+	5876835258768350	5878357658783570
ENSMUSG00000062866	Phactr2	chr10:12981572:12981730:-@chr10:12977383:12977622:-@chr10:12973148:12973685:-	0.15	0.12	0.19	0.08	0.06	0.11	0.07	5.64	'chr10:12981572:12981730:-@chr10:12977383:12977622:-@chr10:12973148:12973685:-.A.dn_chr10:12981572:12981730:-@chr10:12977383:12977622:-@chr10:12973148:12973685:-.A.se_chr10:12981572:12981730:-@chr10:12977383:12977622:-@chr10:12973148:12973685:-.A.up','chr10:12981572:12981730:-@chr10:12977383:12977622:-@chr10:12973148:12973685:-.B.dn_chr10:12981572:12981730:-@chr10:12977383:12977622:-@chr10:129731…	(0,0):1336,(0,1):90,(1,0):73,(1,1):573	0:156,1:580	(0,0):932,(0,1):76,(1,0):32,(1,1):490	0:76,1:522	chr10	-	1297314812973140	1298173012981730
ENSMUSG00000024050	Wiz	chr17:32504769:32505092:-@chr17:32499738:32499908:-@chr17:32498406:32498909:-	0.69	0.65	0.74	0.78	0.74	0.82	-0.09	5.57	'chr17:32504769:32505092:-@chr17:32499738:32499908:-@chr17:32498406:32498909:-.A.dn_chr17:32504769:32505092:-@chr17:32499738:32499908:-@chr17:32498406:32498909:-.A.se_chr17:32504769:32505092:-@chr17:32499738:32499908:-@chr17:32498406:32498909:-.A.up','chr17:32504769:32505092:-@chr17:32499738:32499908:-@chr17:32498406:32498909:-.B.dn_chr17:32504769:32505092:-@chr17:32499738:32499908:-@chr17:324984…	(0,0):1444,(0,1):75,(1,0):720,(1,1):2379	0:2357,1:817	(0,0):1476,(0,1):63,(1,0):740,(1,1):1836	0:2169,1:470	chr17	-	3249840632498400	3250509232505090
ENSMUSG00000032527	Pccb	chr9:100935088:100935294:-@chr9:100932275:100932394:-@chr9:100930594:100930662:-	0.78	0.68	0.87	0.94	0.87	0.99	-0.16	5.53	'chr9:100935088:100935294:-@chr9:100932275:100932394:-@chr9:100930594:100930662:-.A.dn_chr9:100935088:100935294:-@chr9:100932275:100932394:-@chr9:100930594:100930662:-.A.se_chr9:100935088:100935294:-@chr9:100932275:100932394:-@chr9:100930594:100930662:-.A.up','chr9:100935088:100935294:-@chr9:100932275:100932394:-@chr9:100930594:100930662:-.B.dn_chr9:100935088:100935294:-@chr9:100932275:100932394:…	(0,0):452,(0,1):9,(1,0):273,(1,1):124	0:372,1:34	(0,0):254,(0,1):2,(1,0):248,(1,1):79	0:321,1:8	chr9	-	1.00931e+17	1.00935e+17
ENSMUSG00000041939	Mvk	chr5:114894315:114894372:+@chr5:114894661:114894698:+@chr5:114895397:114895488:+	0.1	0.06	0.14	0.24	0.15	0.34	-0.14	5.52	'chr5:114894315:114894372:+@chr5:114894661:114894698:+@chr5:114895397:114895488:+.A.up_chr5:114894315:114894372:+@chr5:114894661:114894698:+@chr5:114895397:114895488:+.A.se_chr5:114894315:114894372:+@chr5:114894661:114894698:+@chr5:114895397:114895488:+.A.dn','chr5:114894315:114894372:+@chr5:114894661:114894698:+@chr5:114895397:114895488:+.B.up_chr5:114894315:114894372:+@chr5:114894661:114894698:…	(0,0):329,(0,1):45,(1,0):14	0:14,1:45	(0,0):407,(0,1):24,(1,0):22	0:22,1:24	chr5	+	1.14894e+17	1.14895e+17
ENSMUSG00000024462	Gabbr1	chr17:37201605:37201682:+@chr17:37204159:37204309:+@chr17:37204721:37204853:+	0.66	0.57	0.76	0.48	0.4	0.57	0.18	5.52	'chr17:37201605:37201682:+@chr17:37204159:37204309:+@chr17:37204721:37204853:+.A.up_chr17:37201605:37201682:+@chr17:37204159:37204309:+@chr17:37204721:37204853:+.A.se_chr17:37201605:37201682:+@chr17:37204159:37204309:+@chr17:37204721:37204853:+.A.dn','chr17:37201605:37201682:+@chr17:37204159:37204309:+@chr17:37204721:37204853:+.B.up_chr17:37201605:37201682:+@chr17:37204159:37204309:+@chr17:372047…	(0,0):1160,(0,1):22,(1,0):257,(1,1):5	0:260,1:24	(0,0):1077,(0,1):30,(1,0):162,(1,1):4	0:163,1:33	chr17	+	3720160537201600	3720485337204850
ENSMUSG00000020271	Fbxw11	chr11:32580201:32580302:+@chr11:32608188:32608250:+@chr11:32611772:32611997:+	0.26	0.2	0.32	0.41	0.32	0.5	-0.15	5.46	'chr11:32580201:32580302:+@chr11:32608188:32608250:+@chr11:32611772:32611997:+.A.up_chr11:32580201:32580302:+@chr11:32608188:32608250:+@chr11:32611772:32611997:+.A.se_chr11:32580201:32580302:+@chr11:32608188:32608250:+@chr11:32611772:32611997:+.A.dn','chr11:32580201:32580302:+@chr11:32608188:32608250:+@chr11:32611772:32611997:+.B.up_chr11:32580201:32580302:+@chr11:32608188:32608250:+@chr11:326117…	(0,0):899,(0,1):26,(1,0):79,(1,1):405	0:180,1:330	(0,0):887,(0,1):12,(1,0):80,(1,1):266	0:207,1:151	chr11	+	3258020132580200	3261199732611990
ENSMUSG00000054206	Gzmm	chr10:79151765:79152210:+@chr10:79155569:79155725:+@chr10:79156869:79157007:+	0.49	0.3	0.66	0.18	0.07	0.35	0.31	5.44	'chr10:79151765:79152210:+@chr10:79155569:79155725:+@chr10:79156869:79157007:+.A.up_chr10:79151765:79152210:+@chr10:79155569:79155725:+@chr10:79156869:79157007:+.A.se_chr10:79151765:79152210:+@chr10:79155569:79155725:+@chr10:79156869:79157007:+.A.dn','chr10:79151765:79152210:+@chr10:79155569:79155725:+@chr10:79156869:79157007:+.B.up_chr10:79151765:79152210:+@chr10:79155569:79155725:+@chr10:791568…	(0,0):408,(0,1):2,(1,0):15,(1,1):49	0:34,1:32	(0,0):423,(0,1):1,(1,0):5,(1,1):64	0:23,1:47	chr10	+	7915176579151760	7915700779157000
ENSMUSG00000021268	Meg3	chr12:110784640:110784752:+@chr12:110787501:110787581:+@chr12:110787689:110787762:+	0.4	0.33	0.47	0.54	0.47	0.6	-0.14	5.42	'chr12:110784640:110784752:+@chr12:110787501:110787581:+@chr12:110787689:110787762:+.A.up_chr12:110784640:110784752:+@chr12:110787501:110787581:+@chr12:110787689:110787762:+.A.se_chr12:110784640:110784752:+@chr12:110787501:110787581:+@chr12:110787689:110787762:+.A.dn','chr12:110784640:110784752:+@chr12:110787501:110787581:+@chr12:110787689:110787762:+.B.up_chr12:110784640:110784752:+@chr12:110787…	(0,0):25020,(0,1):51,(1,0):130,(1,1):7	0:132,1:56	(0,0):35959,(0,1):66,(1,0):299,(1,1):11	0:303,1:73	chr12	+	1.10785e+17	1.10788e+17
ENSMUSG00000026319	2310035C23Rik	chr1:107588483:107588686:+@chr1:107588789:107588880:+@chr1:107589461:107589754:+	0.71	0.63	0.78	0.85	0.78	0.92	-0.14	5.41	'chr1:107588483:107588686:+@chr1:107588789:107588880:+@chr1:107589461:107589754:+.A.up_chr1:107588483:107588686:+@chr1:107588789:107588880:+@chr1:107589461:107589754:+.A.se_chr1:107588483:107588686:+@chr1:107588789:107588880:+@chr1:107589461:107589754:+.A.dn','chr1:107588483:107588686:+@chr1:107588789:107588880:+@chr1:107589461:107589754:+.B.up_chr1:107588483:107588686:+@chr1:107588789:107588880:…	(0,0):304,(0,1):23,(1,0):163,(1,1):222	0:294,1:114	(0,0):290,(0,1):10,(1,0):180,(1,1):135	0:292,1:33	chr1	+	1.07588e+17	1.0759e+17
ENSMUSG00000021282	Eif5	chr12:112780363:112780521:+@chr12:112780891:112781052:+@chr12:112781311:112781475:+	0.95	0.94	0.96	0.92	0.91	0.93	0.03	5.35	'chr12:112780363:112780521:+@chr12:112780891:112781052:+@chr12:112781311:112781475:+.A.up_chr12:112780363:112780521:+@chr12:112780891:112781052:+@chr12:112781311:112781475:+.A.se_chr12:112780363:112780521:+@chr12:112780891:112781052:+@chr12:112781311:112781475:+.A.dn','chr12:112780363:112780521:+@chr12:112780891:112781052:+@chr12:112781311:112781475:+.B.up_chr12:112780363:112780521:+@chr12:112780…	(0,0):5713,(0,1):58,(1,0):6894,(1,1):1009	0:7821,1:140	(0,0):6364,(0,1):91,(1,0):6472,(1,1):969	0:7319,1:213	chr12	+	1.1278e+17	1.12781e+17
ENSMUSG00000006728	Cdk4	chr10:126500659:126500815:+@chr10:126501258:126501509:+@chr10:126501641:126501776:+	0.93	0.92	0.94	0.91	0.9	0.92	0.02	5.35	'chr10:126500659:126500815:+@chr10:126501258:126501509:+@chr10:126501641:126501776:+.A.up_chr10:126500659:126500815:+@chr10:126501258:126501509:+@chr10:126501641:126501776:+.A.se_chr10:126500659:126500815:+@chr10:126501258:126501509:+@chr10:126501641:126501776:+.A.dn','chr10:126500659:126500815:+@chr10:126501258:126501509:+@chr10:126501641:126501776:+.B.up_chr10:126500659:126500815:+@chr10:126501…	(0,0):31925,(0,1):190,(1,0):16650,(1,1):975	0:17569,1:246	(0,0):30421,(0,1):269,(1,0):16625,(1,1):826	0:17378,1:342	chr10	+	1.26501e+17	1.26502e+17
ENSMUSG00000033419	Snap91	chr9:86670426:86670525:-@chr9:86669031:86669114:-@chr9:86668353:86668457:-	0.48	0.31	0.65	0.81	0.55	0.97	-0.33	5.32	'chr9:86670426:86670525:-@chr9:86669031:86669114:-@chr9:86668353:86668457:-.A.dn_chr9:86670426:86670525:-@chr9:86669031:86669114:-@chr9:86668353:86668457:-.A.se_chr9:86670426:86670525:-@chr9:86669031:86669114:-@chr9:86668353:86668457:-.A.up','chr9:86670426:86670525:-@chr9:86669031:86669114:-@chr9:86668353:86668457:-.B.dn_chr9:86670426:86670525:-@chr9:86669031:86669114:-@chr9:86668353:86668457:-.B…	(0,0):170,(0,1):9,(1,0):26	0:26,1:9	(0,0):107,(0,1):1,(1,0):24,(1,1):1	0:24,1:2	chr9	-	8666835386668350	8667052586670520
ENSMUSG00000017119	Nbr1	chr11:101433216:101433291:+@chr11:101433776:101433886:+@chr11:101434122:101434286:+	0.72	0.66	0.78	0.6	0.54	0.66	0.12	5.31	'chr11:101433216:101433291:+@chr11:101433776:101433886:+@chr11:101434122:101434286:+.A.up_chr11:101433216:101433291:+@chr11:101433776:101433886:+@chr11:101434122:101434286:+.A.se_chr11:101433216:101433291:+@chr11:101433776:101433886:+@chr11:101434122:101434286:+.A.dn','chr11:101433216:101433291:+@chr11:101433776:101433886:+@chr11:101434122:101434286:+.B.up_chr11:101433216:101433291:+@chr11:101433…	(0,0):1038,(0,1):44,(1,0):497,(1,1):81	0:554,1:68	(0,0):972,(0,1):62,(1,0):389,(1,1):70	0:427,1:94	chr11	+	1.01433e+17	1.01434e+17
ENSMUSG00000031626	Sorbs2	chr8:46878135:46878322:+@chr8:46880332:46881912:+@chr8:46885064:46885152:+	0.48	0.41	0.56	0.34	0.27	0.4	0.14	5.13	'chr8:46878135:46878322:+@chr8:46880332:46881912:+@chr8:46885064:46885152:+.A.up_chr8:46878135:46878322:+@chr8:46880332:46881912:+@chr8:46885064:46885152:+.A.se_chr8:46878135:46878322:+@chr8:46880332:46881912:+@chr8:46885064:46885152:+.A.dn','chr8:46878135:46878322:+@chr8:46880332:46881912:+@chr8:46885064:46885152:+.B.up_chr8:46878135:46878322:+@chr8:46880332:46881912:+@chr8:46885064:46885152:+.B…	(0,0):886,(0,1):39,(1,0):1508,(1,1):23	0:1516,1:54	(0,0):619,(0,1):37,(1,0):806,(1,1):19	0:814,1:48	chr8	+	4687813546878130	4688515246885150
ENSMUSG00000034940	Synrg	chr11:83795698:83795809:+@chr11:83798751:83799053:+@chr11:83800316:83800549:+	0.74	0.59	0.86	0.49	0.37	0.63	0.25	5.08	'chr11:83795698:83795809:+@chr11:83798751:83799053:+@chr11:83800316:83800549:+.A.up_chr11:83795698:83795809:+@chr11:83798751:83799053:+@chr11:83800316:83800549:+.A.se_chr11:83795698:83795809:+@chr11:83798751:83799053:+@chr11:83800316:83800549:+.A.dn','chr11:83795698:83795809:+@chr11:83798751:83799053:+@chr11:83800316:83800549:+.B.up_chr11:83795698:83795809:+@chr11:83798751:83799053:+@chr11:838003…	(0,0):377,(0,1):5,(1,0):112,(1,1):21	0:132,1:6	(0,0):345,(0,1):13,(1,0):82,(1,1):20	0:90,1:25	chr11	+	8379569883795690	8380054983800540
ENSMUSG00000073409	H2-Q6	chr17:35565270:35565327:+@chr17:35565505:35565537:+@chr17:35565945:35566998:+	0.31	0.1	0.57	0.74	0.41	0.97	-0.43	5.06	'chr17:35565270:35565327:+@chr17:35565505:35565537:+@chr17:35565945:35566998:+.A.up_chr17:35565270:35565327:+@chr17:35565505:35565537:+@chr17:35565945:35566998:+.A.se_chr17:35565270:35565327:+@chr17:35565505:35565537:+@chr17:35565945:35566998:+.A.dn','chr17:35565270:35565327:+@chr17:35565505:35565537:+@chr17:35565945:35566998:+.B.up_chr17:35565270:35565327:+@chr17:35565505:35565537:+@chr17:355659…	(0,0):68,(0,1):3,(1,0):3,(1,1):170	0:66,1:110	(0,0):87,(1,0):10,(1,1):245	0:173,1:82	chr17	+	3556527035565270	3556699835566990
ENSMUSG00000029152	Ociad1	chr5:73684033:73684215:+@chr5:73685205:73685249:+@chr5:73685524:73685586:+	0.11	0.1	0.13	0.16	0.14	0.18	-0.05	5.01	'chr5:73684033:73684215:+@chr5:73685205:73685249:+@chr5:73685524:73685586:+.A.up_chr5:73684033:73684215:+@chr5:73685205:73685249:+@chr5:73685524:73685586:+.A.se_chr5:73684033:73684215:+@chr5:73685205:73685249:+@chr5:73685524:73685586:+.A.dn','chr5:73684033:73684215:+@chr5:73685205:73685249:+@chr5:73685524:73685586:+.B.up_chr5:73684033:73684215:+@chr5:73685205:73685249:+@chr5:73685524:73685586:+.B…	(0,0):1961,(0,1):689,(1,0):171,(1,1):262	0:201,1:921	(0,0):2126,(0,1):604,(1,0):226,(1,1):249	0:259,1:820	chr5	+	7368403373684030	7368558673685580
ENSMUSG00000028207	Asph	chr4:9563048:9563116:-@chr4:9537990:9538085:-@chr4:9531663:9531776:-	0.55	0.35	0.74	0.87	0.62	0.99	-0.32	4.95	'chr4:9563048:9563116:-@chr4:9537990:9538085:-@chr4:9531663:9531776:-.A.dn_chr4:9563048:9563116:-@chr4:9537990:9538085:-@chr4:9531663:9531776:-.A.se_chr4:9563048:9563116:-@chr4:9537990:9538085:-@chr4:9531663:9531776:-.A.up','chr4:9563048:9563116:-@chr4:9537990:9538085:-@chr4:9531663:9531776:-.B.dn_chr4:9563048:9563116:-@chr4:9537990:9538085:-@chr4:9531663:9531776:-.B.up'	(0,0):3115,(0,1):5,(1,0):34,(1,1):5	0:36,1:8	(0,0):2762,(1,0):31,(1,1):1	00:32:00	chr4	-	95316639531663	95631169563116
ENSMUSG00000023984	Med20	chr17:47749912:47750066:+@chr17:47755758:47756011:+@chr17:47786899:47786972:+	0.68	0.58	0.76	0.85	0.76	0.92	-0.17	4.91	'chr17:47749912:47750066:+@chr17:47755758:47756011:+@chr17:47786899:47786972:+.A.up_chr17:47749912:47750066:+@chr17:47755758:47756011:+@chr17:47786899:47786972:+.A.se_chr17:47749912:47750066:+@chr17:47755758:47756011:+@chr17:47786899:47786972:+.A.dn','chr17:47749912:47750066:+@chr17:47755758:47756011:+@chr17:47786899:47786972:+.B.up_chr17:47749912:47750066:+@chr17:47755758:47756011:+@chr17:477868…	(0,0):10837,(0,1):20,(1,0):469,(1,1):23	0:485,1:27	(0,0):11118,(0,1):9,(1,0):548,(1,1):17	0:564,1:10	chr17	+	4774991247749910	4778697247786970
ENSMUSG00000000823	Znf512b	chr2:181325565:181325690:-@chr2:181325175:181325317:-@chr2:181324078:181324886:-	0.65	0.6	0.7	0.76	0.71	0.81	-0.11	4.9	'chr2:181325565:181325690:-@chr2:181325175:181325317:-@chr2:181324078:181324886:-.A.dn_chr2:181325565:181325690:-@chr2:181325175:181325317:-@chr2:181324078:181324886:-.A.se_chr2:181325565:181325690:-@chr2:181325175:181325317:-@chr2:181324078:181324886:-.A.up','chr2:181325565:181325690:-@chr2:181325175:181325317:-@chr2:181324078:181324886:-.B.dn_chr2:181325565:181325690:-@chr2:181325175:181325317:…	(0,0):784,(0,1):68,(1,0):394,(1,1):1631	0:1470,1:623	(0,0):804,(0,1):45,(1,0):403,(1,1):1366	0:1431,1:383	chr2	-	1.81324e+17	1.81326e+17
ENSMUSG00000040123	Zmym5	chr14:57430429:57430553:-@chr14:57429577:57429696:-@chr14:57423252:57423700:-	0.23	0.19	0.27	0.33	0.28	0.38	-0.1	4.89	'chr14:57430429:57430553:-@chr14:57429577:57429696:-@chr14:57423252:57423700:-.A.dn_chr14:57430429:57430553:-@chr14:57429577:57429696:-@chr14:57423252:57423700:-.A.se_chr14:57430429:57430553:-@chr14:57429577:57429696:-@chr14:57423252:57423700:-.A.up','chr14:57430429:57430553:-@chr14:57429577:57429696:-@chr14:57423252:57423700:-.B.dn_chr14:57430429:57430553:-@chr14:57429577:57429696:-@chr14:574232…	(0,0):3517,(0,1):92,(1,0):130,(1,1):1063	0:389,1:896	(0,0):3159,(0,1):103,(1,0):175,(1,1):840	0:414,1:704	chr14	-	5742325257423250	5743055357430550
ENSMUSG00000027620	Rbm39	chr2:156003072:156003121:-@chr2:155999833:155999904:-@chr2:155998564:155998758:-	0.04	0.04	0.05	0.06	0.05	0.08	-0.02	4.79	'chr2:156003072:156003121:-@chr2:155999833:155999904:-@chr2:155998564:155998758:-.A.dn_chr2:156003072:156003121:-@chr2:155999833:155999904:-@chr2:155998564:155998758:-.A.se_chr2:156003072:156003121:-@chr2:155999833:155999904:-@chr2:155998564:155998758:-.A.up','chr2:156003072:156003121:-@chr2:155999833:155999904:-@chr2:155998564:155998758:-.B.dn_chr2:156003072:156003121:-@chr2:155999833:155999904:…	(0,0):14310,(0,1):1561,(1,0):204,(1,1):1174	0:245,1:2694	(0,0):12159,(0,1):552,(1,0):112,(1,1):374	0:127,1:911	chr2	-	1.55999e+17	1.56003e+17
ENSMUSG00000048440	Cyp4f16	chr17:32673940:32674141:+@chr17:32679683:32679736:+@chr17:32679822:32679949:+	0.88	0.74	0.98	0.59	0.37	0.81	0.29	4.78	'chr17:32673940:32674141:+@chr17:32679683:32679736:+@chr17:32679822:32679949:+.A.up_chr17:32673940:32674141:+@chr17:32679683:32679736:+@chr17:32679822:32679949:+.A.se_chr17:32673940:32674141:+@chr17:32679683:32679736:+@chr17:32679822:32679949:+.A.dn','chr17:32673940:32674141:+@chr17:32679683:32679736:+@chr17:32679822:32679949:+.B.up_chr17:32673940:32674141:+@chr17:32679683:32679736:+@chr17:326798…	(0,0):727,(1,0):23,(1,1):18	0:37,1:4	(0,0):564,(0,1):3,(1,0):17,(1,1):31	0:36,1:15	chr17	+	3267394032673940	3267994932679940
ENSMUSG00000020397	Med7	chr11:46250463:46250693:+@chr11:46253308:46253477:+@chr11:46254065:46256223:+	0.88	0.84	0.91	0.94	0.91	0.96	-0.06	4.77	'chr11:46250463:46250693:+@chr11:46253308:46253477:+@chr11:46254065:46256223:+.A.up_chr11:46250463:46250693:+@chr11:46253308:46253477:+@chr11:46254065:46256223:+.A.se_chr11:46250463:46250693:+@chr11:46253308:46253477:+@chr11:46254065:46256223:+.A.dn','chr11:46250463:46250693:+@chr11:46253308:46253477:+@chr11:46254065:46256223:+.B.up_chr11:46250463:46250693:+@chr11:46253308:46253477:+@chr11:462540…	(0,0):1258,(0,1):44,(1,0):650,(1,1):4472	0:4592,1:574	(0,0):1441,(0,1):22,(1,0):737,(1,1):4463	0:4908,1:314	chr11	+	4625046346250460	4625622346256220
ENSMUSG00000031310	Zmym3	chrX:98612248:98612320:-@chrX:98611506:98611800:-@chrX:98611100:98611277:-	0.66	0.58	0.75	0.84	0.74	0.93	-0.18	4.75	'chrX:98612248:98612320:-@chrX:98611506:98611800:-@chrX:98611100:98611277:-.A.dn_chrX:98612248:98612320:-@chrX:98611506:98611800:-@chrX:98611100:98611277:-.A.se_chrX:98612248:98612320:-@chrX:98611506:98611800:-@chrX:98611100:98611277:-.A.up','chrX:98612248:98612320:-@chrX:98611506:98611800:-@chrX:98611100:98611277:-.B.dn_chrX:98612248:98612320:-@chrX:98611506:98611800:-@chrX:98611100:98611277:-.B…	(0,0):590,(0,1):22,(1,0):546,(1,1):42	0:573,1:37	(0,0):508,(0,1):6,(1,0):513,(1,1):35	0:543,1:11	chrX	-	9861110098611100	9861232098612320
ENSMUSG00000021870	Slmap	chr14:27279528:27279696:-@chr14:27279390:27279440:-@chr14:27278896:27278946:-	0.82	0.63	0.96	0.5	0.33	0.68	0.32	4.64	'chr14:27279528:27279696:-@chr14:27279390:27279440:-@chr14:27278896:27278946:-.A.dn_chr14:27279528:27279696:-@chr14:27279390:27279440:-@chr14:27278896:27278946:-.A.se_chr14:27279528:27279696:-@chr14:27279390:27279440:-@chr14:27278896:27278946:-.A.up','chr14:27279528:27279696:-@chr14:27279390:27279440:-@chr14:27278896:27278946:-.B.dn_chr14:27279528:27279696:-@chr14:27279390:27279440:-@chr14:272788…	(0,0):456,(0,1):1,(1,0):44,(1,1):30	0:64,1:11	(0,0):345,(0,1):7,(1,0):27,(1,1):25	0:39,1:20	chr14	-	2727889627278890	2727969627279690
ENSMUSG00000007837	Prrg2	chr7:52315342:52315381:-@chr7:52312113:52312254:-@chr7:52309889:52310017:-	0.56	0.34	0.8	0.9	0.7	1	-0.34	4.63	'chr7:52315342:52315381:-@chr7:52312113:52312254:-@chr7:52309889:52310017:-.A.dn_chr7:52315342:52315381:-@chr7:52312113:52312254:-@chr7:52309889:52310017:-.A.se_chr7:52315342:52315381:-@chr7:52312113:52312254:-@chr7:52309889:52310017:-.A.up','chr7:52315342:52315381:-@chr7:52312113:52312254:-@chr7:52309889:52310017:-.B.dn_chr7:52315342:52315381:-@chr7:52312113:52312254:-@chr7:52309889:52310017:-.B…	(0,0):351,(0,1):2,(1,0):62,(1,1):10	0:68,1:6	(0,0):354,(1,0):58,(1,1):1	00:59:00	chr7	-	5230988952309880	5231538152315380
ENSMUSG00000026885	Ttll11	chr2:35800383:35800479:-@chr2:35796194:35796327:-@chr2:35758090:35758665:-	0.49	0.21	0.82	0.85	0.53	0.99	-0.36	4.6	'chr2:35800383:35800479:-@chr2:35796194:35796327:-@chr2:35758090:35758665:-.A.dn_chr2:35800383:35800479:-@chr2:35796194:35796327:-@chr2:35758090:35758665:-.A.se_chr2:35800383:35800479:-@chr2:35796194:35796327:-@chr2:35758090:35758665:-.A.up','chr2:35800383:35800479:-@chr2:35796194:35796327:-@chr2:35758090:35758665:-.B.dn_chr2:35800383:35800479:-@chr2:35796194:35796327:-@chr2:35758090:35758665:-.B…	(0,0):131,(1,0):6,(1,1):42	0:13,1:35	(0,0):123,(1,0):14,(1,1):32	00:46:00	chr2	-	3575809035758090	3580047935800470
ENSMUSG00000022483	Col2a1	chr15:97834840:97835155:-@chr15:97830831:97831037:-@chr15:97829706:97829722:-	0.76	0.66	0.86	0.94	0.85	1	-0.18	4.59	'chr15:97834840:97835155:-@chr15:97830831:97831037:-@chr15:97829706:97829722:-.A.dn_chr15:97834840:97835155:-@chr15:97830831:97831037:-@chr15:97829706:97829722:-.A.se_chr15:97834840:97835155:-@chr15:97830831:97831037:-@chr15:97829706:97829722:-.A.up','chr15:97834840:97835155:-@chr15:97830831:97831037:-@chr15:97829706:97829722:-.B.dn_chr15:97834840:97835155:-@chr15:97830831:97831037:-@chr15:978297…	(0,0):4651,(1,0):564,(1,1):326	0:794,1:96	(0,0):4774,(1,0):682,(1,1):302	0:945,1:39	chr15	-	9782970697829700	9783515597835150
ENSMUSG00000028618	Tmem59	chr4:106851235:106851522:+@chr4:106860224:106860318:+@chr4:106863140:106863292:+	0.83	0.76	0.91	0.95	0.91	0.98	-0.12	4.52	'chr4:106851235:106851522:+@chr4:106860224:106860318:+@chr4:106863140:106863292:+.A.up_chr4:106851235:106851522:+@chr4:106860224:106860318:+@chr4:106863140:106863292:+.A.se_chr4:106851235:106851522:+@chr4:106860224:106860318:+@chr4:106863140:106863292:+.A.dn','chr4:106851235:106851522:+@chr4:106860224:106860318:+@chr4:106863140:106863292:+.B.up_chr4:106851235:106851522:+@chr4:106860224:106860318:…	(0,0):3481,(0,1):2,(1,0):335,(1,1):593	0:827,1:103	(0,0):3804,(0,1):2,(1,0):470,(1,1):483	0:927,1:28	chr4	+	1.06851e+17	1.06863e+17
ENSMUSG00000000782,ENSMUSG00000087101	Tcf7,Gm16953	chr11:52074033:52074123:-@chr11:52072355:52072447:-@chr11:52071186:52071305:-	0.26	0.12	0.44	0.06	0.01	0.14	0.2	4.51	'chr11:52074033:52074123:-@chr11:52072355:52072447:-@chr11:52071186:52071305:-.A.dn_chr11:52074033:52074123:-@chr11:52072355:52072447:-@chr11:52071186:52071305:-.A.se_chr11:52074033:52074123:-@chr11:52072355:52072447:-@chr11:52071186:52071305:-.A.up','chr11:52074033:52074123:-@chr11:52072355:52072447:-@chr11:52071186:52071305:-.B.dn_chr11:52074033:52074123:-@chr11:52072355:52072447:-@chr11:520711…	(0,0):311,(0,1):8,(1,0):8,(1,1):1	0:8,1:9	(0,0):320,(0,1):14,(1,0):2,(1,1):2	0:2,1:16	chr11	-	5207118652071180	5207412352074120
ENSMUSG00000050071	Bex1	chrX:132749876:132750052:-@chrX:132749443:132749519:-@chrX:132748511:132749122:-	0.93	0.91	0.94	0.89	0.87	0.91	0.04	4.45	'chrX:132749876:132750052:-@chrX:132749443:132749519:-@chrX:132748511:132749122:-.A.dn_chrX:132749876:132750052:-@chrX:132749443:132749519:-@chrX:132748511:132749122:-.A.se_chrX:132749876:132750052:-@chrX:132749443:132749519:-@chrX:132748511:132749122:-.A.up','chrX:132749876:132750052:-@chrX:132749443:132749519:-@chrX:132748511:132749122:-.B.dn_chrX:132749876:132750052:-@chrX:132749443:132749519:…	(0,0):913,(0,1):53,(1,0):2548,(1,1):7753	0:9772,1:582	(0,0):823,(0,1):53,(1,0):1858,(1,1):6481	0:7492,1:900	chrX	-	1.32749e+17	1.3275e+17
ENSMUSG00000026049,ENSMUSG00000026047	1700029F09Rik,Kdelc1	chr1:44159173:44159233:-@chr1:44158745:44158802:-@chr1:44156693:44156780:-	0.51	0.18	0.86	0.12	0.04	0.25	0.39	4.42	'chr1:44159173:44159233:-@chr1:44158745:44158802:-@chr1:44156693:44156780:-.A.dn_chr1:44159173:44159233:-@chr1:44158745:44158802:-@chr1:44156693:44156780:-.A.se_chr1:44159173:44159233:-@chr1:44158745:44158802:-@chr1:44156693:44156780:-.A.up','chr1:44159173:44159233:-@chr1:44158745:44158802:-@chr1:44156693:44156780:-.B.dn_chr1:44159173:44159233:-@chr1:44158745:44158802:-@chr1:44156693:44156780:-.B…	(0,0):1269,(0,1):1,(1,0):6	0:6,1:1	(0,0):1243,(0,1):9,(1,0):4	0:4,1:9	chr1	-	4415669344156690	4415923344159230
ENSMUSG00000040370	Lyrm5	chr6:145159667:145159772:+@chr6:145163042:145163304:+@chr6:145163704:145163791:+	0.08	0.05	0.11	0.23	0.13	0.36	-0.15	4.39	'chr6:145159667:145159772:+@chr6:145163042:145163304:+@chr6:145163704:145163791:+.A.up_chr6:145159667:145159772:+@chr6:145163042:145163304:+@chr6:145163704:145163791:+.A.se_chr6:145159667:145159772:+@chr6:145163042:145163304:+@chr6:145163704:145163791:+.A.dn','chr6:145159667:145159772:+@chr6:145163042:145163304:+@chr6:145163704:145163791:+.B.up_chr6:145159667:145159772:+@chr6:145163042:145163304:…	(0,0):1038,(0,1):39,(1,0):43	0:43,1:39	(0,0):936,(0,1):11,(1,0):41	0:41,1:11	chr6	+	1.4516e+17	1.45164e+17
ENSMUSG00000025531	Chm	chrX:110229625:110230039:-@chrX:110226158:110226274:-@chrX:110225538:110225658:-	0.87	0.8	0.94	0.99	0.95	1	-0.12	4.38	'chrX:110229625:110230039:-@chrX:110226158:110226274:-@chrX:110225538:110225658:-.A.dn_chrX:110229625:110230039:-@chrX:110226158:110226274:-@chrX:110225538:110225658:-.A.se_chrX:110229625:110230039:-@chrX:110226158:110226274:-@chrX:110225538:110225658:-.A.up','chrX:110229625:110230039:-@chrX:110226158:110226274:-@chrX:110225538:110225658:-.B.dn_chrX:110229625:110230039:-@chrX:110226158:110226274:…	(0,0):261,(0,1):6,(1,0):186,(1,1):296	0:453,1:35	(0,0):211,(1,0):208,(1,1):240	0:444,1:4	chrX	-	1.10226e+17	1.1023e+17
ENSMUSG00000040268	Plekha1	chr7:138051850:138051939:+@chr7:138053102:138053172:+@chr7:138054346:138056816:+	0.09	0.05	0.13	0.2	0.15	0.26	-0.11	4.35	'chr7:138051850:138051939:+@chr7:138053102:138053172:+@chr7:138054346:138056816:+.A.up_chr7:138051850:138051939:+@chr7:138053102:138053172:+@chr7:138054346:138056816:+.A.se_chr7:138051850:138051939:+@chr7:138053102:138053172:+@chr7:138054346:138056816:+.A.dn','chr7:138051850:138051939:+@chr7:138053102:138053172:+@chr7:138054346:138056816:+.B.up_chr7:138051850:138051939:+@chr7:138053102:138053172:…	(0,0):2958,(0,1):5,(1,0):18,(1,1):6639	0:527,1:6135	(0,0):3601,(0,1):11,(1,0):45,(1,1):6752	0:1260,1:5548	chr7	+	1.38052e+17	1.38057e+17
ENSMUSG00000037605	Lphn3	chr5:82089287:82089472:+@chr5:82092411:82092449:+@chr5:82117534:82117717:+	0.44	0.28	0.6	0.19	0.09	0.32	0.25	4.34	'chr5:82089287:82089472:+@chr5:82092411:82092449:+@chr5:82117534:82117717:+.A.up_chr5:82089287:82089472:+@chr5:82092411:82092449:+@chr5:82117534:82117717:+.A.se_chr5:82089287:82089472:+@chr5:82092411:82092449:+@chr5:82117534:82117717:+.A.dn','chr5:82089287:82089472:+@chr5:82092411:82092449:+@chr5:82117534:82117717:+.B.up_chr5:82089287:82089472:+@chr5:82092411:82092449:+@chr5:82117534:82117717:+.B…	(0,0):73,(0,1):12,(1,0):17,(1,1):28	0:30,1:27	(0,0):80,(0,1):20,(1,0):7,(1,1):20	0:14,1:33	chr5	+	8208928782089280	8211771782117710
ENSMUSG00000001288	Rarg	chr15:102087671:102087914:-@chr15:102086901:102086970:-@chr15:102082850:102083175:-	0.94	0.86	1	0.79	0.68	0.88	0.15	4.33	'chr15:102087671:102087914:-@chr15:102086901:102086970:-@chr15:102082850:102083175:-.A.dn_chr15:102087671:102087914:-@chr15:102086901:102086970:-@chr15:102082850:102083175:-.A.se_chr15:102087671:102087914:-@chr15:102086901:102086970:-@chr15:102082850:102083175:-.A.up','chr15:102087671:102087914:-@chr15:102086901:102086970:-@chr15:102082850:102083175:-.B.dn_chr15:102087671:102087914:-@chr15:102086…	(0,0):157,(0,1):1,(1,0):61,(1,1):65	0:124,1:3	(0,0):137,(0,1):5,(1,0):61,(1,1):73	0:114,1:25	chr15	-	1.02083e+17	1.02088e+17
ENSMUSG00000061207	Stk19	chr17:34961696:34961793:-@chr17:34961459:34961606:-@chr17:34960938:34961269:-	0.83	0.74	0.93	0.67	0.58	0.75	0.16	4.33	'chr17:34961696:34961793:-@chr17:34961459:34961606:-@chr17:34960938:34961269:-.A.dn_chr17:34961696:34961793:-@chr17:34961459:34961606:-@chr17:34960938:34961269:-.A.se_chr17:34961696:34961793:-@chr17:34961459:34961606:-@chr17:34960938:34961269:-.A.up','chr17:34961696:34961793:-@chr17:34961459:34961606:-@chr17:34960938:34961269:-.B.dn_chr17:34961696:34961793:-@chr17:34961459:34961606:-@chr17:349609…	(0,0):242,(0,1):7,(1,0):179,(1,1):151	0:307,1:30	(0,0):303,(0,1):21,(1,0):250,(1,1):290	0:431,1:130	chr17	-	3496093834960930	3496179334961790
ENSMUSG00000051504	Siglech	chr7:63023548:63024091:+@chr7:63024257:63024477:+@chr7:63024702:63024749:+	0.38	0.19	0.72	0.81	0.47	0.99	-0.43	4.32	'chr7:63023548:63024091:+@chr7:63024257:63024477:+@chr7:63024702:63024749:+.A.up_chr7:63023548:63024091:+@chr7:63024257:63024477:+@chr7:63024702:63024749:+.A.se_chr7:63023548:63024091:+@chr7:63024257:63024477:+@chr7:63024702:63024749:+.A.dn','chr7:63023548:63024091:+@chr7:63024257:63024477:+@chr7:63024702:63024749:+.B.up_chr7:63023548:63024091:+@chr7:63024257:63024477:+@chr7:63024702:63024749:+.B…	(0,0):6,(0,1):3,(1,0):6,(1,1):16	0:12,1:13	(0,0):10,(1,0):11,(1,1):13	0:20,1:4	chr7	+	6302354863023540	6302474963024740
ENSMUSG00000021457	Sykb	chr13:52678806:52678974:+@chr13:52692327:52692423:+@chr13:52706165:52706621:+	0.03	0	0.07	0.16	0.07	0.3	-0.13	4.3	'chr13:52678806:52678974:+@chr13:52692327:52692423:+@chr13:52706165:52706621:+.A.up_chr13:52678806:52678974:+@chr13:52692327:52692423:+@chr13:52706165:52706621:+.A.se_chr13:52678806:52678974:+@chr13:52692327:52692423:+@chr13:52706165:52706621:+.A.dn','chr13:52678806:52678974:+@chr13:52692327:52692423:+@chr13:52706165:52706621:+.B.up_chr13:52678806:52678974:+@chr13:52692327:52692423:+@chr13:527061…	(0,0):40,(0,1):34,(1,0):1,(1,1):70	0:3,1:102	(0,0):48,(0,1):21,(1,0):7,(1,1):51	0:17,1:62	chr13	+	5267880652678800	5270662152706620
ENSMUSG00000011658	Fuz	chr7:52151449:52151732:+@chr7:52151917:52152015:+@chr7:52152631:52152699:+	0.61	0.48	0.76	0.85	0.73	0.96	-0.24	4.28	'chr7:52151449:52151732:+@chr7:52151917:52152015:+@chr7:52152631:52152699:+.A.up_chr7:52151449:52151732:+@chr7:52151917:52152015:+@chr7:52152631:52152699:+.A.se_chr7:52151449:52151732:+@chr7:52151917:52152015:+@chr7:52152631:52152699:+.A.dn','chr7:52151449:52151732:+@chr7:52151917:52152015:+@chr7:52152631:52152699:+.B.up_chr7:52151449:52151732:+@chr7:52151917:52152015:+@chr7:52152631:52152699:+.B…	(0,0):723,(0,1):1,(1,0):117,(1,1):207	0:251,1:74	(0,0):744,(0,1):1,(1,0):172,(1,1):202	0:343,1:32	chr7	+	5215144952151440	5215269952152690
ENSMUSG00000078891	Gm11008	chr2:175605172:175605283:-@chr2:175597163:175597289:-@chr2:175596891:175596951:-	0.28	0.06	0.63	0.77	0.4	0.97	-0.49	4.21	'chr2:175605172:175605283:-@chr2:175597163:175597289:-@chr2:175596891:175596951:-.A.dn_chr2:175605172:175605283:-@chr2:175597163:175597289:-@chr2:175596891:175596951:-.A.se_chr2:175605172:175605283:-@chr2:175597163:175597289:-@chr2:175596891:175596951:-.A.up','chr2:175605172:175605283:-@chr2:175597163:175597289:-@chr2:175596891:175596951:-.B.dn_chr2:175605172:175605283:-@chr2:175597163:175597289:…	(0,0):722,(1,0):5,(1,1):5	0:6,1:4	(0,0):601,(1,0):13	00:13:00	chr2	-	1.75597e+17	1.75605e+17
NA	NA	chr7:104724098:104724201:-@chr7:104713661:104713810:-@chr7:104698841:104699251:-	0.53	0.42	0.65	0.8	0.64	0.98	-0.27	4.14	'chr7:104724098:104724201:-@chr7:104713661:104713810:-@chr7:104698841:104699251:-.A.dn_chr7:104724098:104724201:-@chr7:104713661:104713810:-@chr7:104698841:104699251:-.A.se_chr7:104724098:104724201:-@chr7:104713661:104713810:-@chr7:104698841:104699251:-.A.up','chr7:104724098:104724201:-@chr7:104713661:104713810:-@chr7:104698841:104699251:-.B.dn_chr7:104724098:104724201:-@chr7:104713661:104713810:…	(0,0):1193,(0,1):1,(1,0):99,(1,1):319	0:278,1:141	(0,0):1114,(1,0):126,(1,1):264	0:334,1:56	chr7	-	1.04699e+17	1.04724e+17
ENSMUSG00000055717	Slain1	chr14:104056150:104056289:+@chr14:104083451:104083600:+@chr14:104084886:104085035:+	0.42	0.36	0.48	0.29	0.23	0.36	0.13	4.14	'chr14:104056150:104056289:+@chr14:104083451:104083600:+@chr14:104084886:104085035:+.A.up_chr14:104056150:104056289:+@chr14:104083451:104083600:+@chr14:104084886:104085035:+.A.se_chr14:104056150:104056289:+@chr14:104083451:104083600:+@chr14:104084886:104085035:+.A.dn','chr14:104056150:104056289:+@chr14:104083451:104083600:+@chr14:104084886:104085035:+.B.up_chr14:104056150:104056289:+@chr14:104083…	(0,0):602,(0,1):73,(1,0):207,(1,1):30	0:216,1:94	(0,0):550,(0,1):68,(1,0):103,(1,1):19	0:109,1:81	chr14	+	1.04056e+17	1.04085e+17
ENSMUSG00000021301	Hecw1	chr13:14615091:14615493:-@chr13:14526701:14526758:-@chr13:14469925:14470249:-	0.06	0.01	0.21	0.5	0.14	0.89	-0.44	4.1	'chr13:14615091:14615493:-@chr13:14526701:14526758:-@chr13:14469925:14470249:-.A.dn_chr13:14615091:14615493:-@chr13:14526701:14526758:-@chr13:14469925:14470249:-.A.se_chr13:14615091:14615493:-@chr13:14526701:14526758:-@chr13:14469925:14470249:-.A.up','chr13:14615091:14615493:-@chr13:14526701:14526758:-@chr13:14469925:14470249:-.B.dn_chr13:14615091:14615493:-@chr13:14526701:14526758:-@chr13:144699…	(0,0):120,(0,1):11,(1,1):35	0:1,1:45	(0,0):102,(0,1):2,(1,0):3,(1,1):23	0:16,1:12	chr13	-	1446992514469920	1461549314615490
ENSMUSG00000054708	Ankrd24	chr10:81103637:81103735:+@chr10:81104721:81104793:+@chr10:81105046:81105164:+	0.9	0.57	1	0.56	0.36	0.77	0.34	4.1	'chr10:81103637:81103735:+@chr10:81104721:81104793:+@chr10:81105046:81105164:+.A.up_chr10:81103637:81103735:+@chr10:81104721:81104793:+@chr10:81105046:81105164:+.A.se_chr10:81103637:81103735:+@chr10:81104721:81104793:+@chr10:81105046:81105164:+.A.dn','chr10:81103637:81103735:+@chr10:81104721:81104793:+@chr10:81105046:81105164:+.B.up_chr10:81103637:81103735:+@chr10:81104721:81104793:+@chr10:811050…	(0,0):123,(1,0):17	00:17:00	(0,0):101,(0,1):6,(1,0):21	0:21,1:6	chr10	+	8110363781103630	8110516481105160
ENSMUSG00000039958	4833442J19Rik	chr6:149090035:149090226:+@chr6:149092556:149092964:+@chr6:149095680:149095810:+	0.74	0.61	0.87	0.93	0.85	0.99	-0.19	4.09	'chr6:149090035:149090226:+@chr6:149092556:149092964:+@chr6:149095680:149095810:+.A.up_chr6:149090035:149090226:+@chr6:149092556:149092964:+@chr6:149095680:149095810:+.A.se_chr6:149090035:149090226:+@chr6:149092556:149092964:+@chr6:149095680:149095810:+.A.dn','chr6:149090035:149090226:+@chr6:149092556:149092964:+@chr6:149095680:149095810:+.B.up_chr6:149090035:149090226:+@chr6:149092556:149092964:…	(0,0):772,(0,1):8,(1,0):190,(1,1):14	0:200,1:12	(0,0):783,(0,1):1,(1,0):185,(1,1):9	0:194,1:1	chr6	+	1.4909e+17	1.49096e+17
ENSMUSG00000031167	Rbm3	chrX:7721699:7721805:-@chrX:7721301:7721571:-@chrX:7720974:7721073:-	0.47	0.41	0.53	0.37	0.33	0.41	0.1	4.07	'chrX:7721699:7721805:-@chrX:7721301:7721571:-@chrX:7720974:7721073:-.A.dn_chrX:7721699:7721805:-@chrX:7721301:7721571:-@chrX:7720974:7721073:-.A.se_chrX:7721699:7721805:-@chrX:7721301:7721571:-@chrX:7720974:7721073:-.A.up','chrX:7721699:7721805:-@chrX:7721301:7721571:-@chrX:7720974:7721073:-.B.dn_chrX:7721699:7721805:-@chrX:7721301:7721571:-@chrX:7720974:7721073:-.B.up'	(0,0):5699,(0,1):79,(1,0):896,(1,1):12	0:903,1:84	(0,0):6312,(0,1):120,(1,0):921,(1,1):20	0:928,1:133	chrX	-	77209747720974	77218057721805
ENSMUSG00000020718	Polg2	chr11:106640398:106640829:-@chr11:106640031:106640121:-@chr11:106638749:106638875:-	0.4	0.23	0.58	0.13	0.04	0.26	0.27	4.04	'chr11:106640398:106640829:-@chr11:106640031:106640121:-@chr11:106638749:106638875:-.A.dn_chr11:106640398:106640829:-@chr11:106640031:106640121:-@chr11:106638749:106638875:-.A.se_chr11:106640398:106640829:-@chr11:106640031:106640121:-@chr11:106638749:106638875:-.A.up','chr11:106640398:106640829:-@chr11:106640031:106640121:-@chr11:106638749:106638875:-.B.dn_chr11:106640398:106640829:-@chr11:106640…	(0,0):255,(0,1):9,(1,0):15,(1,1):56	0:37,1:43	(0,0):231,(0,1):14,(1,0):4,(1,1):49	0:10,1:57	chr11	-	1.06639e+17	1.06641e+17
ENSMUSG00000023266	Frs3	chr17:47825979:47826047:+@chr17:47832174:47832221:+@chr17:47834140:47834282:+	0.32	0.12	0.6	0.72	0.4	0.96	-0.4	4.04	'chr17:47825979:47826047:+@chr17:47832174:47832221:+@chr17:47834140:47834282:+.A.up_chr17:47825979:47826047:+@chr17:47832174:47832221:+@chr17:47834140:47834282:+.A.se_chr17:47825979:47826047:+@chr17:47832174:47832221:+@chr17:47834140:47834282:+.A.dn','chr17:47825979:47826047:+@chr17:47832174:47832221:+@chr17:47834140:47834282:+.B.up_chr17:47825979:47826047:+@chr17:47832174:47832221:+@chr17:478341…	(0,0):527,(0,1):4,(1,0):4,(1,1):2	0:6,1:4	(0,0):579,(0,1):1,(1,0):9,(1,1):2	0:9,1:3	chr17	+	4782597947825970	4783428247834280
ENSMUSG00000042608	Stk40	chr4:125781201:125781390:+@chr4:125795518:125795584:+@chr4:125800960:125801079:+	0.01	0	0.03	0.08	0.04	0.13	-0.07	4.03	'chr4:125781201:125781390:+@chr4:125795518:125795584:+@chr4:125800960:125801079:+.A.up_chr4:125781201:125781390:+@chr4:125795518:125795584:+@chr4:125800960:125801079:+.A.se_chr4:125781201:125781390:+@chr4:125795518:125795584:+@chr4:125800960:125801079:+.A.dn','chr4:125781201:125781390:+@chr4:125795518:125795584:+@chr4:125800960:125801079:+.B.up_chr4:125781201:125781390:+@chr4:125795518:125795584:…	(0,0):530,(0,1):96,(1,0):1,(1,1):13	0:1,1:109	(0,0):450,(0,1):72,(1,0):10,(1,1):6	0:11,1:77	chr4	+	1.25781e+17	1.25801e+17
ENSMUSG00000052726	Kcnt2	chr1:142471306:142471434:+@chr1:142475032:142475052:+@chr1:142480596:142480896:+	0.14	0.05	0.26	0.39	0.21	0.58	-0.25	3.99	'chr1:142471306:142471434:+@chr1:142475032:142475052:+@chr1:142480596:142480896:+.A.up_chr1:142471306:142471434:+@chr1:142475032:142475052:+@chr1:142480596:142480896:+.A.se_chr1:142471306:142471434:+@chr1:142475032:142475052:+@chr1:142480596:142480896:+.A.dn','chr1:142471306:142471434:+@chr1:142475032:142475052:+@chr1:142480596:142480896:+.B.up_chr1:142471306:142471434:+@chr1:142475032:142475052:…	(0,0):316,(0,1):23,(1,0):4,(1,1):47	0:6,1:68	(0,0):223,(0,1):11,(1,0):9,(1,1):31	0:22,1:29	chr1	+	1.42471e+17	1.42481e+17
ENSMUSG00000024083	Pja2	chr17:64657963:64659007:-@chr17:64647065:64647250:-@chr17:64642180:64642365:-	0.61	0.58	0.64	0.67	0.64	0.7	-0.06	3.99	'chr17:64657963:64659007:-@chr17:64647065:64647250:-@chr17:64642180:64642365:-.A.dn_chr17:64657963:64659007:-@chr17:64647065:64647250:-@chr17:64642180:64642365:-.A.se_chr17:64657963:64659007:-@chr17:64647065:64647250:-@chr17:64642180:64642365:-.A.up','chr17:64657963:64659007:-@chr17:64647065:64647250:-@chr17:64642180:64642365:-.B.dn_chr17:64657963:64659007:-@chr17:64647065:64647250:-@chr17:646421…	(0,0):2012,(0,1):307,(1,0):1145,(1,1):4916	0:4217,1:2151	(0,0):1800,(0,1):235,(1,0):1112,(1,1):3893	0:3822,1:1418	chr17	-	6464218064642180	6465900764659000
ENSMUSG00000049295	Zfp219	chr14:52640198:52640408:-@chr14:52629645:52629733:-@chr14:52627903:52629337:-	0.76	0.72	0.8	0.84	0.81	0.87	-0.08	3.98	'chr14:52640198:52640408:-@chr14:52629645:52629733:-@chr14:52627903:52629337:-.A.dn_chr14:52640198:52640408:-@chr14:52629645:52629733:-@chr14:52627903:52629337:-.A.se_chr14:52640198:52640408:-@chr14:52629645:52629733:-@chr14:52627903:52629337:-.A.up','chr14:52640198:52640408:-@chr14:52629645:52629733:-@chr14:52627903:52629337:-.B.dn_chr14:52640198:52640408:-@chr14:52629645:52629733:-@chr14:526279…	(0,0):17361,(0,1):64,(1,0):769,(1,1):10756	0:8969,1:2620	(0,0):15855,(0,1):50,(1,0):930,(1,1):10285	0:9663,1:1602	chr14	-	5262790352627900	5264040852640400
ENSMUSG00000020289	Nprl3	chr11:32167505:32167658:-@chr11:32163025:32163094:-@chr11:32150125:32150278:-	0.08	0	0.32	0.54	0.18	0.97	-0.46	3.9	'chr11:32167505:32167658:-@chr11:32163025:32163094:-@chr11:32150125:32150278:-.A.dn_chr11:32167505:32167658:-@chr11:32163025:32163094:-@chr11:32150125:32150278:-.A.se_chr11:32167505:32167658:-@chr11:32163025:32163094:-@chr11:32150125:32150278:-.A.up','chr11:32167505:32167658:-@chr11:32163025:32163094:-@chr11:32150125:32150278:-.B.dn_chr11:32167505:32167658:-@chr11:32163025:32163094:-@chr11:321501…	(0,0):1266,(1,1):22	0:5,1:17	(0,0):1288,(1,0):4,(1,1):11	0:13,1:2	chr11	-	3215012532150120	3216765832167650
ENSMUSG00000035152	Ap2b1	chr11:83164481:83164673:+@chr11:83178297:83178338:+@chr11:83179149:83179295:+	0.22	0.19	0.25	0.29	0.25	0.32	-0.07	3.89	'chr11:83164481:83164673:+@chr11:83178297:83178338:+@chr11:83179149:83179295:+.A.up_chr11:83164481:83164673:+@chr11:83178297:83178338:+@chr11:83179149:83179295:+.A.se_chr11:83164481:83164673:+@chr11:83178297:83178338:+@chr11:83179149:83179295:+.A.dn','chr11:83164481:83164673:+@chr11:83178297:83178338:+@chr11:83179149:83179295:+.B.up_chr11:83164481:83164673:+@chr11:83178297:83178338:+@chr11:831791…	(0,0):1662,(0,1):350,(1,0):181,(1,1):364	0:257,1:638	(0,0):1496,(0,1):276,(1,0):197,(1,1):310	0:269,1:514	chr11	+	8316448183164480	8317929583179290
ENSMUSG00000026955	2010317E24Rik	chr2:25227841:25228518:+@chr2:25228936:25229037:+@chr2:25230472:25230584:+	0.92	0.88	0.95	0.84	0.79	0.88	0.08	3.86	'chr2:25227841:25228518:+@chr2:25228936:25229037:+@chr2:25230472:25230584:+.A.up_chr2:25227841:25228518:+@chr2:25228936:25229037:+@chr2:25230472:25230584:+.A.se_chr2:25227841:25228518:+@chr2:25228936:25229037:+@chr2:25230472:25230584:+.A.dn','chr2:25227841:25228518:+@chr2:25228936:25229037:+@chr2:25230472:25230584:+.B.up_chr2:25227841:25228518:+@chr2:25228936:25229037:+@chr2:25230472:25230584:+.B…	(0,0):1130,(0,1):20,(1,0):344,(1,1):433	0:735,1:62	(0,0):1096,(0,1):39,(1,0):345,(1,1):466	0:748,1:102	chr2	+	2522784125227840	2523058425230580
ENSMUSG00000028898	Trnau1ap	chr4:131885268:131885453:-@chr4:131881861:131881960:-@chr4:131881123:131881175:-	0.42	0.31	0.56	0.66	0.5	0.8	-0.24	3.83	'chr4:131885268:131885453:-@chr4:131881861:131881960:-@chr4:131881123:131881175:-.A.dn_chr4:131885268:131885453:-@chr4:131881861:131881960:-@chr4:131881123:131881175:-.A.se_chr4:131885268:131885453:-@chr4:131881861:131881960:-@chr4:131881123:131881175:-.A.up','chr4:131885268:131885453:-@chr4:131881861:131881960:-@chr4:131881123:131881175:-.B.dn_chr4:131885268:131885453:-@chr4:131881861:131881960:…	(0,0):1704,(0,1):16,(1,0):52,(1,1):24	0:67,1:25	(0,0):1583,(0,1):7,(1,0):59,(1,1):13	0:68,1:11	chr4	-	1.31881e+17	1.31885e+17
ENSMUSG00000021809	Nudt13	chr14:21113912:21114014:+@chr14:21114310:21114488:+@chr14:21119809:21119901:+	0.39	0.22	0.6	0.77	0.51	0.98	-0.38	3.83	'chr14:21113912:21114014:+@chr14:21114310:21114488:+@chr14:21119809:21119901:+.A.up_chr14:21113912:21114014:+@chr14:21114310:21114488:+@chr14:21119809:21119901:+.A.se_chr14:21113912:21114014:+@chr14:21114310:21114488:+@chr14:21119809:21119901:+.A.dn','chr14:21113912:21114014:+@chr14:21114310:21114488:+@chr14:21119809:21119901:+.B.up_chr14:21113912:21114014:+@chr14:21114310:21114488:+@chr14:211198…	(0,0):338,(0,1):6,(1,0):29	0:29,1:6	(0,0):323,(0,1):1,(1,0):37	0:37,1:1	chr14	+	2111391221113910	2111990121119900
ENSMUSG00000036091	Hyal3	chr9:107487083:107487996:+@chr9:107488713:107488802:+@chr9:107488906:107489690:+	0.31	0.03	0.75	0.79	0.54	0.97	-0.48	3.82	'chr9:107487083:107487996:+@chr9:107488713:107488802:+@chr9:107488906:107489690:+.A.up_chr9:107487083:107487996:+@chr9:107488713:107488802:+@chr9:107488906:107489690:+.A.se_chr9:107487083:107487996:+@chr9:107488713:107488802:+@chr9:107488906:107489690:+.A.dn','chr9:107487083:107487996:+@chr9:107488713:107488802:+@chr9:107488906:107489690:+.B.up_chr9:107487083:107487996:+@chr9:107488713:107488802:…	(0,0):11,(1,1):33	0:1,1:32	(0,0):15,(1,0):8,(1,1):19	0:21,1:6	chr9	+	1.07487e+17	1.0749e+17
ENSMUSG00000069227	Gprin1	chr13:54850931:54851030:-@chr13:54843370:54843469:-@chr13:54838034:54841974:-	0.34	0.27	0.41	0.22	0.17	0.28	0.12	3.77	'chr13:54850931:54851030:-@chr13:54843370:54843469:-@chr13:54838034:54841974:-.A.dn_chr13:54850931:54851030:-@chr13:54843370:54843469:-@chr13:54838034:54841974:-.A.se_chr13:54850931:54851030:-@chr13:54843370:54843469:-@chr13:54838034:54841974:-.A.up','chr13:54850931:54851030:-@chr13:54843370:54843469:-@chr13:54838034:54841974:-.B.dn_chr13:54850931:54851030:-@chr13:54843370:54843469:-@chr13:548380…	(0,0):424,(0,1):40,(1,0):64,(1,1):4887	0:1442,1:3549	(0,0):466,(0,1):62,(1,0):47,(1,1):5099	0:1068,1:4140	chr13	-	5483803454838030	5485103054851030
ENSMUSG00000024459	H2-M5	chr17:37125880:37126149:-@chr17:37125450:37125725:-@chr17:37124600:37124875:-	0.52	0.34	0.72	0.8	0.62	0.94	-0.28	3.76	'chr17:37125880:37126149:-@chr17:37125450:37125725:-@chr17:37124600:37124875:-.A.dn_chr17:37125880:37126149:-@chr17:37125450:37125725:-@chr17:37124600:37124875:-.A.se_chr17:37125880:37126149:-@chr17:37125450:37125725:-@chr17:37124600:37124875:-.A.up','chr17:37125880:37126149:-@chr17:37125450:37125725:-@chr17:37124600:37124875:-.B.dn_chr17:37125880:37126149:-@chr17:37125450:37125725:-@chr17:371246…	(0,0):241,(0,1):1,(1,0):34,(1,1):69	0:67,1:37	(0,0):240,(0,1):1,(1,0):54,(1,1):53	0:94,1:14	chr17	-	3712460037124600	3712614937126140
NA	NA	chr1:177008320:177008409:-@chr1:177006148:177006228:-@chr1:176989207:176989925:-	0.14	0.05	0.29	0.42	0.22	0.69	-0.28	3.75	'chr1:177008320:177008409:-@chr1:177006148:177006228:-@chr1:176989207:176989925:-.A.dn_chr1:177008320:177008409:-@chr1:177006148:177006228:-@chr1:176989207:176989925:-.A.se_chr1:177008320:177008409:-@chr1:177006148:177006228:-@chr1:176989207:176989925:-.A.up','chr1:177008320:177008409:-@chr1:177006148:177006228:-@chr1:176989207:176989925:-.B.dn_chr1:177008320:177008409:-@chr1:177006148:177006228:…	(0,0):621,(0,1):7,(1,0):3,(1,1):140	0:26,1:124	(0,0):351,(0,1):2,(1,0):7,(1,1):107	0:46,1:70	chr1	-	1.76989e+17	1.77008e+17
ENSMUSG00000025871	4833439L19Rik	chr13:54666543:54666743:-@chr13:54665871:54665982:-@chr13:54663054:54663232:-	0.68	0.59	0.77	0.82	0.76	0.88	-0.14	3.75	'chr13:54666543:54666743:-@chr13:54665871:54665982:-@chr13:54663054:54663232:-.A.dn_chr13:54666543:54666743:-@chr13:54665871:54665982:-@chr13:54663054:54663232:-.A.se_chr13:54666543:54666743:-@chr13:54665871:54665982:-@chr13:54663054:54663232:-.A.up','chr13:54666543:54666743:-@chr13:54665871:54665982:-@chr13:54663054:54663232:-.B.dn_chr13:54666543:54666743:-@chr13:54665871:54665982:-@chr13:546630…	(0,0):2158,(0,1):1,(1,0):348,(1,1):548	0:692,1:205	(0,0):2264,(0,1):1,(1,0):488,(1,1):520	0:905,1:104	chr13	-	5466305454663050	5466674354666740
ENSMUSG00000026743	Mllt10	chr2:17992752:17992831:+@chr2:18004138:18004352:+@chr2:18023085:18023139:+	0.67	0.21	0.95	0.2	0.08	0.45	0.47	3.74	'chr2:17992752:17992831:+@chr2:18004138:18004352:+@chr2:18023085:18023139:+.A.up_chr2:17992752:17992831:+@chr2:18004138:18004352:+@chr2:18023085:18023139:+.A.se_chr2:17992752:17992831:+@chr2:18004138:18004352:+@chr2:18023085:18023139:+.A.dn','chr2:17992752:17992831:+@chr2:18004138:18004352:+@chr2:18023085:18023139:+.B.up_chr2:17992752:17992831:+@chr2:18004138:18004352:+@chr2:18023085:18023139:+.B…	(0,0):680,(1,0):42	00:42:00	(0,0):588,(0,1):4,(1,0):36	0:36,1:4	chr2	+	1799275217992750	1802313918023130
ENSMUSG00000019796	Lrp11	chr10:7318505:7318646:+@chr10:7322627:7322752:+@chr10:7323972:7324181:+	0.81	0.7	0.9	0.95	0.87	0.99	-0.14	3.74	'chr10:7318505:7318646:+@chr10:7322627:7322752:+@chr10:7323972:7324181:+.A.up_chr10:7318505:7318646:+@chr10:7322627:7322752:+@chr10:7323972:7324181:+.A.se_chr10:7318505:7318646:+@chr10:7322627:7322752:+@chr10:7323972:7324181:+.A.dn','chr10:7318505:7318646:+@chr10:7322627:7322752:+@chr10:7323972:7324181:+.B.up_chr10:7318505:7318646:+@chr10:7322627:7322752:+@chr10:7323972:7324181:+.B.dn'	(0,0):229,(0,1):8,(1,0):151,(1,1):54	0:194,1:19	(0,0):190,(0,1):1,(1,0):116,(1,1):36	0:150,1:3	chr10	+	73185057318505	73241817324181
ENSMUSG00000038876	Rnf146	chr10:29081770:29082248:-@chr10:29081091:29081151:-@chr10:29074098:29074253:-	0.63	0.56	0.69	0.5	0.44	0.56	0.13	3.72	'chr10:29081770:29082248:-@chr10:29081091:29081151:-@chr10:29074098:29074253:-.A.dn_chr10:29081770:29082248:-@chr10:29081091:29081151:-@chr10:29074098:29074253:-.A.se_chr10:29081770:29082248:-@chr10:29081091:29081151:-@chr10:29074098:29074253:-.A.up','chr10:29081770:29082248:-@chr10:29081091:29081151:-@chr10:29074098:29074253:-.B.dn_chr10:29081770:29082248:-@chr10:29081091:29081151:-@chr10:290740…	(0,0):871,(0,1):77,(1,0):158,(1,1):40	0:182,1:93	(0,0):959,(0,1):112,(1,0):136,(1,1):36	0:156,1:128	chr10	-	2907409829074090	2908224829082240
ENSMUSG00000030316	1500001M20Rik	chr6:114975292:114975442:-@chr6:114966101:114966246:-@chr6:114962176:114962337:-	0.85	0.8	0.9	0.74	0.67	0.8	0.11	3.7	'chr6:114975292:114975442:-@chr6:114966101:114966246:-@chr6:114962176:114962337:-.A.dn_chr6:114975292:114975442:-@chr6:114966101:114966246:-@chr6:114962176:114962337:-.A.se_chr6:114975292:114975442:-@chr6:114966101:114966246:-@chr6:114962176:114962337:-.A.up','chr6:114975292:114975442:-@chr6:114966101:114966246:-@chr6:114962176:114962337:-.B.dn_chr6:114975292:114975442:-@chr6:114966101:114966246:…	(0,0):2048,(0,1):15,(1,0):540,(1,1):141	0:660,1:36	(0,0):2030,(0,1):20,(1,0):455,(1,1):171	0:582,1:64	chr6	-	1.14962e+17	1.14975e+17
ENSMUSG00000039844	Rapgef1	chr2:29534653:29534789:+@chr2:29535257:29535370:+@chr2:29541625:29541803:+	0.43	0.39	0.47	0.35	0.32	0.39	0.08	3.68	'chr2:29534653:29534789:+@chr2:29535257:29535370:+@chr2:29541625:29541803:+.A.up_chr2:29534653:29534789:+@chr2:29535257:29535370:+@chr2:29541625:29541803:+.A.se_chr2:29534653:29534789:+@chr2:29535257:29535370:+@chr2:29541625:29541803:+.A.dn','chr2:29534653:29534789:+@chr2:29535257:29535370:+@chr2:29541625:29541803:+.B.up_chr2:29534653:29534789:+@chr2:29535257:29535370:+@chr2:29541625:29541803:+.B…	(0,0):908,(0,1):189,(1,0):394,(1,1):89	0:425,1:247	(0,0):1073,(0,1):260,(1,0):378,(1,1):76	0:402,1:312	chr2	+	2953465329534650	2954180329541800
ENSMUSG00000036972	Zic4	chr9:91266051:91266371:+@chr9:91266654:91266887:+@chr9:91267446:91267530:+	0.49	0.36	0.64	0.27	0.18	0.4	0.22	3.67	'chr9:91266051:91266371:+@chr9:91266654:91266887:+@chr9:91267446:91267530:+.A.up_chr9:91266051:91266371:+@chr9:91266654:91266887:+@chr9:91267446:91267530:+.A.se_chr9:91266051:91266371:+@chr9:91266654:91266887:+@chr9:91267446:91267530:+.A.dn','chr9:91266051:91266371:+@chr9:91266654:91266887:+@chr9:91267446:91267530:+.B.up_chr9:91266051:91266371:+@chr9:91266654:91266887:+@chr9:91267446:91267530:+.B…	(0,0):1385,(0,1):6,(1,0):58,(1,1):58	0:94,1:28	(0,0):908,(0,1):2,(1,0):35,(1,1):78	0:47,1:68	chr9	+	9126605191266050	9126753091267530
ENSMUSG00000035824	Tk2	chr8:106762644:106762733:-@chr8:106760672:106760745:-@chr8:106755060:106755148:-	0.54	0.33	0.77	0.85	0.6	0.99	-0.31	3.62	'chr8:106762644:106762733:-@chr8:106760672:106760745:-@chr8:106755060:106755148:-.A.dn_chr8:106762644:106762733:-@chr8:106760672:106760745:-@chr8:106755060:106755148:-.A.se_chr8:106762644:106762733:-@chr8:106760672:106760745:-@chr8:106755060:106755148:-.A.up','chr8:106762644:106762733:-@chr8:106760672:106760745:-@chr8:106755060:106755148:-.B.dn_chr8:106762644:106762733:-@chr8:106760672:106760745:…	(0,0):441,(0,1):5,(1,0):20	0:20,1:5	(0,0):482,(1,0):21	00:21:00	chr8	-	1.06755e+17	1.06763e+17
ENSMUSG00000042564	4933432B09Rik	chr15:79460456:79460549:-@chr15:79459187:79459260:-@chr15:79456667:79456761:-	0.32	0.11	0.57	0.06	0	0.17	0.26	3.61	'chr15:79460456:79460549:-@chr15:79459187:79459260:-@chr15:79456667:79456761:-.A.dn_chr15:79460456:79460549:-@chr15:79459187:79459260:-@chr15:79456667:79456761:-.A.se_chr15:79460456:79460549:-@chr15:79459187:79459260:-@chr15:79456667:79456761:-.A.up','chr15:79460456:79460549:-@chr15:79459187:79459260:-@chr15:79456667:79456761:-.B.dn_chr15:79460456:79460549:-@chr15:79459187:79459260:-@chr15:794566…	(0,0):742,(0,1):4,(1,0):4	0:4,1:4	(0,0):715,(0,1):7	0:0,1:7	chr15	-	7945666779456660	7946054979460540
ENSMUSG00000027333	Smox	chr2:131345831:131346004:+@chr2:131346148:131346907:+@chr2:131350479:131350919:+	0.79	0.72	0.86	0.92	0.86	0.97	-0.13	3.58	'chr2:131345831:131346004:+@chr2:131346148:131346907:+@chr2:131350479:131350919:+.A.up_chr2:131345831:131346004:+@chr2:131346148:131346907:+@chr2:131350479:131350919:+.A.se_chr2:131345831:131346004:+@chr2:131346148:131346907:+@chr2:131350479:131350919:+.A.dn','chr2:131345831:131346004:+@chr2:131346148:131346907:+@chr2:131350479:131350919:+.B.up_chr2:131345831:131346004:+@chr2:131346148:131346907:…	(0,0):1863,(0,1):6,(1,0):839,(1,1):452	0:1161,1:136	(0,0):1723,(0,1):4,(1,0):1003,(1,1):418	0:1384,1:41	chr2	+	1.31346e+17	1.31351e+17
ENSMUSG00000089756	Gm8898	chr2:175930121:175930232:-@chr2:175922121:175922247:-@chr2:175921854:175921914:-	0.24	0.02	0.97	0.63	0.17	0.96	-0.39	3.56	'chr2:175930121:175930232:-@chr2:175922121:175922247:-@chr2:175921854:175921914:-.A.dn_chr2:175930121:175930232:-@chr2:175922121:175922247:-@chr2:175921854:175921914:-.A.se_chr2:175930121:175930232:-@chr2:175922121:175922247:-@chr2:175921854:175921914:-.A.up','chr2:175930121:175930232:-@chr2:175922121:175922247:-@chr2:175921854:175921914:-.B.dn_chr2:175930121:175930232:-@chr2:175922121:175922247:…	(0,0):1484,(1,0):2,(1,1):5	0:3,1:4	(0,0):1116,(1,0):3	00:03:00	chr2	-	1.75922e+17	1.7593e+17
ENSMUSG00000051517	E130306D19Rik	chr4:43510831:43510901:-@chr4:43510454:43510582:-@chr4:43509959:43510188:-	0.67	0.54	0.81	0.88	0.76	0.96	-0.21	3.55	'chr4:43510831:43510901:-@chr4:43510454:43510582:-@chr4:43509959:43510188:-.A.dn_chr4:43510831:43510901:-@chr4:43510454:43510582:-@chr4:43509959:43510188:-.A.se_chr4:43510831:43510901:-@chr4:43510454:43510582:-@chr4:43509959:43510188:-.A.up','chr4:43510831:43510901:-@chr4:43510454:43510582:-@chr4:43509959:43510188:-.B.dn_chr4:43510831:43510901:-@chr4:43510454:43510582:-@chr4:43509959:43510188:-.B…	(0,0):1155,(0,1):1,(1,0):180,(1,1):156	0:284,1:53	(0,0):1131,(0,1):2,(1,0):222,(1,1):117	0:322,1:19	chr4	-	4350995943509950	4351090143510900
ENSMUSG00000026491	Ahctf1	chr1:181685580:181685785:-@chr1:181684622:181684755:-@chr1:181682442:181684203:-	0.04	0.03	0.05	0.07	0.05	0.08	-0.03	3.51	'chr1:181685580:181685785:-@chr1:181684622:181684755:-@chr1:181682442:181684203:-.A.dn_chr1:181685580:181685785:-@chr1:181684622:181684755:-@chr1:181682442:181684203:-.A.se_chr1:181685580:181685785:-@chr1:181684622:181684755:-@chr1:181682442:181684203:-.A.up','chr1:181685580:181685785:-@chr1:181684622:181684755:-@chr1:181682442:181684203:-.B.dn_chr1:181685580:181685785:-@chr1:181684622:181684755:…	(0,0):1317,(0,1):734,(1,0):57,(1,1):8177	0:383,1:8585	(0,0):1559,(0,1):645,(1,0):94,(1,1):8291	0:618,1:8412	chr1	-	1.81682e+17	1.81686e+17
NA	NA	chr17:11033250:11033355:+@chr17:11259995:11260158:+@chr17:11430328:11430568:+	0.72	0.33	0.99	0.21	0.02	0.71	0.51	3.5	'chr17:11033250:11033355:+@chr17:11259995:11260158:+@chr17:11430328:11430568:+.A.up_chr17:11033250:11033355:+@chr17:11259995:11260158:+@chr17:11430328:11430568:+.A.se_chr17:11033250:11033355:+@chr17:11259995:11260158:+@chr17:11430328:11430568:+.A.dn','chr17:11033250:11033355:+@chr17:11259995:11260158:+@chr17:11430328:11430568:+.B.up_chr17:11033250:11033355:+@chr17:11259995:11260158:+@chr17:114303…	(0,0):788,(1,0):2,(1,1):2	00:04:00	(0,0):789,(1,1):6	0:0,1:6	chr17	+	1103325011033250	1143056811430560
ENSMUSG00000021068	Nin	chr12:71212841:71212912:-@chr12:71212423:71212469:-@chr12:71203638:71203841:-	0.14	0.05	0.27	0.41	0.25	0.64	-0.27	3.49	'chr12:71212841:71212912:-@chr12:71212423:71212469:-@chr12:71203638:71203841:-.A.dn_chr12:71212841:71212912:-@chr12:71212423:71212469:-@chr12:71203638:71203841:-.A.se_chr12:71212841:71212912:-@chr12:71212423:71212469:-@chr12:71203638:71203841:-.A.up','chr12:71212841:71212912:-@chr12:71212423:71212469:-@chr12:71203638:71203841:-.B.dn_chr12:71212841:71212912:-@chr12:71212423:71212469:-@chr12:712036…	(0,0):93,(0,1):14,(1,0):5,(1,1):29	0:8,1:40	(0,0):90,(0,1):6,(1,0):12,(1,1):26	0:25,1:19	chr12	-	7120363871203630	7121291271212910
ENSMUSG00000035403	Crb2	chr2:37647574:37647739:+@chr2:37648143:37648262:+@chr2:37648619:37649387:+	0.06	0.04	0.08	0.12	0.09	0.16	-0.06	3.48	'chr2:37647574:37647739:+@chr2:37648143:37648262:+@chr2:37648619:37649387:+.A.up_chr2:37647574:37647739:+@chr2:37648143:37648262:+@chr2:37648619:37649387:+.A.se_chr2:37647574:37647739:+@chr2:37648143:37648262:+@chr2:37648619:37649387:+.A.dn','chr2:37647574:37647739:+@chr2:37648143:37648262:+@chr2:37648619:37649387:+.B.up_chr2:37647574:37647739:+@chr2:37648143:37648262:+@chr2:37648619:37649387:+.B…	(0,0):549,(0,1):201,(1,0):19,(1,1):360	0:44,1:536	(0,0):576,(0,1):179,(1,0):38,(1,1):292	0:71,1:438	chr2	+	3764757437647570	3764938737649380
ENSMUSG00000017421	Zfp207	chr11:80208892:80209075:+@chr11:80209294:80209377:+@chr11:80211918:80211972:+	0.12	0.1	0.15	0.07	0.05	0.09	0.05	3.43	'chr11:80208892:80209075:+@chr11:80209294:80209377:+@chr11:80211918:80211972:+.A.up_chr11:80208892:80209075:+@chr11:80209294:80209377:+@chr11:80211918:80211972:+.A.se_chr11:80208892:80209075:+@chr11:80209294:80209377:+@chr11:80211918:80211972:+.A.dn','chr11:80208892:80209075:+@chr11:80209294:80209377:+@chr11:80211918:80211972:+.B.up_chr11:80208892:80209075:+@chr11:80209294:80209377:+@chr11:802119…	(0,0):18086,(0,1):2,(1,0):89,(1,1):479	0:144,1:426	(0,0):17047,(1,0):67,(1,1):630	0:112,1:585	chr11	+	8020889280208890	8021197280211970
ENSMUSG00000068323	Slc4a5	chr6:83229958:83230158:+@chr6:83235817:83235930:+@chr6:83238284:83238445:+	0.35	0.05	0.81	0.84	0.49	0.99	-0.49	3.42	'chr6:83229958:83230158:+@chr6:83235817:83235930:+@chr6:83238284:83238445:+.A.up_chr6:83229958:83230158:+@chr6:83235817:83235930:+@chr6:83238284:83238445:+.A.se_chr6:83229958:83230158:+@chr6:83235817:83235930:+@chr6:83238284:83238445:+.A.dn','chr6:83229958:83230158:+@chr6:83235817:83235930:+@chr6:83238284:83238445:+.B.up_chr6:83229958:83230158:+@chr6:83235817:83235930:+@chr6:83238284:83238445:+.B…	(0,0):18,(1,0):1,(1,1):1	0:1,1:1	(0,0):63,(1,0):11,(1,1):1	00:12:00	chr6	+	8322995883229950	8323844583238440
ENSMUSG00000031860	Pbx4	chr8:72382979:72383052:+@chr8:72390367:72390502:+@chr8:72394477:72394583:+	0.26	0.11	0.48	0.63	0.34	0.87	-0.37	3.41	'chr8:72382979:72383052:+@chr8:72390367:72390502:+@chr8:72394477:72394583:+.A.up_chr8:72382979:72383052:+@chr8:72390367:72390502:+@chr8:72394477:72394583:+.A.se_chr8:72382979:72383052:+@chr8:72390367:72390502:+@chr8:72394477:72394583:+.A.dn','chr8:72382979:72383052:+@chr8:72390367:72390502:+@chr8:72394477:72394583:+.B.up_chr8:72382979:72383052:+@chr8:72390367:72390502:+@chr8:72394477:72394583:+.B…	(0,0):3421,(0,1):7,(1,0):15	0:15,1:7	(0,0):3087,(0,1):2,(1,0):28,(1,1):1	0:29,1:2	chr8	+	7238297972382970	7239458372394580
ENSMUSG00000026150	Mff	chr1:82731994:82732082:+@chr1:82743658:82743717:+@chr1:82747095:82747179:+	0.36	0.3	0.43	0.24	0.19	0.3	0.12	3.41	'chr1:82731994:82732082:+@chr1:82743658:82743717:+@chr1:82747095:82747179:+.A.up_chr1:82731994:82732082:+@chr1:82743658:82743717:+@chr1:82747095:82747179:+.A.se_chr1:82731994:82732082:+@chr1:82743658:82743717:+@chr1:82747095:82747179:+.A.dn','chr1:82731994:82732082:+@chr1:82743658:82743717:+@chr1:82747095:82747179:+.B.up_chr1:82731994:82732082:+@chr1:82743658:82743717:+@chr1:82747095:82747179:+.B…	(0,0):5573,(0,1):69,(1,0):125	0:125,1:69	(0,0):5419,(0,1):91,(1,0):91	0:91,1:91	chr1	+	8273199482731990	8274717982747170
ENSMUSG00000035439	Haus8	chr8:73796183:73796489:-@chr8:73793125:73793183:-@chr8:73786951:73787003:-	0.47	0.38	0.56	0.64	0.55	0.73	-0.17	3.36	'chr8:73796183:73796489:-@chr8:73793125:73793183:-@chr8:73786951:73787003:-.A.dn_chr8:73796183:73796489:-@chr8:73793125:73793183:-@chr8:73786951:73787003:-.A.se_chr8:73796183:73796489:-@chr8:73793125:73793183:-@chr8:73786951:73787003:-.A.up','chr8:73796183:73796489:-@chr8:73793125:73793183:-@chr8:73786951:73787003:-.B.dn_chr8:73796183:73796489:-@chr8:73793125:73793183:-@chr8:73786951:73787003:-.B…	(0,0):1323,(0,1):25,(1,0):88,(1,1):234	0:200,1:147	(0,0):1212,(0,1):22,(1,0):137,(1,1):236	0:295,1:100	chr8	-	7378695173786950	7379648973796480
NA	NA	chr11:85166666:85166735:+@chr11:85168096:85168163:+@chr11:85168390:85168477:+	0.65	0.12	1	0.12	0	0.46	0.53	3.35	'chr11:85166666:85166735:+@chr11:85168096:85168163:+@chr11:85168390:85168477:+.A.up_chr11:85166666:85166735:+@chr11:85168096:85168163:+@chr11:85168390:85168477:+.A.se_chr11:85166666:85166735:+@chr11:85168096:85168163:+@chr11:85168390:85168477:+.A.dn','chr11:85166666:85166735:+@chr11:85168096:85168163:+@chr11:85168390:85168477:+.B.up_chr11:85166666:85166735:+@chr11:85168096:85168163:+@chr11:851683…	(0,0):36,(1,0):1	00:01:00	(0,0):57,(0,1):3	0:0,1:3	chr11	+	8516666685166660	8516847785168470
ENSMUSG00000029173	Sepsecs	chr5:53055407:53055560:-@chr5:53051869:53051971:-@chr5:53047465:53047594:-	0.91	0.82	0.98	0.71	0.57	0.85	0.2	3.34	'chr5:53055407:53055560:-@chr5:53051869:53051971:-@chr5:53047465:53047594:-.A.dn_chr5:53055407:53055560:-@chr5:53051869:53051971:-@chr5:53047465:53047594:-.A.se_chr5:53055407:53055560:-@chr5:53051869:53051971:-@chr5:53047465:53047594:-.A.up','chr5:53055407:53055560:-@chr5:53051869:53051971:-@chr5:53047465:53047594:-.B.dn_chr5:53055407:53055560:-@chr5:53051869:53051971:-@chr5:53047465:53047594:-.B…	(0,0):865,(0,1):2,(1,0):74,(1,1):1	0:75,1:2	(0,0):1027,(0,1):8,(1,0):55,(1,1):4	0:59,1:8	chr5	-	5304746553047460	5305556053055560
ENSMUSG00000041997	Tlk1	chr2:70608061:70608132:-@chr2:70606919:70606987:-@chr2:70595531:70595606:-	0.23	0.14	0.37	0.51	0.29	0.71	-0.28	3.34	'chr2:70608061:70608132:-@chr2:70606919:70606987:-@chr2:70595531:70595606:-.A.dn_chr2:70608061:70608132:-@chr2:70606919:70606987:-@chr2:70595531:70595606:-.A.se_chr2:70608061:70608132:-@chr2:70606919:70606987:-@chr2:70595531:70595606:-.A.up','chr2:70608061:70608132:-@chr2:70606919:70606987:-@chr2:70595531:70595606:-.B.dn_chr2:70608061:70608132:-@chr2:70606919:70606987:-@chr2:70595531:70595606:-.B…	(0,0):1148,(0,1):16,(1,0):25	0:25,1:16	(0,0):866,(0,1):5,(1,0):28	0:28,1:5	chr2	-	7059553170595530	7060813270608130
ENSMUSG00000031860	Pbx4	chr8:72382979:72383052:+@chr8:72388723:72388913:+@chr8:72390367:72390502:+	0.4	0.22	0.61	0.17	0.1	0.26	0.23	3.32	'chr8:72382979:72383052:+@chr8:72388723:72388913:+@chr8:72390367:72390502:+.A.up_chr8:72382979:72383052:+@chr8:72388723:72388913:+@chr8:72390367:72390502:+.A.se_chr8:72382979:72383052:+@chr8:72388723:72388913:+@chr8:72390367:72390502:+.A.dn','chr8:72382979:72383052:+@chr8:72388723:72388913:+@chr8:72390367:72390502:+.B.up_chr8:72382979:72383052:+@chr8:72388723:72388913:+@chr8:72390367:72390502:+.B…	(0,0):2236,(0,1):6,(1,0):33,(1,1):3	0:34,1:8	(0,0):1923,(0,1):17,(1,0):28,(1,1):4	0:28,1:21	chr8	+	7238297972382970	7239050272390500
ENSMUSG00000072591	5930412G12Rik	chr5:129091147:129091281:-@chr5:129090039:129090171:-@chr5:129085005:129085160:-	0.39	0.27	0.52	0.64	0.45	0.8	-0.25	3.32	'chr5:129091147:129091281:-@chr5:129090039:129090171:-@chr5:129085005:129085160:-.A.dn_chr5:129091147:129091281:-@chr5:129090039:129090171:-@chr5:129085005:129085160:-.A.se_chr5:129091147:129091281:-@chr5:129090039:129090171:-@chr5:129085005:129085160:-.A.up','chr5:129091147:129091281:-@chr5:129090039:129090171:-@chr5:129085005:129085160:-.B.dn_chr5:129091147:129091281:-@chr5:129090039:129090171:…	(0,0):388,(0,1):16,(1,0):35,(1,1):9	0:36,1:24	(0,0):315,(0,1):8,(1,0):54,(1,1):8	0:58,1:12	chr5	-	1.29085e+17	1.29091e+17
ENSMUSG00000015222	Mtap2	chr1:66471771:66472102:+@chr1:66478101:66478193:+@chr1:66480088:66480169:+	0.05	0.04	0.06	0.09	0.07	0.11	-0.04	3.3	'chr1:66471771:66472102:+@chr1:66478101:66478193:+@chr1:66480088:66480169:+.A.up_chr1:66471771:66472102:+@chr1:66478101:66478193:+@chr1:66480088:66480169:+.A.se_chr1:66471771:66472102:+@chr1:66478101:66478193:+@chr1:66480088:66480169:+.A.dn','chr1:66471771:66472102:+@chr1:66478101:66478193:+@chr1:66480088:66480169:+.B.up_chr1:66471771:66472102:+@chr1:66478101:66478193:+@chr1:66480088:66480169:+.B…	(0,0):5054,(0,1):350,(1,0):81,(1,1):1686	0:167,1:1950	(0,0):3498,(0,1):282,(1,0):87,(1,1):830	0:159,1:1040	chr1	+	6647177166471770	6648016966480160
NA	NA	chr9:50703449:50704066:-@chr9:50702063:50702186:-@chr9:50700906:50701494:-	0.42	0.33	0.49	0.58	0.49	0.66	-0.16	3.3	'chr9:50703449:50704066:-@chr9:50702063:50702186:-@chr9:50700906:50701494:-.A.dn_chr9:50703449:50704066:-@chr9:50702063:50702186:-@chr9:50700906:50701494:-.A.se_chr9:50703449:50704066:-@chr9:50702063:50702186:-@chr9:50700906:50701494:-.A.up','chr9:50703449:50704066:-@chr9:50702063:50702186:-@chr9:50700906:50701494:-.B.dn_chr9:50703449:50704066:-@chr9:50702063:50702186:-@chr9:50700906:50701494:-.B…	(0,0):1529,(0,1):21,(1,0):77,(1,1):1048	0:520,1:626	(0,0):1342,(0,1):26,(1,0):104,(1,1):799	0:547,1:382	chr9	-	5070090650700900	5070406650704060
ENSMUSG00000072966	Gprasp2	chrX:132373573:132373801:+@chrX:132374322:132374411:+@chrX:132374932:132375008:+	0.39	0.3	0.49	0.61	0.46	0.8	-0.22	3.27	'chrX:132373573:132373801:+@chrX:132374322:132374411:+@chrX:132374932:132375008:+.A.up_chrX:132373573:132373801:+@chrX:132374322:132374411:+@chrX:132374932:132375008:+.A.se_chrX:132373573:132373801:+@chrX:132374322:132374411:+@chrX:132374932:132375008:+.A.dn','chrX:132373573:132373801:+@chrX:132374322:132374411:+@chrX:132374932:132375008:+.B.up_chrX:132373573:132373801:+@chrX:132374322:132374411:…	(0,0):787,(0,1):2,(1,0):80,(1,1):193	0:160,1:115	(0,0):700,(1,0):76,(1,1):122	0:144,1:54	chrX	+	1.32374e+17	1.32375e+17
ENSMUSG00000090386	2810055G20Rik	chr16:77360908:77360963:+@chr16:77459619:77459747:+@chr16:77501748:77501855:+	0.18	0.02	0.77	0.63	0.26	0.97	-0.45	3.24	'chr16:77360908:77360963:+@chr16:77459619:77459747:+@chr16:77501748:77501855:+.A.up_chr16:77360908:77360963:+@chr16:77459619:77459747:+@chr16:77501748:77501855:+.A.se_chr16:77360908:77360963:+@chr16:77459619:77459747:+@chr16:77501748:77501855:+.A.dn','chr16:77360908:77360963:+@chr16:77459619:77459747:+@chr16:77501748:77501855:+.B.up_chr16:77360908:77360963:+@chr16:77459619:77459747:+@chr16:775017…	(0,0):1385,(0,1):2,(1,0):1,(1,1):2	0:1,1:4	(0,0):1240,(1,0):3	00:03:00	chr16	+	7736090877360900	7750185577501850
ENSMUSG00000039108	Lsm14b	chr2:179762605:179762740:+@chr2:179763663:179763779:+@chr2:179766066:179766233:+	0.62	0.59	0.66	0.54	0.51	0.58	0.08	3.23	'chr2:179762605:179762740:+@chr2:179763663:179763779:+@chr2:179766066:179766233:+.A.up_chr2:179762605:179762740:+@chr2:179763663:179763779:+@chr2:179766066:179766233:+.A.se_chr2:179762605:179762740:+@chr2:179763663:179763779:+@chr2:179766066:179766233:+.A.dn','chr2:179762605:179762740:+@chr2:179763663:179763779:+@chr2:179766066:179766233:+.B.up_chr2:179762605:179762740:+@chr2:179763663:179763779:…	(0,0):6983,(0,1):161,(1,0):831,(1,1):116	0:894,1:214	(0,0):7550,(0,1):201,(1,0):728,(1,1):104	0:769,1:264	chr2	+	1.79763e+17	1.79766e+17
ENSMUSG00000037940	Inpp4b	chr8:84239100:84239163:+@chr8:84260745:84260816:+@chr8:84265197:84265399:+	0.11	0.01	0.44	0.56	0.15	0.92	-0.45	3.21	'chr8:84239100:84239163:+@chr8:84260745:84260816:+@chr8:84265197:84265399:+.A.up_chr8:84239100:84239163:+@chr8:84260745:84260816:+@chr8:84265197:84265399:+.A.se_chr8:84239100:84239163:+@chr8:84260745:84260816:+@chr8:84265197:84265399:+.A.dn','chr8:84239100:84239163:+@chr8:84260745:84260816:+@chr8:84265197:84265399:+.B.up_chr8:84239100:84239163:+@chr8:84260745:84260816:+@chr8:84265197:84265399:+.B…	(0,0):77,(0,1):3,(1,1):2	0:0,1:5	(0,0):76,(1,0):1,(1,1):1	00:02:00	chr8	+	8423910084239100	8426539984265390
ENSMUSG00000036817	Sun1	chr5:139702660:139702839:+@chr5:139709425:139709523:+@chr5:139709855:139709948:+	0.72	0.59	0.85	0.5	0.36	0.65	0.22	3.21	'chr5:139702660:139702839:+@chr5:139709425:139709523:+@chr5:139709855:139709948:+.A.up_chr5:139702660:139702839:+@chr5:139709425:139709523:+@chr5:139709855:139709948:+.A.se_chr5:139702660:139702839:+@chr5:139709425:139709523:+@chr5:139709855:139709948:+.A.dn','chr5:139702660:139702839:+@chr5:139709425:139709523:+@chr5:139709855:139709948:+.B.up_chr5:139702660:139702839:+@chr5:139709425:139709523:…	(0,0):4344,(0,1):6,(1,0):105,(1,1):63	0:152,1:22	(0,0):4216,(0,1):6,(1,0):59,(1,1):63	0:95,1:33	chr5	+	1.39703e+17	1.3971e+17
ENSMUSG00000009079	Ewsr1	chr11:4982256:4982436:-@chr11:4979488:4979525:-@chr11:4978923:4978955:-	0.18	0.14	0.24	0.3	0.23	0.38	-0.12	3.2	'chr11:4982256:4982436:-@chr11:4979488:4979525:-@chr11:4978923:4978955:-.A.dn_chr11:4982256:4982436:-@chr11:4979488:4979525:-@chr11:4978923:4978955:-.A.se_chr11:4982256:4982436:-@chr11:4979488:4979525:-@chr11:4978923:4978955:-.A.up','chr11:4982256:4982436:-@chr11:4979488:4979525:-@chr11:4978923:4978955:-.B.dn_chr11:4982256:4982436:-@chr11:4979488:4979525:-@chr11:4978923:4978955:-.B.up'	(0,0):28109,(1,0):59,(1,1):425	0:120,1:364	(0,0):30675,(0,1):1,(1,0):90,(1,1):392	0:210,1:273	chr11	-	49789234978923	49824364982436
ENSMUSG00000021809	Nudt13	chr14:21113912:21114014:+@chr14:21114293:21114488:+@chr14:21119809:21119901:+	0.12	0.02	0.33	0.58	0.19	0.91	-0.46	3.2	'chr14:21113912:21114014:+@chr14:21114293:21114488:+@chr14:21119809:21119901:+.A.up_chr14:21113912:21114014:+@chr14:21114293:21114488:+@chr14:21119809:21119901:+.A.se_chr14:21113912:21114014:+@chr14:21114293:21114488:+@chr14:21119809:21119901:+.A.dn','chr14:21113912:21114014:+@chr14:21114293:21114488:+@chr14:21119809:21119901:+.B.up_chr14:21113912:21114014:+@chr14:21114293:21114488:+@chr14:211198…	(0,0):362,(0,1):6,(1,0):5	0:5,1:6	(0,0):348,(0,1):1,(1,0):12	0:12,1:1	chr14	+	2111391221113910	2111990121119900
ENSMUSG00000020868	Xylt2	chr11:94528898:94529160:-@chr11:94528413:94528608:-@chr11:94527512:94527845:-	0.97	0.95	0.99	0.9	0.84	0.95	0.07	3.15	'chr11:94528898:94529160:-@chr11:94528413:94528608:-@chr11:94527512:94527845:-.A.dn_chr11:94528898:94529160:-@chr11:94528413:94528608:-@chr11:94527512:94527845:-.A.se_chr11:94528898:94529160:-@chr11:94528413:94528608:-@chr11:94527512:94527845:-.A.up','chr11:94528898:94529160:-@chr11:94528413:94528608:-@chr11:94527512:94527845:-.B.dn_chr11:94528898:94529160:-@chr11:94528413:94528608:-@chr11:945275…	(0,0):851,(0,1):3,(1,0):409,(1,1):295	0:699,1:8	(0,0):849,(0,1):9,(1,0):315,(1,1):327	0:615,1:36	chr11	-	9452751294527510	9452916094529160
ENSMUSG00000040594	Ranbp17	chr11:33341803:33341938:-@chr11:33304038:33304199:-@chr11:33229471:33229544:-	0.57	0.3	0.93	0.22	0.13	0.35	0.35	3.15	'chr11:33341803:33341938:-@chr11:33304038:33304199:-@chr11:33229471:33229544:-.A.dn_chr11:33341803:33341938:-@chr11:33304038:33304199:-@chr11:33229471:33229544:-.A.se_chr11:33341803:33341938:-@chr11:33304038:33304199:-@chr11:33229471:33229544:-.A.up','chr11:33341803:33341938:-@chr11:33304038:33304199:-@chr11:33229471:33229544:-.B.dn_chr11:33341803:33341938:-@chr11:33304038:33304199:-@chr11:332294…	(0,0):9499,(0,1):2,(1,0):27,(1,1):5	0:31,1:3	(0,0):7879,(0,1):14,(1,0):23,(1,1):1	0:23,1:15	chr11	-	3322947133229470	3334193833341930
ENSMUSG00000021111	Papola	chr12:107067267:107067487:+@chr12:107071310:107071372:+@chr12:107072920:107072994:+	0.55	0.52	0.58	0.62	0.59	0.65	-0.07	3.15	'chr12:107067267:107067487:+@chr12:107071310:107071372:+@chr12:107072920:107072994:+.A.up_chr12:107067267:107067487:+@chr12:107071310:107071372:+@chr12:107072920:107072994:+.A.se_chr12:107067267:107067487:+@chr12:107071310:107071372:+@chr12:107072920:107072994:+.A.dn','chr12:107067267:107067487:+@chr12:107071310:107071372:+@chr12:107072920:107072994:+.B.up_chr12:107067267:107067487:+@chr12:107071…	(0,0):6884,(0,1):210,(1,0):947,(1,1):1230	0:1593,1:794	(0,0):5844,(0,1):216,(1,0):1013,(1,1):863	0:1507,1:585	chr12	+	1.07067e+17	1.07073e+17
ENSMUSG00000042298	Ttc19	chr11:62126518:62126680:+@chr11:62129379:62129470:+@chr11:62141400:62141953:+	0.08	0.01	0.24	0.31	0.14	0.54	-0.23	3.11	'chr11:62126518:62126680:+@chr11:62129379:62129470:+@chr11:62141400:62141953:+.A.up_chr11:62126518:62126680:+@chr11:62129379:62129470:+@chr11:62141400:62141953:+.A.se_chr11:62126518:62126680:+@chr11:62129379:62129470:+@chr11:62141400:62141953:+.A.dn','chr11:62126518:62126680:+@chr11:62129379:62129470:+@chr11:62141400:62141953:+.B.up_chr11:62126518:62126680:+@chr11:62129379:62129470:+@chr11:621414…	(0,0):20178,(1,0):1,(1,1):161	0:2,1:160	(0,0):17171,(0,1):1,(1,0):9,(1,1):136	0:38,1:108	chr11	+	6212651862126510	6214195362141950
ENSMUSG00000034327	Kctd9	chr14:68351404:68351499:+@chr14:68352198:68352347:+@chr14:68355663:68355768:+	0.89	0.74	0.97	0.67	0.54	0.8	0.22	3.1	'chr14:68351404:68351499:+@chr14:68352198:68352347:+@chr14:68355663:68355768:+.A.up_chr14:68351404:68351499:+@chr14:68352198:68352347:+@chr14:68355663:68355768:+.A.se_chr14:68351404:68351499:+@chr14:68352198:68352347:+@chr14:68355663:68355768:+.A.dn','chr14:68351404:68351499:+@chr14:68352198:68352347:+@chr14:68355663:68355768:+.B.up_chr14:68351404:68351499:+@chr14:68352198:68352347:+@chr14:683556…	(0,0):2257,(0,1):1,(1,0):119	0:119,1:1	(0,0):2129,(0,1):10,(1,0):121,(1,1):1	0:122,1:10	chr14	+	6835140468351400	6835576868355760
ENSMUSG00000026159	Agfg1	chr1:82882686:82882762:+@chr1:82882950:82883042:+@chr1:82889999:82890157:+	0.73	0.68	0.78	0.83	0.78	0.88	-0.1	3.07	'chr1:82882686:82882762:+@chr1:82882950:82883042:+@chr1:82889999:82890157:+.A.up_chr1:82882686:82882762:+@chr1:82882950:82883042:+@chr1:82889999:82890157:+.A.se_chr1:82882686:82882762:+@chr1:82882950:82883042:+@chr1:82889999:82890157:+.A.dn','chr1:82882686:82882762:+@chr1:82882950:82883042:+@chr1:82889999:82890157:+.B.up_chr1:82882686:82882762:+@chr1:82882950:82883042:+@chr1:82889999:82890157:+.B…	(0,0):2188,(0,1):55,(1,0):643,(1,1):162	0:760,1:100	(0,0):2037,(0,1):26,(1,0):515,(1,1):95	0:597,1:39	chr1	+	8288268682882680	8289015782890150
ENSMUSG00000073406	H2-Bl	chr17:36220641:36220910:-@chr17:36220178:36220379:-@chr17:36218187:36218462:-	0.28	0.09	0.52	0.69	0.38	0.94	-0.41	3.07	'chr17:36220641:36220910:-@chr17:36220178:36220379:-@chr17:36218187:36218462:-.A.dn_chr17:36220641:36220910:-@chr17:36220178:36220379:-@chr17:36218187:36218462:-.A.se_chr17:36220641:36220910:-@chr17:36220178:36220379:-@chr17:36218187:36218462:-.A.up','chr17:36220641:36220910:-@chr17:36220178:36220379:-@chr17:36218187:36218462:-.B.dn_chr17:36220641:36220910:-@chr17:36220178:36220379:-@chr17:362181…	(0,0):74,(0,1):2,(1,0):4,(1,1):17	0:10,1:13	(0,0):100,(0,1):1,(1,0):10,(1,1):8	0:16,1:3	chr17	-	3621818736218180	3622091036220910
ENSMUSG00000032301	Psma4	chr9:54799889:54799915:+@chr9:54800148:54800190:+@chr9:54800486:54800648:+	0.65	0.55	0.76	0.85	0.73	0.96	-0.2	3.06	'chr9:54799889:54799915:+@chr9:54800148:54800190:+@chr9:54800486:54800648:+.A.up_chr9:54799889:54799915:+@chr9:54800148:54800190:+@chr9:54800486:54800648:+.A.se_chr9:54799889:54799915:+@chr9:54800148:54800190:+@chr9:54800486:54800648:+.A.dn','chr9:54799889:54799915:+@chr9:54800148:54800190:+@chr9:54800486:54800648:+.B.up_chr9:54799889:54799915:+@chr9:54800148:54800190:+@chr9:54800486:54800648:+.B…	(0,0):761,(1,0):283,(1,1):372	0:509,1:146	(0,0):939,(1,0):285,(1,1):281	0:534,1:32	chr9	+	5479988954799880	5480064854800640
ENSMUSG00000072501	Phf20l1	chr15:66428921:66429009:+@chr15:66429239:66429316:+@chr15:66435589:66435802:+	0.6	0.52	0.67	0.45	0.36	0.53	0.15	3.05	'chr15:66428921:66429009:+@chr15:66429239:66429316:+@chr15:66435589:66435802:+.A.up_chr15:66428921:66429009:+@chr15:66429239:66429316:+@chr15:66435589:66435802:+.A.se_chr15:66428921:66429009:+@chr15:66429239:66429316:+@chr15:66435589:66435802:+.A.dn','chr15:66428921:66429009:+@chr15:66429239:66429316:+@chr15:66435589:66435802:+.B.up_chr15:66428921:66429009:+@chr15:66429239:66429316:+@chr15:664355…	(0,0):715,(0,1):45,(1,0):183,(1,1):104	0:250,1:82	(0,0):613,(0,1):49,(1,0):99,(1,1):60	0:132,1:76	chr15	+	6642892166428920	6643580266435800
ENSMUSG00000013973	Dedd	chr1:173259276:173259657:+@chr1:173261384:173261416:+@chr1:173268383:173268771:+	0.61	0.53	0.7	0.77	0.68	0.84	-0.16	3.03	'chr1:173259276:173259657:+@chr1:173261384:173261416:+@chr1:173268383:173268771:+.A.up_chr1:173259276:173259657:+@chr1:173261384:173261416:+@chr1:173268383:173268771:+.A.se_chr1:173259276:173259657:+@chr1:173261384:173261416:+@chr1:173268383:173268771:+.A.dn','chr1:173259276:173259657:+@chr1:173261384:173261416:+@chr1:173268383:173268771:+.B.up_chr1:173259276:173259657:+@chr1:173261384:173261416:…	(0,0):2296,(0,1):38,(1,0):90,(1,1):593	0:489,1:232	(0,0):2062,(0,1):20,(1,0):97,(1,1):494	0:471,1:140	chr1	+	1.73259e+17	1.73269e+17
ENSMUSG00000026566	Mpzl1	chr1:167534741:167534873:-@chr1:167531881:167531986:-@chr1:167522312:167523808:-	0.39	0.36	0.41	0.33	0.3	0.36	0.06	3.03	'chr1:167534741:167534873:-@chr1:167531881:167531986:-@chr1:167522312:167523808:-.A.dn_chr1:167534741:167534873:-@chr1:167531881:167531986:-@chr1:167522312:167523808:-.A.se_chr1:167534741:167534873:-@chr1:167531881:167531986:-@chr1:167522312:167523808:-.A.up','chr1:167534741:167534873:-@chr1:167531881:167531986:-@chr1:167522312:167523808:-.B.dn_chr1:167534741:167534873:-@chr1:167531881:167531986:…	(0,0):5701,(0,1):519,(1,0):633,(1,1):8397	0:3839,1:5710	(0,0):5161,(0,1):434,(1,0):466,(1,1):8518	0:3073,1:6345	chr1	-	1.67522e+17	1.67535e+17
ENSMUSG00000078681	Tm2d3	chr7:72838303:72838455:+@chr7:72838737:72838829:+@chr7:72840029:72840213:+	0.06	0.04	0.08	0.11	0.09	0.13	-0.05	3.03	'chr7:72838303:72838455:+@chr7:72838737:72838829:+@chr7:72840029:72840213:+.A.up_chr7:72838303:72838455:+@chr7:72838737:72838829:+@chr7:72840029:72840213:+.A.se_chr7:72838303:72838455:+@chr7:72838737:72838829:+@chr7:72840029:72840213:+.A.dn','chr7:72838303:72838455:+@chr7:72838737:72838829:+@chr7:72840029:72840213:+.B.up_chr7:72838303:72838455:+@chr7:72838737:72838829:+@chr7:72840029:72840213:+.B…	(0,0):708,(0,1):291,(1,0):40,(1,1):61	0:40,1:352	(0,0):698,(0,1):262,(1,0):72,(1,1):96	0:79,1:351	chr7	+	7283830372838300	7284021372840210
ENSMUSG00000034786	Gpsm3	chr17:34726751:34727205:+@chr17:34727406:34727508:+@chr17:34727725:34727886:+	0.84	0.61	0.99	0.51	0.3	0.72	0.33	3.02	'chr17:34726751:34727205:+@chr17:34727406:34727508:+@chr17:34727725:34727886:+.A.up_chr17:34726751:34727205:+@chr17:34727406:34727508:+@chr17:34727725:34727886:+.A.se_chr17:34726751:34727205:+@chr17:34727406:34727508:+@chr17:34727725:34727886:+.A.dn','chr17:34726751:34727205:+@chr17:34727406:34727508:+@chr17:34727725:34727886:+.B.up_chr17:34726751:34727205:+@chr17:34727406:34727508:+@chr17:347277…	(0,0):176,(1,0):26,(1,1):85	0:105,1:6	(0,0):137,(0,1):2,(1,0):15,(1,1):76	0:66,1:27	chr17	+	3472675134726750	3472788634727880
ENSMUSG00000021669	Col4a3bp	chr13:97386412:97386504:+@chr13:97386949:97387026:+@chr13:97394650:97394745:+	0.21	0.15	0.29	0.39	0.27	0.51	-0.18	3.01	'chr13:97386412:97386504:+@chr13:97386949:97387026:+@chr13:97394650:97394745:+.A.up_chr13:97386412:97386504:+@chr13:97386949:97387026:+@chr13:97394650:97394745:+.A.se_chr13:97386412:97386504:+@chr13:97386949:97387026:+@chr13:97394650:97394745:+.A.dn','chr13:97386412:97386504:+@chr13:97386949:97387026:+@chr13:97394650:97394745:+.B.up_chr13:97386412:97386504:+@chr13:97386949:97387026:+@chr13:973946…	(0,0):463,(0,1):42,(1,0):38	0:38,1:42	(0,0):393,(0,1):18,(1,0):39	0:39,1:18	chr13	+	9738641297386410	9739474597394740
ENSMUSG00000017670	Elmo2	chr2:165130400:165130478:-@chr2:165129166:165129201:-@chr2:165127441:165127491:-	0.72	0.2	0.99	0.22	0.05	0.54	0.5	2.97	'chr2:165130400:165130478:-@chr2:165129166:165129201:-@chr2:165127441:165127491:-.A.dn_chr2:165130400:165130478:-@chr2:165129166:165129201:-@chr2:165127441:165127491:-.A.se_chr2:165130400:165130478:-@chr2:165129166:165129201:-@chr2:165127441:165127491:-.A.up','chr2:165130400:165130478:-@chr2:165129166:165129201:-@chr2:165127441:165127491:-.B.dn_chr2:165130400:165130478:-@chr2:165129166:165129201:…	(0,0):2461,(1,0):5	00:05:00	(0,0):2205,(0,1):3,(1,0):2	0:2,1:3	chr2	-	1.65127e+17	1.6513e+17
ENSMUSG00000029403,ENSMUSG00000084111	Cdkl2,Gm15710	chr5:92446148:92446254:-@chr5:92437991:92438079:-@chr5:92435101:92437160:-	0.29	0.04	0.63	0.73	0.36	0.96	-0.44	2.96	'chr5:92446148:92446254:-@chr5:92437991:92438079:-@chr5:92435101:92437160:-.A.dn_chr5:92446148:92446254:-@chr5:92437991:92438079:-@chr5:92435101:92437160:-.A.se_chr5:92446148:92446254:-@chr5:92437991:92438079:-@chr5:92435101:92437160:-.A.up','chr5:92446148:92446254:-@chr5:92437991:92438079:-@chr5:92435101:92437160:-.B.dn_chr5:92446148:92446254:-@chr5:92437991:92438079:-@chr5:92435101:92437160:-.B…	(0,0):11,(0,1):2,(1,1):33	0:12,1:23	(0,0):12,(1,0):2,(1,1):31	0:28,1:5	chr5	-	9243510192435100	9244625492446250
ENSMUSG00000079709	9030025P20Rik	chr17:15122738:15122874:+@chr17:15123409:15123531:+@chr17:15123682:15123796:+	0.46	0.18	0.87	0.12	0.03	0.27	0.34	2.94	'chr17:15122738:15122874:+@chr17:15123409:15123531:+@chr17:15123682:15123796:+.A.up_chr17:15122738:15122874:+@chr17:15123409:15123531:+@chr17:15123682:15123796:+.A.se_chr17:15122738:15122874:+@chr17:15123409:15123531:+@chr17:15123682:15123796:+.A.dn','chr17:15122738:15122874:+@chr17:15123409:15123531:+@chr17:15123682:15123796:+.B.up_chr17:15122738:15122874:+@chr17:15123409:15123531:+@chr17:151236…	(0,0):927,(1,0):10,(1,1):11	0:13,1:8	(0,0):850,(1,0):3,(1,1):14	0:5,1:12	chr17	+	1512273815122730	1512379615123790
ENSMUSG00000063229	Ldha	chr7:54106255:54106428:+@chr7:54107247:54107364:+@chr7:54109353:54109476:+	0.97	0.97	0.98	0.98	0.98	0.99	-0.01	2.93	'chr7:54106255:54106428:+@chr7:54107247:54107364:+@chr7:54109353:54109476:+.A.up_chr7:54106255:54106428:+@chr7:54107247:54107364:+@chr7:54109353:54109476:+.A.se_chr7:54106255:54106428:+@chr7:54107247:54107364:+@chr7:54109353:54109476:+.A.dn','chr7:54106255:54106428:+@chr7:54107247:54107364:+@chr7:54109353:54109476:+.B.up_chr7:54106255:54106428:+@chr7:54107247:54107364:+@chr7:54109353:54109476:+.B…	(0,0):22751,(1,0):13658,(1,1):3359	0:16837,1:180	(0,0):18808,(1,0):15063,(1,1):2534	0:17480,1:117	chr7	+	5410625554106250	5410947654109470
ENSMUSG00000002546	Golga2	chr2:32147613:32147735:+@chr2:32148835:32148915:+@chr2:32152485:32152528:+	0.12	0.01	0.42	0.56	0.11	0.93	-0.44	2.92	'chr2:32147613:32147735:+@chr2:32148835:32148915:+@chr2:32152485:32152528:+.A.up_chr2:32147613:32147735:+@chr2:32148835:32148915:+@chr2:32152485:32152528:+.A.se_chr2:32147613:32147735:+@chr2:32148835:32148915:+@chr2:32152485:32152528:+.A.dn','chr2:32147613:32147735:+@chr2:32148835:32148915:+@chr2:32152485:32152528:+.B.up_chr2:32147613:32147735:+@chr2:32148835:32148915:+@chr2:32152485:32152528:+.B…	(0,0):622,(1,1):5	0:0,1:5	(0,0):594,(1,0):1	00:01:00	chr2	+	3214761332147610	3215252832152520
ENSMUSG00000013973	Dedd	chr1:173259276:173259657:+@chr1:173261365:173261416:+@chr1:173268383:173268771:+	0.49	0.39	0.58	0.67	0.56	0.77	-0.18	2.91	'chr1:173259276:173259657:+@chr1:173261365:173261416:+@chr1:173268383:173268771:+.A.up_chr1:173259276:173259657:+@chr1:173261365:173261416:+@chr1:173268383:173268771:+.A.se_chr1:173259276:173259657:+@chr1:173261365:173261416:+@chr1:173268383:173268771:+.A.dn','chr1:173259276:173259657:+@chr1:173261365:173261416:+@chr1:173268383:173268771:+.B.up_chr1:173259276:173259657:+@chr1:173261365:173261416:…	(0,0):2316,(0,1):38,(1,0):70,(1,1):593	0:407,1:294	(0,0):2079,(0,1):20,(1,0):80,(1,1):494	0:365,1:229	chr1	+	1.73259e+17	1.73269e+17
ENSMUSG00000036617	Etl4	chr2:20727212:20727289:+@chr2:20727402:20729000:+@chr2:20729529:20729651:+	0.93	0.78	1	0.69	0.49	0.87	0.24	2.89	'chr2:20727212:20727289:+@chr2:20727402:20729000:+@chr2:20729529:20729651:+.A.up_chr2:20727212:20727289:+@chr2:20727402:20729000:+@chr2:20729529:20729651:+.A.se_chr2:20727212:20727289:+@chr2:20727402:20729000:+@chr2:20729529:20729651:+.A.dn','chr2:20727212:20727289:+@chr2:20727402:20729000:+@chr2:20729529:20729651:+.B.up_chr2:20727212:20727289:+@chr2:20727402:20729000:+@chr2:20729529:20729651:+.B…	(0,0):680,(1,0):1331,(1,1):3	0.926389	(0,0):403,(0,1):3,(1,0):839,(1,1):2	0:841,1:3	chr2	+	2072721220727210	2072965120729650
ENSMUSG00000000301	Pemt	chr11:59859842:59859987:-@chr11:59845215:59845322:-@chr11:59796945:59797060:-	0.77	0.58	0.91	0.48	0.3	0.68	0.29	2.87	'chr11:59859842:59859987:-@chr11:59845215:59845322:-@chr11:59796945:59797060:-.A.dn_chr11:59859842:59859987:-@chr11:59845215:59845322:-@chr11:59796945:59797060:-.A.se_chr11:59859842:59859987:-@chr11:59845215:59845322:-@chr11:59796945:59797060:-.A.up','chr11:59859842:59859987:-@chr11:59845215:59845322:-@chr11:59796945:59797060:-.B.dn_chr11:59859842:59859987:-@chr11:59845215:59845322:-@chr11:597969…	(0,0):177,(0,1):4,(1,0):44,(1,1):4	0:48,1:4	(0,0):126,(0,1):4,(1,0):22,(1,1):13	0:25,1:14	chr11	-	5979694559796940	5985998759859980
ENSMUSG00000022223	Sdr39u1	chr14:56518651:56518757:-@chr14:56518484:56518566:-@chr14:56518021:56518142:-	0.85	0.75	0.94	0.66	0.53	0.78	0.19	2.86	'chr14:56518651:56518757:-@chr14:56518484:56518566:-@chr14:56518021:56518142:-.A.dn_chr14:56518651:56518757:-@chr14:56518484:56518566:-@chr14:56518021:56518142:-.A.se_chr14:56518651:56518757:-@chr14:56518484:56518566:-@chr14:56518021:56518142:-.A.up','chr14:56518651:56518757:-@chr14:56518484:56518566:-@chr14:56518021:56518142:-.B.dn_chr14:56518651:56518757:-@chr14:56518484:56518566:-@chr14:565180…	(0,0):361,(0,1):7,(1,0):126,(1,1):5	0:131,1:7	(0,0):253,(0,1):13,(1,0):73,(1,1):4	0:76,1:14	chr14	-	5651802156518020	5651875756518750
ENSMUSG00000022201	Zfr	chr15:12047606:12047702:+@chr15:12047994:12048093:+@chr15:12066151:12066433:+	0.87	0.82	0.92	0.95	0.92	0.98	-0.08	2.85	'chr15:12047606:12047702:+@chr15:12047994:12048093:+@chr15:12066151:12066433:+.A.up_chr15:12047606:12047702:+@chr15:12047994:12048093:+@chr15:12066151:12066433:+.A.se_chr15:12047606:12047702:+@chr15:12047994:12048093:+@chr15:12066151:12066433:+.A.dn','chr15:12047606:12047702:+@chr15:12047994:12048093:+@chr15:12066151:12066433:+.B.up_chr15:12047606:12047702:+@chr15:12047994:12048093:+@chr15:120661…	(0,0):1474,(0,1):16,(1,0):582,(1,1):539	0:1059,1:78	(0,0):1557,(0,1):7,(1,0):530,(1,1):333	0:856,1:14	chr15	+	1204760612047600	1206643312066430
ENSMUSG00000039531	Zufsp	chr10:33659964:33660085:-@chr10:33654895:33655063:-@chr10:33649962:33650150:-	0.75	0.68	0.83	0.61	0.52	0.7	0.14	2.82	'chr10:33659964:33660085:-@chr10:33654895:33655063:-@chr10:33649962:33650150:-.A.dn_chr10:33659964:33660085:-@chr10:33654895:33655063:-@chr10:33649962:33650150:-.A.se_chr10:33659964:33660085:-@chr10:33654895:33655063:-@chr10:33649962:33650150:-.A.up','chr10:33659964:33660085:-@chr10:33654895:33655063:-@chr10:33649962:33650150:-.B.dn_chr10:33659964:33660085:-@chr10:33654895:33655063:-@chr10:336499…	(0,0):1058,(0,1):22,(1,0):262,(1,1):23	0:278,1:29	(0,0):1020,(0,1):29,(1,0):219,(1,1):49	0:243,1:54	chr10	-	3364996233649960	3366008533660080
ENSMUSG00000015790	Surf1	chr2:26771777:26772050:-@chr2:26771475:26771526:-@chr2:26771116:26771289:-	0.85	0.76	0.92	0.7	0.6	0.78	0.15	2.81	'chr2:26771777:26772050:-@chr2:26771475:26771526:-@chr2:26771116:26771289:-.A.dn_chr2:26771777:26772050:-@chr2:26771475:26771526:-@chr2:26771116:26771289:-.A.se_chr2:26771777:26772050:-@chr2:26771475:26771526:-@chr2:26771116:26771289:-.A.up','chr2:26771777:26772050:-@chr2:26771475:26771526:-@chr2:26771116:26771289:-.B.dn_chr2:26771777:26772050:-@chr2:26771475:26771526:-@chr2:26771116:26771289:-.B…	(0,0):921,(0,1):9,(1,0):92,(1,1):86	0:154,1:33	(0,0):1012,(0,1):22,(1,0):83,(1,1):82	0:134,1:53	chr2	-	2677111626771110	2677205026772050
ENSMUSG00000040734	Ppp1r13l	chr7:19945098:19945147:+@chr7:19946153:19946185:+@chr7:19946376:19946665:+	0.32	0.18	0.47	0.11	0.03	0.22	0.21	2.8	'chr7:19945098:19945147:+@chr7:19946153:19946185:+@chr7:19946376:19946665:+.A.up_chr7:19945098:19945147:+@chr7:19946153:19946185:+@chr7:19946376:19946665:+.A.se_chr7:19945098:19945147:+@chr7:19946153:19946185:+@chr7:19946376:19946665:+.A.dn','chr7:19945098:19945147:+@chr7:19946153:19946185:+@chr7:19946376:19946665:+.B.up_chr7:19945098:19945147:+@chr7:19946153:19946185:+@chr7:19946376:19946665:+.B…	(0,0):208,(0,1):16,(1,0):13,(1,1):46	0:22,1:53	(0,0):192,(0,1):20,(1,0):3,(1,1):35	0:9,1:49	chr7	+	1994509819945090	1994666519946660
ENSMUSG00000072966	Gprasp2	chrX:132373573:132373801:+@chrX:132374341:132374411:+@chrX:132374932:132375008:+	0.03	0.01	0.07	0.12	0.06	0.21	-0.09	2.79	'chrX:132373573:132373801:+@chrX:132374341:132374411:+@chrX:132374932:132375008:+.A.up_chrX:132373573:132373801:+@chrX:132374341:132374411:+@chrX:132374932:132375008:+.A.se_chrX:132373573:132373801:+@chrX:132374341:132374411:+@chrX:132374932:132375008:+.A.dn','chrX:132373573:132373801:+@chrX:132374341:132374411:+@chrX:132374932:132375008:+.B.up_chrX:132373573:132373801:+@chrX:132374341:132374411:…	(0,0):863,(0,1):2,(1,0):4,(1,1):193	0:16,1:183	(0,0):765,(1,0):11,(1,1):122	0:24,1:109	chrX	+	1.32374e+17	1.32375e+17
ENSMUSG00000008976	Gabpa	chr16:84846369:84846614:+@chr16:84852705:84852899:+@chr16:84856707:84856760:+	0.56	0.5	0.63	0.7	0.62	0.79	-0.14	2.78	'chr16:84846369:84846614:+@chr16:84852705:84852899:+@chr16:84856707:84856760:+.A.up_chr16:84846369:84846614:+@chr16:84852705:84852899:+@chr16:84856707:84856760:+.A.se_chr16:84846369:84846614:+@chr16:84852705:84852899:+@chr16:84856707:84856760:+.A.dn','chr16:84846369:84846614:+@chr16:84852705:84852899:+@chr16:84856707:84856760:+.B.up_chr16:84846369:84846614:+@chr16:84852705:84852899:+@chr16:848567…	(0,0):2126,(0,1):2,(1,0):785,(1,1):501	0:1067,1:221	(0,0):1676,(0,1):2,(1,0):699,(1,1):352	0:920,1:133	chr16	+	8484636984846360	8485676084856760
ENSMUSG00000014030	Pax5	chr4:44716243:44716878:-@chr4:44710394:44710559:-@chr4:44704707:44704904:-	0.95	0.81	1	0.66	0.38	0.89	0.29	2.75	'chr4:44716243:44716878:-@chr4:44710394:44710559:-@chr4:44704707:44704904:-.A.dn_chr4:44716243:44716878:-@chr4:44710394:44710559:-@chr4:44704707:44704904:-.A.se_chr4:44716243:44716878:-@chr4:44710394:44710559:-@chr4:44704707:44704904:-.A.up','chr4:44716243:44716878:-@chr4:44710394:44710559:-@chr4:44704707:44704904:-.B.dn_chr4:44716243:44716878:-@chr4:44710394:44710559:-@chr4:44704707:44704904:-.B…	(0,0):54,(1,0):21,(1,1):10	00:31:00	(0,0):55,(0,1):1,(1,0):7,(1,1):6	0:12,1:2	chr4	-	4470470744704700	4471687844716870
ENSMUSG00000030653	Pde2a	chr7:108599916:108599982:+@chr7:108609994:108610055:+@chr7:108629885:108629974:+	0.22	0.04	0.53	0.65	0.27	0.97	-0.43	2.75	'chr7:108599916:108599982:+@chr7:108609994:108610055:+@chr7:108629885:108629974:+.A.up_chr7:108599916:108599982:+@chr7:108609994:108610055:+@chr7:108629885:108629974:+.A.se_chr7:108599916:108599982:+@chr7:108609994:108610055:+@chr7:108629885:108629974:+.A.dn','chr7:108599916:108599982:+@chr7:108609994:108610055:+@chr7:108629885:108629974:+.B.up_chr7:108599916:108599982:+@chr7:108609994:108610055:…	(0,0):142,(0,1):4,(1,0):2	0:2,1:4	(0,0):109,(0,1):1,(1,0):8	0:8,1:1	chr7	+	1.086e+17	1.0863e+17
ENSMUSG00000009995	Taz	chrX:71533790:71533852:+@chrX:71534001:71534053:+@chrX:71534444:71534521:+	0.34	0.12	0.67	0.76	0.46	0.99	-0.42	2.75	'chrX:71533790:71533852:+@chrX:71534001:71534053:+@chrX:71534444:71534521:+.A.up_chrX:71533790:71533852:+@chrX:71534001:71534053:+@chrX:71534444:71534521:+.A.se_chrX:71533790:71533852:+@chrX:71534001:71534053:+@chrX:71534444:71534521:+.A.dn','chrX:71533790:71533852:+@chrX:71534001:71534053:+@chrX:71534444:71534521:+.B.up_chrX:71533790:71533852:+@chrX:71534001:71534053:+@chrX:71534444:71534521:+.B…	(0,0):830,(0,1):3,(1,0):7	0:7,1:3	(0,0):901,(1,0):14	00:14:00	chrX	+	7153379071533790	7153452171534520
ENSMUSG00000011257	Pabpc4	chr4:122972445:122972564:+@chr4:122972993:122973079:+@chr4:122973173:122973300:+	0.68	0.62	0.73	0.78	0.72	0.83	-0.1	2.73	'chr4:122972445:122972564:+@chr4:122972993:122973079:+@chr4:122973173:122973300:+.A.up_chr4:122972445:122972564:+@chr4:122972993:122973079:+@chr4:122973173:122973300:+.A.se_chr4:122972445:122972564:+@chr4:122972993:122973079:+@chr4:122973173:122973300:+.A.dn','chr4:122972445:122972564:+@chr4:122972993:122973079:+@chr4:122973173:122973300:+.B.up_chr4:122972445:122972564:+@chr4:122972993:122973079:…	(0,0):1569,(0,1):67,(1,0):434,(1,1):50	0:461,1:90	(0,0):1918,(0,1):40,(1,0):429,(1,1):29	0:445,1:53	chr4	+	1.22972e+17	1.22973e+17
ENSMUSG00000005899	Smpd4	chr16:17625813:17625955:+@chr16:17626037:17626112:+@chr16:17626523:17626631:+	0.87	0.81	0.91	0.96	0.92	0.98	-0.09	2.71	'chr16:17625813:17625955:+@chr16:17626037:17626112:+@chr16:17626523:17626631:+.A.up_chr16:17625813:17625955:+@chr16:17626037:17626112:+@chr16:17626523:17626631:+.A.se_chr16:17625813:17625955:+@chr16:17626037:17626112:+@chr16:17626523:17626631:+.A.dn','chr16:17625813:17625955:+@chr16:17626037:17626112:+@chr16:17626523:17626631:+.B.up_chr16:17625813:17625955:+@chr16:17626037:17626112:+@chr16:176265…	(0,0):1235,(0,1):15,(1,0):364,(1,1):59	0:408,1:30	(0,0):1289,(0,1):4,(1,0):308,(1,1):25	0:332,1:5	chr16	+	1762581317625810	1762663117626630
ENSMUSG00000006418	Rnf114	chr2:167328937:167329101:+@chr2:167332547:167332697:+@chr2:167336376:167336482:+	0.92	0.88	0.96	0.98	0.96	1	-0.06	2.71	'chr2:167328937:167329101:+@chr2:167332547:167332697:+@chr2:167336376:167336482:+.A.up_chr2:167328937:167329101:+@chr2:167332547:167332697:+@chr2:167336376:167336482:+.A.se_chr2:167328937:167329101:+@chr2:167332547:167332697:+@chr2:167336376:167336482:+.A.dn','chr2:167328937:167329101:+@chr2:167332547:167332697:+@chr2:167336376:167336482:+.B.up_chr2:167328937:167329101:+@chr2:167332547:167332697:…	(0,0):2289,(0,1):4,(1,0):924,(1,1):254	0:1155,1:27	(0,0):2427,(1,0):1001,(1,1):189	0:1187,1:3	chr2	+	1.67329e+17	1.67336e+17
ENSMUSG00000039205	Ciz1	chr2:32219325:32219499:+@chr2:32219739:32219854:+@chr2:32222823:32223052:+	0.45	0.35	0.54	0.62	0.51	0.74	-0.17	2.69	'chr2:32219325:32219499:+@chr2:32219739:32219854:+@chr2:32222823:32223052:+.A.up_chr2:32219325:32219499:+@chr2:32219739:32219854:+@chr2:32222823:32223052:+.A.se_chr2:32219325:32219499:+@chr2:32219739:32219854:+@chr2:32222823:32223052:+.A.dn','chr2:32219325:32219499:+@chr2:32219739:32219854:+@chr2:32222823:32223052:+.B.up_chr2:32219325:32219499:+@chr2:32219739:32219854:+@chr2:32222823:32223052:+.B…	(0,0):1655,(0,1):4,(1,0):112,(1,1):302	0:238,1:180	(0,0):1539,(0,1):7,(1,0):112,(1,1):172	0:219,1:72	chr2	+	3221932532219320	3222305232223050
ENSMUSG00000031169	Porcn	chrX:7780285:7780415:-@chrX:7780152:7780169:-@chrX:7778784:7778798:-	0.76	0.32	0.98	0.28	0.04	0.65	0.48	2.68	'chrX:7780285:7780415:-@chrX:7780152:7780169:-@chrX:7778784:7778798:-.A.dn_chrX:7780285:7780415:-@chrX:7780152:7780169:-@chrX:7778784:7778798:-.A.se_chrX:7780285:7780415:-@chrX:7780152:7780169:-@chrX:7778784:7778798:-.A.up','chrX:7780285:7780415:-@chrX:7780152:7780169:-@chrX:7778784:7778798:-.B.dn_chrX:7780285:7780415:-@chrX:7780152:7780169:-@chrX:7778784:7778798:-.B.up'	(0,0):349,(1,0):3,(1,1):1	00:04:00	(0,0):353,(1,1):1	00:01:00	chrX	-	77787847778784	77804157780415
ENSMUSG00000036928	Stag3	chr5:138738555:138738653:+@chr5:138738851:138738930:+@chr5:138739194:138739301:+	0.82	0.51	0.99	0.43	0.18	0.75	0.39	2.62	'chr5:138738555:138738653:+@chr5:138738851:138738930:+@chr5:138739194:138739301:+.A.up_chr5:138738555:138738653:+@chr5:138738851:138738930:+@chr5:138739194:138739301:+.A.se_chr5:138738555:138738653:+@chr5:138738851:138738930:+@chr5:138739194:138739301:+.A.dn','chr5:138738555:138738653:+@chr5:138738851:138738930:+@chr5:138739194:138739301:+.B.up_chr5:138738555:138738653:+@chr5:138738851:138738930:…	(0,0):53,(1,0):12	00:12:00	(0,0):59,(0,1):3,(1,0):6	0:6,1:3	chr5	+	1.38739e+17	1.38739e+17
ENSMUSG00000047030	Spata2	chr2:167318259:167318374:-@chr2:167314669:167314868:-@chr2:167311932:167311992:-	0.21	0.04	0.84	0.59	0.21	0.92	-0.38	2.62	'chr2:167318259:167318374:-@chr2:167314669:167314868:-@chr2:167311932:167311992:-.A.dn_chr2:167318259:167318374:-@chr2:167314669:167314868:-@chr2:167311932:167311992:-.A.se_chr2:167318259:167318374:-@chr2:167314669:167314868:-@chr2:167311932:167311992:-.A.up','chr2:167318259:167318374:-@chr2:167314669:167314868:-@chr2:167311932:167311992:-.B.dn_chr2:167318259:167318374:-@chr2:167314669:167314868:…	(0,0):220,(1,0):9,(1,1):8	0:10,1:7	(0,0):190,(1,0):6	00:06:00	chr2	-	1.67312e+17	1.67318e+17
ENSMUSG00000031631	4933411K20Rik	chr8:47249069:47249217:+@chr8:47250116:47250250:+@chr8:47254913:47256006:+	0.1	0.06	0.16	0.22	0.15	0.31	-0.12	2.59	'chr8:47249069:47249217:+@chr8:47250116:47250250:+@chr8:47254913:47256006:+.A.up_chr8:47249069:47249217:+@chr8:47250116:47250250:+@chr8:47254913:47256006:+.A.se_chr8:47249069:47249217:+@chr8:47250116:47250250:+@chr8:47254913:47256006:+.A.dn','chr8:47249069:47249217:+@chr8:47250116:47250250:+@chr8:47254913:47256006:+.B.up_chr8:47249069:47249217:+@chr8:47250116:47250250:+@chr8:47254913:47256006:+.B…	(0,0):331,(0,1):10,(1,0):14,(1,1):1008	0:142,1:890	(0,0):330,(0,1):10,(1,0):28,(1,1):873	0:171,1:740	chr8	+	4724906947249060	4725600647256000
ENSMUSG00000022214	Dcaf11	chr14:56178866:56178958:+@chr14:56179278:56179464:+@chr14:56179912:56180256:+	0.17	0.14	0.21	0.27	0.21	0.33	-0.1	2.57	'chr14:56178866:56178958:+@chr14:56179278:56179464:+@chr14:56179912:56180256:+.A.up_chr14:56178866:56178958:+@chr14:56179278:56179464:+@chr14:56179912:56180256:+.A.se_chr14:56178866:56178958:+@chr14:56179278:56179464:+@chr14:56179912:56180256:+.A.dn','chr14:56178866:56178958:+@chr14:56179278:56179464:+@chr14:56179912:56180256:+.B.up_chr14:56178866:56178958:+@chr14:56179278:56179464:+@chr14:561799…	(0,0):799,(0,1):9,(1,0):82,(1,1):436	0:157,1:370	(0,0):854,(0,1):9,(1,0):108,(1,1):355	0:211,1:261	chr14	+	5617886656178860	5618025656180250
ENSMUSG00000059975	Zfp74	chr7:30738874:30739106:-@chr7:30728510:30728564:-@chr7:30722961:30723087:-	0.56	0.31	0.93	0.84	0.61	0.99	-0.28	2.56	'chr7:30738874:30739106:-@chr7:30728510:30728564:-@chr7:30722961:30723087:-.A.dn_chr7:30738874:30739106:-@chr7:30728510:30728564:-@chr7:30722961:30723087:-.A.se_chr7:30738874:30739106:-@chr7:30728510:30728564:-@chr7:30722961:30723087:-.A.up','chr7:30738874:30739106:-@chr7:30728510:30728564:-@chr7:30722961:30723087:-.B.dn_chr7:30738874:30739106:-@chr7:30728510:30728564:-@chr7:30722961:30723087:-.B…	(0,0):875,(0,1):1,(1,0):12,(1,1):30	0:29,1:14	(0,0):689,(1,0):14,(1,1):15	0:28,1:1	chr7	-	3072296130722960	3073910630739100
ENSMUSG00000032411	Tfdp2	chr9:96133101:96133167:+@chr9:96147469:96147507:+@chr9:96174258:96174361:+	0.12	0.02	0.26	0.43	0.19	0.71	-0.31	2.56	'chr9:96133101:96133167:+@chr9:96147469:96147507:+@chr9:96174258:96174361:+.A.up_chr9:96133101:96133167:+@chr9:96147469:96147507:+@chr9:96174258:96174361:+.A.se_chr9:96133101:96133167:+@chr9:96147469:96147507:+@chr9:96174258:96174361:+.A.dn','chr9:96133101:96133167:+@chr9:96147469:96147507:+@chr9:96174258:96174361:+.B.up_chr9:96133101:96133167:+@chr9:96147469:96147507:+@chr9:96174258:96174361:+.B…	(0,0):756,(0,1):10,(1,0):2	0:2,1:10	(0,0):713,(0,1):3,(1,0):5,(1,1):1	0:6,1:3	chr9	+	9613310196133100	9617436196174360
ENSMUSG00000059013	Sh2d3c	chr2:32593039:32593078:+@chr2:32596730:32597187:+@chr2:32600271:32600399:+	0.04	0.02	0.1	0.29	0.1	0.72	-0.25	2.55	'chr2:32593039:32593078:+@chr2:32596730:32597187:+@chr2:32600271:32600399:+.A.up_chr2:32593039:32593078:+@chr2:32596730:32597187:+@chr2:32600271:32600399:+.A.se_chr2:32593039:32593078:+@chr2:32596730:32597187:+@chr2:32600271:32600399:+.A.dn','chr2:32593039:32593078:+@chr2:32596730:32597187:+@chr2:32600271:32600399:+.B.up_chr2:32593039:32593078:+@chr2:32596730:32597187:+@chr2:32600271:32600399:+.B…	(0,0):567,(0,1):5,(1,0):20,(1,1):7	0:21,1:11	(0,0):603,(0,1):1,(1,0):37,(1,1):3	0:39,1:2	chr2	+	3259303932593030	3260039932600390
ENSMUSG00000035382	Pcsk7	chr9:45734817:45734911:+@chr9:45735120:45735201:+@chr9:45735658:45735751:+	0.07	0.03	0.14	0.21	0.13	0.32	-0.14	2.55	'chr9:45734817:45734911:+@chr9:45735120:45735201:+@chr9:45735658:45735751:+.A.up_chr9:45734817:45734911:+@chr9:45735120:45735201:+@chr9:45735658:45735751:+.A.se_chr9:45734817:45734911:+@chr9:45735120:45735201:+@chr9:45735658:45735751:+.A.dn','chr9:45734817:45734911:+@chr9:45735120:45735201:+@chr9:45735658:45735751:+.B.up_chr9:45734817:45734911:+@chr9:45735120:45735201:+@chr9:45735658:45735751:+.B…	(0,0):251,(0,1):24,(1,0):6	0:6,1:24	(0,0):253,(0,1):22,(1,0):20	0:20,1:22	chr9	+	4573481745734810	4573575145735750
ENSMUSG00000052125	F730043M19Rik	chr12:33824438:33824651:-@chr12:33823708:33823927:-@chr12:33820831:33820908:-	0.32	0.18	0.53	0.75	0.37	0.98	-0.43	2.54	'chr12:33824438:33824651:-@chr12:33823708:33823927:-@chr12:33820831:33820908:-.A.dn_chr12:33824438:33824651:-@chr12:33823708:33823927:-@chr12:33820831:33820908:-.A.se_chr12:33824438:33824651:-@chr12:33823708:33823927:-@chr12:33820831:33820908:-.A.up','chr12:33824438:33824651:-@chr12:33823708:33823927:-@chr12:33820831:33820908:-.B.dn_chr12:33824438:33824651:-@chr12:33823708:33823927:-@chr12:338208…	(0,0):388,(0,1):4,(1,0):21,(1,1):13	0:24,1:14	(0,0):248,(1,0):12,(1,1):4	0:14,1:2	chr12	-	3382083133820830	3382465133824650
ENSMUSG00000028797	2510006D16Rik	chr4:129278227:129278378:+@chr4:129279466:129279505:+@chr4:129284331:129284423:+	0.44	0.35	0.54	0.29	0.23	0.37	0.15	2.53	'chr4:129278227:129278378:+@chr4:129279466:129279505:+@chr4:129284331:129284423:+.A.up_chr4:129278227:129278378:+@chr4:129279466:129279505:+@chr4:129284331:129284423:+.A.se_chr4:129278227:129278378:+@chr4:129279466:129279505:+@chr4:129284331:129284423:+.A.dn','chr4:129278227:129278378:+@chr4:129279466:129279505:+@chr4:129284331:129284423:+.B.up_chr4:129278227:129278378:+@chr4:129279466:129279505:…	(0,0):6846,(0,1):36,(1,0):82,(1,1):136	0:149,1:105	(0,0):7768,(0,1):60,(1,0):63,(1,1):130	0:107,1:146	chr4	+	1.29278e+17	1.29284e+17
ENSMUSG00000085260	1700013G23Rik	chr11:59761504:59761593:-@chr11:59761326:59761423:-@chr11:59760391:59760598:-	0.52	0.31	0.79	0.83	0.63	0.97	-0.31	2.52	'chr11:59761504:59761593:-@chr11:59761326:59761423:-@chr11:59760391:59760598:-.A.dn_chr11:59761504:59761593:-@chr11:59761326:59761423:-@chr11:59760391:59760598:-.A.se_chr11:59761504:59761593:-@chr11:59761326:59761423:-@chr11:59760391:59760598:-.A.up','chr11:59761504:59761593:-@chr11:59761326:59761423:-@chr11:59760391:59760598:-.B.dn_chr11:59761504:59761593:-@chr11:59761326:59761423:-@chr11:597603…	(0,0):99,(0,1):2,(1,0):15,(1,1):16	0:24,1:9	(0,0):85,(0,1):1,(1,0):16,(1,1):2	0:18,1:1	chr11	-	5976039159760390	5976159359761590
NA	NA	chr13:23572436:23572456:-@chr13:23572319:23572345:-@chr13:23568932:23570710:-	0.73	0.47	0.93	0.3	0.01	0.69	0.43	2.5	'chr13:23572436:23572456:-@chr13:23572319:23572345:-@chr13:23568932:23570710:-.A.dn_chr13:23572436:23572456:-@chr13:23572319:23572345:-@chr13:23568932:23570710:-.A.se_chr13:23572436:23572456:-@chr13:23572319:23572345:-@chr13:23568932:23570710:-.A.up','chr13:23572436:23572456:-@chr13:23572319:23572345:-@chr13:23568932:23570710:-.B.dn_chr13:23572436:23572456:-@chr13:23572319:23572345:-@chr13:235689…	(0,0):34,(1,0):5,(1,1):117	0:111,1:11	(0,0):25,(1,1):105	0:1,1:104	chr13	-	2356893223568930	2357245623572450
ENSMUSG00000025059	Gyk	chrX:82999671:82999748:-@chrX:82994951:82995034:-@chrX:82991564:82991640:-	0.18	0.01	0.66	0.61	0.13	0.99	-0.43	2.5	'chrX:82999671:82999748:-@chrX:82994951:82995034:-@chrX:82991564:82991640:-.A.dn_chrX:82999671:82999748:-@chrX:82994951:82995034:-@chrX:82991564:82991640:-.A.se_chrX:82999671:82999748:-@chrX:82994951:82995034:-@chrX:82991564:82991640:-.A.up','chrX:82999671:82999748:-@chrX:82994951:82995034:-@chrX:82991564:82991640:-.B.dn_chrX:82999671:82999748:-@chrX:82994951:82995034:-@chrX:82991564:82991640:-.B…	(0,0):75,(0,1):2	0:0,1:2	(0,0):113,(1,0):1	00:01:00	chrX	-	8299156482991560	8299974882999740
ENSMUSG00000052581	Lrrtm4	chr6:79968871:79969180:+@chr6:79969637:79969700:+@chr6:79971608:79974926:+	0.4	0.09	0.83	0.79	0.46	0.97	-0.39	2.48	'chr6:79968871:79969180:+@chr6:79969637:79969700:+@chr6:79971608:79974926:+.A.up_chr6:79968871:79969180:+@chr6:79969637:79969700:+@chr6:79971608:79974926:+.A.se_chr6:79968871:79969180:+@chr6:79969637:79969700:+@chr6:79971608:79974926:+.A.dn','chr6:79968871:79969180:+@chr6:79969637:79969700:+@chr6:79971608:79974926:+.B.up_chr6:79968871:79969180:+@chr6:79969637:79969700:+@chr6:79971608:79974926:+.B…	(0,0):2,(0,1):2,(1,0):2,(1,1):105	0:41,1:68	(0,0):11,(1,0):5,(1,1):89	0:82,1:12	chr6	+	7996887179968870	7997492679974920
NA	NA	chr17:87665175:87665287:-@chr17:87663481:87663705:-@chr17:87657268:87657429:-	0.12	0.09	0.16	0.07	0.05	0.09	0.05	2.47	'chr17:87665175:87665287:-@chr17:87663481:87663705:-@chr17:87657268:87657429:-.A.dn_chr17:87665175:87665287:-@chr17:87663481:87663705:-@chr17:87657268:87657429:-.A.se_chr17:87665175:87665287:-@chr17:87663481:87663705:-@chr17:87657268:87657429:-.A.up','chr17:87665175:87665287:-@chr17:87663481:87663705:-@chr17:87657268:87657429:-.B.dn_chr17:87665175:87665287:-@chr17:87663481:87663705:-@chr17:876572…	(0,0):1758,(0,1):83,(1,0):67,(1,1):19	0:69,1:100	(0,0):1768,(0,1):126,(1,0):51,(1,1):15	0:51,1:141	chr17	-	8765726887657260	8766528787665280
ENSMUSG00000008398	Elk3	chr10:92747514:92747722:-@chr10:92728082:92728425:-@chr10:92717434:92717556:-	0.79	0.68	0.89	0.96	0.85	1	-0.17	2.47	'chr10:92747514:92747722:-@chr10:92728082:92728425:-@chr10:92717434:92717556:-.A.dn_chr10:92747514:92747722:-@chr10:92728082:92728425:-@chr10:92717434:92717556:-.A.se_chr10:92747514:92747722:-@chr10:92728082:92728425:-@chr10:92717434:92717556:-.A.up','chr10:92747514:92747722:-@chr10:92728082:92728425:-@chr10:92717434:92717556:-.B.dn_chr10:92747514:92747722:-@chr10:92728082:92728425:-@chr10:927174…	(0,0):2545,(0,1):5,(1,0):466,(1,1):115	0:558,1:28	(0,0):2041,(1,0):434,(1,1):86	0:517,1:3	chr10	-	9271743492717430	9274772292747720
ENSMUSG00000049606	Zfp644	chr5:107125551:107125849:-@chr5:107095804:107095864:-@chr5:107065436:107067654:-	0.51	0.44	0.59	0.64	0.57	0.7	-0.13	2.46	'chr5:107125551:107125849:-@chr5:107095804:107095864:-@chr5:107065436:107067654:-.A.dn_chr5:107125551:107125849:-@chr5:107095804:107095864:-@chr5:107065436:107067654:-.A.se_chr5:107125551:107125849:-@chr5:107095804:107095864:-@chr5:107065436:107067654:-.A.up','chr5:107125551:107125849:-@chr5:107095804:107095864:-@chr5:107065436:107067654:-.B.dn_chr5:107125551:107125849:-@chr5:107095804:107095864:…	(0,0):5445,(0,1):55,(1,0):134,(1,1):5253	0:2573,1:2869	(0,0):5459,(0,1):49,(1,0):173,(1,1):4649	0:3047,1:1824	chr5	-	1.07065e+17	1.07126e+17
ENSMUSG00000026384	Ptpn4	chr1:121637932:121638020:-@chr1:121622610:121622673:-@chr1:121618441:121618613:-	0.97	0.91	1	0.83	0.7	0.93	0.14	2.45	'chr1:121637932:121638020:-@chr1:121622610:121622673:-@chr1:121618441:121618613:-.A.dn_chr1:121637932:121638020:-@chr1:121622610:121622673:-@chr1:121618441:121618613:-.A.se_chr1:121637932:121638020:-@chr1:121622610:121622673:-@chr1:121618441:121618613:-.A.up','chr1:121637932:121638020:-@chr1:121622610:121622673:-@chr1:121618441:121618613:-.B.dn_chr1:121637932:121638020:-@chr1:121622610:121622673:…	(0,0):201,(1,0):79,(1,1):11	0:88,1:2	(0,0):176,(0,1):5,(1,0):63,(1,1):14	0:76,1:6	chr1	-	1.21618e+17	1.21638e+17
ENSMUSG00000052581	Lrrtm4	chr6:79968871:79969180:+@chr6:79969618:79969700:+@chr6:79971608:79974926:+	0.4	0.08	0.73	0.79	0.48	0.96	-0.39	2.45	'chr6:79968871:79969180:+@chr6:79969618:79969700:+@chr6:79971608:79974926:+.A.up_chr6:79968871:79969180:+@chr6:79969618:79969700:+@chr6:79971608:79974926:+.A.se_chr6:79968871:79969180:+@chr6:79969618:79969700:+@chr6:79971608:79974926:+.A.dn','chr6:79968871:79969180:+@chr6:79969618:79969700:+@chr6:79971608:79974926:+.B.up_chr6:79968871:79969180:+@chr6:79969618:79969700:+@chr6:79971608:79974926:+.B…	(0,0):2,(0,1):2,(1,0):2,(1,1):105	0:40,1:69	(0,0):10,(1,0):6,(1,1):89	0:81,1:14	chr6	+	7996887179968870	7997492679974920
ENSMUSG00000020524	Gria1	chr11:57102750:57102997:+@chr11:57124110:57124224:+@chr11:57131168:57131302:+	0.72	0.26	1	0.31	0.1	0.65	0.41	2.42	'chr11:57102750:57102997:+@chr11:57124110:57124224:+@chr11:57131168:57131302:+.A.up_chr11:57102750:57102997:+@chr11:57124110:57124224:+@chr11:57131168:57131302:+.A.se_chr11:57102750:57102997:+@chr11:57124110:57124224:+@chr11:57131168:57131302:+.A.dn','chr11:57102750:57102997:+@chr11:57124110:57124224:+@chr11:57131168:57131302:+.B.up_chr11:57102750:57102997:+@chr11:57124110:57124224:+@chr11:571311…	(0,0):143,(1,0):4,(1,1):2	00:06:00	(0,0):109,(1,0):2,(1,1):5	0:2,1:5	chr11	+	5710275057102750	5713130257131300
ENSMUSG00000022678	Nde1	chr16:14170431:14170584:+@chr16:14175384:14175532:+@chr16:14183569:14183705:+	0.95	0.93	0.96	0.91	0.89	0.93	0.04	2.41	'chr16:14170431:14170584:+@chr16:14175384:14175532:+@chr16:14183569:14183705:+.A.up_chr16:14170431:14170584:+@chr16:14175384:14175532:+@chr16:14183569:14183705:+.A.se_chr16:14170431:14170584:+@chr16:14175384:14175532:+@chr16:14183569:14183705:+.A.dn','chr16:14170431:14170584:+@chr16:14175384:14175532:+@chr16:14183569:14183705:+.B.up_chr16:14170431:14170584:+@chr16:14175384:14175532:+@chr16:141835…	(0,0):5740,(0,1):15,(1,0):2999,(1,1):246	0:3202,1:58	(0,0):4738,(0,1):16,(1,0):2536,(1,1):254	0:2724,1:82	chr16	+	1417043114170430	1418370514183700
ENSMUSG00000037514	Pank2	chr2:131099647:131099999:+@chr2:131108328:131108504:+@chr2:131113210:131113333:+	0.55	0.5	0.6	0.65	0.6	0.71	-0.1	2.41	'chr2:131099647:131099999:+@chr2:131108328:131108504:+@chr2:131113210:131113333:+.A.up_chr2:131099647:131099999:+@chr2:131108328:131108504:+@chr2:131113210:131113333:+.A.se_chr2:131099647:131099999:+@chr2:131108328:131108504:+@chr2:131113210:131113333:+.A.dn','chr2:131099647:131099999:+@chr2:131108328:131108504:+@chr2:131113210:131113333:+.B.up_chr2:131099647:131099999:+@chr2:131108328:131108504:…	(0,0):5633,(0,1):64,(1,0):560,(1,1):929	0:1049,1:504	(0,0):5359,(0,1):32,(1,0):550,(1,1):811	0:1085,1:308	chr2	+	1.311e+17	1.31113e+17
ENSMUSG00000026809	1700026L06Rik	chr2:28549144:28549346:-@chr2:28548432:28548579:-@chr2:28547600:28547672:-	0.35	0.09	0.89	0.76	0.45	0.97	-0.41	2.4	'chr2:28549144:28549346:-@chr2:28548432:28548579:-@chr2:28547600:28547672:-.A.dn_chr2:28549144:28549346:-@chr2:28548432:28548579:-@chr2:28547600:28547672:-.A.se_chr2:28549144:28549346:-@chr2:28548432:28548579:-@chr2:28547600:28547672:-.A.up','chr2:28549144:28549346:-@chr2:28548432:28548579:-@chr2:28547600:28547672:-.B.dn_chr2:28549144:28549346:-@chr2:28548432:28548579:-@chr2:28547600:28547672:-.B…	(0,0):42,(1,0):3,(1,1):6	0:7,1:2	(0,0):29,(1,0):22,(1,1):9	0:30,1:1	chr2	-	2854760028547600	2854934628549340
ENSMUSG00000020598	Nrcam	chr12:45679132:45679167:+@chr12:45685822:45685974:+@chr12:45691095:45691226:+	0.55	0.16	0.93	0.12	0.03	0.42	0.43	2.4	'chr12:45679132:45679167:+@chr12:45685822:45685974:+@chr12:45691095:45691226:+.A.up_chr12:45679132:45679167:+@chr12:45685822:45685974:+@chr12:45691095:45691226:+.A.se_chr12:45679132:45679167:+@chr12:45685822:45685974:+@chr12:45691095:45691226:+.A.dn','chr12:45679132:45679167:+@chr12:45685822:45685974:+@chr12:45691095:45691226:+.B.up_chr12:45679132:45679167:+@chr12:45685822:45685974:+@chr12:456910…	(0,0):727,(1,0):12,(1,1):2	00:14:00	(0,0):474,(1,0):4,(1,1):8	0:7,1:5	chr12	+	4567913245679130	4569122645691220
ENSMUSG00000045095	Magi1	chr6:93657998:93658214:-@chr6:93654271:93654354:-@chr6:93651284:93651375:-	0.65	0.57	0.72	0.78	0.71	0.84	-0.13	2.39	'chr6:93657998:93658214:-@chr6:93654271:93654354:-@chr6:93651284:93651375:-.A.dn_chr6:93657998:93658214:-@chr6:93654271:93654354:-@chr6:93651284:93651375:-.A.se_chr6:93657998:93658214:-@chr6:93654271:93654354:-@chr6:93651284:93651375:-.A.up','chr6:93657998:93658214:-@chr6:93654271:93654354:-@chr6:93651284:93651375:-.B.dn_chr6:93657998:93658214:-@chr6:93654271:93654354:-@chr6:93651284:93651375:-.B…	(0,0):892,(0,1):28,(1,0):241,(1,1):227	0:400,1:96	(0,0):775,(0,1):24,(1,0):279,(1,1):146	0:391,1:58	chr6	-	9365128493651280	9365821493658210
ENSMUSG00000019854	Reps1	chr10:17823960:17824081:+@chr10:17827477:17827554:+@chr10:17834205:17834292:+	0.58	0.45	0.71	0.8	0.64	0.9	-0.22	2.38	'chr10:17823960:17824081:+@chr10:17827477:17827554:+@chr10:17834205:17834292:+.A.up_chr10:17823960:17824081:+@chr10:17827477:17827554:+@chr10:17834205:17834292:+.A.se_chr10:17823960:17824081:+@chr10:17827477:17827554:+@chr10:17834205:17834292:+.A.dn','chr10:17823960:17824081:+@chr10:17827477:17827554:+@chr10:17834205:17834292:+.B.up_chr10:17823960:17824081:+@chr10:17827477:17827554:+@chr10:178342…	(0,0):2079,(0,1):15,(1,0):68,(1,1):8	0:71,1:20	(0,0):1879,(0,1):4,(1,0):67,(1,1):12	0:78,1:5	chr10	+	1782396017823960	1783429217834290
ENSMUSG00000059714	Flot1	chr17:35961072:35961147:+@chr17:35961224:35961314:+@chr17:35961511:35961654:+	0.92	0.86	0.96	0.8	0.7	0.88	0.12	2.37	'chr17:35961072:35961147:+@chr17:35961224:35961314:+@chr17:35961511:35961654:+.A.up_chr17:35961072:35961147:+@chr17:35961224:35961314:+@chr17:35961511:35961654:+.A.se_chr17:35961072:35961147:+@chr17:35961224:35961314:+@chr17:35961511:35961654:+.A.dn','chr17:35961072:35961147:+@chr17:35961224:35961314:+@chr17:35961511:35961654:+.B.up_chr17:35961072:35961147:+@chr17:35961224:35961314:+@chr17:359615…	(0,0):456,(0,1):5,(1,0):259,(1,1):21	0:278,1:7	(0,0):458,(0,1):12,(1,0):177,(1,1):16	0:191,1:14	chr17	+	3596107235961070	3596165435961650
ENSMUSG00000028559	Osbpl9	chr4:108806349:108806425:-@chr4:108780486:108780554:-@chr4:108775102:108775197:-	0.77	0.46	0.97	0.4	0.14	0.76	0.37	2.36	'chr4:108806349:108806425:-@chr4:108780486:108780554:-@chr4:108775102:108775197:-.A.dn_chr4:108806349:108806425:-@chr4:108780486:108780554:-@chr4:108775102:108775197:-.A.se_chr4:108806349:108806425:-@chr4:108780486:108780554:-@chr4:108775102:108775197:-.A.up','chr4:108806349:108806425:-@chr4:108780486:108780554:-@chr4:108775102:108775197:-.B.dn_chr4:108806349:108806425:-@chr4:108780486:108780554:…	(0,0):574,(1,0):10	00:10:00	(0,0):497,(0,1):2,(1,0):3	0:3,1:2	chr4	-	1.08775e+17	1.08806e+17
ENSMUSG00000024059	Clip4	chr17:72160187:72160322:+@chr17:72174030:72174170:+@chr17:72177032:72177121:+	0.94	0.81	1	0.72	0.54	0.87	0.22	2.36	'chr17:72160187:72160322:+@chr17:72174030:72174170:+@chr17:72177032:72177121:+.A.up_chr17:72160187:72160322:+@chr17:72174030:72174170:+@chr17:72177032:72177121:+.A.se_chr17:72160187:72160322:+@chr17:72174030:72174170:+@chr17:72177032:72177121:+.A.dn','chr17:72160187:72160322:+@chr17:72174030:72174170:+@chr17:72177032:72177121:+.B.up_chr17:72160187:72160322:+@chr17:72174030:72174170:+@chr17:721770…	(0,0):139,(1,0):77,(1,1):5	0.0569444	(0,0):154,(0,1):4,(1,0):60,(1,1):4	0:64,1:4	chr17	+	7216018772160180	7217712172177120
ENSMUSG00000022708	Zbtb20	chr16:43569794:43569894:+@chr16:43571847:43571904:+@chr16:43577674:43577861:+	0.16	0	0.55	0.54	0.14	0.93	-0.38	2.35	'chr16:43569794:43569894:+@chr16:43571847:43571904:+@chr16:43577674:43577861:+.A.up_chr16:43569794:43569894:+@chr16:43571847:43571904:+@chr16:43577674:43577861:+.A.se_chr16:43569794:43569894:+@chr16:43571847:43571904:+@chr16:43577674:43577861:+.A.dn','chr16:43569794:43569894:+@chr16:43571847:43571904:+@chr16:43577674:43577861:+.B.up_chr16:43569794:43569894:+@chr16:43571847:43571904:+@chr16:435776…	(0,0):33,(0,1):2,(1,1):2	0:0,1:4	(0,0):50,(0,1):1,(1,0):2,(1,1):3	0:5,1:1	chr16	+	4356979443569790	4357786143577860
ENSMUSG00000013787	Ehmt2	chr17:35042287:35042401:+@chr17:35042555:35042656:+@chr17:35042855:35043003:+	0.42	0.4	0.45	0.48	0.45	0.51	-0.06	2.35	'chr17:35042287:35042401:+@chr17:35042555:35042656:+@chr17:35042855:35043003:+.A.up_chr17:35042287:35042401:+@chr17:35042555:35042656:+@chr17:35042855:35043003:+.A.se_chr17:35042287:35042401:+@chr17:35042555:35042656:+@chr17:35042855:35043003:+.A.dn','chr17:35042287:35042401:+@chr17:35042555:35042656:+@chr17:35042855:35043003:+.B.up_chr17:35042287:35042401:+@chr17:35042555:35042656:+@chr17:350428…	(0,0):2522,(0,1):422,(1,0):1148,(1,1):323	0:1247,1:646	(0,0):2720,(0,1):338,(1,0):1048,(1,1):210	0:1130,1:466	chr17	+	3504228735042280	3504300335043000
ENSMUSG00000013150	Gfod2	chr8:108251888:108252231:-@chr8:108246749:108246944:-@chr8:108240013:108241550:-	0.15	0.12	0.17	0.2	0.17	0.23	-0.05	2.34	'chr8:108251888:108252231:-@chr8:108246749:108246944:-@chr8:108240013:108241550:-.A.dn_chr8:108251888:108252231:-@chr8:108246749:108246944:-@chr8:108240013:108241550:-.A.se_chr8:108251888:108252231:-@chr8:108246749:108246944:-@chr8:108240013:108241550:-.A.up','chr8:108251888:108252231:-@chr8:108246749:108246944:-@chr8:108240013:108241550:-.B.dn_chr8:108251888:108252231:-@chr8:108246749:108246944:…	(0,0):1519,(0,1):333,(1,0):124,(1,1):3466	0:644,1:3279	(0,0):1340,(0,1):312,(1,0):160,(1,1):3017	0:731,1:2758	chr8	-	1.0824e+17	1.08252e+17
ENSMUSG00000090113	Nhlrc4	chr17:26081822:26081876:-@chr17:26081409:26081537:-@chr17:26079178:26081263:-	0.32	0	0.92	0.76	0.35	0.97	-0.44	2.33	'chr17:26081822:26081876:-@chr17:26081409:26081537:-@chr17:26079178:26081263:-.A.dn_chr17:26081822:26081876:-@chr17:26081409:26081537:-@chr17:26079178:26081263:-.A.se_chr17:26081822:26081876:-@chr17:26081409:26081537:-@chr17:26079178:26081263:-.A.up','chr17:26081822:26081876:-@chr17:26081409:26081537:-@chr17:26079178:26081263:-.B.dn_chr17:26081822:26081876:-@chr17:26081409:26081537:-@chr17:260791…	(0,0):9,(1,1):19	0:2,1:17	(0,0):9,(1,0):3,(1,1):20	0:20,1:3	chr17	-	2607917826079170	2608187626081870
ENSMUSG00000050071	Bex1	chrX:132749876:132750052:-@chrX:132749485:132749519:-@chrX:132748511:132749122:-	0.28	0.24	0.32	0.2	0.17	0.24	0.08	2.31	'chrX:132749876:132750052:-@chrX:132749485:132749519:-@chrX:132748511:132749122:-.A.dn_chrX:132749876:132750052:-@chrX:132749485:132749519:-@chrX:132748511:132749122:-.A.se_chrX:132749876:132750052:-@chrX:132749485:132749519:-@chrX:132748511:132749122:-.A.up','chrX:132749876:132750052:-@chrX:132749485:132749519:-@chrX:132748511:132749122:-.B.dn_chrX:132749876:132750052:-@chrX:132749485:132749519:…	(0,0):3276,(0,1):30,(1,0):185,(1,1):7776	0:2331,1:5660	(0,0):2566,(0,1):37,(1,0):115,(1,1):6497	0:1329,1:5320	chrX	-	1.32749e+17	1.3275e+17
ENSMUSG00000020389	Cdkl3	chr11:51839341:51839429:+@chr11:51840261:51840420:+@chr11:51840515:51840843:+	0.92	0.82	0.98	0.74	0.61	0.86	0.18	2.29	'chr11:51839341:51839429:+@chr11:51840261:51840420:+@chr11:51840515:51840843:+.A.up_chr11:51839341:51839429:+@chr11:51840261:51840420:+@chr11:51840515:51840843:+.A.se_chr11:51839341:51839429:+@chr11:51840261:51840420:+@chr11:51840515:51840843:+.A.dn','chr11:51839341:51839429:+@chr11:51840261:51840420:+@chr11:51840515:51840843:+.B.up_chr11:51839341:51839429:+@chr11:51840261:51840420:+@chr11:518405…	(0,0):175,(0,1):2,(1,0):118,(1,1):67	0:185,1:2	(0,0):132,(0,1):7,(1,0):91,(1,1):58	0:131,1:25	chr11	+	5183934151839340	5184084351840840
ENSMUSG00000029462	Vps29	chr5:122810022:122810213:+@chr5:122812045:122812280:+@chr5:122812814:122813296:+	0.99	0.99	0.99	0.98	0.97	0.98	0.01	2.29	'chr5:122810022:122810213:+@chr5:122812045:122812280:+@chr5:122812814:122813296:+.A.up_chr5:122810022:122810213:+@chr5:122812045:122812280:+@chr5:122812814:122813296:+.A.se_chr5:122810022:122810213:+@chr5:122812045:122812280:+@chr5:122812814:122813296:+.A.dn','chr5:122810022:122810213:+@chr5:122812045:122812280:+@chr5:122812814:122813296:+.B.up_chr5:122810022:122810213:+@chr5:122812045:122812280:…	(0,0):2235,(0,1):12,(1,0):2949,(1,1):1569	0:4508,1:22	(0,0):2328,(0,1):33,(1,0):3062,(1,1):1512	0:4556,1:51	chr5	+	1.2281e+17	1.22813e+17
ENSMUSG00000034799	Unc13a	chr8:74195525:74195656:-@chr8:74190540:74190569:-@chr8:74189878:74189977:-	0.31	0.16	0.47	0.09	0.02	0.21	0.22	2.28	'chr8:74195525:74195656:-@chr8:74190540:74190569:-@chr8:74189878:74189977:-.A.dn_chr8:74195525:74195656:-@chr8:74190540:74190569:-@chr8:74189878:74189977:-.A.se_chr8:74195525:74195656:-@chr8:74190540:74190569:-@chr8:74189878:74189977:-.A.up','chr8:74195525:74195656:-@chr8:74190540:74190569:-@chr8:74189878:74189977:-.B.dn_chr8:74195525:74195656:-@chr8:74190540:74190569:-@chr8:74189878:74189977:-.B…	(0,0):135,(0,1):16,(1,0):10	0:10,1:16	(0,0):124,(0,1):17,(1,0):2	0:2,1:17	chr8	-	7418987874189870	7419565674195650
ENSMUSG00000075415	Fnbp1	chr2:30909544:30909738:-@chr2:30908505:30908600:-@chr2:30895925:30896034:-	0.8	0.66	0.91	0.58	0.41	0.75	0.22	2.28	'chr2:30909544:30909738:-@chr2:30908505:30908600:-@chr2:30895925:30896034:-.A.dn_chr2:30909544:30909738:-@chr2:30908505:30908600:-@chr2:30895925:30896034:-.A.se_chr2:30909544:30909738:-@chr2:30908505:30908600:-@chr2:30895925:30896034:-.A.up','chr2:30909544:30909738:-@chr2:30908505:30908600:-@chr2:30895925:30896034:-.B.dn_chr2:30909544:30909738:-@chr2:30908505:30908600:-@chr2:30895925:30896034:-.B…	(0,0):1536,(0,1):5,(1,0):69,(1,1):22	0:87,1:9	(0,0):1417,(0,1):6,(1,0):45,(1,1):36	0:65,1:22	chr2	-	3089592530895920	3090973830909730
ENSMUSG00000041220	Elovl6	chr3:129307959:129308090:+@chr3:129331201:129331352:+@chr3:129335978:129341411:+	0.68	0.62	0.74	0.79	0.73	0.84	-0.11	2.27	'chr3:129307959:129308090:+@chr3:129331201:129331352:+@chr3:129335978:129341411:+.A.up_chr3:129307959:129308090:+@chr3:129331201:129331352:+@chr3:129335978:129341411:+.A.se_chr3:129307959:129308090:+@chr3:129331201:129331352:+@chr3:129335978:129341411:+.A.dn','chr3:129307959:129308090:+@chr3:129331201:129331352:+@chr3:129335978:129341411:+.B.up_chr3:129307959:129308090:+@chr3:129331201:129331352:…	(0,0):2751,(0,1):12,(1,0):482,(1,1):23436	0:17086,1:6844	(0,0):2274,(0,1):17,(1,0):575,(1,1):21589	0:17897,1:4284	chr3	+	1.29308e+17	1.29341e+17
ENSMUSG00000001036	Epn2	chr11:61379324:61379396:-@chr11:61361510:61361544:-@chr11:61359652:61360413:-	0.18	0.1	0.3	0.05	0.01	0.12	0.13	2.26	'chr11:61379324:61379396:-@chr11:61361510:61361544:-@chr11:61359652:61360413:-.A.dn_chr11:61379324:61379396:-@chr11:61361510:61361544:-@chr11:61359652:61360413:-.A.se_chr11:61379324:61379396:-@chr11:61361510:61361544:-@chr11:61359652:61360413:-.A.up','chr11:61379324:61379396:-@chr11:61361510:61361544:-@chr11:61359652:61360413:-.B.dn_chr11:61379324:61379396:-@chr11:61361510:61361544:-@chr11:613596…	(0,0):591,(0,1):2,(1,0):11,(1,1):1098	0:166,1:945	(0,0):538,(0,1):5,(1,0):2,(1,1):1017	0:23,1:1001	chr11	-	6135965261359650	6137939661379390
ENSMUSG00000038495	Otud7b	chr3:95912634:95912691:+@chr3:95934154:95934266:+@chr3:95940397:95940547:+	0.06	0.01	0.22	0.32	0.09	0.67	-0.26	2.26	'chr3:95912634:95912691:+@chr3:95934154:95934266:+@chr3:95940397:95940547:+.A.up_chr3:95912634:95912691:+@chr3:95934154:95934266:+@chr3:95940397:95940547:+.A.se_chr3:95912634:95912691:+@chr3:95934154:95934266:+@chr3:95940397:95940547:+.A.dn','chr3:95912634:95912691:+@chr3:95934154:95934266:+@chr3:95940397:95940547:+.B.up_chr3:95912634:95912691:+@chr3:95934154:95934266:+@chr3:95940397:95940547:+.B…	(0,0):945,(1,1):11	0:0,1:11	(0,0):943,(1,0):4,(1,1):7	0:6,1:5	chr3	+	9591263495912630	9594054795940540
ENSMUSG00000035984	Nme5	chr18:34738212:34738421:-@chr18:34731110:34731315:-@chr18:34726690:34726808:-	0.75	0.53	0.92	0.45	0.24	0.69	0.3	2.26	'chr18:34738212:34738421:-@chr18:34731110:34731315:-@chr18:34726690:34726808:-.A.dn_chr18:34738212:34738421:-@chr18:34731110:34731315:-@chr18:34726690:34726808:-.A.se_chr18:34738212:34738421:-@chr18:34731110:34731315:-@chr18:34726690:34726808:-.A.up','chr18:34738212:34738421:-@chr18:34731110:34731315:-@chr18:34726690:34726808:-.B.dn_chr18:34738212:34738421:-@chr18:34731110:34731315:-@chr18:347266…	(0,0):182,(0,1):1,(1,0):28,(1,1):8	0:35,1:2	(0,0):159,(0,1):5,(1,0):18,(1,1):6	0:22,1:7	chr18	-	3472669034726690	3473842134738420
ENSMUSG00000037730	Mynn	chr3:30510363:30510541:+@chr3:30511391:30511474:+@chr3:30512474:30512560:+	0.74	0.63	0.84	0.58	0.48	0.68	0.16	2.25	'chr3:30510363:30510541:+@chr3:30511391:30511474:+@chr3:30512474:30512560:+.A.up_chr3:30510363:30510541:+@chr3:30511391:30511474:+@chr3:30512474:30512560:+.A.se_chr3:30510363:30510541:+@chr3:30511391:30511474:+@chr3:30512474:30512560:+.A.dn','chr3:30510363:30510541:+@chr3:30511391:30511474:+@chr3:30512474:30512560:+.B.up_chr3:30510363:30510541:+@chr3:30511391:30511474:+@chr3:30512474:30512560:+.B…	(0,0):573,(0,1):15,(1,0):128,(1,1):33	0:145,1:31	(0,0):547,(0,1):28,(1,0):101,(1,1):20	0:112,1:37	chr3	+	3051036330510360	3051256030512560
ENSMUSG00000032855	Pkd1	chr17:24728232:24728426:+@chr17:24728783:24728922:+@chr17:24729556:24729668:+	0.97	0.92	1	0.87	0.82	0.92	0.1	2.22	'chr17:24728232:24728426:+@chr17:24728783:24728922:+@chr17:24729556:24729668:+.A.up_chr17:24728232:24728426:+@chr17:24728783:24728922:+@chr17:24729556:24729668:+.A.se_chr17:24728232:24728426:+@chr17:24728783:24728922:+@chr17:24729556:24729668:+.A.dn','chr17:24728232:24728426:+@chr17:24728783:24728922:+@chr17:24729556:24729668:+.B.up_chr17:24728232:24728426:+@chr17:24728783:24728922:+@chr17:247295…	(0,0):402,(0,1):2,(1,0):269,(1,1):19	0:288,1:2	(0,0):448,(0,1):13,(1,0):327,(1,1):30	0:353,1:17	chr17	+	2472823224728230	2472966824729660
ENSMUSG00000056492	Gpr116	chr17:43574465:43574635:+@chr17:43576625:43576744:+@chr17:43576900:43577109:+	0.92	0.82	0.98	0.74	0.62	0.86	0.18	2.22	'chr17:43574465:43574635:+@chr17:43576625:43576744:+@chr17:43576900:43577109:+.A.up_chr17:43574465:43574635:+@chr17:43576625:43576744:+@chr17:43576900:43577109:+.A.se_chr17:43574465:43574635:+@chr17:43576625:43576744:+@chr17:43576900:43577109:+.A.dn','chr17:43574465:43574635:+@chr17:43576625:43576744:+@chr17:43576900:43577109:+.B.up_chr17:43574465:43574635:+@chr17:43576625:43576744:+@chr17:435769…	(0,0):167,(0,1):3,(1,0):97,(1,1):17	0:113,1:4	(0,0):165,(0,1):8,(1,0):78,(1,1):27	0:97,1:16	chr17	+	4357446543574460	4357710943577100
ENSMUSG00000056870	Gulp1	chr1:44745989:44746060:+@chr1:44765462:44765523:+@chr1:44801319:44801390:+	0.59	0.32	0.85	0.91	0.67	1	-0.32	2.2	'chr1:44745989:44746060:+@chr1:44765462:44765523:+@chr1:44801319:44801390:+.A.up_chr1:44745989:44746060:+@chr1:44765462:44765523:+@chr1:44801319:44801390:+.A.se_chr1:44745989:44746060:+@chr1:44765462:44765523:+@chr1:44801319:44801390:+.A.dn','chr1:44745989:44746060:+@chr1:44765462:44765523:+@chr1:44801319:44801390:+.B.up_chr1:44745989:44746060:+@chr1:44765462:44765523:+@chr1:44801319:44801390:+.B…	(0,0):459,(0,1):2,(1,0):20	0:20,1:2	(0,0):406,(1,0):52	00:52:00	chr1	+	4474598944745980	4480139044801390
NA	NA	chr11:46250449:46250511:+@chr11:46253308:46253477:+@chr11:46254065:46256223:+	0.76	0.72	0.8	0.83	0.8	0.86	-0.07	2.2	'chr11:46250449:46250511:+@chr11:46253308:46253477:+@chr11:46254065:46256223:+.A.up_chr11:46250449:46250511:+@chr11:46253308:46253477:+@chr11:46254065:46256223:+.A.se_chr11:46250449:46250511:+@chr11:46253308:46253477:+@chr11:46254065:46256223:+.A.dn','chr11:46250449:46250511:+@chr11:46253308:46253477:+@chr11:46254065:46256223:+.B.up_chr11:46250449:46250511:+@chr11:46253308:46253477:+@chr11:462540…	(0,0):1223,(0,1):108,(1,0):666,(1,1):4427	0:3937,1:1264	(0,0):1432,(0,1):82,(1,0):754,(1,1):4395	0:4490,1:741	chr11	+	4625044946250440	4625622346256220
NA	NA	chr17:3197336:3198223:+@chr17:3231235:3231316:+@chr17:3291550:3291637:+	0	0	0.01	0.03	0.01	0.05	-0.03	2.2	'chr17:3197336:3198223:+@chr17:3231235:3231316:+@chr17:3291550:3291637:+.A.up_chr17:3197336:3198223:+@chr17:3231235:3231316:+@chr17:3291550:3291637:+.A.se_chr17:3197336:3198223:+@chr17:3231235:3231316:+@chr17:3291550:3291637:+.A.dn','chr17:3197336:3198223:+@chr17:3231235:3231316:+@chr17:3291550:3291637:+.B.up_chr17:3197336:3198223:+@chr17:3231235:3231316:+@chr17:3291550:3291637:+.B.dn'	(0,0):5578,(0,1):7,(1,0):1,(1,1):3549	0:4,1:3553	(0,0):5738,(0,1):6,(1,0):10,(1,1):3366	0:83,1:3299	chr17	+	31973363197336	32916373291637
ENSMUSG00000042472	Zfp410	chr12:85658080:85658124:+@chr12:85663834:85663969:+@chr12:85666521:85666739:+	0.55	0.48	0.62	0.43	0.38	0.49	0.12	2.18	'chr12:85658080:85658124:+@chr12:85663834:85663969:+@chr12:85666521:85666739:+.A.up_chr12:85658080:85658124:+@chr12:85663834:85663969:+@chr12:85666521:85666739:+.A.se_chr12:85658080:85658124:+@chr12:85663834:85663969:+@chr12:85666521:85666739:+.A.dn','chr12:85658080:85658124:+@chr12:85663834:85663969:+@chr12:85666521:85666739:+.B.up_chr12:85658080:85658124:+@chr12:85663834:85663969:+@chr12:856665…	(0,0):2215,(0,1):20,(1,0):478,(1,1):312	0:655,1:155	(0,0):2225,(0,1):32,(1,0):387,(1,1):303	0:526,1:196	chr12	+	8565808085658080	8566673985666730
ENSMUSG00000044477	Zfand3	chr17:30272268:30272450:+@chr17:30290248:30290313:+@chr17:30329508:30329675:+	0.9	0.88	0.91	0.86	0.84	0.88	0.04	2.18	'chr17:30272268:30272450:+@chr17:30290248:30290313:+@chr17:30329508:30329675:+.A.up_chr17:30272268:30272450:+@chr17:30290248:30290313:+@chr17:30329508:30329675:+.A.se_chr17:30272268:30272450:+@chr17:30290248:30290313:+@chr17:30329508:30329675:+.A.dn','chr17:30272268:30272450:+@chr17:30290248:30290313:+@chr17:30329508:30329675:+.B.up_chr17:30272268:30272450:+@chr17:30290248:30290313:+@chr17:303295…	(0,0):2167,(0,1):134,(1,0):2246,(1,1):405	0:2601,1:184	(0,0):1771,(0,1):138,(1,0):1763,(1,1):361	0:2049,1:213	chr17	+	3027226830272260	3032967530329670
ENSMUSG00000047554	Tmem41b	chr7:117129476:117129759:-@chr7:117126170:117126287:-@chr7:117124503:117124631:-	0.19	0.14	0.25	0.31	0.24	0.39	-0.12	2.17	'chr7:117129476:117129759:-@chr7:117126170:117126287:-@chr7:117124503:117124631:-.A.dn_chr7:117129476:117129759:-@chr7:117126170:117126287:-@chr7:117124503:117124631:-.A.se_chr7:117129476:117129759:-@chr7:117126170:117126287:-@chr7:117124503:117124631:-.A.up','chr7:117129476:117129759:-@chr7:117126170:117126287:-@chr7:117124503:117124631:-.B.dn_chr7:117129476:117129759:-@chr7:117126170:117126287:…	(0,0):934,(0,1):3,(1,0):46,(1,1):317	0:117,1:249	(0,0):878,(1,0):82,(1,1):341	0:179,1:244	chr7	-	1.17125e+17	1.1713e+17
ENSMUSG00000020598	Nrcam	chr12:45667275:45667399:+@chr12:45667827:45667856:+@chr12:45669531:45669632:+	0.4	0.3	0.51	0.25	0.16	0.34	0.15	2.17	'chr12:45667275:45667399:+@chr12:45667827:45667856:+@chr12:45669531:45669632:+.A.up_chr12:45667275:45667399:+@chr12:45667827:45667856:+@chr12:45669531:45669632:+.A.se_chr12:45667275:45667399:+@chr12:45667827:45667856:+@chr12:45669531:45669632:+.A.dn','chr12:45667275:45667399:+@chr12:45667827:45667856:+@chr12:45669531:45669632:+.B.up_chr12:45667275:45667399:+@chr12:45667827:45667856:+@chr12:456695…	(0,0):139,(0,1):36,(1,0):37,(1,1):4	0:37,1:40	(0,0):156,(0,1):45,(1,0):22,(1,1):3	0:23,1:47	chr12	+	4566727545667270	4566963245669630
ENSMUSG00000028064	Sema4a	chr3:88260056:88260358:-@chr3:88259470:88259606:-@chr3:88258601:88258768:-	0.24	0.01	0.67	0.76	0.37	0.99	-0.52	2.15	'chr3:88260056:88260358:-@chr3:88259470:88259606:-@chr3:88258601:88258768:-.A.dn_chr3:88260056:88260358:-@chr3:88259470:88259606:-@chr3:88258601:88258768:-.A.se_chr3:88260056:88260358:-@chr3:88259470:88259606:-@chr3:88258601:88258768:-.A.up','chr3:88260056:88260358:-@chr3:88259470:88259606:-@chr3:88258601:88258768:-.B.dn_chr3:88260056:88260358:-@chr3:88259470:88259606:-@chr3:88258601:88258768:-.B…	(0,0):155,(1,1):9	0:5,1:4	(0,0):157,(1,0):3,(1,1):4	0:4,1:3	chr3	-	8825860188258600	8826035888260350
ENSMUSG00000057363	Uxs1	chr1:43854090:43854150:-@chr1:43847309:43847489:-@chr1:43836910:43837014:-	0.85	0.61	0.97	0.56	0.33	0.82	0.29	2.14	'chr1:43854090:43854150:-@chr1:43847309:43847489:-@chr1:43836910:43837014:-.A.dn_chr1:43854090:43854150:-@chr1:43847309:43847489:-@chr1:43836910:43837014:-.A.se_chr1:43854090:43854150:-@chr1:43847309:43847489:-@chr1:43836910:43837014:-.A.up','chr1:43854090:43854150:-@chr1:43847309:43847489:-@chr1:43836910:43837014:-.B.dn_chr1:43854090:43854150:-@chr1:43847309:43847489:-@chr1:43836910:43837014:-.B…	(0,0):321,(1,0):49	00:49:00	(0,0):285,(0,1):2,(1,0):33	0:33,1:2	chr1	-	4383691043836910	4385415043854150
ENSMUSG00000031290	Lrch2	chrX:143937927:143938034:-@chrX:143931310:143931375:-@chrX:143926582:143926630:-	0.36	0.19	0.6	0.68	0.4	0.93	-0.32	2.14	'chrX:143937927:143938034:-@chrX:143931310:143931375:-@chrX:143926582:143926630:-.A.dn_chrX:143937927:143938034:-@chrX:143931310:143931375:-@chrX:143926582:143926630:-.A.se_chrX:143937927:143938034:-@chrX:143931310:143931375:-@chrX:143926582:143926630:-.A.up','chrX:143937927:143938034:-@chrX:143931310:143931375:-@chrX:143926582:143926630:-.B.dn_chrX:143937927:143938034:-@chrX:143931310:143931375:…	(0,0):1138,(0,1):5,(1,0):12,(1,1):1	0:13,1:5	(0,0):1018,(0,1):1,(1,0):17,(1,1):1	0:18,1:1	chrX	-	1.43927e+17	1.43938e+17
ENSMUSG00000058586	Serhl	chr15:82944787:82944869:+@chr15:82945997:82946093:+@chr15:82946687:82947101:+	0.25	0.2	0.3	0.17	0.14	0.21	0.08	2.13	'chr15:82944787:82944869:+@chr15:82945997:82946093:+@chr15:82946687:82947101:+.A.up_chr15:82944787:82944869:+@chr15:82945997:82946093:+@chr15:82946687:82947101:+.A.se_chr15:82944787:82944869:+@chr15:82945997:82946093:+@chr15:82946687:82947101:+.A.dn','chr15:82944787:82944869:+@chr15:82945997:82946093:+@chr15:82946687:82947101:+.B.up_chr15:82944787:82944869:+@chr15:82945997:82946093:+@chr15:829466…	(0,0):3795,(1,0):99,(1,1):984	0:362,1:721	(0,0):4023,(0,1):3,(1,0):94,(1,1):1349	0:378,1:1068	chr15	+	8294478782944780	8294710182947100
ENSMUSG00000002524	Puf60	chr15:75905972:75906061:-@chr15:75905037:75905087:-@chr15:75902837:75902998:-	0.21	0.18	0.23	0.26	0.24	0.29	-0.05	2.12	'chr15:75905972:75906061:-@chr15:75905037:75905087:-@chr15:75902837:75902998:-.A.dn_chr15:75905972:75906061:-@chr15:75905037:75905087:-@chr15:75902837:75902998:-.A.se_chr15:75905972:75906061:-@chr15:75905037:75905087:-@chr15:75902837:75902998:-.A.up','chr15:75905972:75906061:-@chr15:75905037:75905087:-@chr15:75902837:75902998:-.B.dn_chr15:75905972:75906061:-@chr15:75905037:75905087:-@chr15:759028…	(0,0):4266,(0,1):456,(1,0):246,(1,1):209	0:291,1:620	(0,0):5225,(0,1):430,(1,0):318,(1,1):223	0:379,1:592	chr15	-	7590283775902830	7590606175906060
ENSMUSG00000029299	Abcg3	chr5:105390196:105390278:-@chr5:105382103:105382192:-@chr5:105380536:105380660:-	0.37	0.06	0.75	0.79	0.4	0.99	-0.42	2.12	'chr5:105390196:105390278:-@chr5:105382103:105382192:-@chr5:105380536:105380660:-.A.dn_chr5:105390196:105390278:-@chr5:105382103:105382192:-@chr5:105380536:105380660:-.A.se_chr5:105390196:105390278:-@chr5:105382103:105382192:-@chr5:105380536:105380660:-.A.up','chr5:105390196:105390278:-@chr5:105382103:105382192:-@chr5:105380536:105380660:-.B.dn_chr5:105390196:105390278:-@chr5:105382103:105382192:…	(0,0):22,(0,1):1,(1,0):1	0:1,1:1	(0,0):22,(1,0):3	00:03:00	chr5	-	1.05381e+17	1.0539e+17
ENSMUSG00000027438	Napb	chr2:148535053:148535169:-@chr2:148532895:148532941:-@chr2:148532682:148532759:-	0.83	0.48	0.99	0.5	0.2	0.82	0.33	2.11	'chr2:148535053:148535169:-@chr2:148532895:148532941:-@chr2:148532682:148532759:-.A.dn_chr2:148535053:148535169:-@chr2:148532895:148532941:-@chr2:148532682:148532759:-.A.se_chr2:148535053:148535169:-@chr2:148532895:148532941:-@chr2:148532682:148532759:-.A.up','chr2:148535053:148535169:-@chr2:148532895:148532941:-@chr2:148532682:148532759:-.B.dn_chr2:148535053:148535169:-@chr2:148532895:148532941:…	(0,0):126,(1,0):8,(1,1):2	00:10:00	(0,0):128,(0,1):2,(1,0):5,(1,1):1	0:6,1:2	chr2	-	1.48533e+17	1.48535e+17
ENSMUSG00000003279	Dlgap1	chr17:70427602:70427763:+@chr17:70555577:70555685:+@chr17:70657387:70657510:+	0.63	0.17	0.96	0.27	0.03	0.75	0.36	2.11	'chr17:70427602:70427763:+@chr17:70555577:70555685:+@chr17:70657387:70657510:+.A.up_chr17:70427602:70427763:+@chr17:70555577:70555685:+@chr17:70657387:70657510:+.A.se_chr17:70427602:70427763:+@chr17:70555577:70555685:+@chr17:70657387:70657510:+.A.dn','chr17:70427602:70427763:+@chr17:70555577:70555685:+@chr17:70657387:70657510:+.B.up_chr17:70427602:70427763:+@chr17:70555577:70555685:+@chr17:706573…	(0,0):174,(1,0):2,(1,1):1	00:03:00	(0,0):159,(1,1):1	0:0,1:1	chr17	+	7042760270427600	7065751070657510
ENSMUSG00000039956	Mrap	chr16:90738569:90738914:+@chr16:90746887:90746971:+@chr16:90747769:90747868:+	0.35	0.16	0.62	0.07	0	0.31	0.28	2.1	'chr16:90738569:90738914:+@chr16:90746887:90746971:+@chr16:90747769:90747868:+.A.up_chr16:90738569:90738914:+@chr16:90746887:90746971:+@chr16:90747769:90747868:+.A.se_chr16:90738569:90738914:+@chr16:90746887:90746971:+@chr16:90747769:90747868:+.A.dn','chr16:90738569:90738914:+@chr16:90746887:90746971:+@chr16:90747769:90747868:+.B.up_chr16:90738569:90738914:+@chr16:90746887:90746971:+@chr16:907477…	(0,0):52,(0,1):6,(1,0):4,(1,1):5	0:5,1:10	(0,0):52,(0,1):9,(1,1):3	0:0,1:12	chr16	+	9073856990738560	9074786890747860
ENSMUSG00000026005	Rpe	chr1:66747458:66747591:+@chr1:66748191:66748222:+@chr1:66753020:66753099:+	0.1	0.03	0.21	0.27	0.14	0.43	-0.17	2.1	'chr1:66747458:66747591:+@chr1:66748191:66748222:+@chr1:66753020:66753099:+.A.up_chr1:66747458:66747591:+@chr1:66748191:66748222:+@chr1:66753020:66753099:+.A.se_chr1:66747458:66747591:+@chr1:66748191:66748222:+@chr1:66753020:66753099:+.A.dn','chr1:66747458:66747591:+@chr1:66748191:66748222:+@chr1:66753020:66753099:+.B.up_chr1:66747458:66747591:+@chr1:66748191:66748222:+@chr1:66753020:66753099:+.B…	(0,0):922,(0,1):5,(1,0):4,(1,1):65	0:14,1:60	(0,0):984,(0,1):10,(1,0):14,(1,1):53	0:26,1:51	chr1	+	6674745866747450	6675309966753090
ENSMUSG00000063576	Klhdc3	chr17:46817651:46817879:-@chr17:46815991:46816143:-@chr17:46815230:46815442:-	0.92	0.9	0.94	0.88	0.85	0.9	0.04	2.1	'chr17:46817651:46817879:-@chr17:46815991:46816143:-@chr17:46815230:46815442:-.A.dn_chr17:46817651:46817879:-@chr17:46815991:46816143:-@chr17:46815230:46815442:-.A.se_chr17:46817651:46817879:-@chr17:46815991:46816143:-@chr17:46815230:46815442:-.A.up','chr17:46817651:46817879:-@chr17:46815991:46816143:-@chr17:46815230:46815442:-.B.dn_chr17:46817651:46817879:-@chr17:46815991:46816143:-@chr17:468152…	(0,0):1446,(0,1):55,(1,0):1636,(1,1):401	0:1996,1:96	(0,0):1579,(0,1):89,(1,0):1548,(1,1):369	0:1869,1:137	chr17	-	4681523046815230	4681787946817870
ENSMUSG00000039473	Ubn1	chr16:5081511:5081754:+@chr16:5081987:5082076:+@chr16:5084149:5086378:+	0.51	0.47	0.55	0.44	0.41	0.47	0.07	2.09	'chr16:5081511:5081754:+@chr16:5081987:5082076:+@chr16:5084149:5086378:+.A.up_chr16:5081511:5081754:+@chr16:5081987:5082076:+@chr16:5084149:5086378:+.A.se_chr16:5081511:5081754:+@chr16:5081987:5082076:+@chr16:5084149:5086378:+.A.dn','chr16:5081511:5081754:+@chr16:5081987:5082076:+@chr16:5084149:5086378:+.B.up_chr16:5081511:5081754:+@chr16:5081987:5082076:+@chr16:5084149:5086378:+.B.dn'	(0,0):1470,(0,1):252,(1,0):443,(1,1):6773	0:3744,1:3724	(0,0):1537,(0,1):332,(1,0):428,(1,1):7227	0:3573,1:4414	chr16	+	50815115081511	50863785086378
ENSMUSG00000028078	Dclk2	chr3:86597739:86597835:-@chr3:86597141:86597221:-@chr3:86595917:86596033:-	0.67	0.59	0.74	0.81	0.72	0.88	-0.14	2.09	'chr3:86597739:86597835:-@chr3:86597141:86597221:-@chr3:86595917:86596033:-.A.dn_chr3:86597739:86597835:-@chr3:86597141:86597221:-@chr3:86595917:86596033:-.A.se_chr3:86597739:86597835:-@chr3:86597141:86597221:-@chr3:86595917:86596033:-.A.up','chr3:86597739:86597835:-@chr3:86597141:86597221:-@chr3:86595917:86596033:-.B.dn_chr3:86597739:86597835:-@chr3:86597141:86597221:-@chr3:86595917:86596033:-.B…	(0,0):2014,(0,1):37,(1,0):224,(1,1):5	0:228,1:38	(0,0):1905,(0,1):13,(1,0):172,(1,1):1	0:173,1:13	chr3	-	8659591786595910	8659783586597830
ENSMUSG00000022906	Parp9	chr16:35941119:35941221:+@chr16:35943455:35943596:+@chr16:35947587:35948440:+	0.45	0.25	0.68	0.18	0.08	0.33	0.27	2.08	'chr16:35941119:35941221:+@chr16:35943455:35943596:+@chr16:35947587:35948440:+.A.up_chr16:35941119:35941221:+@chr16:35943455:35943596:+@chr16:35947587:35948440:+.A.se_chr16:35941119:35941221:+@chr16:35943455:35943596:+@chr16:35947587:35948440:+.A.dn','chr16:35941119:35941221:+@chr16:35943455:35943596:+@chr16:35947587:35948440:+.B.up_chr16:35941119:35941221:+@chr16:35943455:35943596:+@chr16:359475…	(0,0):100,(1,0):21,(1,1):252	0:139,1:134	(0,0):76,(1,0):5,(1,1):183	0:40,1:148	chr16	+	3594111935941110	3594844035948440
ENSMUSG00000056938	Acbd4	chr11:102964353:102964459:+@chr11:102964549:102964683:+@chr11:102964840:102964958:+	0.71	0.4	0.92	0.39	0.2	0.59	0.32	2.08	'chr11:102964353:102964459:+@chr11:102964549:102964683:+@chr11:102964840:102964958:+.A.up_chr11:102964353:102964459:+@chr11:102964549:102964683:+@chr11:102964840:102964958:+.A.se_chr11:102964353:102964459:+@chr11:102964549:102964683:+@chr11:102964840:102964958:+.A.dn','chr11:102964353:102964459:+@chr11:102964549:102964683:+@chr11:102964840:102964958:+.B.up_chr11:102964353:102964459:+@chr11:102964…	(0,0):41,(0,1):1,(1,0):14	0:14,1:1	(0,0):36,(0,1):7,(1,0):17	0:17,1:7	chr11	+	1.02964e+17	1.02965e+17
ENSMUSG00000075415	Fnbp1	chr2:30909544:30909738:-@chr2:30908505:30908687:-@chr2:30900402:30900416:-	0.91	0.78	1	0.66	0.45	0.84	0.25	2.08	'chr2:30909544:30909738:-@chr2:30908505:30908687:-@chr2:30900402:30900416:-.A.dn_chr2:30909544:30909738:-@chr2:30908505:30908687:-@chr2:30900402:30900416:-.A.se_chr2:30909544:30909738:-@chr2:30908505:30908687:-@chr2:30900402:30900416:-.A.up','chr2:30909544:30909738:-@chr2:30908505:30908687:-@chr2:30900402:30900416:-.B.dn_chr2:30909544:30909738:-@chr2:30908505:30908687:-@chr2:30900402:30900416:-.B…	(0,0):826,(1,0):168,(1,1):19	0.129861	(0,0):777,(1,0):125,(1,1):33	0:138,1:20	chr2	-	3090040230900400	3090973830909730
ENSMUSG00000020334	Slc22a4	chr11:53841086:53841592:-@chr11:53821270:53821373:-@chr11:53818896:53819050:-	0.3	0.1	0.57	0.65	0.3	0.9	-0.35	2.06	'chr11:53841086:53841592:-@chr11:53821270:53821373:-@chr11:53818896:53819050:-.A.dn_chr11:53841086:53841592:-@chr11:53821270:53821373:-@chr11:53818896:53819050:-.A.se_chr11:53841086:53841592:-@chr11:53821270:53821373:-@chr11:53818896:53819050:-.A.up','chr11:53841086:53841592:-@chr11:53821270:53821373:-@chr11:53818896:53819050:-.B.dn_chr11:53841086:53841592:-@chr11:53821270:53821373:-@chr11:538188…	(0,0):109,(0,1):1,(1,0):4,(1,1):48	0:20,1:33	(0,0):101,(0,1):1,(1,0):9,(1,1):34	0:34,1:10	chr11	-	5381889653818890	5384159253841590
ENSMUSG00000085396	6720401G13Rik	chrX:47984068:47984172:-@chrX:47980384:47980427:-@chrX:47979614:47979686:-	0.32	0.18	0.51	0.61	0.33	0.83	-0.29	2.06	'chrX:47984068:47984172:-@chrX:47980384:47980427:-@chrX:47979614:47979686:-.A.dn_chrX:47984068:47984172:-@chrX:47980384:47980427:-@chrX:47979614:47979686:-.A.se_chrX:47984068:47984172:-@chrX:47980384:47980427:-@chrX:47979614:47979686:-.A.up','chrX:47984068:47984172:-@chrX:47980384:47980427:-@chrX:47979614:47979686:-.B.dn_chrX:47984068:47984172:-@chrX:47980384:47980427:-@chrX:47979614:47979686:-.B…	(0,0):506,(0,1):10,(1,0):11	0:11,1:10	(0,0):417,(0,1):4,(1,0):15	0:15,1:4	chrX	-	4797961447979610	4798417247984170
ENSMUSG00000024817	Uhrf2	chr19:30113554:30113787:+@chr19:30130725:30130984:+@chr19:30145733:30145951:+	0.83	0.8	0.85	0.77	0.74	0.8	0.06	2.05	'chr19:30113554:30113787:+@chr19:30130725:30130984:+@chr19:30145733:30145951:+.A.up_chr19:30113554:30113787:+@chr19:30130725:30130984:+@chr19:30145733:30145951:+.A.se_chr19:30113554:30113787:+@chr19:30130725:30130984:+@chr19:30145733:30145951:+.A.dn','chr19:30113554:30113787:+@chr19:30130725:30130984:+@chr19:30145733:30145951:+.B.up_chr19:30113554:30113787:+@chr19:30130725:30130984:+@chr19:301457…	(0,0):5555,(0,1):102,(1,0):2244,(1,1):992	0:3065,1:273	(0,0):4904,(0,1):155,(1,0):2017,(1,1):747	0:2575,1:344	chr19	+	3011355430113550	3014595130145950
ENSMUSG00000029177	Cenpa	chr5:30969275:30969486:+@chr5:30972065:30972201:+@chr5:30974837:30974943:+	0.44	0.42	0.46	0.39	0.37	0.41	0.05	2.04	'chr5:30969275:30969486:+@chr5:30972065:30972201:+@chr5:30974837:30974943:+.A.up_chr5:30969275:30969486:+@chr5:30972065:30972201:+@chr5:30974837:30974943:+.A.se_chr5:30969275:30969486:+@chr5:30972065:30972201:+@chr5:30974837:30974943:+.A.dn','chr5:30969275:30969486:+@chr5:30972065:30972201:+@chr5:30974837:30974943:+.B.up_chr5:30969275:30969486:+@chr5:30972065:30972201:+@chr5:30974837:30974943:+.B…	(0,0):16979,(0,1):501,(1,0):1693,(1,1):947	0:2104,1:1037	(0,0):17254,(0,1):656,(1,0):1672,(1,1):887	0:2037,1:1178	chr5	+	3096927530969270	3097494330974940
ENSMUSG00000034101	Ctnnd1	chr2:84490563:84490902:-@chr2:84464427:84464715:-@chr2:84462168:84462239:-	0.79	0.74	0.83	0.7	0.65	0.74	0.09	2.04	'chr2:84490563:84490902:-@chr2:84464427:84464715:-@chr2:84462168:84462239:-.A.dn_chr2:84490563:84490902:-@chr2:84464427:84464715:-@chr2:84462168:84462239:-.A.se_chr2:84490563:84490902:-@chr2:84464427:84464715:-@chr2:84462168:84462239:-.A.up','chr2:84490563:84490902:-@chr2:84464427:84464715:-@chr2:84462168:84462239:-.B.dn_chr2:84490563:84490902:-@chr2:84464427:84464715:-@chr2:84462168:84462239:-.B…	(0,0):1368,(0,1):36,(1,0):1135,(1,1):502	0:1491,1:182	(0,0):1308,(0,1):46,(1,0):1113,(1,1):592	0:1561,1:190	chr2	-	8446216884462160	8449090284490900
ENSMUSG00000037570	Mcrs1	chr15:99082293:99082392:-@chr15:99080894:99081013:-@chr15:99080307:99080445:-	0.68	0.63	0.73	0.76	0.72	0.8	-0.08	2.02	'chr15:99082293:99082392:-@chr15:99080894:99081013:-@chr15:99080307:99080445:-.A.dn_chr15:99082293:99082392:-@chr15:99080894:99081013:-@chr15:99080307:99080445:-.A.se_chr15:99082293:99082392:-@chr15:99080894:99081013:-@chr15:99080307:99080445:-.A.up','chr15:99082293:99082392:-@chr15:99080894:99081013:-@chr15:99080307:99080445:-.B.dn_chr15:99082293:99082392:-@chr15:99080894:99081013:-@chr15:990803…	(0,0):807,(0,1):90,(1,0):756,(1,1):53	0:791,1:108	(0,0):1058,(0,1):87,(1,0):1056,(1,1):53	0:1093,1:103	chr15	-	9908030799080300	9908239299082390
ENSMUSG00000021843	Ktn1	chr14:48344553:48344645:+@chr14:48345604:48345675:+@chr14:48345901:48345984:+	0.32	0.27	0.38	0.43	0.36	0.51	-0.11	2.01	'chr14:48344553:48344645:+@chr14:48345604:48345675:+@chr14:48345901:48345984:+.A.up_chr14:48344553:48344645:+@chr14:48345604:48345675:+@chr14:48345901:48345984:+.A.se_chr14:48344553:48344645:+@chr14:48345604:48345675:+@chr14:48345901:48345984:+.A.dn','chr14:48344553:48344645:+@chr14:48345604:48345675:+@chr14:48345901:48345984:+.B.up_chr14:48344553:48344645:+@chr14:48345604:48345675:+@chr14:483459…	(0,0):2019,(0,1):102,(1,0):179	0:179,1:102	(0,0):1732,(0,1):57,(1,0):162	0:162,1:57	chr14	+	4834455348344550	4834598448345980
ENSMUSG00000022793	B4galt4	chr16:38760848:38761071:+@chr16:38763182:38763242:+@chr16:38766028:38766132:+	0.86	0.6	0.99	0.36	0.02	0.86	0.5	2	'chr16:38760848:38761071:+@chr16:38763182:38763242:+@chr16:38766028:38766132:+.A.up_chr16:38760848:38761071:+@chr16:38763182:38763242:+@chr16:38766028:38766132:+.A.se_chr16:38760848:38761071:+@chr16:38763182:38763242:+@chr16:38766028:38766132:+.A.dn','chr16:38760848:38761071:+@chr16:38763182:38763242:+@chr16:38766028:38766132:+.B.up_chr16:38760848:38761071:+@chr16:38763182:38763242:+@chr16:387660…	(0,0):887,(1,0):11,(1,1):7	00:18:00	(0,0):695,(1,1):5	0:1,1:4	chr16	+	3876084838760840	3876613238766130
ENSMUSG00000057113	Npm1	chr11:33056991:33057048:-@chr11:33056664:33056747:-@chr11:33056003:33056104:-	0.07	0.03	0.14	0.25	0.13	0.41	-0.18	1.99	'chr11:33056991:33057048:-@chr11:33056664:33056747:-@chr11:33056003:33056104:-.A.dn_chr11:33056991:33057048:-@chr11:33056664:33056747:-@chr11:33056003:33056104:-.A.se_chr11:33056991:33057048:-@chr11:33056664:33056747:-@chr11:33056003:33056104:-.A.up','chr11:33056991:33057048:-@chr11:33056664:33056747:-@chr11:33056003:33056104:-.B.dn_chr11:33056991:33057048:-@chr11:33056664:33056747:-@chr11:330560…	(0,0):14945,(1,0):7,(1,1):26	0:12,1:21	(0,0):13324,(0,1):2,(1,0):17,(1,1):14	0:19,1:14	chr11	-	3305600333056000	3305704833057040
ENSMUSG00000060477	Irak2	chr6:113588461:113588635:+@chr6:113597633:113597697:+@chr6:113615697:113615840:+	0.8	0.43	1	0.46	0.14	0.8	0.34	1.99	'chr6:113588461:113588635:+@chr6:113597633:113597697:+@chr6:113615697:113615840:+.A.up_chr6:113588461:113588635:+@chr6:113597633:113597697:+@chr6:113615697:113615840:+.A.se_chr6:113588461:113588635:+@chr6:113597633:113597697:+@chr6:113615697:113615840:+.A.dn','chr6:113588461:113588635:+@chr6:113597633:113597697:+@chr6:113615697:113615840:+.B.up_chr6:113588461:113588635:+@chr6:113597633:113597697:…	(0,0):29,(1,0):4	00:04:00	(0,0):24,(1,0):1,(1,1):2	0:2,1:1	chr6	+	1.13588e+17	1.13616e+17
ENSMUSG00000020310	Madcam1	chr10:79128176:79128502:+@chr10:79129084:79129515:+@chr10:79130982:79131281:+	0.39	0.1	0.74	0.71	0.34	0.94	-0.32	1.99	'chr10:79128176:79128502:+@chr10:79129084:79129515:+@chr10:79130982:79131281:+.A.up_chr10:79128176:79128502:+@chr10:79129084:79129515:+@chr10:79130982:79131281:+.A.se_chr10:79128176:79128502:+@chr10:79129084:79129515:+@chr10:79130982:79131281:+.A.dn','chr10:79128176:79128502:+@chr10:79129084:79129515:+@chr10:79130982:79131281:+.B.up_chr10:79128176:79128502:+@chr10:79129084:79129515:+@chr10:791309…	(0,0):15,(0,1):1,(1,0):3,(1,1):8	0:7,1:5	(0,0):21,(1,0):8,(1,1):8	0:13,1:3	chr10	+	7912817679128170	7913128179131280
ENSMUSG00000025656	Arhgef9	chrX:92361763:92361825:-@chrX:92360932:92361309:-@chrX:92326175:92326354:-	0.87	0.66	1	0.6	0.4	0.81	0.27	1.99	'chrX:92361763:92361825:-@chrX:92360932:92361309:-@chrX:92326175:92326354:-.A.dn_chrX:92361763:92361825:-@chrX:92360932:92361309:-@chrX:92326175:92326354:-.A.se_chrX:92361763:92361825:-@chrX:92360932:92361309:-@chrX:92326175:92326354:-.A.up','chrX:92361763:92361825:-@chrX:92360932:92361309:-@chrX:92326175:92326354:-.B.dn_chrX:92361763:92361825:-@chrX:92360932:92361309:-@chrX:92326175:92326354:-.B…	(0,0):927,(1,0):165,(1,1):12	0.122917	(0,0):859,(0,1):1,(1,0):122,(1,1):17	0:129,1:11	chrX	-	9232617592326170	9236182592361820
ENSMUSG00000039958	4833442J19Rik	chr6:149090035:149090226:+@chr6:149092537:149092964:+@chr6:149095680:149095810:+	0.72	0.59	0.84	0.9	0.8	0.97	-0.18	1.98	'chr6:149090035:149090226:+@chr6:149092537:149092964:+@chr6:149095680:149095810:+.A.up_chr6:149090035:149090226:+@chr6:149092537:149092964:+@chr6:149095680:149095810:+.A.se_chr6:149090035:149090226:+@chr6:149092537:149092964:+@chr6:149095680:149095810:+.A.dn','chr6:149090035:149090226:+@chr6:149092537:149092964:+@chr6:149095680:149095810:+.B.up_chr6:149090035:149090226:+@chr6:149092537:149092964:…	(0,0):781,(0,1):8,(1,0):181,(1,1):14	0:191,1:12	(0,0):786,(0,1):1,(1,0):182,(1,1):9	0:191,1:1	chr6	+	1.4909e+17	1.49096e+17
ENSMUSG00000008398	Elk3	chr10:92747514:92747722:-@chr10:92727625:92728425:-@chr10:92717434:92717556:-	0.91	0.84	0.96	0.98	0.95	1	-0.07	1.97	'chr10:92747514:92747722:-@chr10:92727625:92728425:-@chr10:92717434:92717556:-.A.dn_chr10:92747514:92747722:-@chr10:92727625:92728425:-@chr10:92717434:92717556:-.A.se_chr10:92747514:92747722:-@chr10:92727625:92728425:-@chr10:92717434:92717556:-.A.up','chr10:92747514:92747722:-@chr10:92727625:92728425:-@chr10:92717434:92717556:-.B.dn_chr10:92747514:92747722:-@chr10:92727625:92728425:-@chr10:927174…	(0,0):1425,(0,1):5,(1,0):1586,(1,1):115	0:1692,1:14	(0,0):1200,(1,0):1275,(1,1):86	0:1358,1:3	chr10	-	9271743492717430	9274772292747720
ENSMUSG00000002396	Ocel1	chr8:73895197:73895884:+@chr8:73896367:73896532:+@chr8:73896648:73896701:+	0.86	0.57	1	0.53	0.3	0.82	0.33	1.96	'chr8:73895197:73895884:+@chr8:73896367:73896532:+@chr8:73896648:73896701:+.A.up_chr8:73895197:73895884:+@chr8:73896367:73896532:+@chr8:73896648:73896701:+.A.se_chr8:73895197:73895884:+@chr8:73896367:73896532:+@chr8:73896648:73896701:+.A.dn','chr8:73895197:73895884:+@chr8:73896367:73896532:+@chr8:73896648:73896701:+.B.up_chr8:73895197:73895884:+@chr8:73896367:73896532:+@chr8:73896648:73896701:+.B…	(0,0):30,(1,0):12,(1,1):24	00:36:00	(0,0):27,(0,1):2,(1,0):9,(1,1):28	0:22,1:17	chr8	+	7389519773895190	7389670173896700
ENSMUSG00000039153	Runx2	chr17:44776614:44776775:-@chr17:44775462:44775654:-@chr17:44632936:44634192:-	0.38	0.04	0.77	0.72	0.28	0.97	-0.34	1.96	'chr17:44776614:44776775:-@chr17:44775462:44775654:-@chr17:44632936:44634192:-.A.dn_chr17:44776614:44776775:-@chr17:44775462:44775654:-@chr17:44632936:44634192:-.A.se_chr17:44776614:44776775:-@chr17:44775462:44775654:-@chr17:44632936:44634192:-.A.up','chr17:44776614:44776775:-@chr17:44775462:44775654:-@chr17:44632936:44634192:-.B.dn_chr17:44776614:44776775:-@chr17:44775462:44775654:-@chr17:446329…	(0,0):125,(1,1):4	0:2,1:2	(0,0):75,(1,0):2,(1,1):1	0:2,1:1	chr17	-	4463293644632930	4477677544776770
ENSMUSG00000025592	Dach2	chrX:110411865:110412544:+@chrX:110566067:110566105:+@chrX:110669857:110669969:+	0.91	0.65	0.99	0.69	0.56	0.8	0.22	1.96	'chrX:110411865:110412544:+@chrX:110566067:110566105:+@chrX:110669857:110669969:+.A.up_chrX:110411865:110412544:+@chrX:110566067:110566105:+@chrX:110669857:110669969:+.A.se_chrX:110411865:110412544:+@chrX:110566067:110566105:+@chrX:110669857:110669969:+.A.dn','chrX:110411865:110412544:+@chrX:110566067:110566105:+@chrX:110669857:110669969:+.B.up_chrX:110411865:110412544:+@chrX:110566067:110566105:…	(0,0):152,(1,0):13,(1,1):37	0:45,1:5	(0,0):322,(0,1):9,(1,0):38,(1,1):185	0:165,1:67	chrX	+	1.10412e+17	1.1067e+17
ENSMUSG00000050908	Fam18a	chr16:10428752:10428896:-@chr16:10428151:10428204:-@chr16:10427476:10427565:-	0.1	0.03	0.22	0.29	0.16	0.48	-0.19	1.95	'chr16:10428752:10428896:-@chr16:10428151:10428204:-@chr16:10427476:10427565:-.A.dn_chr16:10428752:10428896:-@chr16:10428151:10428204:-@chr16:10427476:10427565:-.A.se_chr16:10428752:10428896:-@chr16:10428151:10428204:-@chr16:10427476:10427565:-.A.up','chr16:10428752:10428896:-@chr16:10428151:10428204:-@chr16:10427476:10427565:-.B.dn_chr16:10428752:10428896:-@chr16:10428151:10428204:-@chr16:104274…	(0,0):318,(0,1):13,(1,0):3,(1,1):8	0:3,1:21	(0,0):274,(0,1):13,(1,0):11,(1,1):4	0:12,1:16	chr16	-	1042747610427470	1042889610428890
ENSMUSG00000078864	Gm14322	chr2:177497551:177497605:+@chr2:177502444:177502480:+@chr2:177502749:177502875:+	0.36	0.1	0.96	0.79	0.5	0.98	-0.43	1.95	'chr2:177497551:177497605:+@chr2:177502444:177502480:+@chr2:177502749:177502875:+.A.up_chr2:177497551:177497605:+@chr2:177502444:177502480:+@chr2:177502749:177502875:+.A.se_chr2:177497551:177497605:+@chr2:177502444:177502480:+@chr2:177502749:177502875:+.A.dn','chr2:177497551:177497605:+@chr2:177502444:177502480:+@chr2:177502749:177502875:+.B.up_chr2:177497551:177497605:+@chr2:177502444:177502480:…	(0,0):795,(0,1):1,(1,0):2,(1,1):4	0:4,1:3	(0,0):646,(1,0):6	00:06:00	chr2	+	1.77498e+17	1.77503e+17
ENSMUSG00000041594	Tmtc4	chr14:123382394:123382483:-@chr14:123379093:123379296:-@chr14:123377296:123377508:-	0.1	0.06	0.14	0.04	0.02	0.06	0.06	1.95	'chr14:123382394:123382483:-@chr14:123379093:123379296:-@chr14:123377296:123377508:-.A.dn_chr14:123382394:123382483:-@chr14:123379093:123379296:-@chr14:123377296:123377508:-.A.se_chr14:123382394:123382483:-@chr14:123379093:123379296:-@chr14:123377296:123377508:-.A.up','chr14:123382394:123382483:-@chr14:123379093:123379296:-@chr14:123377296:123377508:-.B.dn_chr14:123382394:123382483:-@chr14:123379…	(0,0):500,(0,1):47,(1,0):28,(1,1):32	0:33,1:74	(0,0):404,(0,1):47,(1,0):11,(1,1):39	0:14,1:83	chr14	-	1.23377e+17	1.23382e+17
NA	NA	chr12:109793589:109793828:-@chr12:109778791:109778848:-@chr12:109777608:109777683:-	0.4	0.05	0.94	0.65	0.2	0.96	-0.25	1.94	'chr12:109793589:109793828:-@chr12:109778791:109778848:-@chr12:109777608:109777683:-.A.dn_chr12:109793589:109793828:-@chr12:109778791:109778848:-@chr12:109777608:109777683:-.A.se_chr12:109793589:109793828:-@chr12:109778791:109778848:-@chr12:109777608:109777683:-.A.up','chr12:109793589:109793828:-@chr12:109778791:109778848:-@chr12:109777608:109777683:-.B.dn_chr12:109793589:109793828:-@chr12:109778…	(0,0):592,(1,1):4	0:2,1:2	(0,0):616,(1,0):1,(1,1):3	00:04:00	chr12	-	1.09778e+17	1.09794e+17
ENSMUSG00000091793	Rian	chr12:110881624:110881671:+@chr12:110883014:110883112:+@chr12:110883472:110883541:+	0.66	0.23	0.99	0.32	0.12	0.66	0.34	1.94	'chr12:110881624:110881671:+@chr12:110883014:110883112:+@chr12:110883472:110883541:+.A.up_chr12:110881624:110881671:+@chr12:110883014:110883112:+@chr12:110883472:110883541:+.A.se_chr12:110881624:110881671:+@chr12:110883014:110883112:+@chr12:110883472:110883541:+.A.dn','chr12:110881624:110881671:+@chr12:110883014:110883112:+@chr12:110883472:110883541:+.B.up_chr12:110881624:110881671:+@chr12:110883…	(0,0):822,(1,0):18	00:18:00	(0,0):1233,(0,1):2,(1,0):23	0:23,1:2	chr12	+	1.10882e+17	1.10884e+17
ENSMUSG00000025964	Adam23	chr1:63619461:63619572:+@chr1:63627711:63627801:+@chr1:63639182:63643089:+	0.08	0.02	0.17	0.25	0.14	0.4	-0.17	1.93	'chr1:63619461:63619572:+@chr1:63627711:63627801:+@chr1:63639182:63643089:+.A.up_chr1:63619461:63619572:+@chr1:63627711:63627801:+@chr1:63639182:63643089:+.A.se_chr1:63619461:63619572:+@chr1:63627711:63627801:+@chr1:63639182:63643089:+.A.dn','chr1:63619461:63619572:+@chr1:63627711:63627801:+@chr1:63639182:63643089:+.B.up_chr1:63619461:63619572:+@chr1:63627711:63627801:+@chr1:63639182:63643089:+.B…	(0,0):4734,(0,1):13,(1,0):3,(1,1):1248	0:147,1:1117	(0,0):4793,(0,1):14,(1,0):12,(1,1):1234	0:346,1:914	chr1	+	6361946163619460	6364308963643080
NA	NA	chr17:28457735:28457801:+@chr17:28459591:28459716:+@chr17:28463039:28463516:+	0.41	0.34	0.5	0.29	0.22	0.36	0.12	1.93	'chr17:28457735:28457801:+@chr17:28459591:28459716:+@chr17:28463039:28463516:+.A.up_chr17:28457735:28457801:+@chr17:28459591:28459716:+@chr17:28463039:28463516:+.A.se_chr17:28457735:28457801:+@chr17:28459591:28459716:+@chr17:28463039:28463516:+.A.dn','chr17:28457735:28457801:+@chr17:28459591:28459716:+@chr17:28463039:28463516:+.B.up_chr17:28457735:28457801:+@chr17:28459591:28459716:+@chr17:284630…	(0,0):1615,(0,1):16,(1,0):110,(1,1):521	0:266,1:381	(0,0):1690,(0,1):10,(1,0):77,(1,1):559	0:257,1:389	chr17	+	2845773528457730	2846351628463510
ENSMUSG00000055923	Aasdh	chr5:77334448:77334539:-@chr5:77333984:77334037:-@chr5:77333234:77333405:-	0.58	0.42	0.76	0.36	0.24	0.49	0.22	1.92	'chr5:77334448:77334539:-@chr5:77333984:77334037:-@chr5:77333234:77333405:-.A.dn_chr5:77334448:77334539:-@chr5:77333984:77334037:-@chr5:77333234:77333405:-.A.se_chr5:77334448:77334539:-@chr5:77333984:77334037:-@chr5:77333234:77333405:-.A.up','chr5:77334448:77334539:-@chr5:77333984:77334037:-@chr5:77333234:77333405:-.B.dn_chr5:77334448:77334539:-@chr5:77333984:77334037:-@chr5:77333234:77333405:-.B…	(0,0):187,(0,1):10,(1,0):29,(1,1):9	0:38,1:10	(0,0):162,(0,1):22,(1,0):23,(1,1):11	0:25,1:31	chr5	-	7733323477333230	7733453977334530
ENSMUSG00000036356	Csgalnact1	chr8:71258925:71259045:-@chr8:71242753:71243393:-@chr8:71169698:71169834:-	0.58	0.21	0.9	0.2	0.04	0.57	0.38	1.91	'chr8:71258925:71259045:-@chr8:71242753:71243393:-@chr8:71169698:71169834:-.A.dn_chr8:71258925:71259045:-@chr8:71242753:71243393:-@chr8:71169698:71169834:-.A.se_chr8:71258925:71259045:-@chr8:71242753:71243393:-@chr8:71169698:71169834:-.A.up','chr8:71258925:71259045:-@chr8:71242753:71243393:-@chr8:71169698:71169834:-.B.dn_chr8:71258925:71259045:-@chr8:71242753:71243393:-@chr8:71169698:71169834:-.B…	(0,0):22,(1,0):4	00:04:00	(0,0):28,(0,1):2,(1,0):3	0:3,1:2	chr8	-	7116969871169690	7125904571259040
ENSMUSG00000079427	Gm2382	chr9:88614327:88614411:-@chr9:88610326:88610587:-@chr9:88583443:88583823:-	0.46	0.39	0.55	0.62	0.52	0.74	-0.16	1.91	'chr9:88614327:88614411:-@chr9:88610326:88610587:-@chr9:88583443:88583823:-.A.dn_chr9:88614327:88614411:-@chr9:88610326:88610587:-@chr9:88583443:88583823:-.A.se_chr9:88614327:88614411:-@chr9:88610326:88610587:-@chr9:88583443:88583823:-.A.up','chr9:88614327:88614411:-@chr9:88610326:88610587:-@chr9:88583443:88583823:-.B.dn_chr9:88614327:88614411:-@chr9:88610326:88610587:-@chr9:88583443:88583823:-.B…	(0,0):554,(1,0):183,(1,1):313	0:335,1:161	(0,0):487,(0,1):1,(1,0):195,(1,1):242	0:325,1:113	chr9	-	8858344388583440	8861441188614410
ENSMUSG00000085396	6720401G13Rik	chrX:47961655:47961781:-@chrX:47956616:47956702:-@chrX:47953921:47954075:-	0.68	0.49	0.88	0.42	0.28	0.6	0.26	1.91	'chrX:47961655:47961781:-@chrX:47956616:47956702:-@chrX:47953921:47954075:-.A.dn_chrX:47961655:47961781:-@chrX:47956616:47956702:-@chrX:47953921:47954075:-.A.se_chrX:47961655:47961781:-@chrX:47956616:47956702:-@chrX:47953921:47954075:-.A.up','chrX:47961655:47961781:-@chrX:47956616:47956702:-@chrX:47953921:47954075:-.B.dn_chrX:47961655:47961781:-@chrX:47956616:47956702:-@chrX:47953921:47954075:-.B…	(0,0):625,(0,1):3,(1,0):38,(1,1):32	0:57,1:16	(0,0):681,(0,1):6,(1,0):22,(1,1):26	0:35,1:19	chrX	-	4795392147953920	4796178147961780
ENSMUSG00000028571	Cyp2j13	chr4:95723464:95723651:-@chr4:95723249:95723387:-@chr4:95709351:95712319:-	0.7	0.12	0.99	0.39	0.02	0.93	0.31	1.9	'chr4:95723464:95723651:-@chr4:95723249:95723387:-@chr4:95709351:95712319:-.A.dn_chr4:95723464:95723651:-@chr4:95723249:95723387:-@chr4:95709351:95712319:-.A.se_chr4:95723464:95723651:-@chr4:95723249:95723387:-@chr4:95709351:95712319:-.A.up','chr4:95723464:95723651:-@chr4:95723249:95723387:-@chr4:95709351:95712319:-.B.dn_chr4:95723464:95723651:-@chr4:95723249:95723387:-@chr4:95709351:95712319:-.B…	(0,0):426,(1,0):2,(1,1):4	00:06:00	(0,0):440,(1,1):11	0:4,1:7	chr4	-	9570935195709350	9572365195723650
ENSMUSG00000037999	Arap2	chr5:63034034:63034181:-@chr5:63032567:63032635:-@chr5:63030201:63030275:-	0.54	0.18	0.87	0.87	0.53	0.99	-0.33	1.9	'chr5:63034034:63034181:-@chr5:63032567:63032635:-@chr5:63030201:63030275:-.A.dn_chr5:63034034:63034181:-@chr5:63032567:63032635:-@chr5:63030201:63030275:-.A.se_chr5:63034034:63034181:-@chr5:63032567:63032635:-@chr5:63030201:63030275:-.A.up','chr5:63034034:63034181:-@chr5:63032567:63032635:-@chr5:63030201:63030275:-.B.dn_chr5:63034034:63034181:-@chr5:63032567:63032635:-@chr5:63030201:63030275:-.B…	(0,0):24,(0,1):1,(1,0):5,(1,1):2	0:6,1:2	(0,0):24,(1,0):8	00:08:00	chr5	-	6303020163030200	6303418163034180
ENSMUSG00000005069	Pex5	chr6:124354648:124354738:-@chr6:124354151:124354240:-@chr6:124353830:124353925:-	0.17	0.1	0.26	0.39	0.21	0.64	-0.22	1.9	'chr6:124354648:124354738:-@chr6:124354151:124354240:-@chr6:124353830:124353925:-.A.dn_chr6:124354648:124354738:-@chr6:124354151:124354240:-@chr6:124353830:124353925:-.A.se_chr6:124354648:124354738:-@chr6:124354151:124354240:-@chr6:124353830:124353925:-.A.up','chr6:124354648:124354738:-@chr6:124354151:124354240:-@chr6:124353830:124353925:-.B.dn_chr6:124354648:124354738:-@chr6:124354151:124354240:…	(0,0):936,(0,1):22,(1,0):17	0:17,1:22	(0,0):828,(0,1):6,(1,0):13	0:13,1:6	chr6	-	1.24354e+17	1.24355e+17
ENSMUSG00000031631	4933411K20Rik	chr8:47249043:47249103:+@chr8:47250116:47250250:+@chr8:47254913:47256006:+	0.09	0.05	0.12	0.17	0.12	0.22	-0.08	1.89	'chr8:47249043:47249103:+@chr8:47250116:47250250:+@chr8:47254913:47256006:+.A.up_chr8:47249043:47249103:+@chr8:47250116:47250250:+@chr8:47254913:47256006:+.A.se_chr8:47249043:47249103:+@chr8:47250116:47250250:+@chr8:47254913:47256006:+.A.dn','chr8:47249043:47249103:+@chr8:47250116:47250250:+@chr8:47254913:47256006:+.B.up_chr8:47249043:47249103:+@chr8:47250116:47250250:+@chr8:47254913:47256006:+.B…	(0,0):272,(0,1):65,(1,0):19,(1,1):1008	0:108,1:984	(0,0):272,(0,1):63,(1,0):35,(1,1):872	0:172,1:798	chr8	+	4724904347249040	4725600647256000
ENSMUSG00000039860	Srrm3	chr5:136332908:136333085:+@chr5:136342997:136343016:+@chr5:136344043:136344389:+	0.44	0.04	0.97	0.5	0.05	0.88	-0.06	1.89	'chr5:136332908:136333085:+@chr5:136342997:136343016:+@chr5:136344043:136344389:+.A.up_chr5:136332908:136333085:+@chr5:136342997:136343016:+@chr5:136344043:136344389:+.A.se_chr5:136332908:136333085:+@chr5:136342997:136343016:+@chr5:136344043:136344389:+.A.dn','chr5:136332908:136333085:+@chr5:136342997:136343016:+@chr5:136344043:136344389:+.B.up_chr5:136332908:136333085:+@chr5:136342997:136343016:…	(0,0):950,(1,1):1	00:01:00	(0,0):810,(1,1):2	0:0,1:2	chr5	+	1.36333e+17	1.36344e+17
NA	NA	chr2:7002153:7002348:-@chr2:6883425:6883460:-@chr2:6642463:6642659:-	0.49	0.31	0.7	0.24	0.12	0.4	0.25	1.89	'chr2:7002153:7002348:-@chr2:6883425:6883460:-@chr2:6642463:6642659:-.A.dn_chr2:7002153:7002348:-@chr2:6883425:6883460:-@chr2:6642463:6642659:-.A.se_chr2:7002153:7002348:-@chr2:6883425:6883460:-@chr2:6642463:6642659:-.A.up','chr2:7002153:7002348:-@chr2:6883425:6883460:-@chr2:6642463:6642659:-.B.dn_chr2:7002153:7002348:-@chr2:6883425:6883460:-@chr2:6642463:6642659:-.B.up'	(0,0):2084,(1,0):18,(1,1):135	0:66,1:87	(0,0):2043,(1,0):10,(1,1):167	0:60,1:117	chr2	-	66424636642463	70023487002348
ENSMUSG00000026103	Gls	chr1:52276787:52276883:-@chr1:52276332:52276453:-@chr1:52272409:52272538:-	0.85	0.77	0.92	0.96	0.9	0.99	-0.11	1.88	'chr1:52276787:52276883:-@chr1:52276332:52276453:-@chr1:52272409:52272538:-.A.dn_chr1:52276787:52276883:-@chr1:52276332:52276453:-@chr1:52272409:52272538:-.A.se_chr1:52276787:52276883:-@chr1:52276332:52276453:-@chr1:52272409:52272538:-.A.up','chr1:52276787:52276883:-@chr1:52276332:52276453:-@chr1:52272409:52272538:-.B.dn_chr1:52276787:52276883:-@chr1:52276332:52276453:-@chr1:52272409:52272538:-.B…	(0,0):734,(0,1):10,(1,0):299,(1,1):27	0:325,1:11	(0,0):716,(0,1):2,(1,0):315,(1,1):25	0:338,1:4	chr1	-	5227240952272400	5227688352276880
ENSMUSG00000020271	Fbxw11	chr11:32542875:32542935:+@chr11:32608188:32608250:+@chr11:32611772:32611997:+	0.21	0.18	0.25	0.3	0.25	0.35	-0.09	1.88	'chr11:32542875:32542935:+@chr11:32608188:32608250:+@chr11:32611772:32611997:+.A.up_chr11:32542875:32542935:+@chr11:32608188:32608250:+@chr11:32611772:32611997:+.A.se_chr11:32542875:32542935:+@chr11:32608188:32608250:+@chr11:32611772:32611997:+.A.dn','chr11:32542875:32542935:+@chr11:32608188:32608250:+@chr11:32611772:32611997:+.B.up_chr11:32542875:32542935:+@chr11:32608188:32608250:+@chr11:326117…	(0,0):1138,(0,1):121,(1,0):125,(1,1):405	0:214,1:437	(0,0):1203,(0,1):76,(1,0):119,(1,1):266	0:186,1:275	chr11	+	3254287532542870	3261199732611990
ENSMUSG00000034269	Setd5	chr6:113054929:113055115:+@chr6:113059418:113059610:+@chr6:113059879:113059984:+	0.18	0.15	0.22	0.26	0.21	0.31	-0.08	1.88	'chr6:113054929:113055115:+@chr6:113059418:113059610:+@chr6:113059879:113059984:+.A.up_chr6:113054929:113055115:+@chr6:113059418:113059610:+@chr6:113059879:113059984:+.A.se_chr6:113054929:113055115:+@chr6:113059418:113059610:+@chr6:113059879:113059984:+.A.dn','chr6:113054929:113055115:+@chr6:113059418:113059610:+@chr6:113059879:113059984:+.B.up_chr6:113054929:113055115:+@chr6:113059418:113059610:…	(0,0):4241,(0,1):56,(1,0):131,(1,1):166	0:156,1:197	(0,0):4015,(0,1):70,(1,0):174,(1,1):108	0:198,1:154	chr6	+	1.13055e+17	1.1306e+17
ENSMUSG00000030306	Tmtc1	chr6:148243037:148243204:-@chr6:148233379:148233492:-@chr6:148219898:148220041:-	0.74	0.5	0.92	0.37	0.05	0.82	0.37	1.87	'chr6:148243037:148243204:-@chr6:148233379:148233492:-@chr6:148219898:148220041:-.A.dn_chr6:148243037:148243204:-@chr6:148233379:148233492:-@chr6:148219898:148220041:-.A.se_chr6:148243037:148243204:-@chr6:148233379:148233492:-@chr6:148219898:148220041:-.A.up','chr6:148243037:148243204:-@chr6:148233379:148233492:-@chr6:148219898:148220041:-.B.dn_chr6:148243037:148243204:-@chr6:148233379:148233492:…	(0,0):21,(1,0):17,(1,1):2	0:17,1:2	(0,0):18,(0,1):2,(1,0):2,(1,1):1	0:2,1:3	chr6	-	1.4822e+17	1.48243e+17
ENSMUSG00000022763	Aifm3	chr16:17502987:17503050:+@chr16:17503559:17503635:+@chr16:17503737:17503854:+	0.39	0.1	0.8	0.83	0.5	0.99	-0.44	1.86	'chr16:17502987:17503050:+@chr16:17503559:17503635:+@chr16:17503737:17503854:+.A.up_chr16:17502987:17503050:+@chr16:17503559:17503635:+@chr16:17503737:17503854:+.A.se_chr16:17502987:17503050:+@chr16:17503559:17503635:+@chr16:17503737:17503854:+.A.dn','chr16:17502987:17503050:+@chr16:17503559:17503635:+@chr16:17503737:17503854:+.B.up_chr16:17502987:17503050:+@chr16:17503559:17503635:+@chr16:175037…	(0,0):55,(0,1):1,(1,0):2,(1,1):1	0:2,1:2	(0,0):44,(1,0):13	00:13:00	chr16	+	1750298717502980	1750385417503850
NA	NA	chr2:25151312:25151457:-@chr2:25149958:25150068:-@chr2:25146697:25147648:-	0.65	0.23	0.95	0.27	0.06	0.62	0.38	1.86	'chr2:25151312:25151457:-@chr2:25149958:25150068:-@chr2:25146697:25147648:-.A.dn_chr2:25151312:25151457:-@chr2:25149958:25150068:-@chr2:25146697:25147648:-.A.se_chr2:25151312:25151457:-@chr2:25149958:25150068:-@chr2:25146697:25147648:-.A.up','chr2:25151312:25151457:-@chr2:25149958:25150068:-@chr2:25146697:25147648:-.B.dn_chr2:25151312:25151457:-@chr2:25149958:25150068:-@chr2:25146697:25147648:-.B…	(0,0):42,(1,0):3,(1,1):33	0:28,1:8	(0,0):42,(0,1):1,(1,0):1,(1,1):31	0:12,1:21	chr2	-	2514669725146690	2515145725151450
ENSMUSG00000041115	Iqsec2	chrX:148613507:148613633:+@chrX:148615540:148615635:+@chrX:148628409:148629144:+	0.88	0.65	0.99	0.56	0.28	0.84	0.32	1.86	'chrX:148613507:148613633:+@chrX:148615540:148615635:+@chrX:148628409:148629144:+.A.up_chrX:148613507:148613633:+@chrX:148615540:148615635:+@chrX:148628409:148629144:+.A.se_chrX:148613507:148613633:+@chrX:148615540:148615635:+@chrX:148628409:148629144:+.A.dn','chrX:148613507:148613633:+@chrX:148615540:148615635:+@chrX:148628409:148629144:+.B.up_chrX:148613507:148613633:+@chrX:148615540:148615635:…	(0,0):119,(1,0):14,(1,1):46	0:59,1:1	(0,0):84,(0,1):4,(1,0):8,(1,1):20	0:20,1:12	chrX	+	1.48614e+17	1.48629e+17
ENSMUSG00000007833	Aldh16a1	chr7:52409762:52409908:-@chr7:52404671:52405136:-@chr7:52403984:52404110:-	0.37	0.29	0.46	0.55	0.43	0.69	-0.18	1.85	'chr7:52409762:52409908:-@chr7:52404671:52405136:-@chr7:52403984:52404110:-.A.dn_chr7:52409762:52409908:-@chr7:52404671:52405136:-@chr7:52403984:52404110:-.A.se_chr7:52409762:52409908:-@chr7:52404671:52405136:-@chr7:52403984:52404110:-.A.up','chr7:52409762:52409908:-@chr7:52404671:52405136:-@chr7:52403984:52404110:-.B.dn_chr7:52409762:52409908:-@chr7:52404671:52405136:-@chr7:52403984:52404110:-.B…	(0,0):1352,(0,1):9,(1,0):273,(1,1):66	0:287,1:61	(0,0):1516,(0,1):4,(1,0):312,(1,1):54	0:334,1:36	chr7	-	5240398452403980	5240990852409900
ENSMUSG00000042323	Pbrm1	chr14:31880508:31881150:+@chr14:31887962:31888168:+@chr14:31895739:31895921:+	0.57	0.51	0.63	0.47	0.42	0.53	0.1	1.85	'chr14:31880508:31881150:+@chr14:31887962:31888168:+@chr14:31895739:31895921:+.A.up_chr14:31880508:31881150:+@chr14:31887962:31888168:+@chr14:31895739:31895921:+.A.se_chr14:31880508:31881150:+@chr14:31887962:31888168:+@chr14:31895739:31895921:+.A.dn','chr14:31880508:31881150:+@chr14:31887962:31888168:+@chr14:31895739:31895921:+.B.up_chr14:31880508:31881150:+@chr14:31887962:31888168:+@chr14:318957…	(0,0):2895,(0,1):3,(1,0):456,(1,1):2183	0:1724,1:918	(0,0):2695,(0,1):5,(1,0):348,(1,1):1983	0:1296,1:1040	chr14	+	3188050831880500	3189592131895920
ENSMUSG00000021902	Phf7	chr14:32054912:32055013:-@chr14:32054045:32054169:-@chr14:32052817:32052923:-	0.89	0.68	0.99	0.63	0.43	0.85	0.26	1.84	'chr14:32054912:32055013:-@chr14:32054045:32054169:-@chr14:32052817:32052923:-.A.dn_chr14:32054912:32055013:-@chr14:32054045:32054169:-@chr14:32052817:32052923:-.A.se_chr14:32054912:32055013:-@chr14:32054045:32054169:-@chr14:32052817:32052923:-.A.up','chr14:32054912:32055013:-@chr14:32054045:32054169:-@chr14:32052817:32052923:-.B.dn_chr14:32054912:32055013:-@chr14:32054045:32054169:-@chr14:320528…	(0,0):573,(1,0):40	00:40:00	(0,0):472,(0,1):5,(1,0):39	0:39,1:5	chr14	-	3205281732052810	3205501332055010
ENSMUSG00000037447	Arid5a	chr1:36373054:36373172:+@chr1:36374455:36374507:+@chr1:36374929:36375026:+	0.39	0.03	0.94	0.77	0.27	0.99	-0.38	1.82	'chr1:36373054:36373172:+@chr1:36374455:36374507:+@chr1:36374929:36375026:+.A.up_chr1:36373054:36373172:+@chr1:36374455:36374507:+@chr1:36374929:36375026:+.A.se_chr1:36373054:36373172:+@chr1:36374455:36374507:+@chr1:36374929:36375026:+.A.dn','chr1:36373054:36373172:+@chr1:36374455:36374507:+@chr1:36374929:36375026:+.B.up_chr1:36373054:36373172:+@chr1:36374455:36374507:+@chr1:36374929:36375026:+.B…	(0,0):47,(0,1):1	0:0,1:1	(0,0):46,(1,0):1	00:01:00	chr1	+	3637305436373050	3637502636375020
ENSMUSG00000040528	Gm885	chr11:106616096:106616365:+@chr11:106622500:106622610:+@chr11:106625170:106625262:+	0.65	0.2	0.99	0.29	0.03	0.75	0.36	1.82	'chr11:106616096:106616365:+@chr11:106622500:106622610:+@chr11:106625170:106625262:+.A.up_chr11:106616096:106616365:+@chr11:106622500:106622610:+@chr11:106625170:106625262:+.A.se_chr11:106616096:106616365:+@chr11:106622500:106622610:+@chr11:106625170:106625262:+.A.dn','chr11:106616096:106616365:+@chr11:106622500:106622610:+@chr11:106625170:106625262:+.B.up_chr11:106616096:106616365:+@chr11:106622…	(0,0):78,(1,0):2,(1,1):5	0:4,1:3	(0,0):83,(0,1):1,(1,1):2	0:2,1:1	chr11	+	1.06616e+17	1.06625e+17
ENSMUSG00000086484	A630071L07Rik	chr2:33661336:33661484:+@chr2:33665252:33665859:+@chr2:33666216:33669111:+	0.47	0.01	0.96	0.54	0.04	0.96	-0.07	1.82	'chr2:33661336:33661484:+@chr2:33665252:33665859:+@chr2:33666216:33669111:+.A.up_chr2:33661336:33661484:+@chr2:33665252:33665859:+@chr2:33666216:33669111:+.A.se_chr2:33661336:33661484:+@chr2:33665252:33665859:+@chr2:33666216:33669111:+.A.dn','chr2:33661336:33661484:+@chr2:33665252:33665859:+@chr2:33666216:33669111:+.B.up_chr2:33661336:33661484:+@chr2:33665252:33665859:+@chr2:33666216:33669111:+.B…	(0,0):100,(1,1):12	0:4,1:8	(0,0):56,(1,0):1,(1,1):10	0:10,1:1	chr2	+	3366133633661330	3366911133669110
ENSMUSG00000006411	Pvrl4	chr1:173315794:173315869:+@chr1:173316291:173316365:+@chr1:173316712:173318418:+	0.72	0.37	0.94	0.37	0.06	0.68	0.35	1.81	'chr1:173315794:173315869:+@chr1:173316291:173316365:+@chr1:173316712:173318418:+.A.up_chr1:173315794:173315869:+@chr1:173316291:173316365:+@chr1:173316712:173318418:+.A.se_chr1:173315794:173315869:+@chr1:173316291:173316365:+@chr1:173316712:173318418:+.A.dn','chr1:173315794:173315869:+@chr1:173316291:173316365:+@chr1:173316712:173318418:+.B.up_chr1:173315794:173315869:+@chr1:173316291:173316365:…	(0,0):7,(0,1):1,(1,0):4,(1,1):42	0:40,1:7	(0,0):7,(0,1):2,(1,0):1,(1,1):39	0:12,1:30	chr1	+	1.73316e+17	1.73318e+17
ENSMUSG00000026121	Sema4c	chr1:36614205:36614402:-@chr1:36613648:36613774:-@chr1:36612777:36612925:-	0.26	0.11	0.46	0.07	0.02	0.16	0.19	1.81	'chr1:36614205:36614402:-@chr1:36613648:36613774:-@chr1:36612777:36612925:-.A.dn_chr1:36614205:36614402:-@chr1:36613648:36613774:-@chr1:36612777:36612925:-.A.se_chr1:36614205:36614402:-@chr1:36613648:36613774:-@chr1:36612777:36612925:-.A.up','chr1:36614205:36614402:-@chr1:36613648:36613774:-@chr1:36612777:36612925:-.B.dn_chr1:36614205:36614402:-@chr1:36613648:36613774:-@chr1:36612777:36612925:-.B…	(0,0):948,(0,1):3,(1,0):9,(1,1):23	0:12,1:23	(0,0):1103,(0,1):3,(1,0):4,(1,1):50	0:5,1:52	chr1	-	3661277736612770	3661440236614400
ENSMUSG00000030607	Acan	chr7:86242638:86246120:+@chr7:86253001:86253114:+@chr7:86256180:86256338:+	0.19	0.02	0.49	0.57	0.12	0.96	-0.38	1.81	'chr7:86242638:86246120:+@chr7:86253001:86253114:+@chr7:86256180:86256338:+.A.up_chr7:86242638:86246120:+@chr7:86253001:86253114:+@chr7:86256180:86256338:+.A.se_chr7:86242638:86246120:+@chr7:86253001:86253114:+@chr7:86256180:86256338:+.A.dn','chr7:86242638:86246120:+@chr7:86253001:86253114:+@chr7:86256180:86256338:+.B.up_chr7:86242638:86246120:+@chr7:86253001:86253114:+@chr7:86256180:86256338:+.B…	(0,0):25,(0,1):2,(1,1):26	0:3,1:25	(0,0):26,(1,0):1,(1,1):23	0:18,1:6	chr7	+	8624263886242630	8625633886256330
ENSMUSG00000039678	Tbc1d13	chr2:29990317:29990390:+@chr2:29990889:29991072:+@chr2:29992193:29992233:+	0.59	0.17	0.92	0.23	0.04	0.72	0.36	1.81	'chr2:29990317:29990390:+@chr2:29990889:29991072:+@chr2:29992193:29992233:+.A.up_chr2:29990317:29990390:+@chr2:29990889:29991072:+@chr2:29992193:29992233:+.A.se_chr2:29990317:29990390:+@chr2:29990889:29991072:+@chr2:29992193:29992233:+.A.dn','chr2:29990317:29990390:+@chr2:29990889:29991072:+@chr2:29992193:29992233:+.B.up_chr2:29990317:29990390:+@chr2:29990889:29991072:+@chr2:29992193:29992233:+.B…	(0,0):442,(1,0):6	00:06:00	(0,0):415,(0,1):1,(1,0):19	0:19,1:1	chr2	+	2999031729990310	2999223329992230
ENSMUSG00000038495	Otud7b	chr3:95908450:95908742:+@chr3:95934154:95934266:+@chr3:95940397:95940547:+	0.06	0.02	0.11	0.16	0.1	0.23	-0.1	1.81	'chr3:95908450:95908742:+@chr3:95934154:95934266:+@chr3:95940397:95940547:+.A.up_chr3:95908450:95908742:+@chr3:95934154:95934266:+@chr3:95940397:95940547:+.A.se_chr3:95908450:95908742:+@chr3:95934154:95934266:+@chr3:95940397:95940547:+.A.dn','chr3:95908450:95908742:+@chr3:95934154:95934266:+@chr3:95940397:95940547:+.B.up_chr3:95908450:95908742:+@chr3:95934154:95934266:+@chr3:95940397:95940547:+.B…	(0,0):1048,(0,1):30,(1,0):6,(1,1):115	0:13,1:138	(0,0):1047,(0,1):31,(1,0):19,(1,1):106	0:45,1:111	chr3	+	9590845095908450	9594054795940540
ENSMUSG00000013997	Nit1	chr1:173275699:173275776:-@chr1:173275322:173275443:-@chr1:173275045:173275131:-	0.07	0.04	0.11	0.22	0.1	0.38	-0.15	1.8	'chr1:173275699:173275776:-@chr1:173275322:173275443:-@chr1:173275045:173275131:-.A.dn_chr1:173275699:173275776:-@chr1:173275322:173275443:-@chr1:173275045:173275131:-.A.se_chr1:173275699:173275776:-@chr1:173275322:173275443:-@chr1:173275045:173275131:-.A.up','chr1:173275699:173275776:-@chr1:173275322:173275443:-@chr1:173275045:173275131:-.B.dn_chr1:173275699:173275776:-@chr1:173275322:173275443:…	(0,0):1151,(0,1):30,(1,0):16	0:16,1:30	(0,0):1013,(0,1):7,(1,0):13	0:13,1:7	chr1	-	1.73275e+17	1.73276e+17
NA	NA	chr11:115066789:115066897:+@chr11:115089735:115089828:+@chr11:115104684:115108339:+	0.82	0.68	0.93	0.97	0.89	1	-0.15	1.8	'chr11:115066789:115066897:+@chr11:115089735:115089828:+@chr11:115104684:115108339:+.A.up_chr11:115066789:115066897:+@chr11:115089735:115089828:+@chr11:115104684:115108339:+.A.se_chr11:115066789:115066897:+@chr11:115089735:115089828:+@chr11:115104684:115108339:+.A.dn','chr11:115066789:115066897:+@chr11:115089735:115089828:+@chr11:115104684:115108339:+.B.up_chr11:115066789:115066897:+@chr11:115089…	(0,0):450,(0,1):4,(1,0):52,(1,1):1080	0:867,1:269	(0,0):408,(1,0):51,(1,1):920	0:944,1:27	chr11	+	1.15067e+17	1.15108e+17
ENSMUSG00000040640	Erc2	chr14:29116062:29116196:+@chr14:29130435:29130500:+@chr14:29288789:29291721:+	0.34	0.17	0.55	0.12	0.04	0.26	0.22	1.8	'chr14:29116062:29116196:+@chr14:29130435:29130500:+@chr14:29288789:29291721:+.A.up_chr14:29116062:29116196:+@chr14:29130435:29130500:+@chr14:29288789:29291721:+.A.se_chr14:29116062:29116196:+@chr14:29130435:29130500:+@chr14:29288789:29291721:+.A.dn','chr14:29116062:29116196:+@chr14:29130435:29130500:+@chr14:29288789:29291721:+.B.up_chr14:29116062:29116196:+@chr14:29130435:29130500:+@chr14:292887…	(0,0):263,(0,1):5,(1,0):7,(1,1):604	0:201,1:415	(0,0):274,(0,1):12,(1,0):3,(1,1):588	0:47,1:556	chr14	+	2911606229116060	2929172129291720
ENSMUSG00000003534	Ddr1	chr17:35824090:35824255:-@chr17:35823426:35823536:-@chr17:35822251:35822495:-	0.74	0.71	0.77	0.68	0.65	0.71	0.06	1.8	'chr17:35824090:35824255:-@chr17:35823426:35823536:-@chr17:35822251:35822495:-.A.dn_chr17:35824090:35824255:-@chr17:35823426:35823536:-@chr17:35822251:35822495:-.A.se_chr17:35824090:35824255:-@chr17:35823426:35823536:-@chr17:35822251:35822495:-.A.up','chr17:35824090:35824255:-@chr17:35823426:35823536:-@chr17:35822251:35822495:-.B.dn_chr17:35824090:35824255:-@chr17:35823426:35823536:-@chr17:358222…	(0,0):2087,(0,1):197,(1,0):1331,(1,1):453	0:1664,1:317	(0,0):1745,(0,1):190,(1,0):1042,(1,1):442	0:1317,1:357	chr17	-	3582225135822250	3582425535824250
ENSMUSG00000018379	Srsf1	chr11:87862545:87862717:+@chr11:87862914:87863100:+@chr11:87863479:87863597:+	0.98	0.97	0.99	0.99	0.99	1	-0.01	1.79	'chr11:87862545:87862717:+@chr11:87862914:87863100:+@chr11:87863479:87863597:+.A.up_chr11:87862545:87862717:+@chr11:87862914:87863100:+@chr11:87863479:87863597:+.A.se_chr11:87862545:87862717:+@chr11:87862914:87863100:+@chr11:87863479:87863597:+.A.dn','chr11:87862545:87862717:+@chr11:87862914:87863100:+@chr11:87863479:87863597:+.B.up_chr11:87862545:87862717:+@chr11:87862914:87863100:+@chr11:878634…	(0,0):54514,(0,1):21,(1,0):8320,(1,1):1521	0:9807,1:55	(0,0):50558,(0,1):7,(1,0):7962,(1,1):844	0:8802,1:11	chr11	+	8786254587862540	8786359787863590
ENSMUSG00000042700	Sipa1l1	chr12:83335450:83335515:+@chr12:83366944:83367012:+@chr12:83412336:83412396:+	0.32	0.05	0.73	0.67	0.22	0.99	-0.35	1.79	'chr12:83335450:83335515:+@chr12:83366944:83367012:+@chr12:83412336:83412396:+.A.up_chr12:83335450:83335515:+@chr12:83366944:83367012:+@chr12:83412336:83412396:+.A.se_chr12:83335450:83335515:+@chr12:83366944:83367012:+@chr12:83412336:83412396:+.A.dn','chr12:83335450:83335515:+@chr12:83366944:83367012:+@chr12:83412336:83412396:+.B.up_chr12:83335450:83335515:+@chr12:83366944:83367012:+@chr12:834123…	(0,0):470,(0,1):1,(1,0):2	0:2,1:1	(0,0):489,(1,0):8	00:08:00	chr12	+	8333545083335450	8341239683412390
ENSMUSG00000013629	Cad	chr5:31378591:31378665:+@chr5:31379047:31379076:+@chr5:31379466:31379591:+	0.38	0.07	0.81	0.74	0.41	0.95	-0.36	1.78	'chr5:31378591:31378665:+@chr5:31379047:31379076:+@chr5:31379466:31379591:+.A.up_chr5:31378591:31378665:+@chr5:31379047:31379076:+@chr5:31379466:31379591:+.A.se_chr5:31378591:31378665:+@chr5:31379047:31379076:+@chr5:31379466:31379591:+.A.dn','chr5:31378591:31378665:+@chr5:31379047:31379076:+@chr5:31379466:31379591:+.B.up_chr5:31378591:31378665:+@chr5:31379047:31379076:+@chr5:31379466:31379591:+.B…	(0,0):1962,(1,0):2,(1,1):11	0:9,1:4	(0,0):2476,(1,0):10,(1,1):14	0:19,1:5	chr5	+	3137859131378590	3137959131379590
ENSMUSG00000023923	Tbc1d5	chr17:50939192:50939520:-@chr17:50935251:50935316:-@chr17:50921586:50921749:-	0.01	0	0.04	0.08	0.04	0.13	-0.07	1.78	'chr17:50939192:50939520:-@chr17:50935251:50935316:-@chr17:50921586:50921749:-.A.dn_chr17:50939192:50939520:-@chr17:50935251:50935316:-@chr17:50921586:50921749:-.A.se_chr17:50939192:50939520:-@chr17:50935251:50935316:-@chr17:50921586:50921749:-.A.up','chr17:50939192:50939520:-@chr17:50935251:50935316:-@chr17:50921586:50921749:-.B.dn_chr17:50939192:50939520:-@chr17:50935251:50935316:-@chr17:509215…	(0,0):305,(0,1):55,(1,1):164	0:2,1:217	(0,0):343,(0,1):68,(1,0):9,(1,1):124	0:23,1:178	chr17	-	5092158650921580	5093952050939520
ENSMUSG00000039167	Eltd1	chr3:151102202:151102351:+@chr3:151155241:151155390:+@chr3:151160791:151160940:+	0.51	0.37	0.65	0.73	0.56	0.87	-0.22	1.78	'chr3:151102202:151102351:+@chr3:151155241:151155390:+@chr3:151160791:151160940:+.A.up_chr3:151102202:151102351:+@chr3:151155241:151155390:+@chr3:151160791:151160940:+.A.se_chr3:151102202:151102351:+@chr3:151155241:151155390:+@chr3:151160791:151160940:+.A.dn','chr3:151102202:151102351:+@chr3:151155241:151155390:+@chr3:151160791:151160940:+.B.up_chr3:151102202:151102351:+@chr3:151155241:151155390:…	(0,0):185,(0,1):10,(1,0):48,(1,1):9	0:50,1:17	(0,0):158,(0,1):2,(1,0):43,(1,1):5	0:45,1:5	chr3	+	1.51102e+17	1.51161e+17
ENSMUSG00000020821	Kif1c	chr11:70514050:70514211:+@chr11:70515934:70516053:+@chr11:70516274:70516407:+	0.47	0.39	0.55	0.62	0.53	0.71	-0.15	1.77	'chr11:70514050:70514211:+@chr11:70515934:70516053:+@chr11:70516274:70516407:+.A.up_chr11:70514050:70514211:+@chr11:70515934:70516053:+@chr11:70516274:70516407:+.A.se_chr11:70514050:70514211:+@chr11:70515934:70516053:+@chr11:70516274:70516407:+.A.dn','chr11:70514050:70514211:+@chr11:70515934:70516053:+@chr11:70516274:70516407:+.B.up_chr11:70514050:70514211:+@chr11:70515934:70516053:+@chr11:705162…	(0,0):952,(0,1):43,(1,0):115,(1,1):18	0:122,1:54	(0,0):781,(0,1):25,(1,0):134,(1,1):22	0:145,1:36	chr11	+	7051405070514050	7051640770516400
ENSMUSG00000071537	Klrg2	chr6:38586376:38587239:-@chr6:38581688:38581857:-@chr6:38580281:38580382:-	0.43	0.03	0.92	0.66	0.22	0.96	-0.23	1.77	'chr6:38586376:38587239:-@chr6:38581688:38581857:-@chr6:38580281:38580382:-.A.dn_chr6:38586376:38587239:-@chr6:38581688:38581857:-@chr6:38580281:38580382:-.A.se_chr6:38586376:38587239:-@chr6:38581688:38581857:-@chr6:38580281:38580382:-.A.up','chr6:38586376:38587239:-@chr6:38581688:38581857:-@chr6:38580281:38580382:-.B.dn_chr6:38586376:38587239:-@chr6:38581688:38581857:-@chr6:38580281:38580382:-.B…	(0,0):24,(1,1):3	0:1,1:2	(0,0):25,(1,0):1	00:01:00	chr6	-	3858028138580280	3858723938587230
ENSMUSG00000066892	Fbxl12	chr9:20449017:20449191:-@chr9:20448639:20448742:-@chr9:20446468:20446540:-	0.28	0.14	0.47	0.09	0.03	0.21	0.19	1.77	'chr9:20449017:20449191:-@chr9:20448639:20448742:-@chr9:20446468:20446540:-.A.dn_chr9:20449017:20449191:-@chr9:20448639:20448742:-@chr9:20446468:20446540:-.A.se_chr9:20449017:20449191:-@chr9:20448639:20448742:-@chr9:20446468:20446540:-.A.up','chr9:20449017:20449191:-@chr9:20448639:20448742:-@chr9:20446468:20446540:-.B.dn_chr9:20449017:20449191:-@chr9:20448639:20448742:-@chr9:20446468:20446540:-.B…	(0,0):1720,(0,1):1,(1,0):14,(1,1):29	0:37,1:7	(0,0):1596,(0,1):1,(1,0):4,(1,1):28	0:11,1:22	chr9	-	2044646820446460	2044919120449190
ENSMUSG00000026121	Sema4c	chr1:36614205:36614402:-@chr1:36613648:36613930:-@chr1:36612777:36612925:-	0.58	0.41	0.76	0.37	0.25	0.51	0.21	1.76	'chr1:36614205:36614402:-@chr1:36613648:36613930:-@chr1:36612777:36612925:-.A.dn_chr1:36614205:36614402:-@chr1:36613648:36613930:-@chr1:36612777:36612925:-.A.se_chr1:36614205:36614402:-@chr1:36613648:36613930:-@chr1:36612777:36612925:-.A.up','chr1:36614205:36614402:-@chr1:36613648:36613930:-@chr1:36612777:36612925:-.B.dn_chr1:36614205:36614402:-@chr1:36613648:36613930:-@chr1:36612777:36612925:-.B…	(0,0):902,(0,1):3,(1,0):55,(1,1):23	0:66,1:15	(0,0):1048,(0,1):4,(1,0):59,(1,1):49	0:73,1:39	chr1	-	3661277736612770	3661440236614400
ENSMUSG00000009073	Nf2	chr11:4716085:4716168:-@chr11:4708699:4708837:-@chr11:4708260:4708328:-	0.32	0.09	0.62	0.06	0.02	0.12	0.26	1.76	'chr11:4716085:4716168:-@chr11:4708699:4708837:-@chr11:4708260:4708328:-.A.dn_chr11:4716085:4716168:-@chr11:4708699:4708837:-@chr11:4708260:4708328:-.A.se_chr11:4716085:4716168:-@chr11:4708699:4708837:-@chr11:4708260:4708328:-.A.up','chr11:4716085:4716168:-@chr11:4708699:4708837:-@chr11:4708260:4708328:-.B.dn_chr11:4716085:4716168:-@chr11:4708699:4708837:-@chr11:4708260:4708328:-.B.up'	(0,0):784,(0,1):2,(1,0):7	0:7,1:2	(0,0):702,(0,1):8,(1,0):4	0:4,1:8	chr11	-	47082604708260	47161684716168
ENSMUSG00000037935	Smarce1	chr11:99091716:99092331:-@chr11:99089811:99089862:-@chr11:99081969:99082049:-	0.06	0.02	0.12	0.18	0.11	0.27	-0.12	1.76	'chr11:99091716:99092331:-@chr11:99089811:99089862:-@chr11:99081969:99082049:-.A.dn_chr11:99091716:99092331:-@chr11:99089811:99089862:-@chr11:99081969:99082049:-.A.se_chr11:99091716:99092331:-@chr11:99089811:99089862:-@chr11:99081969:99082049:-.A.up','chr11:99091716:99092331:-@chr11:99089811:99089862:-@chr11:99081969:99082049:-.B.dn_chr11:99091716:99092331:-@chr11:99089811:99089862:-@chr11:990819…	(0,0):6504,(1,0):4,(1,1):685	0:16,1:673	(0,0):6752,(1,0):17,(1,1):841	0:124,1:734	chr11	-	9908196999081960	9909233199092330
ENSMUSG00000005069	Pex5	chr6:124354648:124354738:-@chr6:124354151:124354261:-@chr6:124353830:124353925:-	0.58	0.47	0.68	0.76	0.63	0.89	-0.18	1.76	'chr6:124354648:124354738:-@chr6:124354151:124354261:-@chr6:124353830:124353925:-.A.dn_chr6:124354648:124354738:-@chr6:124354151:124354261:-@chr6:124353830:124353925:-.A.se_chr6:124354648:124354738:-@chr6:124354151:124354261:-@chr6:124353830:124353925:-.A.up','chr6:124354648:124354738:-@chr6:124354151:124354261:-@chr6:124353830:124353925:-.B.dn_chr6:124354648:124354738:-@chr6:124354151:124354261:…	(0,0):798,(0,1):22,(1,0):155	0:155,1:22	(0,0):733,(0,1):6,(1,0):108	0:108,1:6	chr6	-	1.24354e+17	1.24355e+17
ENSMUSG00000054423	Cadps	chr14:13321495:13321618:-@chr14:13319039:13319107:-@chr14:13318155:13318172:-	0.26	0.07	0.61	0.6	0.25	0.89	-0.34	1.76	'chr14:13321495:13321618:-@chr14:13319039:13319107:-@chr14:13318155:13318172:-.A.dn_chr14:13321495:13321618:-@chr14:13319039:13319107:-@chr14:13318155:13318172:-.A.se_chr14:13321495:13321618:-@chr14:13319039:13319107:-@chr14:13318155:13318172:-.A.up','chr14:13321495:13321618:-@chr14:13319039:13319107:-@chr14:13318155:13318172:-.B.dn_chr14:13321495:13321618:-@chr14:13319039:13319107:-@chr14:133181…	(0,0):140,(1,0):6,(1,1):5	0:7,1:4	(0,0):102,(1,0):3,(1,1):1	00:04:00	chr14	-	1331815513318150	1332161813321610
ENSMUSG00000053477	Tcf4	chr18:69504146:69504679:+@chr18:69506933:69507024:+@chr18:69508726:69508798:+	0.75	0.6	0.91	0.94	0.84	0.99	-0.19	1.76	'chr18:69504146:69504679:+@chr18:69506933:69507024:+@chr18:69508726:69508798:+.A.up_chr18:69504146:69504679:+@chr18:69506933:69507024:+@chr18:69508726:69508798:+.A.se_chr18:69504146:69504679:+@chr18:69506933:69507024:+@chr18:69508726:69508798:+.A.dn','chr18:69504146:69504679:+@chr18:69506933:69507024:+@chr18:69508726:69508798:+.B.up_chr18:69504146:69504679:+@chr18:69506933:69507024:+@chr18:695087…	(0,0):463,(0,1):3,(1,0):66,(1,1):276	0:254,1:91	(0,0):471,(1,0):59,(1,1):176	0:201,1:34	chr18	+	6950414669504140	6950879869508790
ENSMUSG00000040666	Sh3bgr	chr16:96428089:96428274:+@chr16:96435620:96435700:+@chr16:96442106:96442198:+	0.37	0.04	0.78	0.7	0.21	0.98	-0.33	1.75	'chr16:96428089:96428274:+@chr16:96435620:96435700:+@chr16:96442106:96442198:+.A.up_chr16:96428089:96428274:+@chr16:96435620:96435700:+@chr16:96442106:96442198:+.A.se_chr16:96428089:96428274:+@chr16:96435620:96435700:+@chr16:96442106:96442198:+.A.dn','chr16:96428089:96428274:+@chr16:96435620:96435700:+@chr16:96442106:96442198:+.B.up_chr16:96428089:96428274:+@chr16:96435620:96435700:+@chr16:964421…	(0,0):89,(1,0):3,(1,1):9	0:9,1:3	(0,0):89,(1,0):4,(1,1):1	00:05:00	chr16	+	9642808996428080	9644219896442190
ENSMUSG00000075415	Fnbp1	chr2:30909544:30909738:-@chr2:30908505:30908657:-@chr2:30895925:30896034:-	0.89	0.81	0.95	0.75	0.62	0.85	0.14	1.75	'chr2:30909544:30909738:-@chr2:30908505:30908657:-@chr2:30895925:30896034:-.A.dn_chr2:30909544:30909738:-@chr2:30908505:30908657:-@chr2:30895925:30896034:-.A.se_chr2:30909544:30909738:-@chr2:30908505:30908657:-@chr2:30895925:30896034:-.A.up','chr2:30909544:30909738:-@chr2:30908505:30908657:-@chr2:30895925:30896034:-.B.dn_chr2:30909544:30909738:-@chr2:30908505:30908657:-@chr2:30895925:30896034:-.B…	(0,0):1425,(0,1):5,(1,0):180,(1,1):22	0:202,1:5	(0,0):1331,(0,1):6,(1,0):131,(1,1):36	0:158,1:15	chr2	-	3089592530895920	3090973830909730
ENSMUSG00000042323	Pbrm1	chr14:31920295:31920496:+@chr14:31927035:31927190:+@chr14:31930199:31930269:+	0.29	0.26	0.34	0.38	0.33	0.44	-0.09	1.75	'chr14:31920295:31920496:+@chr14:31927035:31927190:+@chr14:31930199:31930269:+.A.up_chr14:31920295:31920496:+@chr14:31927035:31927190:+@chr14:31930199:31930269:+.A.se_chr14:31920295:31920496:+@chr14:31927035:31927190:+@chr14:31930199:31930269:+.A.dn','chr14:31920295:31920496:+@chr14:31927035:31927190:+@chr14:31930199:31930269:+.B.up_chr14:31920295:31920496:+@chr14:31927035:31927190:+@chr14:319301…	(0,0):6475,(0,1):24,(1,0):315,(1,1):368	0:445,1:262	(0,0):6613,(0,1):27,(1,0):341,(1,1):284	0:465,1:187	chr14	+	3192029531920290	3193026931930260
ENSMUSG00000000378	Ccm2	chr11:6485037:6485220:+@chr11:6489435:6489571:+@chr11:6490756:6490891:+	0.94	0.91	0.96	0.99	0.97	1	-0.05	1.74	'chr11:6485037:6485220:+@chr11:6489435:6489571:+@chr11:6490756:6490891:+.A.up_chr11:6485037:6485220:+@chr11:6489435:6489571:+@chr11:6490756:6490891:+.A.se_chr11:6485037:6485220:+@chr11:6489435:6489571:+@chr11:6490756:6490891:+.A.dn','chr11:6485037:6485220:+@chr11:6489435:6489571:+@chr11:6490756:6490891:+.B.up_chr11:6485037:6485220:+@chr11:6489435:6489571:+@chr11:6490756:6490891:+.B.dn'	(0,0):1577,(0,1):2,(1,0):912,(1,1):164	0:1052,1:26	(0,0):1680,(0,1):2,(1,0):990,(1,1):94	0:1079,1:7	chr11	+	64850376485037	64908916490891
ENSMUSG00000052889	Prkcb	chr7:129744204:129744344:+@chr7:129771170:129771385:+@chr7:129777259:129777916:+	0.65	0.48	0.8	0.43	0.28	0.59	0.22	1.74	'chr7:129744204:129744344:+@chr7:129771170:129771385:+@chr7:129777259:129777916:+.A.up_chr7:129744204:129744344:+@chr7:129771170:129771385:+@chr7:129777259:129777916:+.A.se_chr7:129744204:129744344:+@chr7:129771170:129771385:+@chr7:129777259:129777916:+.A.dn','chr7:129744204:129744344:+@chr7:129771170:129771385:+@chr7:129777259:129777916:+.B.up_chr7:129744204:129744344:+@chr7:129771170:129771385:…	(0,0):2482,(0,1):1,(1,0):54,(1,1):204	0:174,1:85	(0,0):1742,(0,1):1,(1,0):32,(1,1):185	0:155,1:63	chr7	+	1.29744e+17	1.29778e+17
ENSMUSG00000078945	Naip2	chr13:100930076:100932319:-@chr13:100924810:100924977:-@chr13:100922449:100922601:-	0.89	0.66	1	0.55	0.16	0.93	0.34	1.74	'chr13:100930076:100932319:-@chr13:100924810:100924977:-@chr13:100922449:100922601:-.A.dn_chr13:100930076:100932319:-@chr13:100924810:100924977:-@chr13:100922449:100922601:-.A.se_chr13:100930076:100932319:-@chr13:100924810:100924977:-@chr13:100922449:100922601:-.A.up','chr13:100930076:100932319:-@chr13:100924810:100924977:-@chr13:100922449:100922601:-.B.dn_chr13:100930076:100932319:-@chr13:100924…	(0,0):31,(1,0):13,(1,1):72	0:83,1:2	(0,0):19,(1,0):4,(1,1):73	0:40,1:37	chr13	-	1.00922e+17	1.00932e+17
ENSMUSG00000036572	Upf3b	chrX:34639502:34639684:-@chrX:34639061:34639099:-@chrX:34636853:34637013:-	0.21	0.18	0.25	0.3	0.24	0.36	-0.09	1.74	'chrX:34639502:34639684:-@chrX:34639061:34639099:-@chrX:34636853:34637013:-.A.dn_chrX:34639502:34639684:-@chrX:34639061:34639099:-@chrX:34636853:34637013:-.A.se_chrX:34639502:34639684:-@chrX:34639061:34639099:-@chrX:34636853:34637013:-.A.up','chrX:34639502:34639684:-@chrX:34639061:34639099:-@chrX:34636853:34637013:-.B.dn_chrX:34639502:34639684:-@chrX:34639061:34639099:-@chrX:34636853:34637013:-.B…	(0,0):3405,(0,1):296,(1,0):124,(1,1):220	0:176,1:464	(0,0):2609,(0,1):118,(1,0):75,(1,1):74	0:94,1:173	chrX	-	3463685334636850	3463968434639680
ENSMUSG00000012114	Med15	chr16:17671638:17671766:-@chr16:17663470:17663589:-@chr16:17655771:17655898:-	0.7	0.62	0.78	0.86	0.75	0.94	-0.16	1.73	'chr16:17671638:17671766:-@chr16:17663470:17663589:-@chr16:17655771:17655898:-.A.dn_chr16:17671638:17671766:-@chr16:17663470:17663589:-@chr16:17655771:17655898:-.A.se_chr16:17671638:17671766:-@chr16:17663470:17663589:-@chr16:17655771:17655898:-.A.up','chr16:17671638:17671766:-@chr16:17663470:17663589:-@chr16:17655771:17655898:-.B.dn_chr16:17671638:17671766:-@chr16:17663470:17663589:-@chr16:176557…	(0,0):2407,(0,1):22,(1,0):188,(1,1):9	0:194,1:25	(0,0):2271,(0,1):6,(1,0):135,(1,1):6	0:139,1:8	chr16	-	1765577117655770	1767176617671760
ENSMUSG00000018501	Ncor1	chr11:62164880:62165048:-@chr11:62162855:62162995:-@chr11:62158737:62158820:-	0.62	0.56	0.69	0.75	0.67	0.83	-0.13	1.73	'chr11:62164880:62165048:-@chr11:62162855:62162995:-@chr11:62158737:62158820:-.A.dn_chr11:62164880:62165048:-@chr11:62162855:62162995:-@chr11:62158737:62158820:-.A.se_chr11:62164880:62165048:-@chr11:62162855:62162995:-@chr11:62158737:62158820:-.A.up','chr11:62164880:62165048:-@chr11:62162855:62162995:-@chr11:62158737:62158820:-.B.dn_chr11:62164880:62165048:-@chr11:62162855:62162995:-@chr11:621587…	(0,0):1735,(0,1):38,(1,0):542,(1,1):187	0:654,1:113	(0,0):1253,(0,1):20,(1,0):425,(1,1):101	0:505,1:41	chr11	-	6215873762158730	6216504862165040
ENSMUSG00000026675	Hsd17b7	chr1:171889818:171889922:-@chr1:171889554:171889610:-@chr1:171886066:171886164:-	0.52	0.39	0.68	0.73	0.59	0.84	-0.21	1.72	'chr1:171889818:171889922:-@chr1:171889554:171889610:-@chr1:171886066:171886164:-.A.dn_chr1:171889818:171889922:-@chr1:171889554:171889610:-@chr1:171886066:171886164:-.A.se_chr1:171889818:171889922:-@chr1:171889554:171889610:-@chr1:171886066:171886164:-.A.up','chr1:171889818:171889922:-@chr1:171889554:171889610:-@chr1:171886066:171886164:-.B.dn_chr1:171889818:171889922:-@chr1:171889554:171889610:…	(0,0):823,(0,1):15,(1,0):40,(1,1):1	0:41,1:15	(0,0):663,(0,1):8,(1,0):56	0:56,1:8	chr1	-	1.71886e+17	1.7189e+17
ENSMUSG00000028441	1110017D15Rik	chr4:41454554:41454626:-@chr4:41454127:41454361:-@chr4:41452601:41452687:-	0.42	0.09	0.83	0.58	0.13	0.95	-0.16	1.72	'chr4:41454554:41454626:-@chr4:41454127:41454361:-@chr4:41452601:41452687:-.A.dn_chr4:41454554:41454626:-@chr4:41454127:41454361:-@chr4:41452601:41452687:-.A.se_chr4:41454554:41454626:-@chr4:41454127:41454361:-@chr4:41452601:41452687:-.A.up','chr4:41454554:41454626:-@chr4:41454127:41454361:-@chr4:41452601:41452687:-.B.dn_chr4:41454554:41454626:-@chr4:41454127:41454361:-@chr4:41452601:41452687:-.B…	(0,0):75,(0,1):1,(1,0):6	0:6,1:1	(0,0):61,(1,0):6	00:06:00	chr4	-	4145260141452600	4145462641454620
ENSMUSG00000055541	Lair1	chr7:3980309:3980638:-@chr7:3962332:3962448:-@chr7:3962192:3962234:-	0.81	0.53	0.99	0.45	0.08	0.89	0.36	1.72	'chr7:3980309:3980638:-@chr7:3962332:3962448:-@chr7:3962192:3962234:-.A.dn_chr7:3980309:3980638:-@chr7:3962332:3962448:-@chr7:3962192:3962234:-.A.se_chr7:3980309:3980638:-@chr7:3962332:3962448:-@chr7:3962192:3962234:-.A.up','chr7:3980309:3980638:-@chr7:3962332:3962448:-@chr7:3962192:3962234:-.B.dn_chr7:3980309:3980638:-@chr7:3962332:3962448:-@chr7:3962192:3962234:-.B.up'	(0,0):74,(1,0):14,(1,1):10	0:22,1:2	(0,0):48,(1,0):2,(1,1):8	0:8,1:2	chr7	-	39621923962192	39806383980638
ENSMUSG00000039382	Wdr45	chrX:7299375:7299504:+@chrX:7300441:7300879:+@chrX:7300979:7301046:+	0.19	0.08	0.39	0.62	0.19	0.99	-0.43	1.72	'chrX:7299375:7299504:+@chrX:7300441:7300879:+@chrX:7300979:7301046:+.A.up_chrX:7299375:7299504:+@chrX:7300441:7300879:+@chrX:7300979:7301046:+.A.se_chrX:7299375:7299504:+@chrX:7300441:7300879:+@chrX:7300979:7301046:+.A.dn','chrX:7299375:7299504:+@chrX:7300441:7300879:+@chrX:7300979:7301046:+.B.up_chrX:7299375:7299504:+@chrX:7300441:7300879:+@chrX:7300979:7301046:+.B.dn'	(0,0):208,(0,1):3,(1,0):27,(1,1):4	0:27,1:7	(0,0):223,(1,0):18,(1,1):1	00:19:00	chrX	+	72993757299375	73010467301046
ENSMUSG00000090386	2810055G20Rik	chr16:77436600:77436647:+@chr16:77459619:77459747:+@chr16:77501748:77501855:+	0.21	0.04	0.63	0.59	0.15	0.94	-0.38	1.71	'chr16:77436600:77436647:+@chr16:77459619:77459747:+@chr16:77501748:77501855:+.A.up_chr16:77436600:77436647:+@chr16:77459619:77459747:+@chr16:77501748:77501855:+.A.se_chr16:77436600:77436647:+@chr16:77459619:77459747:+@chr16:77501748:77501855:+.A.dn','chr16:77436600:77436647:+@chr16:77459619:77459747:+@chr16:77501748:77501855:+.B.up_chr16:77436600:77436647:+@chr16:77459619:77459747:+@chr16:775017…	(0,0):307,(0,1):1,(1,0):2,(1,1):2	0:2,1:3	(0,0):232,(1,0):4	00:04:00	chr16	+	7743660077436600	7750185577501850
NA	NA	chr16:58524237:58524359:-@chr16:58523615:58523785:-@chr16:58507561:58507727:-	0.42	0.26	0.62	0.73	0.44	0.95	-0.31	1.71	'chr16:58524237:58524359:-@chr16:58523615:58523785:-@chr16:58507561:58507727:-.A.dn_chr16:58524237:58524359:-@chr16:58523615:58523785:-@chr16:58507561:58507727:-.A.se_chr16:58524237:58524359:-@chr16:58523615:58523785:-@chr16:58507561:58507727:-.A.up','chr16:58524237:58524359:-@chr16:58523615:58523785:-@chr16:58507561:58507727:-.B.dn_chr16:58524237:58524359:-@chr16:58523615:58523785:-@chr16:585075…	(0,0):155,(0,1):4,(1,0):30,(1,1):21	0:39,1:16	(0,0):127,(1,0):16,(1,1):7	0:22,1:1	chr16	-	5850756158507560	5852435958524350
ENSMUSG00000037259	6330439K17Rik	chr2:144305341:144305421:-@chr2:144304751:144304878:-@chr2:144301809:144301883:-	0.73	0.32	0.97	0.37	0.07	0.86	0.36	1.71	'chr2:144305341:144305421:-@chr2:144304751:144304878:-@chr2:144301809:144301883:-.A.dn_chr2:144305341:144305421:-@chr2:144304751:144304878:-@chr2:144301809:144301883:-.A.se_chr2:144305341:144305421:-@chr2:144304751:144304878:-@chr2:144301809:144301883:-.A.up','chr2:144305341:144305421:-@chr2:144304751:144304878:-@chr2:144301809:144301883:-.B.dn_chr2:144305341:144305421:-@chr2:144304751:144304878:…	(0,0):62,(1,0):5	00:05:00	(0,0):61,(0,1):1,(1,0):2	0:2,1:1	chr2	-	1.44302e+17	1.44305e+17
ENSMUSG00000056458	Stk30	chr12:112078956:112079149:-@chr12:112072336:112072450:-@chr12:112053341:112053419:-	0.4	0.29	0.53	0.58	0.44	0.73	-0.18	1.71	'chr12:112078956:112079149:-@chr12:112072336:112072450:-@chr12:112053341:112053419:-.A.dn_chr12:112078956:112079149:-@chr12:112072336:112072450:-@chr12:112053341:112053419:-.A.se_chr12:112078956:112079149:-@chr12:112072336:112072450:-@chr12:112053341:112053419:-.A.up','chr12:112078956:112079149:-@chr12:112072336:112072450:-@chr12:112053341:112053419:-.B.dn_chr12:112078956:112079149:-@chr12:112072…	(0,0):1193,(0,1):18,(1,0):56,(1,1):36	0:71,1:39	(0,0):1255,(0,1):14,(1,0):67,(1,1):13	0:74,1:20	chr12	-	1.12053e+17	1.12079e+17
ENSMUSG00000059811	Atl2	chr17:80295249:80295463:-@chr17:80275142:80275386:-@chr17:80264382:80264516:-	0.94	0.91	0.97	0.88	0.84	0.92	0.06	1.71	'chr17:80295249:80295463:-@chr17:80275142:80275386:-@chr17:80264382:80264516:-.A.dn_chr17:80295249:80295463:-@chr17:80275142:80275386:-@chr17:80264382:80264516:-.A.se_chr17:80295249:80295463:-@chr17:80275142:80275386:-@chr17:80264382:80264516:-.A.up','chr17:80295249:80295463:-@chr17:80275142:80275386:-@chr17:80264382:80264516:-.B.dn_chr17:80295249:80295463:-@chr17:80275142:80275386:-@chr17:802643…	(0,0):613,(0,1):13,(1,0):830,(1,1):24	0:851,1:16	(0,0):568,(0,1):30,(1,0):831,(1,1):24	0:854,1:31	chr17	-	8026438280264380	8029546380295460
ENSMUSG00000023942	Slc29a1	chr17:45732431:45732521:-@chr17:45730281:45730512:-@chr17:45727206:45727287:-	0.27	0.1	0.49	0.61	0.23	0.91	-0.34	1.71	'chr17:45732431:45732521:-@chr17:45730281:45730512:-@chr17:45727206:45727287:-.A.dn_chr17:45732431:45732521:-@chr17:45730281:45730512:-@chr17:45727206:45727287:-.A.se_chr17:45732431:45732521:-@chr17:45730281:45730512:-@chr17:45727206:45727287:-.A.up','chr17:45732431:45732521:-@chr17:45730281:45730512:-@chr17:45727206:45727287:-.B.dn_chr17:45732431:45732521:-@chr17:45730281:45730512:-@chr17:457272…	(0,0):1811,(0,1):3,(1,0):15	0:15,1:3	(0,0):1478,(1,0):7	00:07:00	chr17	-	4572720645727200	4573252145732520
ENSMUSG00000021493	Pdlim7	chr13:55610141:55610171:-@chr13:55609225:55609241:-@chr13:55608849:55608985:-	0.13	0.02	0.37	0.53	0.15	0.88	-0.4	1.71	'chr13:55610141:55610171:-@chr13:55609225:55609241:-@chr13:55608849:55608985:-.A.dn_chr13:55610141:55610171:-@chr13:55609225:55609241:-@chr13:55608849:55608985:-.A.se_chr13:55610141:55610171:-@chr13:55609225:55609241:-@chr13:55608849:55608985:-.A.up','chr13:55610141:55610171:-@chr13:55609225:55609241:-@chr13:55608849:55608985:-.B.dn_chr13:55610141:55610171:-@chr13:55609225:55609241:-@chr13:556088…	(0,0):1895,(0,1):2,(1,1):15	0:2,1:15	(0,0):1654,(1,0):3,(1,1):10	0:10,1:3	chr13	-	5560884955608840	5561017155610170
ENSMUSG00000026514	Cnih3	chr1:183380101:183380213:+@chr1:183384726:183384869:+@chr1:183389356:183390772:+	0.95	0.85	0.99	0.8	0.65	0.91	0.15	1.7	'chr1:183380101:183380213:+@chr1:183384726:183384869:+@chr1:183389356:183390772:+.A.up_chr1:183380101:183380213:+@chr1:183384726:183384869:+@chr1:183389356:183390772:+.A.se_chr1:183380101:183380213:+@chr1:183384726:183384869:+@chr1:183389356:183390772:+.A.dn','chr1:183380101:183380213:+@chr1:183384726:183384869:+@chr1:183389356:183390772:+.B.up_chr1:183380101:183380213:+@chr1:183384726:183384869:…	(0,0):79,(1,0):35,(1,1):165	0:198,1:2	(0,0):66,(0,1):5,(1,0):36,(1,1):119	0:144,1:16	chr1	+	1.8338e+17	1.83391e+17
ENSMUSG00000042790	Rnf214	chr9:45712889:45713002:-@chr9:45708294:45708339:-@chr9:45706515:45706574:-	0.53	0.31	0.76	0.78	0.59	0.93	-0.25	1.7	'chr9:45712889:45713002:-@chr9:45708294:45708339:-@chr9:45706515:45706574:-.A.dn_chr9:45712889:45713002:-@chr9:45708294:45708339:-@chr9:45706515:45706574:-.A.se_chr9:45712889:45713002:-@chr9:45708294:45708339:-@chr9:45706515:45706574:-.A.up','chr9:45712889:45713002:-@chr9:45708294:45708339:-@chr9:45706515:45706574:-.B.dn_chr9:45712889:45713002:-@chr9:45708294:45708339:-@chr9:45706515:45706574:-.B…	(0,0):1618,(0,1):5,(1,0):17,(1,1):3	0:19,1:6	(0,0):1542,(0,1):3,(1,0):28,(1,1):2	0:29,1:4	chr9	-	4570651545706510	4571300245713000
ENSMUSG00000009647	Ccdc109a	chr10:59079272:59079440:-@chr10:59068881:59068925:-@chr10:59064759:59065925:-	0.58	0.07	0.99	0.36	0.04	0.77	0.22	1.7	'chr10:59079272:59079440:-@chr10:59068881:59068925:-@chr10:59064759:59065925:-.A.dn_chr10:59079272:59079440:-@chr10:59068881:59068925:-@chr10:59064759:59065925:-.A.se_chr10:59079272:59079440:-@chr10:59068881:59068925:-@chr10:59064759:59065925:-.A.up','chr10:59079272:59079440:-@chr10:59068881:59068925:-@chr10:59064759:59065925:-.B.dn_chr10:59079272:59079440:-@chr10:59068881:59068925:-@chr10:590647…	(0,0):26,(1,0):1,(1,1):10	0:7,1:4	(0,0):22,(0,1):1,(1,1):4	0:1,1:4	chr10	-	5906475959064750	5907944059079440
ENSMUSG00000027692	Tnik	chr3:28492944:28493054:+@chr3:28493829:28493915:+@chr3:28494994:28495182:+	0.71	0.6	0.81	0.52	0.38	0.66	0.19	1.7	'chr3:28492944:28493054:+@chr3:28493829:28493915:+@chr3:28494994:28495182:+.A.up_chr3:28492944:28493054:+@chr3:28493829:28493915:+@chr3:28494994:28495182:+.A.se_chr3:28492944:28493054:+@chr3:28493829:28493915:+@chr3:28494994:28495182:+.A.dn','chr3:28492944:28493054:+@chr3:28493829:28493915:+@chr3:28494994:28495182:+.B.up_chr3:28492944:28493054:+@chr3:28493829:28493915:+@chr3:28494994:28495182:+.B…	(0,0):200,(0,1):14,(1,0):81,(1,1):12	0:88,1:19	(0,0):99,(0,1):15,(1,0):37,(1,1):6	0:38,1:20	chr3	+	2849294428492940	2849518228495180
ENSMUSG00000028528	Dnajc6	chr4:101180581:101180787:+@chr4:101204603:101204667:+@chr4:101270406:101270556:+	0.27	0.07	0.51	0.56	0.18	0.89	-0.29	1.69	'chr4:101180581:101180787:+@chr4:101204603:101204667:+@chr4:101270406:101270556:+.A.up_chr4:101180581:101180787:+@chr4:101204603:101204667:+@chr4:101270406:101270556:+.A.se_chr4:101180581:101180787:+@chr4:101204603:101204667:+@chr4:101270406:101270556:+.A.dn','chr4:101180581:101180787:+@chr4:101204603:101204667:+@chr4:101270406:101270556:+.B.up_chr4:101180581:101180787:+@chr4:101204603:101204667:…	(0,0):53,(0,1):2,(1,0):1,(1,1):6	0:3,1:6	(0,0):47,(1,0):1,(1,1):4	0:4,1:1	chr4	+	1.01181e+17	1.01271e+17
ENSMUSG00000037640	Zfp60	chr7:28516428:28516489:+@chr7:28517947:28518144:+@chr7:28521955:28522007:+	0.64	0.17	0.97	0.25	0.02	0.75	0.39	1.69	'chr7:28516428:28516489:+@chr7:28517947:28518144:+@chr7:28521955:28522007:+.A.up_chr7:28516428:28516489:+@chr7:28517947:28518144:+@chr7:28521955:28522007:+.A.se_chr7:28516428:28516489:+@chr7:28517947:28518144:+@chr7:28521955:28522007:+.A.dn','chr7:28516428:28516489:+@chr7:28517947:28518144:+@chr7:28521955:28522007:+.B.up_chr7:28516428:28516489:+@chr7:28517947:28518144:+@chr7:28521955:28522007:+.B…	(0,0):978,(1,0):10	00:10:00	(0,0):961,(0,1):1,(1,0):9	0:9,1:1	chr7	+	2851642828516420	2852200728522000
ENSMUSG00000027244	Atg13	chr2:91524826:91524916:-@chr2:91522960:91523058:-@chr2:91522183:91522293:-	0.69	0.31	0.98	0.29	0.03	0.66	0.4	1.69	'chr2:91524826:91524916:-@chr2:91522960:91523058:-@chr2:91522183:91522293:-.A.dn_chr2:91524826:91524916:-@chr2:91522960:91523058:-@chr2:91522183:91522293:-.A.se_chr2:91524826:91524916:-@chr2:91522960:91523058:-@chr2:91522183:91522293:-.A.up','chr2:91524826:91524916:-@chr2:91522960:91523058:-@chr2:91522183:91522293:-.B.dn_chr2:91524826:91524916:-@chr2:91522960:91523058:-@chr2:91522183:91522293:-.B…	(0,0):472,(1,0):2	00:02:00	(0,0):428,(0,1):1	0:0,1:1	chr2	-	9152218391522180	9152491691524910
ENSMUSG00000022483	Col2a1	chr15:97829285:97829317:-@chr15:97829130:97829162:-@chr15:97828976:97829029:-	0.59	0.06	0.99	0.47	0.03	0.92	0.12	1.68	'chr15:97829285:97829317:-@chr15:97829130:97829162:-@chr15:97828976:97829029:-.A.dn_chr15:97829285:97829317:-@chr15:97829130:97829162:-@chr15:97828976:97829029:-.A.se_chr15:97829285:97829317:-@chr15:97829130:97829162:-@chr15:97828976:97829029:-.A.up','chr15:97829285:97829317:-@chr15:97829130:97829162:-@chr15:97828976:97829029:-.B.dn_chr15:97829285:97829317:-@chr15:97829130:97829162:-@chr15:978289…	(0,0):1299,(1,0):35	00:35:00	(0,0):1249,(1,0):15	00:15:00	chr15	-	9782897697828970	9782931797829310
ENSMUSG00000028833	Ncdn	chr4:126430569:126430671:-@chr4:126430215:126430284:-@chr4:126429185:126429325:-	0.44	0.32	0.57	0.64	0.51	0.78	-0.2	1.68	'chr4:126430569:126430671:-@chr4:126430215:126430284:-@chr4:126429185:126429325:-.A.dn_chr4:126430569:126430671:-@chr4:126430215:126430284:-@chr4:126429185:126429325:-.A.se_chr4:126430569:126430671:-@chr4:126430215:126430284:-@chr4:126429185:126429325:-.A.up','chr4:126430569:126430671:-@chr4:126430215:126430284:-@chr4:126429185:126429325:-.B.dn_chr4:126430569:126430671:-@chr4:126430215:126430284:…	(0,0):1103,(0,1):22,(1,0):42,(1,1):6	0:45,1:25	(0,0):1008,(0,1):11,(1,0):47,(1,1):5	0:50,1:13	chr4	-	1.26429e+17	1.26431e+17
ENSMUSG00000029130	Rnf32	chr5:29525114:29525378:+@chr5:29529595:29529737:+@chr5:29532209:29532241:+	0.31	0.21	0.42	0.54	0.34	0.73	-0.23	1.68	'chr5:29525114:29525378:+@chr5:29529595:29529737:+@chr5:29532209:29532241:+.A.up_chr5:29525114:29525378:+@chr5:29529595:29529737:+@chr5:29532209:29532241:+.A.se_chr5:29525114:29525378:+@chr5:29529595:29529737:+@chr5:29532209:29532241:+.A.dn','chr5:29525114:29525378:+@chr5:29529595:29529737:+@chr5:29532209:29532241:+.B.up_chr5:29525114:29525378:+@chr5:29529595:29529737:+@chr5:29532209:29532241:+.B…	(0,0):131,(0,1):7,(1,0):36,(1,1):47	0:51,1:39	(0,0):119,(0,1):3,(1,0):37,(1,1):26	0:52,1:14	chr5	+	2952511429525110	2953224129532240
ENSMUSG00000030177	Ccdc77	chr6:120291991:120292087:-@chr6:120289153:120289216:-@chr6:120288087:120288178:-	0.7	0.49	0.87	0.89	0.73	0.98	-0.19	1.68	'chr6:120291991:120292087:-@chr6:120289153:120289216:-@chr6:120288087:120288178:-.A.dn_chr6:120291991:120292087:-@chr6:120289153:120289216:-@chr6:120288087:120288178:-.A.se_chr6:120291991:120292087:-@chr6:120289153:120289216:-@chr6:120288087:120288178:-.A.up','chr6:120291991:120292087:-@chr6:120289153:120289216:-@chr6:120288087:120288178:-.B.dn_chr6:120291991:120292087:-@chr6:120289153:120289216:…	(0,0):698,(0,1):4,(1,0):30	0:30,1:4	(0,0):629,(0,1):1,(1,0):50	0:50,1:1	chr6	-	1.20288e+17	1.20292e+17
ENSMUSG00000014426	Map3k4	chr17:12436366:12436462:-@chr17:12435516:12435671:-@chr17:12432836:12432936:-	0.85	0.71	0.95	0.65	0.51	0.8	0.2	1.68	'chr17:12436366:12436462:-@chr17:12435516:12435671:-@chr17:12432836:12432936:-.A.dn_chr17:12436366:12436462:-@chr17:12435516:12435671:-@chr17:12432836:12432936:-.A.se_chr17:12436366:12436462:-@chr17:12435516:12435671:-@chr17:12432836:12432936:-.A.up','chr17:12436366:12436462:-@chr17:12435516:12435671:-@chr17:12432836:12432936:-.B.dn_chr17:12436366:12436462:-@chr17:12435516:12435671:-@chr17:124328…	(0,0):833,(0,1):4,(1,0):163	0:163,1:4	(0,0):825,(0,1):11,(1,0):133	0:133,1:11	chr17	-	1243283612432830	1243646212436460
ENSMUSG00000041670	Rims1	chr1:22733769:22733849:-@chr1:22637251:22637319:-@chr1:22603210:22603423:-	0.57	0.24	0.89	0.34	0.02	0.94	0.23	1.67	'chr1:22733769:22733849:-@chr1:22637251:22637319:-@chr1:22603210:22603423:-.A.dn_chr1:22733769:22733849:-@chr1:22637251:22637319:-@chr1:22603210:22603423:-.A.se_chr1:22733769:22733849:-@chr1:22637251:22637319:-@chr1:22603210:22603423:-.A.up','chr1:22733769:22733849:-@chr1:22637251:22637319:-@chr1:22603210:22603423:-.B.dn_chr1:22733769:22733849:-@chr1:22637251:22637319:-@chr1:22603210:22603423:-.B…	(0,0):130,(0,1):1,(1,0):4,(1,1):3	0:5,1:3	(0,0):138,(1,1):8	0:0,1:8	chr1	-	2260321022603210	2273384922733840
ENSMUSG00000044912	Syt16	chr12:75230359:75230538:+@chr12:75263043:75263863:+@chr12:75323569:75323826:+	0.65	0.44	0.85	0.4	0.28	0.54	0.25	1.67	'chr12:75230359:75230538:+@chr12:75263043:75263863:+@chr12:75323569:75323826:+.A.up_chr12:75230359:75230538:+@chr12:75263043:75263863:+@chr12:75323569:75323826:+.A.se_chr12:75230359:75230538:+@chr12:75263043:75263863:+@chr12:75323569:75323826:+.A.dn','chr12:75230359:75230538:+@chr12:75263043:75263863:+@chr12:75323569:75323826:+.B.up_chr12:75230359:75230538:+@chr12:75263043:75263863:+@chr12:753235…	(0,0):32,(0,1):3,(1,0):65,(1,1):13	0:72,1:9	(0,0):39,(0,1):12,(1,0):69,(1,1):14	0:76,1:19	chr12	+	7523035975230350	7532382675323820
ENSMUSG00000032624	Eml4	chr17:83820946:83821075:+@chr17:83824598:83824771:+@chr17:83826563:83826691:+	0.45	0.4	0.5	0.36	0.31	0.41	0.09	1.67	'chr17:83820946:83821075:+@chr17:83824598:83824771:+@chr17:83826563:83826691:+.A.up_chr17:83820946:83821075:+@chr17:83824598:83824771:+@chr17:83826563:83826691:+.A.se_chr17:83820946:83821075:+@chr17:83824598:83824771:+@chr17:83826563:83826691:+.A.dn','chr17:83820946:83821075:+@chr17:83824598:83824771:+@chr17:83826563:83826691:+.B.up_chr17:83820946:83821075:+@chr17:83824598:83824771:+@chr17:838265…	(0,0):3457,(0,1):100,(1,0):429,(1,1):39	0:442,1:126	(0,0):2648,(0,1):105,(1,0):295,(1,1):26	0:302,1:124	chr17	+	8382094683820940	8382669183826690
ENSMUSG00000038975	Rabggtb	chr3:153573225:153573330:-@chr3:153573028:153573125:-@chr3:153572510:153572562:-	0.29	0.23	0.37	0.42	0.34	0.52	-0.13	1.67	'chr3:153573225:153573330:-@chr3:153573028:153573125:-@chr3:153572510:153572562:-.A.dn_chr3:153573225:153573330:-@chr3:153573028:153573125:-@chr3:153572510:153572562:-.A.se_chr3:153573225:153573330:-@chr3:153573028:153573125:-@chr3:153572510:153572562:-.A.up','chr3:153573225:153573330:-@chr3:153573028:153573125:-@chr3:153572510:153572562:-.B.dn_chr3:153573225:153573330:-@chr3:153573028:153573125:…	(0,0):1702,(0,1):43,(1,0):140,(1,1):11	0:145,1:49	(0,0):1718,(0,1):28,(1,0):149,(1,1):3	0:152,1:28	chr3	-	1.53573e+17	1.53573e+17
ENSMUSG00000033981	Gria2	chr3:80496207:80496454:-@chr3:80495242:80495356:-@chr3:80494326:80494440:-	0.59	0.4	0.78	0.33	0.15	0.59	0.26	1.67	'chr3:80496207:80496454:-@chr3:80495242:80495356:-@chr3:80494326:80494440:-.A.dn_chr3:80496207:80496454:-@chr3:80495242:80495356:-@chr3:80494326:80494440:-.A.se_chr3:80496207:80496454:-@chr3:80495242:80495356:-@chr3:80494326:80494440:-.A.up','chr3:80496207:80496454:-@chr3:80495242:80495356:-@chr3:80494326:80494440:-.B.dn_chr3:80496207:80496454:-@chr3:80495242:80495356:-@chr3:80494326:80494440:-.B…	(0,0):422,(0,1):4,(1,0):31,(1,1):33	0:44,1:24	(0,0):193,(0,1):3,(1,0):7,(1,1):18	0:14,1:14	chr3	-	8049432680494320	8049645480496450
ENSMUSG00000028687	Mutyh	chr4:116488404:116488443:+@chr4:116488567:116488640:+@chr4:116488918:116488959:+	0.49	0.09	0.98	0.5	0.03	0.92	-0.01	1.66	'chr4:116488404:116488443:+@chr4:116488567:116488640:+@chr4:116488918:116488959:+.A.up_chr4:116488404:116488443:+@chr4:116488567:116488640:+@chr4:116488918:116488959:+.A.se_chr4:116488404:116488443:+@chr4:116488567:116488640:+@chr4:116488918:116488959:+.A.dn','chr4:116488404:116488443:+@chr4:116488567:116488640:+@chr4:116488918:116488959:+.B.up_chr4:116488404:116488443:+@chr4:116488567:116488640:…	(0,0):346,(1,0):2	00:02:00	(0,0):345,(1,0):2	00:02:00	chr4	+	1.16488e+17	1.16489e+17
NA	NA	chr7:134167958:134168129:-@chr7:134166991:134167220:-@chr7:134165651:134166682:-	0.22	0.21	0.23	0.2	0.19	0.21	0.02	1.66	'chr7:134167958:134168129:-@chr7:134166991:134167220:-@chr7:134165651:134166682:-.A.dn_chr7:134167958:134168129:-@chr7:134166991:134167220:-@chr7:134165651:134166682:-.A.se_chr7:134167958:134168129:-@chr7:134166991:134167220:-@chr7:134165651:134166682:-.A.up','chr7:134167958:134168129:-@chr7:134166991:134167220:-@chr7:134165651:134166682:-.B.dn_chr7:134167958:134168129:-@chr7:134166991:134167220:…	(0,0):5038,(0,1):1305,(1,0):1754,(1,1):24453	0:6908,1:20604	(0,0):5658,(0,1):1565,(1,0):1660,(1,1):24517	0:6499,1:21243	chr7	-	1.34166e+17	1.34168e+17
ENSMUSG00000034949	Zfr2	chr10:80695908:80695987:+@chr10:80696356:80696506:+@chr10:80700102:80700336:+	0.26	0.14	0.39	0.5	0.28	0.76	-0.24	1.65	'chr10:80695908:80695987:+@chr10:80696356:80696506:+@chr10:80700102:80700336:+.A.up_chr10:80695908:80695987:+@chr10:80696356:80696506:+@chr10:80700102:80700336:+.A.se_chr10:80695908:80695987:+@chr10:80696356:80696506:+@chr10:80700102:80700336:+.A.dn','chr10:80695908:80695987:+@chr10:80696356:80696506:+@chr10:80700102:80700336:+.B.up_chr10:80695908:80695987:+@chr10:80696356:80696506:+@chr10:807001…	(0,0):369,(0,1):16,(1,0):17,(1,1):7	0:17,1:23	(0,0):366,(0,1):4,(1,0):16,(1,1):5	0:20,1:5	chr10	+	8069590880695900	8070033680700330
ENSMUSG00000045275	Lca5l	chr16:96413795:96413864:-@chr16:96411801:96411836:-@chr16:96407378:96407536:-	0.47	0.08	0.92	0.36	0.04	0.9	0.11	1.64	'chr16:96413795:96413864:-@chr16:96411801:96411836:-@chr16:96407378:96407536:-.A.dn_chr16:96413795:96413864:-@chr16:96411801:96411836:-@chr16:96407378:96407536:-.A.se_chr16:96413795:96413864:-@chr16:96411801:96411836:-@chr16:96407378:96407536:-.A.up','chr16:96413795:96413864:-@chr16:96411801:96411836:-@chr16:96407378:96407536:-.B.dn_chr16:96413795:96413864:-@chr16:96411801:96411836:-@chr16:964073…	(0,0):428,(1,1):2	00:02:00	(0,0):368,(1,1):2	0:0,1:2	chr16	-	9640737896407370	9641386496413860
ENSMUSG00000029778	Adcyap1r1	chr6:55434936:55435027:+@chr6:55441221:55441304:+@chr6:55444071:55444200:+	0.19	0.08	0.35	0.05	0.01	0.14	0.14	1.64	'chr6:55434936:55435027:+@chr6:55441221:55441304:+@chr6:55444071:55444200:+.A.up_chr6:55434936:55435027:+@chr6:55441221:55441304:+@chr6:55444071:55444200:+.A.se_chr6:55434936:55435027:+@chr6:55441221:55441304:+@chr6:55444071:55444200:+.A.dn','chr6:55434936:55435027:+@chr6:55441221:55441304:+@chr6:55444071:55444200:+.B.up_chr6:55434936:55435027:+@chr6:55441221:55441304:+@chr6:55444071:55444200:+.B…	(0,0):203,(0,1):11,(1,0):7,(1,1):3	0:7,1:14	(0,0):230,(0,1):15,(1,0):1	0:1,1:15	chr6	+	5543493655434930	5544420055444200
NA	NA	chr19:55994001:55994108:+@chr19:55998386:55998434:+@chr19:56005924:56008145:+	0.85	0.67	0.99	0.63	0.48	0.77	0.22	1.64	'chr19:55994001:55994108:+@chr19:55998386:55998434:+@chr19:56005924:56008145:+.A.up_chr19:55994001:55994108:+@chr19:55998386:55998434:+@chr19:56005924:56008145:+.A.se_chr19:55994001:55994108:+@chr19:55998386:55998434:+@chr19:56005924:56008145:+.A.dn','chr19:55994001:55994108:+@chr19:55998386:55998434:+@chr19:56005924:56008145:+.B.up_chr19:55994001:55994108:+@chr19:55998386:55998434:+@chr19:560059…	(0,0):1763,(0,1):1,(1,0):58,(1,1):2566	0:2377,1:248	(0,0):2363,(1,0):54,(1,1):3551	0:2010,1:1595	chr19	+	5599400155994000	5600814556008140
ENSMUSG00000044712	Slc38a6	chr12:74393147:74393220:+@chr12:74394686:74394786:+@chr12:74411132:74411184:+	0.62	0.05	0.98	0.28	0.06	0.72	0.34	1.64	'chr12:74393147:74393220:+@chr12:74394686:74394786:+@chr12:74411132:74411184:+.A.up_chr12:74393147:74393220:+@chr12:74394686:74394786:+@chr12:74411132:74411184:+.A.se_chr12:74393147:74393220:+@chr12:74394686:74394786:+@chr12:74411132:74411184:+.A.dn','chr12:74393147:74393220:+@chr12:74394686:74394786:+@chr12:74411132:74411184:+.B.up_chr12:74393147:74393220:+@chr12:74394686:74394786:+@chr12:744111…	(0,0):192,(1,0):3	00:03:00	(0,0):176,(0,1):1,(1,0):3	0:3,1:1	chr12	+	7439314774393140	7441118474411180
ENSMUSG00000020184	Mdm2	chr10:117147002:117147084:-@chr10:117146710:117146840:-@chr10:117142211:117142285:-	0.29	0.12	0.54	0.63	0.32	0.96	-0.34	1.64	'chr10:117147002:117147084:-@chr10:117146710:117146840:-@chr10:117142211:117142285:-.A.dn_chr10:117147002:117147084:-@chr10:117146710:117146840:-@chr10:117142211:117142285:-.A.se_chr10:117147002:117147084:-@chr10:117146710:117146840:-@chr10:117142211:117142285:-.A.up','chr10:117147002:117147084:-@chr10:117146710:117146840:-@chr10:117142211:117142285:-.B.dn_chr10:117147002:117147084:-@chr10:117146…	(0,0):2089,(0,1):4,(1,0):13	0:13,1:4	(0,0):1940,(0,1):1,(1,0):26	0:26,1:1	chr10	-	1.17142e+17	1.17147e+17
ENSMUSG00000038084	Opa1	chr16:29589767:29589834:+@chr16:29597672:29597782:+@chr16:29602298:29602351:+	0.48	0.22	0.78	0.78	0.46	0.99	-0.3	1.63	'chr16:29589767:29589834:+@chr16:29597672:29597782:+@chr16:29602298:29602351:+.A.up_chr16:29589767:29589834:+@chr16:29597672:29597782:+@chr16:29602298:29602351:+.A.se_chr16:29589767:29589834:+@chr16:29597672:29597782:+@chr16:29602298:29602351:+.A.dn','chr16:29589767:29589834:+@chr16:29597672:29597782:+@chr16:29602298:29602351:+.B.up_chr16:29589767:29589834:+@chr16:29597672:29597782:+@chr16:296022…	(0,0):747,(0,1):2,(1,0):54	0:54,1:2	(0,0):738,(1,0):73	0.0506944	chr16	+	2958976729589760	2960235129602350
ENSMUSG00000033055	Ankrd54	chr15:78891594:78891641:-@chr15:78888385:78888478:-@chr15:78886444:78886515:-	0.69	0.25	0.95	0.48	0.08	0.91	0.21	1.63	'chr15:78891594:78891641:-@chr15:78888385:78888478:-@chr15:78886444:78886515:-.A.dn_chr15:78891594:78891641:-@chr15:78888385:78888478:-@chr15:78886444:78886515:-.A.se_chr15:78891594:78891641:-@chr15:78888385:78888478:-@chr15:78886444:78886515:-.A.up','chr15:78891594:78891641:-@chr15:78888385:78888478:-@chr15:78886444:78886515:-.B.dn_chr15:78891594:78891641:-@chr15:78888385:78888478:-@chr15:788864…	(0,0):850,(1,0):9	00:09:00	(0,0):763,(1,0):4	00:04:00	chr15	-	7888644478886440	7889164178891640
ENSMUSG00000028524	Sgip1	chr4:102601391:102601517:+@chr4:102607151:102607210:+@chr4:102628704:102628815:+	0.79	0.42	1	0.47	0.17	0.79	0.32	1.63	'chr4:102601391:102601517:+@chr4:102607151:102607210:+@chr4:102628704:102628815:+.A.up_chr4:102601391:102601517:+@chr4:102607151:102607210:+@chr4:102628704:102628815:+.A.se_chr4:102601391:102601517:+@chr4:102607151:102607210:+@chr4:102628704:102628815:+.A.dn','chr4:102601391:102601517:+@chr4:102607151:102607210:+@chr4:102628704:102628815:+.B.up_chr4:102601391:102601517:+@chr4:102607151:102607210:…	(0,0):299,(1,0):5	00:05:00	(0,0):234,(0,1):2,(1,0):4,(1,1):2	0:5,1:3	chr4	+	1.02601e+17	1.02629e+17
ENSMUSG00000033768	Nrxn2	chr19:6443631:6443648:+@chr19:6448255:6448284:+@chr19:6454979:6455280:+	0.39	0.09	0.84	0.06	0.01	0.24	0.33	1.63	'chr19:6443631:6443648:+@chr19:6448255:6448284:+@chr19:6454979:6455280:+.A.up_chr19:6443631:6443648:+@chr19:6448255:6448284:+@chr19:6454979:6455280:+.A.se_chr19:6443631:6443648:+@chr19:6448255:6448284:+@chr19:6454979:6455280:+.A.dn','chr19:6443631:6443648:+@chr19:6448255:6448284:+@chr19:6454979:6455280:+.B.up_chr19:6443631:6443648:+@chr19:6448255:6448284:+@chr19:6454979:6455280:+.B.dn'	(0,0):129,(0,1):1,(1,0):2,(1,1):24	0:6,1:21	(0,0):103,(0,1):4,(1,1):45	0:1,1:48	chr19	+	64436316443631	64552806455280
ENSMUSG00000013833	Med16	chr10:79371563:79371683:-@chr10:79370236:79370256:-@chr10:79369784:79369891:-	0.57	0.21	0.88	0.23	0.03	0.56	0.34	1.63	'chr10:79371563:79371683:-@chr10:79370236:79370256:-@chr10:79369784:79369891:-.A.dn_chr10:79371563:79371683:-@chr10:79370236:79370256:-@chr10:79369784:79369891:-.A.se_chr10:79371563:79371683:-@chr10:79370236:79370256:-@chr10:79369784:79369891:-.A.up','chr10:79371563:79371683:-@chr10:79370236:79370256:-@chr10:79369784:79369891:-.B.dn_chr10:79371563:79371683:-@chr10:79370236:79370256:-@chr10:793697…	(0,0):747,(0,1):1,(1,0):2	0:2,1:1	(0,0):657,(0,1):4,(1,0):1	0:1,1:4	chr10	-	7936978479369780	7937168379371680
ENSMUSG00000041264	Uspl1	chr5:149996136:149996382:+@chr5:149999284:149999410:+@chr5:149999921:150000049:+	0.21	0.17	0.24	0.15	0.12	0.18	0.06	1.62	'chr5:149996136:149996382:+@chr5:149999284:149999410:+@chr5:149999921:150000049:+.A.up_chr5:149996136:149996382:+@chr5:149999284:149999410:+@chr5:149999921:150000049:+.A.se_chr5:149996136:149996382:+@chr5:149999284:149999410:+@chr5:149999921:150000049:+.A.dn','chr5:149996136:149996382:+@chr5:149999284:149999410:+@chr5:149999921:150000049:+.B.up_chr5:149996136:149996382:+@chr5:149999284:149999410:…	(0,0):1211,(0,1):219,(1,0):137,(1,1):98	0:161,1:293	(0,0):1270,(0,1):276,(1,0):118,(1,1):118	0:130,1:382	chr5	+	1.49996e+17	1.5e+17
ENSMUSG00000038860	Garnl3	chr2:32960369:32960543:-@chr2:32941395:32941464:-@chr2:32919524:32919598:-	0.29	0.09	0.6	0.64	0.21	0.95	-0.35	1.62	'chr2:32960369:32960543:-@chr2:32941395:32941464:-@chr2:32919524:32919598:-.A.dn_chr2:32960369:32960543:-@chr2:32941395:32941464:-@chr2:32919524:32919598:-.A.se_chr2:32960369:32960543:-@chr2:32941395:32941464:-@chr2:32919524:32919598:-.A.up','chr2:32960369:32960543:-@chr2:32941395:32941464:-@chr2:32919524:32919598:-.B.dn_chr2:32960369:32960543:-@chr2:32941395:32941464:-@chr2:32919524:32919598:-.B…	(0,0):137,(0,1):1,(1,0):3,(1,1):10	0:7,1:7	(0,0):114,(1,0):5,(1,1):6	0:10,1:1	chr2	-	3291952432919520	3296054332960540
ENSMUSG00000048502	Duxbl	chr14:26799806:26800007:+@chr14:26802974:26803031:+@chr14:26803632:26803786:+	0.08	0.01	0.24	0.38	0.13	0.74	-0.3	1.62	'chr14:26799806:26800007:+@chr14:26802974:26803031:+@chr14:26803632:26803786:+.A.up_chr14:26799806:26800007:+@chr14:26802974:26803031:+@chr14:26803632:26803786:+.A.se_chr14:26799806:26800007:+@chr14:26802974:26803031:+@chr14:26803632:26803786:+.A.dn','chr14:26799806:26800007:+@chr14:26802974:26803031:+@chr14:26803632:26803786:+.B.up_chr14:26799806:26800007:+@chr14:26802974:26803031:+@chr14:268036…	(0,0):1848,(1,1):31	0:0,1:31	(0,0):2155,(1,0):3,(1,1):27	0:9,1:21	chr14	+	2679980626799800	2680378626803780
ENSMUSG00000022568	Scrib	chr15:75878545:75878582:-@chr15:75878352:75878426:-@chr15:75878051:75878102:-	0.41	0.03	0.95	0.49	0.06	0.99	-0.08	1.61	'chr15:75878545:75878582:-@chr15:75878352:75878426:-@chr15:75878051:75878102:-.A.dn_chr15:75878545:75878582:-@chr15:75878352:75878426:-@chr15:75878051:75878102:-.A.se_chr15:75878545:75878582:-@chr15:75878352:75878426:-@chr15:75878051:75878102:-.A.up','chr15:75878545:75878582:-@chr15:75878352:75878426:-@chr15:75878051:75878102:-.B.dn_chr15:75878545:75878582:-@chr15:75878352:75878426:-@chr15:758780…	(0,0):973,(1,0):1	00:01:00	(0,0):1115,(1,0):1	00:01:00	chr15	-	7587805175878050	7587858275878580
ENSMUSG00000001036	Epn2	chr11:61348773:61348885:-@chr11:61348080:61348115:-@chr11:61347073:61347183:-	0.06	0.03	0.1	0.16	0.09	0.24	-0.1	1.61	'chr11:61348773:61348885:-@chr11:61348080:61348115:-@chr11:61347073:61347183:-.A.dn_chr11:61348773:61348885:-@chr11:61348080:61348115:-@chr11:61347073:61347183:-.A.se_chr11:61348773:61348885:-@chr11:61348080:61348115:-@chr11:61347073:61347183:-.A.up','chr11:61348773:61348885:-@chr11:61348080:61348115:-@chr11:61347073:61347183:-.B.dn_chr11:61348773:61348885:-@chr11:61348080:61348115:-@chr11:613470…	(0,0):509,(0,1):86,(1,0):8,(1,1):3	0:8,1:89	(0,0):558,(0,1):55,(1,0):16,(1,1):1	0:16,1:56	chr11	-	6134707361347070	6134888561348880
ENSMUSG00000070780	Rbm47	chr5:66472178:66472239:-@chr5:66460037:66460125:-@chr5:66437326:66437452:-	0.47	0.07	0.94	0.38	0.01	0.99	0.09	1.61	'chr5:66472178:66472239:-@chr5:66460037:66460125:-@chr5:66437326:66437452:-.A.dn_chr5:66472178:66472239:-@chr5:66460037:66460125:-@chr5:66437326:66437452:-.A.se_chr5:66472178:66472239:-@chr5:66460037:66460125:-@chr5:66437326:66437452:-.A.up','chr5:66472178:66472239:-@chr5:66460037:66460125:-@chr5:66437326:66437452:-.B.dn_chr5:66472178:66472239:-@chr5:66460037:66460125:-@chr5:66437326:66437452:-.B…	(0,0):37,(1,1):1	00:01:00	(0,0):38,(1,1):1	00:01:00	chr5	-	6643732666437320	6647223966472230
ENSMUSG00000034593	Myo5a	chr9:75037707:75037807:+@chr9:75040191:75040271:+@chr9:75041746:75041944:+	0.72	0.66	0.78	0.82	0.76	0.87	-0.1	1.61	'chr9:75037707:75037807:+@chr9:75040191:75040271:+@chr9:75041746:75041944:+.A.up_chr9:75037707:75037807:+@chr9:75040191:75040271:+@chr9:75041746:75041944:+.A.se_chr9:75037707:75037807:+@chr9:75040191:75040271:+@chr9:75041746:75041944:+.A.dn','chr9:75037707:75037807:+@chr9:75040191:75040271:+@chr9:75041746:75041944:+.B.up_chr9:75037707:75037807:+@chr9:75040191:75040271:+@chr9:75041746:75041944:+.B…	(0,0):1879,(0,1):46,(1,0):304,(1,1):97	0:373,1:74	(0,0):1614,(0,1):24,(1,0):280,(1,1):56	0:323,1:37	chr9	+	7503770775037700	7504194475041940
ENSMUSG00000036661	Dennd3	chr15:73397463:73397596:+@chr15:73398416:73398543:+@chr15:73398852:73398955:+	0.13	0.01	0.35	0.43	0.18	0.8	-0.3	1.6	'chr15:73397463:73397596:+@chr15:73398416:73398543:+@chr15:73398852:73398955:+.A.up_chr15:73397463:73397596:+@chr15:73398416:73398543:+@chr15:73398852:73398955:+.A.se_chr15:73397463:73397596:+@chr15:73398416:73398543:+@chr15:73398852:73398955:+.A.dn','chr15:73397463:73397596:+@chr15:73398416:73398543:+@chr15:73398852:73398955:+.B.up_chr15:73397463:73397596:+@chr15:73398416:73398543:+@chr15:733988…	(0,0):36,(0,1):4,(1,0):1	0:1,1:4	(0,0):38,(0,1):3,(1,0):7	0:7,1:3	chr15	+	7339746373397460	7339895573398950
ENSMUSG00000036356	Csgalnact1	chr8:71258925:71259045:-@chr8:71242753:71243056:-@chr8:71169698:71169834:-	0.56	0.03	0.96	0.18	0	0.66	0.38	1.6	'chr8:71258925:71259045:-@chr8:71242753:71243056:-@chr8:71169698:71169834:-.A.dn_chr8:71258925:71259045:-@chr8:71242753:71243056:-@chr8:71169698:71169834:-.A.se_chr8:71258925:71259045:-@chr8:71242753:71243056:-@chr8:71169698:71169834:-.A.up','chr8:71258925:71259045:-@chr8:71242753:71243056:-@chr8:71169698:71169834:-.B.dn_chr8:71258925:71259045:-@chr8:71242753:71243056:-@chr8:71169698:71169834:-.B…	(0,0):25,(1,0):1	00:01:00	(0,0):31,(0,1):2	0:0,1:2	chr8	-	7116969871169690	7125904571259040
ENSMUSG00000045636	Mtus1	chr8:42161586:42161781:-@chr8:42141889:42142038:-@chr8:42135339:42135470:-	0.56	0.19	0.96	0.19	0.08	0.38	0.37	1.6	'chr8:42161586:42161781:-@chr8:42141889:42142038:-@chr8:42135339:42135470:-.A.dn_chr8:42161586:42161781:-@chr8:42141889:42142038:-@chr8:42135339:42135470:-.A.se_chr8:42161586:42161781:-@chr8:42141889:42142038:-@chr8:42135339:42135470:-.A.up','chr8:42161586:42161781:-@chr8:42141889:42142038:-@chr8:42135339:42135470:-.B.dn_chr8:42161586:42161781:-@chr8:42141889:42142038:-@chr8:42135339:42135470:-.B…	(0,0):422,(1,0):6,(1,1):7	0:9,1:4	(0,0):385,(0,1):10,(1,0):6,(1,1):3	0:7,1:12	chr8	-	4213533942135330	4216178142161780
ENSMUSG00000087166	L1td1	chr4:98393445:98393531:+@chr4:98394086:98394161:+@chr4:98399834:98400769:+	0.82	0.49	0.99	0.49	0.03	0.87	0.33	1.6	'chr4:98393445:98393531:+@chr4:98394086:98394161:+@chr4:98399834:98400769:+.A.up_chr4:98393445:98393531:+@chr4:98394086:98394161:+@chr4:98399834:98400769:+.A.se_chr4:98393445:98393531:+@chr4:98394086:98394161:+@chr4:98399834:98400769:+.A.dn','chr4:98393445:98393531:+@chr4:98394086:98394161:+@chr4:98399834:98400769:+.B.up_chr4:98393445:98393531:+@chr4:98394086:98394161:+@chr4:98399834:98400769:+.B…	(0,0):8,(1,0):7,(1,1):18	00:25:00	(0,0):15,(1,0):1,(1,1):27	0:21,1:7	chr4	+	9839344598393440	9840076998400760
ENSMUSG00000018334	Ksr1	chr11:78846720:78846885:-@chr11:78844583:78844624:-@chr11:78842531:78842585:-	0.42	0.27	0.59	0.2	0.11	0.35	0.22	1.6	'chr11:78846720:78846885:-@chr11:78844583:78844624:-@chr11:78842531:78842585:-.A.dn_chr11:78846720:78846885:-@chr11:78844583:78844624:-@chr11:78842531:78842585:-.A.se_chr11:78846720:78846885:-@chr11:78844583:78844624:-@chr11:78842531:78842585:-.A.up','chr11:78846720:78846885:-@chr11:78844583:78844624:-@chr11:78842531:78842585:-.B.dn_chr11:78846720:78846885:-@chr11:78844583:78844624:-@chr11:788425…	(0,0):328,(0,1):12,(1,0):20,(1,1):15	0:27,1:20	(0,0):291,(0,1):15,(1,0):8,(1,1):11	0:10,1:24	chr11	-	7884253178842530	7884688578846880
NA	NA	chr7:52921568:52921764:-@chr7:52910863:52910966:-@chr7:52903961:52906718:-	0.72	0.32	0.97	0.5	0.09	0.94	0.22	1.6	'chr7:52921568:52921764:-@chr7:52910863:52910966:-@chr7:52903961:52906718:-.A.dn_chr7:52921568:52921764:-@chr7:52910863:52910966:-@chr7:52903961:52906718:-.A.se_chr7:52921568:52921764:-@chr7:52910863:52910966:-@chr7:52903961:52906718:-.A.up','chr7:52921568:52921764:-@chr7:52910863:52910966:-@chr7:52903961:52906718:-.B.dn_chr7:52921568:52921764:-@chr7:52910863:52910966:-@chr7:52903961:52906718:-.B…	(0,0):11,(1,0):3,(1,1):17	0:9,1:11	(0,0):8,(1,1):20	0:2,1:18	chr7	-	5290396152903960	5292176452921760
ENSMUSG00000021461	Fancc	chr13:63532758:63533053:-@chr13:63504150:63504346:-@chr13:63501542:63501626:-	0.49	0.39	0.61	0.66	0.54	0.78	-0.17	1.6	'chr13:63532758:63533053:-@chr13:63504150:63504346:-@chr13:63501542:63501626:-.A.dn_chr13:63532758:63533053:-@chr13:63504150:63504346:-@chr13:63501542:63501626:-.A.se_chr13:63532758:63533053:-@chr13:63504150:63504346:-@chr13:63501542:63501626:-.A.up','chr13:63532758:63533053:-@chr13:63504150:63504346:-@chr13:63501542:63501626:-.B.dn_chr13:63532758:63533053:-@chr13:63504150:63504346:-@chr13:635015…	(0,0):193,(0,1):3,(1,0):127,(1,1):158	0:197,1:91	(0,0):226,(0,1):8,(1,0):173,(1,1):129	0:272,1:38	chr13	-	6350154263501540	6353305363533050
ENSMUSG00000029516	Cit	chr5:116436903:116437072:+@chr5:116437697:116437741:+@chr5:116438165:116438245:+	0.12	0.07	0.2	0.04	0.01	0.08	0.08	1.59	'chr5:116436903:116437072:+@chr5:116437697:116437741:+@chr5:116438165:116438245:+.A.up_chr5:116436903:116437072:+@chr5:116437697:116437741:+@chr5:116438165:116438245:+.A.se_chr5:116436903:116437072:+@chr5:116437697:116437741:+@chr5:116438165:116438245:+.A.dn','chr5:116436903:116437072:+@chr5:116437697:116437741:+@chr5:116438165:116438245:+.B.up_chr5:116436903:116437072:+@chr5:116437697:116437741:…	(0,0):369,(0,1):43,(1,0):12,(1,1):28	0:17,1:66	(0,0):393,(0,1):46,(1,0):3,(1,1):33	0:4,1:78	chr5	+	1.16437e+17	1.16438e+17
ENSMUSG00000051984	Sec31b	chr19:44618191:44618302:-@chr19:44617756:44617879:-@chr19:44610548:44610743:-	0.62	0.23	0.93	0.26	0.05	0.65	0.36	1.59	'chr19:44618191:44618302:-@chr19:44617756:44617879:-@chr19:44610548:44610743:-.A.dn_chr19:44618191:44618302:-@chr19:44617756:44617879:-@chr19:44610548:44610743:-.A.se_chr19:44618191:44618302:-@chr19:44617756:44617879:-@chr19:44610548:44610743:-.A.up','chr19:44618191:44618302:-@chr19:44617756:44617879:-@chr19:44610548:44610743:-.B.dn_chr19:44618191:44618302:-@chr19:44617756:44617879:-@chr19:446105…	(0,0):32,(1,0):3,(1,1):2	00:05:00	(0,0):39,(0,1):1,(1,0):1,(1,1):3	0:3,1:2	chr19	-	4461054844610540	4461830244618300
[truncated: 11,118 more rows]

## Sheet: Rbm8a RI
Ensg_id	Gene_name	event_name	sample1_posterior_mean	sample1_ci_low	sample1_ci_high	sample2_posterior_mean	sample2_ci_low	sample2_ci_high	diff	bayes_factor	isoforms	sample1_counts	sample1_assigned_counts	sample2_counts	sample2_assigned_counts	chrom	strand	mRNA_starts	mRNA_ends
[truncated: 2,840 more rows]

## Sheet: Rbm8a A3
Ensg_id	Gene_name	event_name	sample1_posterior_mean	sample1_ci_low	sample1_ci_high	sample2_posterior_mean	sample2_ci_low	sample2_ci_high	diff	bayes_factor	isoforms	sample1_counts	sample1_assigned_counts	sample2_counts	sample2_assigned_counts	chrom	strand	mRNA_starts	mRNA_ends
[truncated: 4,902 more rows]

[truncated: 11 more sheets: Rbm8a A5, Magoh SE, Magoh RI, Magoh A3, Magoh A5, Eif4a3 SE, Eif4a3 RI, Eif4a3 A3, Eif4a3 A5, Common Splicing Events Bayes>20, Rbm8a RI with PTC Bayers>20]
