# Supplementary material for: Haploinsufficiency for Core Exon Junction Complex Components Disrupts Embryonic Neurogenesis and Causes p53-Mediated Microcephaly
Source: PLoS Genet. 2016 Sep 12;12(9):e1006282. doi: 10.1371/journal.pgen.1006282 (PMC5019403; doi:10.1371/journal.pgen.1006282)
Supplement: S5 Table — (XLSX) [file pgen.1006282.s012.xlsx]

## Sheet: magoh changes
Primary Protein Name	Protein Description	Number of Peptides	ProteinTeller Probability	ID19621_01 Control	ID19622_01 Control	ID19626_01 Control	ID19615_01 Magoh	ID19616_01 Magoh	ID19617_01 Magoh	Magoh CV	Eif4a3 CV	Control CV	Rbm8a CV	QC Pool	Fold Change Magoh vs Control	P-value Magoh vs Control	Fold Change Eif4a3 vs Control	P-value Eif4a3 vs Control	Fold Change Rbm8a vs Control	P-Value Rbm8a vs Control
TF2B_MOUSE	Transcription initiation factor IIB OS=Mus musculus GN=Gtf2b PE=1 SV=1	3	1	61552716	63218472	71447328	105514920	149557872	105512928	21.1562	12.0074	8.09966	23.8754	5.60931	1.83767	0.024	2.10319	0.001644	1.71135	0.045
PDC6I_MOUSE	Isoform 3 of Programmed cell death 6-interacting protein OS=Mus musculus GN=Pdcd6ip	9	1	376195712	395247392	399507520	430215808	496883264	465769920	7.18482	5.25717	3.18034	58.1674	12.0216	1.18952	0.038	1.37471	0.002147	1.77918	0.28
DHX32_MOUSE	Putative pre-mRNA-splicing factor ATP-dependent RNA helicase DHX32 OS=Mus musculus GN=Dhx32 PE=2 SV=2	1	0.99	16834034	16155595	17969588	1.15731e+06	9038562	12827396	77.575	6.69005	5.39576	20.5174	34.9043	-2.21338	0.251	-1.39985	0.002862	-1.14272	0.341
PLCD4_MOUSE	Isoform 2 of 1-phosphatidylinositol-4,5-bisphosphate phosphodiesterase delta-4 OS=Mus musculus GN=Plcd4	1	0.62	8584763	10186011	7.12523e+06	2.61821e+06	4346301	4.09347e+06	25.321	21.405	17.7356	78.1679	91.701	-2.34184	0.015	-2.98817	0.003265	-1.58177	0.264
RPAP1_MOUSE	RNA polymerase II-associated protein 1 OS=Mus musculus GN=Rpap1 PE=1 SV=2	3	1	28282460	25731400	25540952	15305006	20891784	11892258	28.3432	1.80688	5.77261	77.3228	24.2738	-1.65432	0.078	-1.51011	0.003421	-1.31448	0.466
ABCE1_MOUSE	ATP-binding cassette sub-family E member 1 OS=Mus musculus GN=Abce1 PE=2 SV=1	20	1	2381798656	2309259520	2427696384	2096244224	2946774528	2583392512	16.7876	2.72496	2.51655	21.8458	6.19834	1.07131	0.611	1.13397	0.004301	1.26515	0.225
CSN5_MOUSE	COP9 signalosome complex subunit 5 OS=Mus musculus GN=Cops5 PE=1 SV=3	3	1	317244000	260483104	256427440	108518360	186177808	177885056	27.0714	15.9861	12.2287	16.6977	14.2583	-1.7651	0.06	-1.98568	0.005757	-1.12643	0.36
ANM1_MOUSE	Isoform 2 of Protein arginine N-methyltransferase 1 OS=Mus musculus GN=Prmt1	12	1	7718613504	8211100160	7560963072	10355279872	14949065728	8604381184	28.9905	4.20534	4.3311	9.17722	5.23833	1.4435	0.168	1.19862	0.006307	1.19065	0.069
HMGA1_MOUSE	High mobility group protein HMG-I/HMG-Y OS=Mus musculus GN=Hmga1 PE=1 SV=4	4	1	4357278720	4104332032	3903853568	4351917568	6088699392	5765752320	17.0993	10.5679	5.51256	41.3216	12.3404	1.31062	0.119	1.53221	0.007816	2.04862	0.14
DERL1_MOUSE	Derlin-1 OS=Mus musculus GN=Derl1 PE=2 SV=1	1	0.61	26120054	20535554	22300644	9591549	16467548	14589001	26.2295	1.00037	12.4189	71.361	31.8924	-1.69642	0.062	-2.0049	0.009907	-1.38291	0.43
OPLA_MOUSE	5-oxoprolinase OS=Mus musculus GN=Oplah PE=2 SV=1	1	0.42	48913632	22227880	39451760	2.32236e+06	4.61655e+06	8.26594e+06	59.1409	39.5787	36.7013	43.5184	54.8622	-7.27355	0.013	-4.9977	0.011	-2.70599	0.039
RT22_MOUSE	28S ribosomal protein S22, mitochondrial OS=Mus musculus GN=Mrps22 PE=2 SV=1	2	1	40383192	31959104	40501012	41936988	13388085	16855604	64.748	26.7749	13.0216	41.8657	45.9405	-1.56335	0.241	-2.90259	0.012	-2.02771	0.07
CTDP1_MOUSE	RNA polymerase II subunit A C-terminal domain phosphatase OS=Mus musculus GN=Ctdp1 PE=1 SV=1	1	0.89	15166941	20611548	15511250	17387472	34872236	25117792	33.9707	21.531	17.8335	52.52	48.5888	1.50864	0.19	2.10989	0.012	2.14148	0.242
MAPK2_MOUSE	MAP kinase-activated protein kinase 2 OS=Mus musculus GN=Mapkapk2 PE=1 SV=2	1	0.65	83560592	83984568	66725164	34772532	79251504	61148944	38.3062	6.93525	12.6067	33.0481	27.1905	-1.33737	0.294	-1.55817	0.014	-1.28845	0.305
ERLN2_MOUSE	Erlin-2 OS=Mus musculus GN=Erlin2 PE=1 SV=1	4	1	33538740	46221312	41710800	40950352	109679456	131697504	50.2978	19.7795	15.8773	28.2512	16.5241	2.32424	0.172	1.87997	0.016	2.90673	0.008977
ATAD2_MOUSE	ATPase family AAA domain-containing protein 2 OS=Mus musculus GN=Atad2 PE=1 SV=1	1	0.7	2.63077e+06	1.99397e+06	2.2789e+06	2.28109e+06	6644400	3.0779e+06	58.0724	16.81	13.8616	42.4937	37.617	1.73871	0.288	1.66102	0.017	1.83317	0.129
XRCC6_MOUSE	X-ray repair cross-complementing protein 6 OS=Mus musculus GN=Xrcc6 PE=2 SV=5	3	1	140846944	178492640	134152912	101452992	131105200	133861800	14.7113	15.9482	15.8124	49.1883	19.7071	-1.23763	0.165	-1.64872	0.019	-1.77886	0.174
PP2BB_MOUSE	Serine/threonine-protein phosphatase 2B catalytic subunit beta isoform OS=Mus musculus GN=Ppp3cb PE=2 SV=2	3	1	92823336	95566128	90574920	125991000	110305760	122565816	6.89419	5.34473	2.68817	57.782	1.52227	1.28641	0.016	1.17368	0.02	1.77289	0.332
NEST_MOUSE	Nestin OS=Mus musculus GN=Nes PE=1 SV=1	60	1	7729970688	8510579712	8025114112	8448054272	8481248256	8507976192	0.354036	4.9873	4.87297	21.3642	6.90418	1.04828	0.229	1.15866	0.021	1.23194	0.244
ISCA2_MOUSE	Iron-sulfur cluster assembly 2 homolog, mitochondrial OS=Mus musculus GN=Isca2 PE=2 SV=2	1	0.99	109088824	58792648	69141208	58230248	38803840	38171960	25.3006	14.9272	33.6171	52.5782	34.0732	-1.75305	0.083	-2.70169	0.021	-1.32356	0.444
GTSE1_MOUSE	G2 and S phase-expressed protein 1 OS=Mus musculus GN=Gtse1 PE=1 SV=2	1	0.3	1.00951e+06	449285	2.02959e+06	2609732	13427144	13965790	64.0602	83.0595	68.9054	76.707	39.8716	8.60073	0.044	9.95923	0.022	16.576	0.011
HYOU1_MOUSE	Hypoxia up-regulated protein 1 OS=Mus musculus GN=Hyou1 PE=1 SV=1	16	1	945681920	990690240	1040215552	1066548480	930845760	1145111168	10.348	5.26144	4.76567	5.68456	3.69822	1.05574	0.501	1.15277	0.027	1.06454	0.221
AKT1_MOUSE	RAC-alpha serine/threonine-protein kinase OS=Mus musculus GN=Akt1 PE=1 SV=1	1	0.62	86919120	51757260	63235560	59601280	36053344	51881080	24.4097	17.5732	26.6411	86.0052	23.0278	-1.36856	0.216	-1.98112	0.027	-1.58409	0.414
APC7_MOUSE	Anaphase-promoting complex subunit 7 OS=Mus musculus GN=Anapc7 PE=1 SV=3	4	1	30221880	23448444	21733944	24828026	57377896	36163688	41.8762	7.54782	17.8566	31.3628	30.359	1.5698	0.233	1.56377	0.03	1.91791	0.072
TMM11_MOUSE	Transmembrane protein 11, mitochondrial OS=Mus musculus GN=Tmem11 PE=2 SV=1	1	0.91	13357910	26179958	16742969	42563144	31118982	34129776	16.5075	21.4777	35.4195	83.3417	46.447	1.91561	0.056	2.23885	0.032	4.22866	0.095
MOC2B_MOUSE	Molybdopterin synthase catalytic subunit OS=Mus musculus GN=Mocs2 PE=2 SV=3	1	1	6.1138e+06	4.92084e+06	9442089	13641443	12429953	13731944	5.47936	31.8277	34.3291	94.2579	30.5372	1.94383	0.063	2.30348	0.032	1.14626	0.464
LYPA2_MOUSE	Acyl-protein thioesterase 2 OS=Mus musculus GN=Lypla2 PE=1 SV=1	5	1	308580416	368248960	411040288	211964160	337661760	381019776	28.3049	9.56912	14.1913	20.7157	8.03548	-1.16894	0.434	-1.42332	0.032	1.05828	0.774
OSB11_MOUSE	Oxysterol-binding protein-related protein 11 OS=Mus musculus GN=Osbpl11 PE=1 SV=2	2	1	52400552	44842724	47328464	34434900	25536006	36243344	17.8714	20.5486	7.99319	88.4648	19.2621	-1.5026	0.046	-1.6365	0.033	-1.40815	0.42
BYST_MOUSE	Bystin OS=Mus musculus GN=Bysl PE=1 SV=3	4	1	200933168	243155920	143190352	73543536	109949672	99007096	19.8366	15.3808	25.6351	44.9851	3.50527	-2.07886	0.023	-1.92281	0.034	-1.74585	0.143
HTRB2_MOUSE	HEAT repeat-containing protein 7B2 OS=Mus musculus GN=Heatr7b2 PE=1 SV=2	1	0.52	74954000	53532164	47186808	43093036	55819748	41985128	16.3684	22.4075	24.8469	6.48004	25.063	-1.24681	0.284	-1.83577	0.034	-1.05183	0.84
TM165_MOUSE	Transmembrane protein 165 OS=Mus musculus GN=Tmem165 PE=2 SV=2	1	1	119945592	119577616	121862296	150019296	212598032	167040096	18.3264	9.59113	1.01834	52.7368	7.26486	1.46563	0.069	1.32594	0.036	2.00769	0.245
LETM1_MOUSE	LETM1 and EF-hand domain-containing protein 1, mitochondrial OS=Mus musculus GN=Letm1 PE=2 SV=1	5	1	154730320	167362160	135305056	155913824	150834688	124954472	11.5382	7.93436	10.5913	15.9151	7.90472	-1.05952	0.562	-1.28173	0.037	-1.31083	0.086
CSRP1_MOUSE	Cysteine and glycine-rich protein 1 OS=Mus musculus GN=Csrp1 PE=1 SV=3	1	1	41379740	34146384	29741000	61133148	86306048	89655848	19.7273	30.6354	16.747	62.9357	24.8642	2.25232	0.007506	2.1105	0.037	2.89491	0.098
NT5C_MOUSE	5'(3')-deoxyribonucleotidase, cytosolic type OS=Mus musculus GN=Nt5c PE=1 SV=1	3	1	70787432	47932420	66406080	81368920	91937016	71049984	12.822	20.172	19.6569	38.8402	4.08517	1.31994	0.128	1.67111	0.037	-1.04631	0.769
GSK3B_MOUSE	Glycogen synthase kinase-3 beta OS=Mus musculus GN=Gsk3b PE=1 SV=2	8	1	496294368	556427456	528616736	636954944	593974976	641146624	4.18393	9.436	5.70935	15.5436	11.1046	1.18386	0.017	1.23294	0.039	1.22274	0.141
EXOS3_MOUSE	Exosome complex component RRP40 OS=Mus musculus GN=Exosc3 PE=1 SV=3	1	1	3.01572e+06	8.2635e+06	5479287	3.87361e+06	16818552	11166250	61.112	58.8648	47.0004	44.4426	22.4955	1.90103	0.357	3.73182	0.039	1.48821	0.378
ACACA_MOUSE	Acetyl-CoA carboxylase 1 OS=Mus musculus GN=Acaca PE=1 SV=1	16	1	694940032	626019456	709300032	601468608	481517600	585017536	11.6955	7.63051	6.57839	18.4477	16.3801	-1.21718	0.085	-1.19738	0.039	-1.03465	0.728
RM01_MOUSE	39S ribosomal protein L1, mitochondrial OS=Mus musculus GN=Mrpl1 PE=1 SV=2	2	1	27962956	34859584	31048664	20993388	59538832	26700844	58.2002	19.211	11.0406	59.4725	26.5699	1.14234	0.928	1.58352	0.039	1.0739	0.864
RUVB2_MOUSE	RuvB-like 2 OS=Mus musculus GN=Ruvbl2 PE=2 SV=3	18	1	2820430336	3036949760	2932373248	3435650048	3238203904	3567041792	4.84882	6.87957	3.69569	20.6747	8.4952	1.16509	0.015	1.17024	0.042	1.37757	0.111
WDR1_MOUSE	WD repeat-containing protein 1 OS=Mus musculus GN=Wdr1 PE=1 SV=3	11	1	455940416	543758656	490363584	525513088	861036288	628751744	25.5815	14.2732	8.90889	52.2827	5.62838	1.35249	0.18	1.38176	0.042	2.06066	0.153
SMD3_MOUSE	Small nuclear ribonucleoprotein Sm D3 OS=Mus musculus GN=Snrpd3 PE=1 SV=1	6	1	2873184768	2992457728	2680576768	1653071872	2609086720	3026430464	28.9795	6.07986	5.52423	14.7847	4.23049	-1.17255	0.407	-1.14872	0.043	1.03809	0.75
PHF10_MOUSE	PHD finger protein 10 OS=Mus musculus GN=Phf10 PE=1 SV=3	2	0.97	21527528	28342826	24983332	26583844	39109692	39226084	20.7749	11.6032	13.6577	47.1632	21.1004	1.40166	0.11	1.35868	0.043	1.07718	0.957
RM10_MOUSE	39S ribosomal protein L10, mitochondrial OS=Mus musculus GN=Mrpl10 PE=2 SV=2	1	1	9397955	11537942	9891793	9674570	20565026	12250218	40.1863	4.5249	10.9042	80.7251	19.5287	1.3783	0.344	1.26546	0.044	-1.26025	0.487
JMJD4_MOUSE	Isoform 3 of JmjC domain-containing protein 4 OS=Mus musculus GN=Jmjd4	1	0.36	77021904	27000868	49827744	32001328	1392065	9760465	109.978	60.424	48.831	39.0633	22.7008	-3.56516	0.175	-5.52339	0.045	-6.03341	0.012
ADHX_MOUSE	Alcohol dehydrogenase class-3 OS=Mus musculus GN=Adh5 PE=1 SV=3	14	1	1849365760	1444447616	1527077120	2426829056	2237385472	2521949184	6.04762	10.6563	13.3141	27.9651	15.408	1.49063	0.019	1.32484	0.046	1.36857	0.21
FOXK1_MOUSE	Forkhead box protein K1 OS=Mus musculus GN=Foxk1 PE=1 SV=2	1	1	504735	665434	176799	1.10156e+06	4357517	1.22029e+06	82.9347	35.7708	55.4672	90.3215	65.9455	4.95882	0.063	4.00312	0.046	2.19555	0.546
GPX1_MOUSE	Glutathione peroxidase 1 OS=Mus musculus GN=Gpx1 PE=1 SV=2	7	1	1777944576	972645056	1374159616	914434880	695967744	850464192	13.6922	14.2368	29.2854	45.8328	4.89924	-1.67614	0.088	-1.96301	0.047	-1.90881	0.094
PPAC_MOUSE	Low molecular weight phosphotyrosine protein phosphatase OS=Mus musculus GN=Acp1 PE=2 SV=3	4	1	1066668032	1176035584	909669632	758774016	1119734656	841116416	20.8667	14.6038	12.7419	30.833	7.97929	-1.15912	0.333	-1.37414	0.047	-1.26929	0.304
DNLI3_MOUSE	DNA ligase 3 OS=Mus musculus GN=Lig3 PE=1 SV=1	1	1	118378552	131431528	98670848	77745112	78946000	74969176	2.64145	10.5099	14.1981	19.1305	18.8946	-1.50428	0.037	-1.35975	0.048	-1.34346	0.107
DC1L2_MOUSE	Cytoplasmic dynein 1 light intermediate chain 2 OS=Mus musculus GN=Dync1li2 PE=1 SV=1	7	1	61348516	77834600	78284448	89822880	194769632	113911824	41.3844	26.4111	13.3133	13.6116	5.13309	1.83248	0.123	1.87402	0.049	2.30161	0.001845
GBRL2_MOUSE	Gamma-aminobutyric acid receptor-associated protein-like 2 OS=Mus musculus GN=Gabarapl2 PE=2 SV=1	1	0.82	6.69777e+06	7.6733e+06	8991136	0	13378328	9287376	90.7358	3.80495	14.7794	18.8063	14.4163	-1.03073	0.45	1.39912	0.049	2.05994	0.008804
KDM2B_MOUSE	Lysine-specific demethylase 2B OS=Mus musculus GN=Kdm2b PE=1 SV=1	1	1	3145888	2.87994e+06	2.20924e+06	720567	1.79228e+06	2.17599e+06	48.2633	36.9672	17.5839	129.616	38.9386	-1.75631	0.187	-2.22227	0.049	-1.60441	0.399
RT05_MOUSE	28S ribosomal protein S5, mitochondrial OS=Mus musculus GN=Mrps5 PE=2 SV=1	2	1	541056064	503385824	455935616	726626816	953845888	402888736	39.8708	23.5589	8.52861	82.9036	12.2084	1.38856	0.4	1.72863	0.049	1.45967	0.742
1433B_MOUSE	14-3-3 protein beta/alpha OS=Mus musculus GN=Ywhab PE=1 SV=3	20	1	38252658688	38552715264	32323536896	26864635904	36215414784	28106264576	16.7076	12.7612	9.6574	8.07393	13.8636	-1.19677	0.179	-1.29072	0.051	-1.15306	0.13
KIF3A_MOUSE	Kinesin-like protein KIF3A OS=Mus musculus GN=Kif3a PE=1 SV=1	1	0	1.2095e+06	3922040	2381455	1.23324e+06	13958312	6.2703e+06	89.5783	67.4402	54.3233	96.4825	10.8855	2.85663	0.415	4.01816	0.051	5.85927	0.142
ARMC8_MOUSE	Isoform 2 of Armadillo repeat-containing protein 8 OS=Mus musculus GN=Armc8	1	1	50220348	36123744	30551186	22519940	15633373	12533792	30.2524	43.8729	26.0175	61.5961	42.5437	-2.30621	0.021	-2.19534	0.051	-1.75083	0.242
BLMH_MOUSE	Bleomycin hydrolase OS=Mus musculus GN=Blmh PE=2 SV=1	12	1	1643478400	1604468480	1773188992	1856385152	2531874560	1888616320	18.2112	17.5264	5.2775	22.3986	5.95466	1.25009	0.16	1.47104	0.051	1.10098	0.635
RT17_MOUSE	28S ribosomal protein S17, mitochondrial OS=Mus musculus GN=Mrps17 PE=2 SV=1	1	0.98	61344220	28591772	36547108	24200696	24433304	24129312	0.655393	31.1925	40.5177	88.7295	17.2813	-1.73828	0.156	-2.32691	0.052	-1.44366	0.428
TMPS9_MOUSE	Transmembrane protease serine 9 OS=Mus musculus GN=Tmprss9 PE=2 SV=1	1	0.4	985065344	1100692224	835776896	2128467456	2482273536	1011934528	40.9467	58.5438	13.6381	144.346	38.8465	1.92456	0.158	3.70372	0.052	4.90327	0.522
GORS2_MOUSE	Golgi reassembly-stacking protein 2 OS=Mus musculus GN=Gorasp2 PE=1 SV=3	5	1	8348335	18707790	36574828	4.5734e+06	190687664	163049632	84.0862	37.8267	67.3195	54.3349	13.3525	5.63108	0.479	3.84049	0.055	5.79735	0.029
HSP7C_MOUSE	Heat shock cognate 71 kDa protein OS=Mus musculus GN=Hspa8 PE=1 SV=1	67	1	139891572736	143660892160	143779315712	132625457152	160539181056	133228904448	11.2183	4.49026	1.55233	6.48334	1.41339	-1.0022	0.931	1.10066	0.055	1.17358	0.044
FPR1_MOUSE	fMet-Leu-Phe receptor OS=Mus musculus GN=Fpr1 PE=2 SV=1	1	0.95	124143696	78641688	73241424	48552892	102174456	54661332	42.8764	15.0371	30.3886	15.992	0.822214	-1.34392	0.325	-1.80419	0.055	-1.31229	0.272
UBA5_MOUSE	Ubiquitin-like modifier-activating enzyme 5 OS=Mus musculus GN=Uba5 PE=2 SV=2	2	1	42464768	43521560	48079168	41691500	55038136	39832048	18.2219	8.87064	6.67637	36.9633	17.0164	1.01862	0.937	1.19479	0.055	1.1616	0.725
CS029_MOUSE	Uncharacterized protein C19orf29 homolog OS=Mus musculus PE=1 SV=2	1	1	3.48959e+06	1.79711e+06	5.09065e+06	642888	1.40869e+06	2424148	59.8924	38.4414	47.6128	108.09	37.9418	-2.31858	0.147	-2.93862	0.056	-2.25268	0.21
PP6R3_MOUSE	Isoform 2 of Serine/threonine-protein phosphatase 6 regulatory subunit 3 OS=Mus musculus GN=Ppp6r3	4	1	54816048	48911416	63169436	69154840	115715056	76130736	28.8634	30.9639	12.8774	93.9499	9.00653	1.56384	0.097	1.8984	0.056	2.76903	0.289
CC104_MOUSE	Coiled-coil domain-containing protein 104 OS=Mus musculus GN=Ccdc104 PE=2 SV=1	2	0.99	2.44968e+06	3462769	4.39492e+06	3.41113e+06	10013415	6.23399e+06	50.5532	10.9245	28.3166	57.862	27.8863	1.90723	0.198	1.78974	0.056	1.06262	0.874
CDK5_MOUSE	Cyclin-dependent kinase 5 OS=Mus musculus GN=Cdk5 PE=1 SV=1	1	0.99	6892380	3.26994e+06	6990371	433052	274363	4608398	138.703	91.9652	37.0835	134.712	76.9887	-3.22673	0.155	-6.53277	0.057	-3.07328	0.155
SEPT2_MOUSE	Septin-2 OS=Mus musculus GN=Sept2 PE=1 SV=2	14	1	1690603520	1688604928	1797187200	1930499328	2129508992	1894447744	6.37818	8.32169	3.60025	31.3316	7.16183	1.15031	0.041	1.19	0.057	1.44737	0.189
GRN_MOUSE	Granulins OS=Mus musculus GN=Grn PE=1 SV=2	1	1	12139526	13317123	11665711	11410679	23568632	14044542	39.1408	10.2085	6.87187	43.3289	61.1821	1.3206	0.396	1.22019	0.057	1.37775	0.382
DDX6_MOUSE	Probable ATP-dependent RNA helicase DDX6 OS=Mus musculus GN=Ddx6 PE=2 SV=1	12	1	1606891520	1324765952	1410032256	1720219008	1641232256	1752761472	3.36437	6.67058	9.99802	10.8267	5.11764	1.17793	0.087	1.20845	0.058	1.23212	0.069
RBM25_MOUSE	RNA-binding protein 25 OS=Mus musculus GN=Rbm25 PE=1 SV=1	11	1	559426752	679743936	678016064	588736896	779685376	713635264	13.9728	9.47647	10.7927	19.7965	4.33273	1.086	0.492	1.25003	0.058	1.29395	0.138
RT27_MOUSE	28S ribosomal protein S27, mitochondrial OS=Mus musculus GN=Mrps27 PE=2 SV=1	2	0.99	2.08037e+06	585413	2062865	4569449	26904790	16993316	69.2702	88.2959	54.4408	44.0728	28.0073	10.2498	0.032	7.15153	0.059	15.5331	0.007997
SYAC_MOUSE	Alanyl-tRNA synthetase, cytoplasmic OS=Mus musculus GN=Aars PE=1 SV=1	24	1	1791163520	1777093120	1768605696	1969110912	1962158208	2238928128	7.67355	10.582	0.640459	14.4352	7.67093	1.15615	0.08	1.28047	0.06	1.33409	0.077
NR1I2_MOUSE	Nuclear receptor subfamily 1 group I member 2 OS=Mus musculus GN=Nr1i2 PE=2 SV=1	1	0.99	133814192	64470672	73560656	40913048	42369208	58606912	20.7674	52.6066	41.5896	75.1696	14.6768	-1.9159	0.095	-2.9871	0.061	-1.27804	0.518
PACS1_MOUSE	Phosphofurin acidic cluster sorting protein 1 OS=Mus musculus GN=Pacs1 PE=1 SV=2	3	1	84606320	67949184	107100760	88990944	44188136	73131920	33.034	8.96764	22.701	69.0012	22.5869	-1.25857	0.371	-1.58619	0.061	-1.08826	0.63
ZFAN5_MOUSE	AN1-type zinc finger protein 5 OS=Mus musculus GN=Zfand5 PE=1 SV=1	1	0.99	3547720	8921329	4495538	4670849	15389227	14282172	51.4939	63.2833	50.7221	75.0312	29.7232	2.02435	0.244	3.62855	0.062	4.47725	0.082
CGBP1_MOUSE	CGG triplet repeat-binding protein 1 OS=Mus musculus GN=Cggbp1 PE=2 SV=1	2	1	126146480	86163600	108076832	83159088	112232112	78844848	19.8653	23.4096	18.7482	22.9247	17.9812	-1.16829	0.374	-1.56484	0.063	1.00301	0.986
RADI_MOUSE	Radixin OS=Mus musculus GN=Rdx PE=1 SV=2	29	1	8715795456	6993235456	7688304640	6691608064	5773574144	5747517440	8.85712	17.3307	11.1116	7.16656	3.15233	-1.28467	0.04	-1.36692	0.064	-1.30067	0.034
SRP68_MOUSE	Signal recognition particle 68 kDa protein OS=Mus musculus GN=Srp68 PE=2 SV=1	5	1	130808288	106763008	105290504	99598240	106342160	83859976	11.9431	1.48835	12.5356	33.0024	16.3649	-1.1831	0.167	-1.30119	0.064	-1.36541	0.23
NU107_MOUSE	Nuclear pore complex protein Nup107 OS=Mus musculus GN=Nup107 PE=2 SV=1	5	1	193863680	154247104	134438464	72013488	152612960	121151592	35.2436	5.75499	18.8112	7.7824	16.333	-1.39555	0.236	-1.46019	0.064	-1.01517	0.965
IF2B1_MOUSE	Insulin-like growth factor 2 mRNA-binding protein 1 OS=Mus musculus GN=Igf2bp1 PE=1 SV=1	32	1	8173573120	8954006528	9389666304	8270035456	10445876224	9600841728	11.6213	9.64837	6.97061	15.5016	2.85678	1.06786	0.484	1.20418	0.065	1.27555	0.093
ORC1_MOUSE	Origin recognition complex subunit 1 OS=Mus musculus GN=Orc1 PE=2 SV=1	2	1	28479572	17706126	21185426	14772695	3712518	9819682	58.719	38.7845	24.4829	124.623	10.7358	-2.38019	0.124	-2.1313	0.065	-2.93517	0.162
RS23_MOUSE	40S ribosomal protein S23 OS=Mus musculus GN=Rps23 PE=2 SV=3	6	1	7416105984	6591450112	5534758912	5177378816	4767271424	3828977152	15.0555	20.3524	14.4771	26.3314	23.9358	-1.41882	0.047	-1.43235	0.065	-1.25951	0.263
ITAV_MOUSE	Integrin alpha-V OS=Mus musculus GN=Itgav PE=1 SV=1	1	1	848378	1.66979e+06	2.19643e+06	584850	3.83815e+06	4291707	69.6059	23.9567	43.2302	86.0898	35.2498	1.84845	0.634	2.37095	0.065	1.16353	0.733
EXOC2_MOUSE	Exocyst complex component 2 OS=Mus musculus GN=Exoc2 PE=1 SV=1	1	0.99	17858716	25590106	8100394	9270187	1.85196e+06	3.13188e+06	83.4589	44.8956	51.0061	90.1483	30.5135	-3.61647	0.08	-3.27649	0.066	-2.02617	0.373
CATB_MOUSE	Cathepsin B OS=Mus musculus GN=Ctsb PE=1 SV=2	3	1	5.80799e+06	8679378	8785032	8964082	72074400	38006840	79.6045	60.1681	21.7741	72.4862	27.4479	5.1153	0.157	4.90715	0.067	8.95176	0.061
NLRX1_MOUSE	NLR family member X1 OS=Mus musculus GN=Nlrx1 PE=2 SV=1	1	0.29	64811768	36819792	95565280	14026892	47368096	29105844	55.3451	47.2398	44.7019	68.4142	8.24544	-2.17895	0.145	-2.57477	0.067	-2.41094	0.182
PPIB_MOUSE	Peptidyl-prolyl cis-trans isomerase B OS=Mus musculus GN=Ppib PE=2 SV=2	9	1	3331084288	2373060096	2491156736	2205033728	2097881728	2254961408	3.67154	11.8313	19.1221	31.2	1.67254	-1.24969	0.179	-1.40747	0.067	-1.37615	0.222
DREB_MOUSE	Drebrin OS=Mus musculus GN=Dbn1 PE=1 SV=4	17	1	3690011904	3530345984	3272318208	3753804800	3936830208	4475590656	9.25231	6.67393	6.02615	12.6724	6.93782	1.1595	0.091	1.13788	0.067	1.10838	0.305
CSTF3_MOUSE	Cleavage stimulation factor subunit 3 OS=Mus musculus GN=Cstf3 PE=1 SV=1	4	1	18752914	24328648	29071032	7524892	35223756	35557784	61.6395	9.89496	21.4739	54.3018	36.1119	1.08529	0.848	1.48137	0.068	2.12858	0.127
ERC6L_MOUSE	DNA excision repair protein ERCC-6-like OS=Mus musculus GN=Ercc6l PE=1 SV=1	1	1	7816498	8369224	8503225	7208154	8319123	3.02476e+06	45.1456	29.1038	4.42326	72.7573	24.1216	-1.33079	0.359	1.98698	0.069	-1.15437	0.536
CDK1_MOUSE	Cyclin-dependent kinase 1 OS=Mus musculus GN=Cdk1 PE=1 SV=3	18	1	6794670592	6383830016	5880155136	4869018112	5859401216	5324857856	9.26376	10.8274	7.20999	8.28754	3.26846	-1.18721	0.067	-1.20686	0.069	-1.03745	0.587
WDR4_MOUSE	tRNA (guanine-N(7)-)-methyltransferase subunit WDR4 OS=Mus musculus GN=Wdr4 PE=1 SV=2	1	1	5610959	5.01362e+06	5.66952e+06	11888985	11170236	8.37151e+06	17.7381	25.7273	6.68272	39.5001	30.757	1.92896	0.017	1.65545	0.069	1.16722	0.751
CSRP2_MOUSE	Cysteine and glycine-rich protein 2 OS=Mus musculus GN=Csrp2 PE=1 SV=3	5	1	128550336	234570784	161043248	106226232	462318880	322270144	60.4141	25.2027	31.0881	35.3606	28.8989	1.6995	0.477	1.77489	0.07	2.31666	0.042
BRD4_MOUSE	Bromodomain-containing protein 4 OS=Mus musculus GN=Brd4 PE=1 SV=1	5	1	1004986688	516051648	651603072	468899584	285235360	250791520	35.0036	6.41058	34.8551	54.5999	11.4591	-2.16199	0.048	-2.03542	0.07	-1.72288	0.224
K0753_MOUSE	Uncharacterized protein KIAA0753 OS=Mus musculus GN=Kiaa0753 PE=2 SV=2	1	0.7	230518816	107561296	98917048	78230432	107664720	78379928	19.2423	28.5566	50.5348	23.3181	13.4443	-1.65357	0.241	-2.4235	0.07	-1.62654	0.253
DOCK5_MOUSE	Dedicator of cytokinesis protein 5 OS=Mus musculus GN=Dock5 PE=1 SV=1	1	0.88	46348984	24498876	29459390	22158414	16139672	20187062	15.7397	10.8444	34.2595	86.6248	24.2058	-1.71509	0.097	-1.92035	0.07	-1.89404	0.292
FABP7_MOUSE	Fatty acid-binding protein, brain OS=Mus musculus GN=Fabp7 PE=1 SV=2	5	1	566809792	678879744	709680192	867885632	975704384	1060411136	9.96835	36.375	11.5358	56.7516	14.1109	1.48514	0.012	1.95457	0.07	1.9501	0.317
PESC_MOUSE	Pescadillo homolog OS=Mus musculus GN=Pes1 PE=1 SV=1	8	1	397982720	432266656	520008128	285891744	433050912	420035552	21.4575	17.5803	13.9827	21.2197	10.3381	-1.1855	0.323	-1.38259	0.07	1.02108	0.949
EF1D_MOUSE	Isoform 3 of Elongation factor 1-delta OS=Mus musculus GN=Eef1d	2	1	2353229824	2414283008	1877205888	2464633856	2922988288	3093482496	11.5039	4.78632	13.2758	33.8569	11.0377	1.27637	0.081	1.28787	0.071	1.71838	0.122
EXOS8_MOUSE	Exosome complex exonuclease RRP43 OS=Mus musculus GN=Exosc8 PE=2 SV=1	1	1	59042576	61409292	54751544	91357272	99336448	129522800	18.8598	25.7742	5.77883	27.1335	18.0497	1.82768	0.022	1.63843	0.072	2.2141	0.03
ITSN1_MOUSE	Intersectin-1 OS=Mus musculus GN=Itsn1 PE=1 SV=1	1	0.97	1.08443e+06	1.95678e+06	3.61637e+06	5189015	14070405	8579673	48.2978	50.1519	57.9583	77.9309	64.7178	4.18156	0.033	2.8933	0.072	3.30107	0.182
RWDD4_MOUSE	RWD domain-containing protein 4 OS=Mus musculus GN=Rwdd4 PE=2 SV=1	1	0.97	4.99761e+06	3.0114e+06	9799857	14186755	16800616	13899900	10.6826	56.2857	58.7947	83.3672	17.1696	2.5205	0.089	2.972	0.072	1.90681	0.44
EF1B_MOUSE	Elongation factor 1-beta OS=Mus musculus GN=Eef1b PE=1 SV=5	11	1	6711740928	5626459136	5161551872	4908145664	5563420160	5135214080	6.39611	12.5306	13.6376	11.3514	3.89205	-1.12129	0.294	-1.2905	0.072	-1.05951	0.614
F192A_MOUSE	Protein FAM192A OS=Mus musculus GN=Fam192a PE=2 SV=1	4	1	92629696	152319888	142162976	55696032	80622776	146884736	49.9251	18.5245	24.7498	54.7767	13.4404	-1.36691	0.331	-1.63356	0.073	1.01414	0.835
TTC9C_MOUSE	Tetratricopeptide repeat protein 9C OS=Mus musculus GN=Ttc9c PE=2 SV=1	1	0.99	8656386	15734988	12823824	11195849	22996712	26841286	40.0741	39.4656	28.6805	50.6787	41.5192	1.64002	0.238	2.1795	0.074	2.11359	0.106
CKS2_MOUSE	Cyclin-dependent kinases regulatory subunit 2 OS=Mus musculus GN=Cks2 PE=2 SV=1	1	1	10136072	3.00754e+06	5330384	5326539	49667420	15142456	99.6185	84.104	59.0389	100.596	30.1131	3.79649	0.239	5.45277	0.075	6.34028	0.079
G45IP_MOUSE	U5 small nuclear ribonucleoprotein 40 kDa protein OS=Mus musculus GN=Snrnp40 PE=2 SV=1	9	1	497025472	728056320	518232320	944358720	786089344	898206592	9.28919	12.3033	21.9762	11.1111	10.3149	1.50785	0.055	1.42491	0.075	1.271	0.162
IF4A2_MOUSE	Eukaryotic initiation factor 4A-II OS=Mus musculus GN=Eif4a2 PE=2 SV=2	1	1	102310072	84919728	65664848	124669864	130086624	128863632	2.22166	5.8409	21.7448	60.7404	5.11308	1.51692	0.077	1.49583	0.075	2.47416	0.182
ARH40_MOUSE	Isoform 2 of Rho guanine nucleotide exchange factor 40 OS=Mus musculus GN=Arhgef40	2	1	65813976	23502216	7.81364e+06	94872776	2.66754e+06	6340298	150.77	66.3403	92.6634	87.3413	51.7556	1.0695	0.623	-7.83971	0.075	-25.4072	0.268
SPF45_MOUSE	Splicing factor 45 OS=Mus musculus GN=Rbm17 PE=1 SV=1	5	1	75089416	133438824	98348160	156996752	147936800	123057480	12.318	20.2444	28.7158	33.1457	16.5156	1.39467	0.154	1.631	0.075	1.28183	0.412
PSMG4_MOUSE	Proteasome assembly chaperone 4 OS=Mus musculus GN=Psmg4 PE=1 SV=1	2	1	76414496	117303504	136621376	176229216	172453248	252111984	22.4406	26.9912	27.9174	31.2802	17.5193	1.81872	0.052	1.78916	0.076	2.25732	0.029
NUDT5_MOUSE	ADP-sugar pyrophosphatase OS=Mus musculus GN=Nudt5 PE=1 SV=1	3	1	569773376	552596672	609331712	305252992	301627872	430125984	21.166	27.3345	5.04024	25.1533	2.53556	-1.6699	0.039	-1.6213	0.076	-1.43846	0.122
USO1_MOUSE	General vesicular transport factor p115 OS=Mus musculus GN=Uso1 PE=1 SV=2	9	1	162936768	200818352	241523760	172981440	312602336	326143808	31.3369	7.11567	19.4796	31.073	9.78056	1.34108	0.333	1.40604	0.076	1.52633	0.182
SGPL1_MOUSE	Sphingosine-1-phosphate lyase 1 OS=Mus musculus GN=Sgpl1 PE=2 SV=1	3	1	93695200	85474224	69156936	57808996	74211680	47359012	22.6378	4.21376	15.0887	23.474	15.2536	-1.38436	0.11	-1.34382	0.076	-1.15098	0.404
TRPM1_MOUSE	Tissue factor OS=Mus musculus GN=F3 PE=1 SV=2	1	0	101689232	247256992	196190528	184484352	439127104	298945120	41.4731	19.6944	40.6445	27.2142	11.2913	1.69234	0.221	2.12134	0.077	2.19377	0.07
SNRPA_MOUSE	U1 small nuclear ribonucleoprotein A OS=Mus musculus GN=Snrpa PE=2 SV=3	5	1	994580800	1300398464	1267115392	984769408	1552769152	1520951040	23.591	10.9472	14.1307	12.0007	8.7234	1.13935	0.542	1.28842	0.079	1.39621	0.039
RNPS1_MOUSE	RNA-binding protein with serine-rich domain 1 OS=Mus musculus GN=Rnps1 PE=2 SV=1	6	1	563688256	715733632	798639488	689408512	903112640	847505216	13.6317	12.4706	17.2024	30.5753	11.4962	1.17418	0.282	1.34734	0.08	1.49491	0.15
ARFG2_MOUSE	ADP-ribosylation factor GTPase-activating protein 2 OS=Mus musculus GN=Arfgap2 PE=1 SV=1	3	1	11168769	6023821	8660340	19216774	4530671	6.61136e+06	78.5285	16.9508	29.8543	62.3546	35.7985	1.17429	0.994	-1.72367	0.08	-1.67153	0.215
LIS1_MOUSE	Platelet-activating factor acetylhydrolase IB subunit alpha OS=Mus musculus GN=Pafah1b1 PE=1 SV=2	11	1	1033588352	1292997888	1160970368	1275688704	1398639872	1750340224	16.7024	10.5938	11.1578	27.9291	8.03629	1.2687	0.119	1.22771	0.08	1.24507	0.331
ARPC3_MOUSE	Actin-related protein 2/3 complex subunit 3 OS=Mus musculus GN=Arpc3 PE=1 SV=3	5	1	536949440	290717120	267330544	348088960	144166752	372607136	43.5027	26.7996	40.9239	53.8958	35.9933	-1.26609	0.52	-1.96242	0.08	-1.06531	0.763
DHX9_MOUSE	Isoform 2 of ATP-dependent RNA helicase A OS=Mus musculus GN=Dhx9	48	1	14431073280	15510396928	14788166656	15778229248	15342461952	15660397568	1.44553	4.05246	3.68789	2.74376	2.42717	1.04586	0.155	1.07622	0.081	1.08923	0.035
UBR4_MOUSE	Isoform 3 of E3 ubiquitin-protein ligase UBR4 OS=Mus musculus GN=Ubr4	13	1	398340288	302101696	247158688	179542480	211041424	162066048	13.4733	15.2133	24.227	15.6263	3.73139	-1.71465	0.042	-1.51535	0.081	-1.65548	0.049
RUXG_MOUSE	Small nuclear ribonucleoprotein G OS=Mus musculus GN=Snrpg PE=1 SV=1	3	1	161428080	118552816	184365168	70932576	108958616	139322384	32.2039	32.0075	21.5824	83.7637	29.9648	-1.45466	0.181	-1.7653	0.082	-3.98812	0.08
SYT17_MOUSE	Synaptotagmin-17 OS=Mus musculus GN=Syt17 PE=2 SV=1	1	0.31	198240176	179431184	119526296	29191470	54229928	49181052	29.9572	42.3014	24.8026	30.1481	51.3296	-3.74954	0.006448	-2.02706	0.082	-1.73844	0.087
CENPU_MOUSE	Isoform 2 of Centromere protein U OS=Mus musculus GN=Mlf1ip	1	0.37	5.81223e+06	7278484	10469052	14188930	20045536	29988342	37.3105	63.553	30.3189	74.0603	36.9407	2.72595	0.025	3.09209	0.083	5.52569	0.052
MSTO1_MOUSE	Protein misato homolog 1 OS=Mus musculus GN=Msto1 PE=2 SV=1	4	1	43672320	19319820	33212564	20200128	14042306	16640110	18.2268	58.257	38.0954	86.8565	15.1394	-1.89072	0.116	-2.39858	0.083	-1.9296	0.313
DYN2_MOUSE	Dynamin-2 OS=Mus musculus GN=Dnm2 PE=1 SV=2	4	1	221320400	137617600	127171144	105960320	128326288	98457112	14.0096	20.31	31.8487	43.0984	14.1128	-1.46091	0.166	-1.6768	0.084	-1.22757	0.511
NEDD4_MOUSE	E3 ubiquitin-protein ligase NEDD4 OS=Mus musculus GN=Nedd4 PE=1 SV=3	35	1	6092506624	6238667264	6398129664	5340343808	6203845632	6059369472	7.88214	4.5679	2.44846	2.04088	1.5561	-1.06395	0.302	1.07958	0.085	-1.03866	0.111
PDLI7_MOUSE	PDZ and LIM domain protein 7 OS=Mus musculus GN=Pdlim7 PE=2 SV=1	2	1	10094608	13327850	16775395	23720434	26078708	16840950	21.6074	23.1991	24.9339	34.258	19.8827	1.6578	0.062	1.55568	0.085	1.32966	0.4
SWI5_MOUSE	Isoform 2 of DNA repair protein SWI5 homolog OS=Mus musculus GN=Swi5	1	0.95	27067544	33188432	57062256	41256936	56048704	64475024	21.7954	25.6335	40.5277	93.3917	6.30063	1.37899	0.256	1.83206	0.085	1.17362	0.66
TAB1_MOUSE	TGF-beta-activated kinase 1 and MAP3K7-binding protein 1 OS=Mus musculus GN=Tab1 PE=1 SV=2	2	1	30654908	35185988	36723672	24284206	21528380	29665256	16.4489	14.3711	9.2284	22.011	16.1923	-1.35887	0.058	1.28519	0.085	1.06502	0.739
TPM3_MOUSE	Tropomyosin alpha-3 chain OS=Mus musculus GN=Tpm3 PE=1 SV=2	1	1	99879376	161647136	83993112	18624170	11072070	17894442	26.2587	20.9729	35.6193	141.489	112.219	-7.26024	0.001733	-1.789	0.086	-2.75676	0.178
NU133_MOUSE	Nuclear pore complex protein Nup133 OS=Mus musculus GN=Nup133 PE=1 SV=1	6	1	165360416	133703792	174988192	125879888	117751408	135757056	7.13013	28.1352	13.6691	26.6696	28.37	-1.24952	0.099	-1.62995	0.086	-1.36292	0.18
CTF18_MOUSE	Chromosome transmission fidelity protein 18 homolog OS=Mus musculus GN=Chtf18 PE=2 SV=2	1	1	9925368	4.7361e+06	5296640	10273389	2193118	3.70741e+06	79.6703	82.0728	42.8102	86.3837	8.62146	-1.23397	0.526	-3.47107	0.086	-3.27462	0.268
RM14_MOUSE	39S ribosomal protein L14, mitochondrial OS=Mus musculus GN=Mrpl14 PE=2 SV=1	1	0.99	59309760	46537296	52724440	39039892	37279752	34091888	6.81477	36.1656	12.084	64.6794	17.5814	-1.43619	0.019	-1.76586	0.086	-1.58581	0.29
AL1B1_MOUSE	Aldehyde dehydrogenase X, mitochondrial OS=Mus musculus GN=Aldh1b1 PE=2 SV=1	1	0.72	22317170	8986916	9059155	5.42493e+06	0	1.3986e+06	123.831	99.1191	57.0479	129.819	63.0069	-5.91531	0.324	-11.6746	0.086	-2.94013	0.366
COMD3_MOUSE	COMM domain-containing protein 3 OS=Mus musculus GN=Commd3 PE=2 SV=1	2	1	51269632	42120040	31732532	29758160	17308322	20872026	28.3127	24.553	23.4373	54.3863	14.4089	-1.8417	0.044	-1.57738	0.087	-1.64558	0.197
BUB1B_MOUSE	Mitotic checkpoint serine/threonine-protein kinase BUB1 beta OS=Mus musculus GN=Bub1b PE=1 SV=1	1	0.89	27693698	10906315	8.15764e+06	16276708	8.18354e+06	3.4159e+06	69.9702	28.9674	67.8522	113.214	25.356	-1.67734	0.391	-3.16723	0.087	-1.86144	0.299
AGO2_MOUSE	Protein argonaute-2 OS=Mus musculus GN=Ago2 PE=1 SV=3	5	1	77771864	84020976	95583536	57649312	82321096	75749776	17.7688	2.43059	10.5336	24.4359	12.5478	-1.1931	0.228	-1.20365	0.087	1.09096	0.663
COPE_MOUSE	Coatomer subunit epsilon OS=Mus musculus GN=Cope PE=2 SV=3	6	1	310708288	388471808	430656192	176580800	641616768	495110688	54.3121	20.1857	16.1564	56.0436	7.02929	1.16239	0.955	1.42026	0.087	1.33666	0.749
EF1D_MOUSE	Isoform 2 of Elongation factor 1-delta OS=Mus musculus GN=Eef1d	9	1	5759909888	5502861312	4645103104	4255122688	4882681344	4797050880	7.32636	13.1882	11.0088	18.7397	10.0753	-1.14159	0.183	-1.25146	0.087	1.04083	0.818
FSCN1_MOUSE	Fascin OS=Mus musculus GN=Fscn1 PE=1 SV=4	21	1	11392640000	10396349440	10839993344	9280147456	10029772800	10426051584	5.87128	2.37288	4.58922	13.3574	6.73046	-1.09729	0.102	-1.07786	0.088	-1.19011	0.133
IF2B3_MOUSE	Insulin-like growth factor 2 mRNA-binding protein 3 OS=Mus musculus GN=Igf2bp3 PE=1 SV=1	21	1	3901521920	4255964160	4515833344	4217626368	4599613952	3918777600	8.03854	11.0606	7.29959	6.3328	11.0581	1.00495	0.945	1.19474	0.088	1.06857	0.303
MEA1_MOUSE	Male-enhanced antigen 1 OS=Mus musculus GN=Mea1 PE=2 SV=1	1	1	5493184	12071091	6.87921e+06	7000454	13792812	8398350	36.8612	34.1074	42.5586	50.8139	16.2496	1.19425	0.57	1.95045	0.088	1.36068	0.519
AAK1_MOUSE	AP2-associated protein kinase 1 OS=Mus musculus GN=Aak1 PE=1 SV=2	1	0.98	14863352	25020034	15937027	12766200	22006136	24649248	31.4999	16.7467	29.9885	46.777	52.32	1.06451	0.852	1.55052	0.089	1.57643	0.247
ASAP2_MOUSE	Arf-GAP with SH3 domain, ANK repeat and PH domain-containing protein 2 OS=Mus musculus GN=Asap2 PE=1 SV=3	2	0.99	111373288	84125504	91280448	107437584	63343348	125958352	32.5196	30.6133	14.7778	123.38	38.7994	1.03473	0.998	1.81564	0.089	5.10802	0.26
CX6B1_MOUSE	Cytochrome c oxidase subunit 6B1 OS=Mus musculus GN=Cox6b1 PE=1 SV=2	4	1	582424704	693665152	916481472	880840960	1117841536	970387264	12.092	22.0087	23.2748	46.4984	12.3345	1.35415	0.124	1.52451	0.089	-1.05141	0.745
ZN428_MOUSE	Zinc finger protein 428 OS=Mus musculus GN=Znf428 PE=2 SV=1	3	1	28778714	66979008	70440296	15822006	161978800	203829456	77.5948	42.6227	41.7316	53.3061	6.18007	2.29624	0.647	2.38447	0.09	3.91797	0.029
PRKRA_MOUSE	Interferon-inducible double stranded RNA-dependent protein kinase activator A OS=Mus musculus GN=Prkra PE=1 SV=1	3	1	193814288	125870208	184384128	89931272	82484216	143085792	31.4252	7.42338	21.9069	67.4438	6.50716	-1.59768	0.096	-1.50782	0.09	-1.96191	0.239
GPTC1_MOUSE	G patch domain-containing protein 1 OS=Mus musculus GN=Gpatch1 PE=2 SV=1	1	0.73	226341	128377	259776	422777	1.23907e+06	647100	54.7939	48.393	33.3392	100	63.2559	3.75748	0.035	2.67001	0.09	1.29722	0.486
SNAG_MOUSE	Gamma-soluble NSF attachment protein OS=Mus musculus GN=Napg PE=1 SV=1	1	1	27046346	22651956	13001858	20117276	2.77018e+06	6383705	93.8022	35.7641	34.3744	102.096	14.0467	-2.14205	0.206	-1.95632	0.091	-4.10217	0.116
ELOV2_MOUSE	Elongation of very long chain fatty acids protein 2 OS=Mus musculus GN=Elovl2 PE=2 SV=1	1	0.65	1450587392	235578832	561754624	243214528	66719256	112380752	65.0762	61.1897	83.9233	126.221	12.7232	-5.32286	0.081	-5.22426	0.091	-2.69173	0.231
DC1I2_MOUSE	Cytoplasmic dynein 1 intermediate chain 2 OS=Mus musculus GN=Dync1i2 PE=2 SV=1	6	1	162603344	200881536	210709440	121245152	447163808	246145664	60.561	30.9106	13.2794	26.6802	12.0935	1.4186	0.621	1.62141	0.093	1.70679	0.06
TPM3_MOUSE	Isoform 2 of Tropomyosin alpha-3 chain OS=Mus musculus GN=Tpm3	29	1	10319555584	10263318528	9216021504	10792737792	12593946624	11357273088	7.95478	5.89906	6.25722	12.7153	12.6548	1.16595	0.062	1.11751	0.093	1.17828	0.157
CWC27_MOUSE	Peptidyl-prolyl cis-trans isomerase CWC27 homolog OS=Mus musculus GN=Cwc27 PE=2 SV=1	3	1	6879664	9823428	16559051	20533646	27864636	27636270	16.4459	10.5048	44.753	25.696	51.8511	2.28592	0.059	1.97479	0.094	2.08421	0.073
ZC11A_MOUSE	Zinc finger CCCH domain-containing protein 11A OS=Mus musculus GN=Zc3h11a PE=1 SV=1	5	1	71597960	120435728	83118720	122133528	318783424	97135464	67.6871	10.723	27.8345	59.7434	31.9594	1.95547	0.265	1.50277	0.094	2.50211	0.101
OAT_MOUSE	Ornithine aminotransferase, mitochondrial OS=Mus musculus GN=Oat PE=1 SV=1	17	1	1700605184	1424983296	1743748096	1689015552	2532456192	1572916992	27.1143	22.1065	10.6546	27.0171	8.68019	1.18997	0.414	1.41659	0.094	1.31088	0.258
CTNA1_MOUSE	Catenin alpha-1 OS=Mus musculus GN=Ctnna1 PE=1 SV=1	26	1	1663272448	1800143744	1871494400	2092803456	1999368448	2253762816	6.08336	11.061	5.95034	10.5763	8.19855	1.18951	0.024	1.18638	0.095	1.39611	0.015
RCD1_MOUSE	Cell differentiation protein RCD1 homolog OS=Mus musculus GN=Rqcd1 PE=1 SV=1	5	1	740766912	615978304	512652480	317671168	428133056	307059104	19.1047	28.5062	18.3308	29.9781	0.856044	-1.77554	0.019	-1.59492	0.095	1.04194	0.925
NEUL_MOUSE	Neurolysin, mitochondrial OS=Mus musculus GN=Nln PE=2 SV=1	1	1	69162840	27071144	33736480	31378516	24470776	8.05237e+06	56.2514	26.1358	52.2219	40.2596	33.7308	-2.03391	0.209	-2.27401	0.096	-1.53898	0.352
TXND5_MOUSE	Thioredoxin domain-containing protein 5 OS=Mus musculus GN=Txndc5 PE=1 SV=2	7	1	687206144	615103680	687419456	594347648	738368960	711965952	11.2498	6.81063	6.28579	2.51583	2.65715	1.02762	0.772	1.12275	0.097	1.14008	0.055
CI150_MOUSE	Uncharacterized protein C9orf150 homolog OS=Mus musculus GN=D4Bwg0951e PE=1 SV=1	1	0.34	23740598	44297028	69736232	69290608	41614056	10891430	71.9551	92.139	50.1713	105.457	139.256	-1.13118	0.684	-4.08849	0.097	-2.87055	0.141
SHOC2_MOUSE	Leucine-rich repeat protein SHOC-2 OS=Mus musculus GN=Shoc2 PE=2 SV=2	3	1	41825532	50834840	54731960	34520976	28001026	46746080	26.1269	30.8186	13.4738	39.2058	19.2902	-1.34891	0.157	-1.53163	0.098	-2.09051	0.055
CDC16_MOUSE	Cell division cycle protein 16 homolog OS=Mus musculus GN=Cdc16 PE=2 SV=1	6	1	512972544	610255936	568805376	538913088	641370048	681671808	11.8585	7.60852	8.6556	32.7429	4.7971	1.10042	0.348	1.15422	0.098	1.46667	0.204
ATPO_MOUSE	ATP synthase subunit O, mitochondrial OS=Mus musculus GN=Atp5o PE=1 SV=1	14	1	5734387712	4912192512	4439669248	3814312448	4258907392	3597475072	8.66756	8.80861	13.0287	32.0643	3.01761	-1.29266	0.055	-1.22482	0.099	-1.32214	0.253
CSN1_MOUSE	COP9 signalosome complex subunit 1 OS=Mus musculus GN=Gps1 PE=1 SV=1	9	1	672330624	578007936	531287296	591809408	463092096	504871744	12.6298	6.18869	12.0982	22.9199	4.47533	-1.14223	0.251	-1.20577	0.099	-1.08333	0.586
SNX8_MOUSE	Sorting nexin-8 OS=Mus musculus GN=Snx8 PE=2 SV=1	1	0.94	4.99781e+06	7.99908e+06	11921200	27150420	268439136	88929664	97.7896	125.742	41.7996	87.2621	18.1351	15.4313	0.054	16.0525	0.1	22.9543	0.011
GPC6_MOUSE	Glypican-6 OS=Mus musculus GN=Gpc6 PE=1 SV=1	4	1	91524928	90262680	102785848	121178256	67218328	74848312	33.2787	26.4407	7.26858	22.112	22.3689	-1.08102	0.608	-1.46285	0.1	-1.79061	0.038
SMRC2_MOUSE	SWI/SNF complex subunit SMARCC2 OS=Mus musculus GN=Smarcc2 PE=1 SV=2	13	1	2300072704	1901215232	2074337280	1903021184	2091136512	1578472704	13.9614	8.26567	9.5611	0.917569	7.44249	-1.12615	0.294	-1.17102	0.1	-1.1956	0.084
GDIR1_MOUSE	Rho GDP-dissociation inhibitor 1 OS=Mus musculus GN=Arhgdia PE=1 SV=3	10	1	3434251264	3753654272	3957608704	3301051904	5261623296	4201697280	23.0649	7.76839	7.10041	25.6543	6.94702	1.14525	0.474	1.14157	0.1	1.41151	0.17
ILK_MOUSE	Integrin-linked protein kinase OS=Mus musculus GN=Ilk PE=1 SV=2	5	1	192465280	194620576	183829088	155803712	128630216	182493024	17.3036	13.9396	3.00091	50.8051	20.563	-1.22271	0.169	-1.26092	0.1	-1.71131	0.191
DBNL_MOUSE	Isoform 2 of Drebrin-like protein OS=Mus musculus GN=Dbnl	8	1	360886784	347178464	344501888	367867200	431983552	445552864	9.99511	7.28356	2.5052	32.569	17.9769	1.18321	0.101	1.1263	0.1	1.29184	0.361
UT14A_MOUSE	U3 small nucleolar RNA-associated protein 14 homolog A OS=Mus musculus GN=Utp14a PE=2 SV=1	1	0.99	7430643	10826250	5.97281e+06	18072588	13696841	8756425	34.5034	27.8095	30.8344	41.4034	72.1659	1.67257	0.143	1.68617	0.101	2.03434	0.098
ZMYM2_MOUSE	Zinc finger MYM-type protein 2 OS=Mus musculus GN=Zmym2 PE=2 SV=3	1	1	45755532	25619696	35662908	25887668	18697050	13009618	33.616	8.28741	28.2178	80.0359	17.3864	-1.85848	0.074	-1.62934	0.101	-2.58164	0.166
UGDH_MOUSE	UDP-glucose 6-dehydrogenase OS=Mus musculus GN=Ugdh PE=1 SV=1	2	1	43755112	57933716	30792300	49958680	78835432	46638032	30.2828	22.5721	30.7408	5.6526	14.3903	1.3242	0.312	1.61422	0.101	1.35526	0.205
INT4_MOUSE	Integrator complex subunit 4 OS=Mus musculus GN=Ints4 PE=2 SV=1	3	1	35373724	21457250	32975800	30801620	21788070	26375136	17.1229	9.78207	24.8524	63.0078	29.3684	-1.1373	0.573	-1.55467	0.101	-1.43251	0.398
FOP_MOUSE	Isoform 2 of Friend of PRMT1 protein OS=Mus musculus GN=Fop	3	1	245495280	299593920	292116704	172867184	316760128	378071616	36.4188	13.0075	10.5045	32.5652	12.0739	1.03642	0.964	1.23099	0.102	1.5019	0.2
PAI2B_MOUSE	Polyadenylate-binding protein-interacting protein 2 OS=Mus musculus GN=Paip2 PE=2 SV=1	1	0.97	329347328	381414592	273303456	213765024	325446816	253617968	21.4165	4.56232	16.483	27.1242	10.0735	-1.24121	0.23	-1.31419	0.102	1.08646	0.718
ABCF1_MOUSE	ATP-binding cassette sub-family F member 1 OS=Mus musculus GN=Abcf1 PE=1 SV=1	8	1	426799616	513101696	518073312	605443904	516460672	765019328	20.0229	21.6099	10.5603	19.4409	11.6205	1.29421	0.149	1.3799	0.103	1.7474	0.027
RN214_MOUSE	Isoform 2 of RING finger protein 214 OS=Mus musculus GN=Rnf214	3	1	194068944	211147888	253740368	253753808	376081984	407951936	23.5312	44.3907	13.9909	64.5199	14.4801	1.57489	0.076	2.07063	0.103	3.85245	0.063
PHAX_MOUSE	Phosphorylated adapter RNA export protein OS=Mus musculus GN=Phax PE=1 SV=1	3	1	49223428	77970352	57132332	54207504	98299248	53480500	37.3841	7.57375	24.1693	19.4353	10.5262	1.11752	0.739	1.41754	0.103	1.35384	0.156
5NTC_MOUSE	Cytosolic purine 5'-nucleotidase OS=Mus musculus GN=Nt5c2 PE=1 SV=2	2	1	8.07007e+06	8098653	11092055	7817129	19808898	14767016	42.6093	17.3718	19.1104	62.3781	30.4423	1.55509	0.297	1.34826	0.103	-1.02414	0.712
MK01_MOUSE	Mitogen-activated protein kinase 1 OS=Mus musculus GN=Mapk1 PE=1 SV=3	6	1	1447648512	1503206912	1456749568	1277745152	1480040832	1454890368	7.85163	9.6156	2.02824	15.3742	7.08766	-1.04627	0.418	-1.16234	0.103	1.02198	0.885
AMPM2_MOUSE	Methionine aminopeptidase 2 OS=Mus musculus GN=Metap2 PE=1 SV=1	8	1	1510844800	1215988736	1390813312	1078288768	1197549952	963283456	10.8492	8.55402	10.8028	32.0098	7.74048	-1.27122	0.055	-1.18859	0.105	-1.29933	0.258
RBM27_MOUSE	RNA-binding protein 27 OS=Mus musculus GN=Rbm27 PE=2 SV=2	2	1	33938488	25129044	28217398	26423646	32191034	22481464	18.0648	4.67342	15.3628	49.3748	20.7433	-1.07631	0.603	-1.27258	0.105	-1.25549	0.445
FBN2_MOUSE	Fibrillin-2 OS=Mus musculus GN=Fbn2 PE=1 SV=1	2	0.99	29163778	55621640	59434144	37422408	147609824	139170928	56.7477	47.5098	34.2948	35.3892	18.9449	2.24798	0.263	2.21664	0.106	2.93664	0.029
ITPA_MOUSE	Inosine triphosphate pyrophosphatase OS=Mus musculus GN=Itpa PE=2 SV=2	5	1	387921504	420965568	430359136	738101568	460145472	789187328	26.7295	21.7358	5.39606	21.2148	31.0291	1.60374	0.115	1.43351	0.106	1.55513	0.07
IBP2_MOUSE	Insulin-like growth factor-binding protein 2 OS=Mus musculus GN=Igfbp2 PE=2 SV=2	2	1	8668569	34385864	39745304	30577156	113908128	103096976	54.9076	12.8146	60.1907	40.9301	26.0118	2.99013	0.153	3.18696	0.106	3.47469	0.087
PLIN3_MOUSE	Perilipin-3 OS=Mus musculus GN=Plin3 PE=1 SV=1	7	1	186852464	223613712	244969920	170282960	328756448	257160688	31.4835	14.5699	13.4553	18.7115	13.594	1.15374	0.627	1.27686	0.107	1.50967	0.05
STT3A_MOUSE	Dolichyl-diphosphooligosaccharide--protein glycosyltransferase subunit STT3A OS=Mus musculus GN=Stt3a PE=1 SV=1	4	1	615808128	511376416	517783904	406640448	422427136	413207072	1.91514	22.8699	10.6747	16.6921	8.31804	-1.32416	0.04	-1.36362	0.107	-1.38297	0.057
HIP1_MOUSE	Huntingtin-interacting protein 1 OS=Mus musculus GN=Hip1 PE=1 SV=2	7	1	135889312	138860384	182428576	172940064	326140032	205630000	34.3487	15.1213	17.0967	37.0656	9.03173	1.54143	0.154	1.30077	0.107	1.83303	0.084
GRP78_MOUSE	78 kDa glucose-regulated protein OS=Mus musculus GN=Hspa5 PE=1 SV=3	47	1	27266394112	28271284224	24405700608	24087312384	32422033408	25219014656	16.5949	6.86797	7.52656	8.59282	10.8345	1.02233	0.891	1.13197	0.107	1.14582	0.116
ANKY2_MOUSE	Ankyrin repeat and MYND domain-containing protein 2 OS=Mus musculus GN=Ankmy2 PE=1 SV=1	1	1	2514382	3.1368e+06	3.4899e+06	2.59511e+06	6118196	3.89581e+06	42.3865	32.5241	16.2098	93.5834	32.3351	1.37939	0.395	1.64641	0.107	-1.45079	0.425
LAT1_MOUSE	Large neutral amino acids transporter small subunit 1 OS=Mus musculus GN=Slc7a5 PE=1 SV=1	1	0.99	9024048	13921086	10121189	9124588	12825339	12650643	18.104	25.2989	23.3152	54.6167	41.3452	1.0464	0.782	1.53519	0.107	1.47973	0.442
TRI33_MOUSE	E3 ubiquitin-protein ligase TRIM33 OS=Mus musculus GN=Trim33 PE=2 SV=2	3	1	248781792	107764080	150086464	129496432	91388472	117683952	17.2851	20.5661	42.8491	46.5395	14.9044	-1.49639	0.283	-1.94804	0.108	-2.10596	0.122
RL40_MOUSE	Ubiquitin-60S ribosomal protein L40 OS=Mus musculus GN=Uba52 PE=1 SV=2	1	0.95	1.16189e+06	2.85417e+06	3.81635e+06	33941.4	151889904	2.73634e+06	168.572	75.4751	51.4731	97.2564	70.3866	19.7462	0.99	11.0158	0.108	15.1156	0.124
S35B2_MOUSE	Adenosine 3'-phospho 5'-phosphosulfate transporter 1 OS=Mus musculus GN=Slc35b2 PE=2 SV=1	1	0.58	28590710	18630502	19082732	18506314	19128692	12600839	21.5145	7.93728	25.4488	18.5611	15.4902	-1.31985	0.228	-1.46571	0.108	-1.36762	0.167
ACY1_MOUSE	Aminoacylase-1 OS=Mus musculus GN=Acy1 PE=1 SV=1	2	1	140982832	115084824	60651624	62411668	41167192	57469376	20.7085	17.3772	38.8372	49.0299	3.05831	-1.96661	0.114	-2.02638	0.109	-2.10585	0.106
UBE4B_MOUSE	Ubiquitin conjugation factor E4 B OS=Mus musculus GN=Ube4b PE=1 SV=2	10	1	430789280	374055776	370867744	332539296	249050528	231164240	19.9727	23.935	8.60239	42.1865	11.0707	-1.44658	0.059	-1.38641	0.109	-1.69026	0.134
RL27_MOUSE	60S ribosomal protein L27 OS=Mus musculus GN=Rpl27 PE=2 SV=2	11	1	23646142464	23208390656	20152717312	18255734784	22222669824	20063731712	9.84134	5.18205	8.52082	11.1293	2.82152	-1.10679	0.251	-1.13928	0.109	-1.12379	0.221
TM111_MOUSE	Transmembrane protein 111 OS=Mus musculus GN=Tmem111 PE=2 SV=3	1	0.41	803439488	389779552	580322240	347709920	414498880	529604448	21.3678	56.2474	35.0221	34.0847	10.9177	-1.37291	0.313	-2.09742	0.109	-1.32043	0.392
C1TM_MOUSE	Monofunctional C1-tetrahydrofolate synthase, mitochondrial OS=Mus musculus GN=Mthfd1l PE=1 SV=2	8	1	533978112	334445728	364165760	144498976	311588928	254419264	35.8567	25.7295	26.2012	10.6661	8.14439	-1.7348	0.113	-1.5212	0.109	-1.1909	0.397
CD2B2_MOUSE	CD2 antigen cytoplasmic tail-binding protein 2 OS=Mus musculus GN=Cd2bp2 PE=1 SV=1	2	1	74701264	135610560	108276392	162259440	153296624	136320160	8.74642	15.0429	28.7279	32.5395	10.0492	1.41837	0.155	1.52148	0.11	1.73053	0.099
AP1M1_MOUSE	AP-1 complex subunit mu-1 OS=Mus musculus GN=Ap1m1 PE=1 SV=3	6	1	226575408	284852576	317892480	274391840	339730048	417798016	20.8729	18.3128	16.7255	17.623	7.05255	1.2443	0.248	1.33905	0.11	1.33254	0.123
TTC1_MOUSE	Tetratricopeptide repeat protein 1 OS=Mus musculus GN=Ttc1 PE=2 SV=1	2	1	32484760	101243344	43504028	13614639	24524014	22138352	28.5445	38.6152	62.5114	79.9094	8.84244	-2.94029	0.082	-2.56733	0.11	-3.19451	0.217
ESTD_MOUSE	S-formylglutathione hydrolase OS=Mus musculus GN=Esd PE=2 SV=1	10	1	1069503488	1235173504	1272249984	1882900352	1327090176	1587698560	17.3886	13.1358	9.05439	19.9247	10.5325	1.34129	0.086	1.21458	0.11	1.16892	0.319
CYTB_MOUSE	Cystatin-B OS=Mus musculus GN=Cstb PE=1 SV=1	3	1	100976672	87206872	112348960	88542472	123806736	151194784	25.9186	20.7911	12.5678	66.2073	15.4642	1.20967	0.396	1.40282	0.11	-1.15308	0.562
2ABA_MOUSE	Serine/threonine-protein phosphatase 2A 55 kDa regulatory subunit B alpha isoform OS=Mus musculus GN=Ppp2r2a PE=1 SV=1	11	1	765345792	916088832	913599104	1002767360	1258936704	1069973696	11.9597	17.0677	9.97927	7.53328	5.63351	1.28387	0.052	1.30204	0.111	1.26826	0.036
ENV2_MOUSE	Retrovirus-related Env polyprotein from Fv-4 locus OS=Mus musculus GN=Fv4 PE=4 SV=2	1	0.33	9164836	3982924	10805751	4.87232e+06	1.22103e+06	7.73432e+06	70.8277	120.299	44.6022	129.248	50.0056	-1.73229	0.338	-3.7488	0.111	-3.1072	0.173
WDR70_MOUSE	WD repeat-containing protein 70 OS=Mus musculus GN=Wdr70 PE=1 SV=1	1	1	22740842	24512492	10723960	23292168	49958756	19570982	53.5701	19.687	38.8179	50.5901	16.1416	1.601	0.318	1.85822	0.111	2.17489	0.196
MPP10_MOUSE	U3 small nucleolar ribonucleoprotein protein MPP10 OS=Mus musculus GN=Mphosph10 PE=1 SV=1	1	0.97	3.42957e+06	5824803	2435070	2.59149e+06	8.24585e+06	3.62621e+06	62.4459	36.5982	44.7182	92.9893	9.22323	1.23732	0.736	1.92992	0.111	1.26974	0.476
T22D1_MOUSE	Isoform 2 of TSC22 domain family protein 1 OS=Mus musculus GN=Tsc22d1	2	1	43824380	46236500	80011496	103094192	136215424	231381600	42.4465	49.2123	35.6889	51.1967	36.3531	2.76759	0.033	2.65297	0.112	3.90866	0.032
TOPK_MOUSE	Lymphokine-activated killer T-cell-originated protein kinase OS=Mus musculus GN=Pbk PE=2 SV=1	5	1	381844416	168899312	191758256	33740076	118720392	153889744	60.4913	39.428	47.2343	29.2398	14.8563	-2.4237	0.155	-2.10136	0.112	-2.02266	0.107
AGO1_MOUSE	Protein argonaute-1 OS=Mus musculus GN=Eif2c1 PE=1 SV=1	1	0.84	1.89199e+06	311872	975846	4472696	3217279	6066616	31.1418	22.0831	74.8566	18.6631	73.8146	4.32637	0.073	3.20221	0.112	3.0726	0.119
UBL4A_MOUSE	Ubiquitin-like protein 4A OS=Mus musculus GN=Ubl4a PE=2 SV=1	6	1	235811088	227269712	201728816	240450480	183716320	215436784	13.3363	13.0469	8.00243	20.6998	14.5314	-1.03941	0.67	-1.20061	0.113	-1.08124	0.547
TGS1_MOUSE	Trimethylguanosine synthase OS=Mus musculus GN=Tgs1 PE=1 SV=2	1	0.95	13686625	4.60021e+06	13527014	10285322	2990196	4644875	64.0287	62.2018	49.0407	81.6148	45.8761	-1.77529	0.309	-3.31186	0.113	1.13913	0.956
ZN445_MOUSE	Zinc finger protein 445 OS=Mus musculus GN=Znf445 PE=2 SV=2	1	0.57	138313184	203294000	89216616	201581760	51103496	16595588	109.587	48.0411	39.8465	80.1837	67.1874	-1.59991	0.341	-2.086	0.114	-2.49593	0.119
UBF1_MOUSE	Nucleolar transcription factor 1 OS=Mus musculus GN=Ubtf PE=1 SV=1	11	1	544681920	405212416	437793664	432472320	690725184	534203232	23.5474	8.95234	15.7729	26.3819	7.11707	1.19436	0.368	1.24061	0.114	1.39611	0.195
ITB7_MOUSE	Integrin beta-7 OS=Mus musculus GN=Itgb7 PE=1 SV=2	1	0.9	2571738	8180862	7.08539e+06	778958	11853.6	2.24829e+06	112.182	72.4026	50.0014	164.181	122.215	-5.86949	0.201	-2.85553	0.114	-1.01395	0.376
GOGA4_MOUSE	Golgin subfamily A member 4 OS=Mus musculus GN=Golga4 PE=1 SV=2	1	0.34	116515264	190003152	176260704	48780356	28996228	60794120	34.7615	71.9797	24.2783	144.136	105.505	-3.48399	0.012	-2.70136	0.114	-1.04721	0.438
ODO2_MOUSE	Dihydrolipoyllysine-residue succinyltransferase component of 2-oxoglutarate dehydrogenase complex, mitochondrial OS=Mus musculus GN=Dlst PE=1 SV=1	7	1	989940160	818866240	676220416	772252608	684095680	622480768	10.8634	9.34319	18.9625	18.5539	11.9928	-1.1954	0.266	-1.3252	0.115	-1.42224	0.082
SEP11_MOUSE	Isoform 2 of Septin-11 OS=Mus musculus GN=Sept11	19	1	3829292800	3256294144	3210321152	2843903744	2844319488	2741873920	2.10059	2.77064	10.0484	17.0564	1.44004	-1.22133	0.068	-1.15992	0.115	-1.20115	0.195
QRIC1_MOUSE	Glutamine-rich protein 1 OS=Mus musculus GN=Qrich1 PE=2 SV=1	3	1	42918840	17237944	26499726	16135175	25187690	28069718	26.9227	19.0364	45.0247	73.4584	22.5775	-1.24879	0.6	-2.03309	0.116	-1.67803	0.371
APC1_MOUSE	Anaphase-promoting complex subunit 1 OS=Mus musculus GN=Anapc1 PE=1 SV=1	11	1	194447344	228411456	275262176	194246848	288857408	287363968	21.1031	16.8275	17.4375	70.5379	3.9598	1.10363	0.609	1.31396	0.116	-1.24639	0.504
NCPR_MOUSE	NADPH--cytochrome P450 reductase OS=Mus musculus GN=Por PE=1 SV=2	5	1	232683360	151712096	182588208	102423320	131186256	122775080	12.449	11.9171	21.6218	23.7675	9.75099	-1.59093	0.046	-1.37136	0.117	-1.53317	0.076
ERF1_MOUSE	Eukaryotic peptide chain release factor subunit 1 OS=Mus musculus GN=Etf1 PE=1 SV=4	10	1	2162270464	1662772480	1594731776	1258212096	1508659968	1286304768	10.1555	15.9072	17.1538	6.48933	3.7517	-1.33717	0.076	-1.30637	0.117	-1.23122	0.159
AN13A_MOUSE	Ankyrin repeat domain-containing protein 13A OS=Mus musculus GN=Ankrd13a PE=1 SV=2	1	1	369020	1.0101e+06	1.07389e+06	408518	2014865	1.42695e+06	63.3243	37.5364	47.6781	23.0658	43.5742	1.56964	0.583	2.23993	0.117	1.49763	0.293
TRM11_MOUSE	tRNA guanosine-2'-O-methyltransferase TRM11 homolog OS=Mus musculus GN=Trmt11 PE=2 SV=1	1	0.99	338014	589174	1.08958e+06	680674	2.45946e+06	1328706	60.4346	37.8057	56.9142	67.285	44.7227	2.21584	0.198	2.1545	0.117	-1.3445	0.551
CREL2_MOUSE	Cysteine-rich with EGF-like domain protein 2 OS=Mus musculus GN=Creld2 PE=2 SV=1	1	0.99	74523.3	2915150	768788	0	18372400	11107991	94.1605	72.5192	118.204	78.8374	42.7027	7.84374	0.726	7.44471	0.118	15.8592	0.084
PDIA6_MOUSE	Protein disulfide-isomerase A6 OS=Mus musculus GN=Pdia6 PE=1 SV=3	16	1	7650466304	6948082688	7160059392	6890652672	8491579392	8314599936	11.1113	4.8965	4.9673	31.1439	7.11718	1.08908	0.347	1.08324	0.118	1.02345	0.951
PDIP3_MOUSE	Polymerase delta-interacting protein 3 OS=Mus musculus GN=Poldip3 PE=2 SV=1	7	1	428723360	496246944	370617440	482462208	514128704	510900992	3.46784	3.70739	14.5587	6.21304	10.4967	1.16356	0.196	1.23036	0.119	1.28767	0.075
RNH2B_MOUSE	Ribonuclease H2 subunit B OS=Mus musculus GN=Rnaseh2b PE=1 SV=2	3	1	31686198	77027264	80924304	93865160	122577304	78844344	22.5755	46.7523	43.3017	20.9514	11.1545	1.55711	0.232	2.45397	0.119	1.82426	0.148
P5CR2_MOUSE	Pyrroline-5-carboxylate reductase 2 OS=Mus musculus GN=Pycr2 PE=2 SV=1	3	1	125868216	175805888	126973104	179050896	185361648	203402976	6.67725	19.5948	19.959	39.1302	16.8469	1.32467	0.105	1.37974	0.119	1.46625	0.253
SFRP1_MOUSE	Secreted frizzled-related protein 1 OS=Mus musculus GN=Sfrp1 PE=1 SV=2	7	1	1549555712	1053407680	1557916544	1193048704	1011534976	927201856	13.0135	8.80027	20.8294	18.4888	19.4043	-1.3286	0.159	-1.39429	0.119	-1.20363	0.34
RAB14_MOUSE	Ras-related protein Rab-14 OS=Mus musculus GN=Rab14 PE=1 SV=3	9	1	765344768	1018888896	933108608	737006976	1268357248	893575616	28.2559	8.32046	14.2377	27.0266	6.14719	1.06683	0.815	1.22376	0.119	-1.01144	0.878
VATF_MOUSE	V-type proton ATPase subunit F OS=Mus musculus GN=Atp6v1f PE=1 SV=2	1	0.79	13261163	5536855	7264421	10156910	29442682	16890376	51.9814	44.2905	46.6651	27.5114	55.3718	2.16749	0.137	2.26691	0.12	1.85893	0.106
LAR4B_MOUSE	Isoform 2 of La-related protein 4B OS=Mus musculus GN=Larp4b	3	1	118126944	108887184	114523856	91455272	86675936	83454328	4.61684	18.8571	4.09064	30.5855	11.1615	-1.30565	0.001784	-1.31599	0.12	-1.3573	0.212
MYO1B_MOUSE	Myosin-Ib OS=Mus musculus GN=Myo1b PE=2 SV=2	18	1	1235300992	1200175616	1178684800	1193120896	1132244608	1128705792	3.14514	8.34989	2.37237	8.21704	7.18272	-1.04635	0.12	-1.12987	0.12	1.01629	0.795
HNRPU_MOUSE	Heterogeneous nuclear ribonucleoprotein U OS=Mus musculus GN=Hnrnpu PE=1 SV=1	49	1	39441944576	37300465664	37621653504	47700070400	36434579456	43296772096	13.3655	4.08502	3.0295	17.9908	2.36457	1.11426	0.322	1.06143	0.121	1.17692	0.272
MUTA_MOUSE	Methylmalonyl-CoA mutase, mitochondrial OS=Mus musculus GN=Mut PE=2 SV=1	2	1	74278160	77774512	60683544	54947720	66544704	52937996	12.6321	9.07602	12.7327	50.475	13.9667	-1.21961	0.13	-1.20973	0.121	-1.38837	0.358
CI041_MOUSE	UPF0586 protein C9orf41 homolog OS=Mus musculus PE=2 SV=1	1	0.98	34558188	15369810	20379890	14245286	11539370	10856807	14.6727	18.6488	42.467	97.8246	13.809	-1.91881	0.115	-1.86017	0.121	-2.00676	0.404
B4GN2_MOUSE	Beta-1,4 N-acetylgalactosaminyltransferase 2 OS=Mus musculus GN=B4galnt2 PE=2 SV=1	1	0.51	53036140	145946448	128730296	173241856	700127488	389468032	62.9177	79.1966	45.2475	48.9872	5.36835	3.85349	0.07	3.19174	0.122	4.44962	0.023
NDUC2_MOUSE	NADH dehydrogenase [ubiquinone] 1 subunit C2 OS=Mus musculus GN=Ndufc2 PE=1 SV=1	1	1	300887392	143652672	171164992	82825832	11753671	98342480	71.7948	75.8177	40.915	127.839	27.3058	-3.19147	0.158	-2.86872	0.122	-6.27022	0.095
VAT1_MOUSE	Synaptic vesicle membrane protein VAT-1 homolog OS=Mus musculus GN=Vat1 PE=1 SV=3	6	1	531153504	643738240	620580352	583324032	828591872	668361472	17.9601	7.61808	9.93401	30.0823	5.71525	1.15862	0.316	1.15616	0.122	1.34451	0.243
CHD1_MOUSE	Chromodomain-helicase-DNA-binding protein 1 OS=Mus musculus GN=Chd1 PE=1 SV=2	3	1	17188300	16428971	22338620	6251750	13481913	14854100	40.0864	11.0157	17.238	51.5661	26.5587	-1.61779	0.179	-1.27053	0.122	-1.22992	0.453
RM49_MOUSE	39S ribosomal protein L49, mitochondrial OS=Mus musculus GN=Mrpl49 PE=2 SV=1	1	1	13955024	15559555	14972892	5.85468e+06	29854084	10935634	81.3416	19.3752	5.47479	51.7477	34.0106	1.04848	0.745	1.31614	0.123	1.86555	0.186
MYBB_MOUSE	Myb-related protein B OS=Mus musculus GN=Mybl2 PE=1 SV=1	1	0.49	97574728	99196136	90264904	129716728	176286048	66714288	44.2622	56.3777	4.97286	106.986	4.4915	1.2985	0.584	2.4135	0.123	2.03829	0.63
ALDR_MOUSE	Aldose reductase OS=Mus musculus GN=Akr1b1 PE=1 SV=3	14	1	2527495936	2355862016	2910526464	3213968128	2972975616	3583943424	9.44883	17.2082	10.9304	28.1333	14.9759	1.25366	0.052	1.28664	0.124	1.58804	0.095
NSD1_MOUSE	Histone-lysine N-methyltransferase, H3 lysine-36 and H4 lysine-20 specific OS=Mus musculus GN=Nsd1 PE=1 SV=1	1	1	53379764	92086224	20567626	15300132	15901772	15185271	2.48877	11.726	64.6853	63.6709	15.765	-3.5793	0.128	-3.5745	0.124	-2.85929	0.169
BTBDA_MOUSE	BTB/POZ domain-containing protein 10 OS=Mus musculus GN=Btbd10 PE=1 SV=1	1	0.93	157707872	485333824	405022464	438942240	784274112	567862080	29.2288	80.7977	48.8786	97.1214	38.8375	1.70894	0.214	3.26013	0.124	1.8692	0.544
SMC1B_MOUSE	Structural maintenance of chromosomes protein 1B OS=Mus musculus GN=Smc1b PE=1 SV=1	1	0	8223253	13264441	15049923	3020623	3.02744e+06	4.23372e+06	20.3785	45.9425	29.0689	124.759	93.1201	-3.55363	0.007783	-1.98791	0.124	1.04552	0.57
CASP6_MOUSE	Caspase-6 OS=Mus musculus GN=Casp6 PE=2 SV=1	2	1	246035776	216679520	246769776	113149264	104458968	166512048	26.2416	71.5755	7.25793	77.8567	14.4737	-1.84704	0.039	-2.24269	0.125	-1.68039	0.311
TBRG4_MOUSE	Protein TBRG4 OS=Mus musculus GN=Tbrg4 PE=2 SV=1	1	1	4.95237e+06	10368525	5.80408e+06	5026327	18925238	5.47038e+06	80.5467	50.3028	41.3603	60.1371	33.3042	1.39276	0.726	2.17176	0.125	1.09958	0.99
HUWE1_MOUSE	E3 ubiquitin-protein ligase HUWE1 OS=Mus musculus GN=Huwe1 PE=1 SV=4	26	1	948404160	745024896	780421376	726367296	1052951296	651034112	26.3723	3.8852	13.1763	19.1086	8.88683	-1.0179	0.848	-1.20297	0.126	-1.41936	0.071
WDR6_MOUSE	WD repeat-containing protein 6 OS=Mus musculus GN=Wdr6 PE=2 SV=1	7	1	94682464	212970528	161386608	100591168	300151136	171297264	53.0638	30.3025	37.9317	44.5683	12.6085	1.2196	0.717	1.74643	0.126	2.11225	0.102
PRC2B_MOUSE	Protein PRRC2B OS=Mus musculus GN=Prrc2b PE=1 SV=1	2	1	43740688	26251512	40076416	18029356	27048632	19380270	22.6399	11.5967	25.139	54.7798	28.5933	-1.7076	0.062	-1.48441	0.126	-2.06832	0.104
PSA2_MOUSE	Proteasome subunit alpha type-2 OS=Mus musculus GN=Psma2 PE=1 SV=2	9	1	2164767744	1738872576	1819961344	1636764800	1518994560	1593804032	3.76446	14.918	11.8534	23.4763	4.50534	-1.20508	0.1	-1.24251	0.126	-1.22653	0.236
UB2D1_MOUSE	Ubiquitin-conjugating enzyme E2 D1 OS=Mus musculus GN=Ube2d1 PE=2 SV=1	1	0.61	18847980	20546404	21544364	64849028	54227544	32398918	32.7666	41.7081	6.71135	81.5134	22.1	2.4857	0.048	1.86244	0.126	1.83427	0.68
YBOX1_MOUSE	Nuclease-sensitive element-binding protein 1 OS=Mus musculus GN=Ybx1 PE=1 SV=3	17	1	4378514432	4810693632	4020620032	6200141824	11569704960	6849653760	35.7116	26.7451	8.98464	12.685	6.14324	1.86373	0.085	1.44538	0.127	1.68044	0.006321
EXOS7_MOUSE	Exosome complex exonuclease RRP42 OS=Mus musculus GN=Exosc7 PE=2 SV=1	2	1	11137079	5939522	13964039	9082170	13420654	29515374	62.087	51.9874	39.3375	68.5738	83.9023	1.67581	0.357	2.61204	0.127	2.03532	0.404
F120A_MOUSE	Constitutive coactivator of PPAR-gamma-like protein 1 OS=Mus musculus GN=FAM120A PE=1 SV=2	4	1	84803936	72211752	70210200	65218224	54227864	77886624	17.999	29.8647	10.4453	35.6504	17.1706	-1.15149	0.3	-1.47444	0.127	1.07076	0.917
SAFB2_MOUSE	Scaffold attachment factor B2 OS=Mus musculus GN=Safb2 PE=1 SV=2	8	1	123044200	314834880	286040736	123057160	558947904	386080576	61.6506	30.0601	42.8605	28.7606	15.2719	1.47542	0.625	1.92096	0.128	2.19462	0.089
RCC1_MOUSE	Regulator of chromosome condensation OS=Mus musculus GN=Rcc1 PE=1 SV=1	10	1	2039825536	1032232704	963708800	578100480	780609920	826850304	18.1605	16.9915	44.7863	7.62101	7.12588	-1.84656	0.128	-1.84959	0.128	-1.46601	0.308
UBP8_MOUSE	Ubiquitin carboxyl-terminal hydrolase 8 OS=Mus musculus GN=Usp8 PE=1 SV=2	1	0.99	7886025	2.7135e+06	7591180	12763676	12590611	9214730	17.3644	20.1037	47.9089	54.8207	18.597	1.90037	0.161	2.10781	0.128	1.58839	0.472
AMRP_MOUSE	Alpha-2-macroglobulin receptor-associated protein OS=Mus musculus GN=Lrpap1 PE=1 SV=1	3	1	206388720	162035632	183597984	149066064	155104816	119952232	13.2953	15.792	12.0535	62.0616	25.4536	-1.30156	0.068	-1.25584	0.129	-1.87266	0.187
NDE1_MOUSE	Isoform 2 of Nuclear distribution protein nudE homolog 1 OS=Mus musculus GN=Nde1	1	1	11170835	5791626	12821456	4331592	4.107e+06	8780475	45.9222	67.852	37.0269	106.56	53.5498	-1.72971	0.184	-2.89432	0.129	-3.08817	0.19
AKT2_MOUSE	RAC-beta serine/threonine-protein kinase OS=Mus musculus GN=Akt2 PE=2 SV=1	1	1	10862064	16787364	16448987	7.83189e+06	4990291	10736742	36.5885	90.1955	22.6375	87.8746	36.8141	-1.87184	0.079	-3.36208	0.129	-1.19877	0.439
RINI_MOUSE	Ribonuclease inhibitor OS=Mus musculus GN=Rnh1 PE=1 SV=1	10	1	293084256	299135936	295347392	353047104	506241792	499844960	19.1282	30.3544	1.03351	32.1	9.65053	1.5313	0.073	1.66297	0.13	1.73415	0.11
PP14B_MOUSE	Protein phosphatase 1 regulatory subunit 14B OS=Mus musculus GN=Ppp1r14b PE=1 SV=2	2	1	69028048	261506400	253710944	143351408	698236160	425548128	65.6889	47.3118	55.9423	72.347	19.4722	2.16884	0.311	2.54957	0.13	3.51181	0.119
EDC3_MOUSE	Enhancer of mRNA-decapping protein 3 OS=Mus musculus GN=Edc3 PE=1 SV=1	3	1	160095296	110585792	129851504	93479296	123086904	78278368	23.1854	28.3241	18.6927	15.4534	11.9638	-1.35845	0.143	-1.4237	0.131	-1.3896	0.081
6PGD_MOUSE	6-phosphogluconate dehydrogenase, decarboxylating OS=Mus musculus GN=Pgd PE=2 SV=3	21	1	4501659648	5174195200	5160126976	5255663616	5304879616	5817837568	5.70272	3.63879	7.77081	24.0627	5.12054	1.10396	0.158	1.11086	0.131	1.30154	0.224
TMX4_MOUSE	Thioredoxin-related transmembrane protein 4 OS=Mus musculus GN=Tmx4 PE=1 SV=2	1	0.99	17100876	14766055	9021887	11446674	9710549	8663281	14.1429	28.742	30.5046	111.037	46.0403	-1.37116	0.274	-1.6606	0.131	-1.32146	0.404
CPSF7_MOUSE	Cleavage and polyadenylation specificity factor subunit 7 OS=Mus musculus GN=Cpsf7 PE=1 SV=2	5	1	275978208	210800992	245552240	250320528	157153632	221872160	22.7596	6.02672	13.3597	9.96709	27.4467	-1.16364	0.377	-1.20472	0.131	-1.0494	0.665
CATZ_MOUSE	Cathepsin Z OS=Mus musculus GN=Ctsz PE=2 SV=1	1	0.99	24339506	25829076	18008012	18424184	33527168	34883360	31.5648	40.0058	18.2738	83.0773	35.7315	1.27367	0.427	1.71067	0.132	2.38242	0.274
1433G_MOUSE	14-3-3 protein gamma - Mus musculus (Mouse)	7	1	1244794752	1717023104	1246320000	1595403008	2006636800	1453647872	17.0439	5.79787	19.4054	54.3457	28.5116	1.20141	0.266	1.27327	0.132	1.56763	0.34
ACO11_MOUSE	Acyl-coenzyme A thioesterase 11 OS=Mus musculus GN=Acot11 PE=2 SV=1	1	0.44	44350.8	3.19315e+06	1.06994e+06	545677	378843232	8843841	166.952	122.574	111.851	131.945	101.516	90.1308	0.252	175.881	0.133	333.513	0.038
COMD9_MOUSE	COMM domain-containing protein 9 OS=Mus musculus GN=Commd9 PE=2 SV=3	3	1	5977954	20194542	14394515	16639048	34412784	34952056	36.3501	39.842	52.863	42.8358	21.2956	2.12004	0.146	2.26596	0.133	1.6989	0.258
DPYL2_MOUSE	Dihydropyrimidinase-related protein 2 OS=Mus musculus GN=Dpysl2 PE=1 SV=2	29	1	23339612160	27400742912	28028393472	24822679552	34453442560	28880353280	16.4544	9.75907	9.69408	16.141	3.47957	1.11918	0.4	1.16634	0.133	1.15267	0.313
CT2NL_MOUSE	CTTNBP2 N-terminal-like protein OS=Mus musculus GN=Cttnbp2nl PE=1 SV=1	1	0.99	31992982	33767004	33299488	45792480	37104804	26350636	26.7443	26.2336	2.78464	65.41	14.4812	1.10285	0.696	1.52439	0.133	-1.07828	0.626
OSGEP_MOUSE	Probable O-sialoglycoprotein endopeptidase OS=Mus musculus GN=Osgep PE=2 SV=2	4	1	211023392	177346336	160972768	181067504	297686752	210185264	26.4304	14.4967	13.9361	55.7633	13.8582	1.25412	0.295	1.23895	0.134	1.85899	0.212
FPPS_MOUSE	Farnesyl pyrophosphate synthase OS=Mus musculus GN=Fdps PE=2 SV=1	12	1	1119514496	1121159808	935904512	870911424	1378974592	1018859072	23.9827	13.2798	10.0566	34.4427	9.6971	1.02901	0.933	1.20118	0.134	-1.19996	0.429
SYFB_MOUSE	Phenylalanyl-tRNA synthetase beta chain OS=Mus musculus GN=Farsb PE=2 SV=1	10	1	1250436480	1067974208	977748160	1202019584	815036160	1087241728	19.2079	10.975	12.6438	4.97506	8.72883	-1.06181	0.651	-1.19719	0.134	1.00158	0.944
ULA1_MOUSE	NEDD8-activating enzyme E1 regulatory subunit OS=Mus musculus GN=Nae1 PE=2 SV=1	2	1	7811390	13963267	14512054	2.75706e+06	8292403	2.16206e+06	76.7672	7.03466	30.7579	96.1963	66.0413	-2.74659	0.09	-1.67029	0.135	-2.09544	0.188
IMPA3_MOUSE	Inositol monophosphatase 3 OS=Mus musculus GN=Impad1 PE=2 SV=1	2	1	23883906	52471120	56709936	12369472	18654660	25309004	34.4592	25.8079	40.2541	82.8948	23.1898	-2.36211	0.078	-1.9695	0.135	1.04673	0.863
HSP74_MOUSE	Heat shock 70 kDa protein 4 OS=Mus musculus GN=Hspa4 PE=1 SV=1	43	1	7944481792	9491771392	9806718976	8324106240	11735144448	10126341120	16.9594	10.3325	10.9764	11.1421	2.58437	1.10801	0.468	1.18115	0.136	1.24357	0.075
PYGB_MOUSE	Glycogen phosphorylase, brain form OS=Mus musculus GN=Pygb PE=1 SV=3	13	1	1238406016	802662848	865035776	924223488	764110144	726288576	13.0549	18.6554	24.3257	40.7994	4.07659	-1.20354	0.339	-1.38948	0.136	-1.71362	0.156
CHRD1_MOUSE	Cysteine and histidine-rich domain-containing protein 1 OS=Mus musculus GN=Chordc1 PE=1 SV=1	8	1	336418976	293767392	338009952	253297472	638282880	318988032	51.0366	20.177	7.77635	37.8596	13.5692	1.25033	0.656	1.35063	0.136	1.4934	0.23
SRBS2_MOUSE	Isoform 2 of Sorbin and SH3 domain-containing protein 2 OS=Mus musculus GN=Sorbs2	1	0.98	17682574	15948273	11177192	10419450	10688218	5487892	33.027	44.1146	22.5546	87.9954	19.0779	-1.68479	0.114	-1.65331	0.136	-1.75721	0.383
S10AD_MOUSE	Protein S100-A13 OS=Mus musculus GN=S100a13 PE=1 SV=1	1	0.41	22166932	23445554	9747950	7514637	13302389	6906426	38.2015	67.4728	41.0018	95.1932	59.7699	-1.99688	0.138	-2.2143	0.136	-1.14653	0.592
KCY_MOUSE	UMP-CMP kinase OS=Mus musculus GN=Cmpk1 PE=1 SV=1	7	1	493095552	720498432	678365248	652850432	704719168	811963648	11.2209	4.71033	19.1828	46.569	9.64407	1.14671	0.353	1.30333	0.136	1.11792	0.92
DHSO_MOUSE	Sorbitol dehydrogenase OS=Mus musculus GN=Sord PE=2 SV=3	1	1	1.82342e+06	6402426	1.65142e+06	1.4663e+06	9649956	3703095	85.6247	83.6724	81.8461	26.1449	31.2593	1.50035	0.659	3.20868	0.137	2.24773	0.14
RRBP1_MOUSE	Ribosome-binding protein 1 OS=Mus musculus GN=Rrbp1 PE=2 SV=2	13	1	359677920	430176224	347364672	274876608	510126176	488361760	30.6263	16.4983	11.7874	54.0654	15.0279	1.11972	0.732	1.26671	0.137	1.80597	0.229
NXF1_MOUSE	Nuclear RNA export factor 1 OS=Mus musculus GN=Nxf1 PE=1 SV=2	9	1	254580448	343629536	333273248	325195136	417225216	402187744	12.9394	8.27278	15.6843	13.9558	9.44828	1.2288	0.167	1.23339	0.137	1.19169	0.237
PHLP_MOUSE	Phosducin-like protein OS=Mus musculus GN=Pdcl PE=1 SV=1	2	1	72771424	98559920	108427320	99223936	143297440	77493448	31.4313	28.669	19.7429	3.72544	4.60368	1.1439	0.622	1.47321	0.138	1.38865	0.1
DNJC2_MOUSE	DnaJ homolog subfamily C member 2 OS=Mus musculus GN=Dnajc2 PE=1 SV=2	6	1	138166704	100424512	140174480	94013080	151475248	171440128	28.9246	6.11258	17.736	12.1161	2.00312	1.10076	0.744	1.26962	0.139	1.39258	0.07
HINT1_MOUSE	Histidine triad nucleotide-binding protein 1 OS=Mus musculus GN=Hint1 PE=1 SV=3	5	1	1669871744	1652556672	1776691712	1699486976	2491963136	2034544000	19.1685	11.6897	3.95543	39.4978	8.29697	1.22099	0.228	1.1772	0.139	1.55312	0.237
Z280C_MOUSE	Zinc finger protein 280C OS=Mus musculus GN=Znf280c PE=2 SV=1	3	0.96	100537760	62889600	59933836	74141512	37890996	47485412	35.3237	51.6779	30.4051	87.683	11.8166	-1.40023	0.249	-1.79552	0.139	1.95895	0.449
PCM1_MOUSE	Pericentriolar material 1 protein OS=Mus musculus GN=Pcm1 PE=1 SV=1	2	1	17270670	21460960	19074284	2.68495e+06	9090192	5802757	54.6651	50.735	10.9084	36.4648	1.12684	-3.28856	0.063	-2.03065	0.139	-1.14416	0.49
CRNL1_MOUSE	Crooked neck-like protein 1 OS=Mus musculus GN=Crnkl1 PE=2 SV=1	3	1	17679060	22628164	22222592	14950457	60044024	24288576	71.9203	57.1213	13.1831	32.5414	38.2837	1.58777	0.541	2.26477	0.14	1.70368	0.085
RBM42_MOUSE	RNA-binding protein 42 OS=Mus musculus GN=Rbm42 PE=1 SV=1	2	1	97806704	54602764	20506026	50018900	25172664	20832732	49.2001	20.0515	67.2114	51.112	19.2695	-1.80075	0.429	-3.40052	0.14	-2.92142	0.167
RM36_MOUSE	39S ribosomal protein L36, mitochondrial OS=Mus musculus GN=Mrpl36 PE=2 SV=1	1	0.96	11282647	12927711	10696457	6.92169e+06	2.98334e+06	8.12474e+06	44.7466	20.5542	9.94142	64.8731	15.0887	-1.93607	0.135	-1.31155	0.14	-1.62324	0.314
ATX2L_MOUSE	Isoform 2 of Ataxin-2-like protein OS=Mus musculus GN=Atxn2l	8	1	530244288	455250080	445594432	526733568	377803680	474480864	16.438	15.9429	9.71375	25.8019	8.81116	-1.03776	0.724	-1.23663	0.14	1.1624	0.488
SRSF1_MOUSE	Serine/arginine-rich splicing factor 1 OS=Mus musculus GN=Srsf1 PE=1 SV=3	15	1	7630386176	8413859328	8255641088	7468595712	9763506176	9079523328	13.4341	8.23638	5.11469	36.8267	2.90579	1.08279	0.459	1.11278	0.141	1.39999	0.278
1433T_MOUSE	14-3-3 protein theta OS=Mus musculus GN=Ywhaq PE=1 SV=1	14	1	6065590272	7587537920	5559152640	7073378816	7034010112	7489170944	3.50322	1.67149	16.4849	24.5415	20.2912	1.1241	0.307	1.23326	0.141	1.23334	0.318
ARGL1_MOUSE	Arginine and glutamate-rich protein 1 OS=Mus musculus GN=Arglu1 PE=1 SV=2	2	0.99	143740176	192250144	169485936	69696544	46572040	60293496	19.7595	75.2446	14.4044	124.652	91.6691	-2.86288	0.002728	-2.48362	0.141	-1.19441	0.424
RRP5_MOUSE	Protein RRP5 homolog OS=Mus musculus GN=Pdcd11 PE=2 SV=2	14	1	501243072	308868448	351406208	320267136	283840320	251991088	11.9718	1.62111	26.0999	28.9991	7.37834	-1.35676	0.174	-1.43718	0.142	-1.43239	0.166
RER1_MOUSE	Protein RER1 OS=Mus musculus GN=Rer1 PE=1 SV=1	1	0	2.86867e+06	2834949	5460120	1040.78	2.33167e+06	2.25965e+06	86.5756	14.7203	40.4704	86.3656	68.8061	-2.43093	0.363	-1.69404	0.142	2.23318	0.313
CSDE1_MOUSE	Cold shock domain-containing protein E1 OS=Mus musculus GN=Csde1 PE=2 SV=1	18	1	1474101632	1465707520	1490253056	1245855232	1805160832	1584487424	18.2322	10.2392	0.844823	4.09892	3.26393	1.04637	0.785	1.15557	0.143	1.18891	0.015
TCP4_MOUSE	Activated RNA polymerase II transcriptional coactivator p15 OS=Mus musculus GN=Sub1 PE=1 SV=3	2	1	54979760	113492336	132575856	49749068	384194592	313290240	70.7516	50.8494	40.2924	36.4451	16.1397	2.48211	0.425	2.50349	0.143	3.18283	0.028
COPB2_MOUSE	Coatomer subunit beta' OS=Mus musculus GN=Copb2 PE=2 SV=2	14	1	853064768	764636032	789971776	972855040	946142272	1087581184	7.49806	14.3615	5.67411	43.8725	6.71288	1.24875	0.017	1.20897	0.143	1.70416	0.187
ARI2_MOUSE	E3 ubiquitin-protein ligase ARIH2 OS=Mus musculus GN=Arih2 PE=2 SV=1	1	0.99	422025	1.88395e+06	410347	255158	4773944	1.49573e+06	107.346	89.5085	93.5934	23.7304	39.0872	2.40209	0.6	3.50921	0.143	1.72968	0.248
FBXW4_MOUSE	F-box/WD repeat-containing protein 4 OS=Mus musculus GN=Fbxw4 PE=2 SV=1	1	0.78	3.58196e+06	713435	4.81176e+06	12309622	3.15211e+06	16097717	63.2692	69.8165	69.2771	153.901	120.959	3.46534	0.17	4.2531	0.143	17.6704	0.311
SMD1_MOUSE	Small nuclear ribonucleoprotein Sm D1 OS=Mus musculus GN=Snrpd1 PE=2 SV=1	7	1	4421282304	5396483072	5449117696	4806168064	6830718976	6222765568	17.4501	9.20908	11.3741	22.6186	7.22001	1.16983	0.306	1.17235	0.143	-1.03376	0.78
LRWD1_MOUSE	Leucine-rich repeat and WD repeat-containing protein 1 OS=Mus musculus GN=LRWD1 PE=2 SV=1	3	1	168247952	288257408	121436528	92425040	89563440	72742616	12.5241	5.4526	44.6647	52.6003	3.23984	-2.26883	0.084	-1.91442	0.144	-1.99521	0.179
GNAI3_MOUSE	Guanine nucleotide-binding protein G(k) subunit alpha OS=Mus musculus GN=Gnai3 PE=1 SV=3	3	1	94278344	161177088	97784192	123417720	164933280	167411888	16.2687	19.1236	31.9778	50.6266	17.8816	1.29024	0.254	1.44216	0.144	1.64871	0.243
CNOT7_MOUSE	CCR4-NOT transcription complex subunit 7 OS=Mus musculus GN=Cnot7 PE=1 SV=1	1	0.88	3.7309e+06	4031299	4225364	1.34833e+06	3368815	3.18294e+06	42.4075	55.7171	6.2347	130.035	38.1159	-1.5174	0.236	-2.00886	0.144	-1.66721	0.396
ACADL_MOUSE	Long-chain specific acyl-CoA dehydrogenase, mitochondrial OS=Mus musculus GN=Acadl PE=2 SV=2	1	0.94	381289	5.79001e+06	3474972	656023	32018184	7282341	124.106	71.3777	84.3959	70.2336	30.7268	4.14217	0.521	5.34132	0.145	8.05312	0.086
NOMO1_MOUSE	Nodal modulator 1 OS=Mus musculus GN=Nomo1 PE=1 SV=1	1	1	1.66529e+06	5.67287e+06	3.56232e+06	1.33351e+06	16333026	5587942	99.7262	69.1499	55.1739	26.9614	27.0761	2.13335	0.634	2.73567	0.146	1.85882	0.175
SK2L2_MOUSE	Superkiller viralicidic activity 2-like 2 OS=Mus musculus GN=Skiv2l2 PE=2 SV=1	12	1	447297280	418444352	470623648	260012752	378458432	364080864	19.3412	18.4995	5.86779	29.7411	12.4928	-1.33296	0.119	-1.24327	0.146	-1.13711	0.486
BUB3_MOUSE	Mitotic checkpoint protein BUB3 OS=Mus musculus GN=Bub3 PE=2 SV=1	10	1	1444732928	1442146816	1304888192	1480041984	1402644480	1919608192	17.4182	14.0717	5.72574	25.829	5.83098	1.14565	0.319	1.19581	0.147	1.53886	0.098
TCPA_MOUSE	T-complex protein 1 subunit alpha OS=Mus musculus GN=Tcp1 PE=1 SV=3	33	1	13355481088	12887076864	12994783232	13791227904	14664008704	12741703680	7.00906	6.52467	1.8757	8.72467	3.62008	1.04994	0.366	1.09068	0.147	1.07031	0.322
PQBP1_MOUSE	Polyglutamine-binding protein 1 OS=Mus musculus GN=Pqbp1 PE=1 SV=1	3	1	321348000	435760800	387457696	232722144	306198848	352012672	20.2633	18.6068	15.0547	21.6108	2.95569	-1.28468	0.169	-1.28278	0.147	1.09773	0.596
TIM_MOUSE	Isoform 6 of Protein timeless homolog OS=Mus musculus GN=Timeless	4	1	11091997	12279045	19017986	8344936	17213704	17301474	36.0189	45.7136	30.2541	51.1114	31.1484	1.01111	0.965	1.8587	0.147	1.1876	0.792
SEPT6_MOUSE	Isoform I of Septin-6 OS=Mus musculus GN=Sept6	1	0.53	381384416	289315104	249272928	205979680	115266384	135433328	31.2897	45.0934	22.0903	12.8391	17.649	-2.01448	0.033	-1.61681	0.148	-2.35558	0.008157
PAXI_MOUSE	Paxillin OS=Mus musculus GN=Pxn PE=1 SV=1	2	1	1819734	7.59422e+06	5691101	3.63309e+06	11507758	14745540	57.3691	51.6646	58.4431	34.8746	46.4593	1.97857	0.326	2.53443	0.148	2.88288	0.097
LDB1_MOUSE	Isoform 2 of LIM domain-binding protein 2 OS=Mus musculus GN=Ldb2	1	0.99	4360452	2.93716e+06	4044421	1.64901e+06	4785708	2.30722e+06	56.7621	28.679	19.769	80.8469	59.1958	-1.29743	0.388	-1.44417	0.148	-2.81081	0.222
AKIP_MOUSE	Aurora kinase A-interacting protein OS=Mus musculus GN=Aurkaip1 PE=2 SV=1	1	0.89	179922176	136510144	171443456	162173952	146374176	148155120	5.68454	15.091	14.1492	32.3999	39.0204	-1.06826	0.564	-1.24642	0.148	1.18284	0.577
ML12B_MOUSE	Myosin regulatory light chain 12B OS=Mus musculus GN=Myl12b PE=1 SV=2	8	1	1729184896	1525284096	1753134976	1550053632	2166174464	2026611328	16.8761	19.3616	7.50119	23.8841	6.65586	1.14682	0.339	1.31012	0.149	1.49587	0.094
RAD51_MOUSE	DNA repair protein RAD51 homolog 1 OS=Mus musculus GN=Rad51 PE=1 SV=1	1	0.99	9489264	15839192	17189338	10258366	19661728	23143786	37.6844	4.1334	29.0115	13.4753	10.8156	1.24804	0.562	1.47713	0.149	1.38044	0.193
HS90A_MOUSE	Heat shock protein HSP 90-alpha OS=Mus musculus GN=Hsp90aa1 PE=1 SV=4	45	1	40768126976	46913687552	47684874240	45366706176	55640010752	50843832320	10.1555	0.376525	8.40035	11.5271	2.34643	1.12177	0.216	1.1181	0.149	1.13474	0.224
EIF3D_MOUSE	Eukaryotic translation initiation factor 3 subunit D OS=Mus musculus GN=Eif3d PE=1 SV=2	13	1	1254944512	1238681728	1423067008	1433723136	1388758656	1565162752	6.26759	8.06653	7.81919	21.876	1.96157	1.12024	0.118	1.12249	0.149	1.23306	0.272
UBP19_MOUSE	Ubiquitin carboxyl-terminal hydrolase 19 OS=Mus musculus GN=Usp19 PE=2 SV=1	1	0.92	3.40751e+06	3830440	6575345	315747	252928	2683384	127.806	134.977	37.3533	110.026	53.2003	-4.24755	0.109	-8.54992	0.149	-1.84041	0.344
NALCN_MOUSE	Sodium leak channel non-selective protein OS=Mus musculus GN=Nalcn PE=1 SV=2	1	0.94	17476188	19753132	19201238	2585671	6626498	6313466	43.4391	40.2404	6.31453	85.0222	67.8242	-3.63467	0.045	-1.7327	0.15	-1.03036	0.636
EIF1A_MOUSE	Probable RNA-binding protein EIF1AD OS=Mus musculus GN=Eif1ad PE=2 SV=2	1	1	13065786	31559218	15851893	16884440	19323264	23218014	16.1271	24.6655	49.4604	28.9659	33.7914	-1.01769	0.875	1.69013	0.151	1.65284	0.169
GNA13_MOUSE	Guanine nucleotide-binding protein subunit alpha-13 OS=Mus musculus GN=Gna13 PE=1 SV=1	1	0.99	17292576	10633379	15566101	32272348	12116664	8997039	70.9967	37.8772	23.8378	89.0232	23.755	1.22749	0.88	-1.66961	0.151	-1.55007	0.419
TNPO3_MOUSE	Transportin-3 OS=Mus musculus GN=Tnpo3 PE=1 SV=1	9	1	447494304	396680576	364814816	423629376	300439200	313411104	19.5736	25.474	10.3475	29.7804	13.4136	-1.16531	0.279	-1.36443	0.151	-1.09602	0.57
TIAR_MOUSE	Nucleolysin TIAR OS=Mus musculus GN=Tial1 PE=2 SV=1	2	1	263979984	222268752	336651264	286072832	254672352	325143744	12.232	17.3315	21.1029	25.0884	35.3708	1.05224	0.692	-1.32559	0.152	1.18118	0.475
CLYBL_MOUSE	Citrate lyase subunit beta-like protein, mitochondrial OS=Mus musculus GN=Clybl PE=2 SV=2	1	0	116271792	123872120	76745976	24364426	71880584	39664436	53.5388	36.0429	23.9527	89.5242	59.1781	-2.33163	0.08	-1.56853	0.152	-1.06652	0.612
SERC_MOUSE	Phosphoserine aminotransferase OS=Mus musculus GN=Psat1 PE=1 SV=1	19	1	6240459264	6549780480	5748483072	5064593408	5623129600	5455731200	5.32673	7.86056	6.53934	7.26362	3.54079	-1.14837	0.051	-1.10929	0.152	-1.0224	0.71
TUT4_MOUSE	Terminal uridylyltransferase 4 OS=Mus musculus GN=Zcchc11 PE=1 SV=2	3	1	78101120	50585924	56040676	59060684	30589164	23921114	49.2991	42.9916	23.6599	10.3794	10.7338	-1.62654	0.17	-1.59745	0.153	-2.18832	0.015
CNPY2_MOUSE	Protein canopy homolog 2 OS=Mus musculus GN=Cnpy2 PE=2 SV=1	6	1	310288288	395495488	322699456	278019488	444726912	496668224	28.1038	17.177	13.4271	2.56044	12.0843	1.18564	0.51	1.26125	0.153	1.5829	0.022
INT9_MOUSE	Integrator complex subunit 9 OS=Mus musculus GN=Ints9 PE=2 SV=1	2	1	15695893	34728280	18766992	10151321	35996684	20093174	59.0423	20.8259	44.3027	34.5497	21.7092	-1.04453	0.815	1.59736	0.153	1.60659	0.185
PDS5A_MOUSE	Sister chromatid cohesion protein PDS5 homolog A OS=Mus musculus GN=Pds5a PE=2 SV=2	14	1	655818112	694372224	786008960	573302784	485542176	720924288	20.0508	17.1857	9.39164	43.9779	11.5188	-1.20027	0.23	-1.23184	0.153	-1.53388	0.214
SHRM2_MOUSE	Protein Shroom2 OS=Mus musculus GN=Shroom2 PE=1 SV=1	1	0.95	79766424	105603760	124658736	62040928	2946323	14404869	118.42	69.0549	21.8025	140.509	128.607	-3.90503	0.149	-2.84399	0.154	-1.97477	0.242
CSK2B_MOUSE	Casein kinase II subunit beta OS=Mus musculus GN=Csnk2b PE=1 SV=1	4	1	784490688	731582336	712364480	647616064	621046144	729535424	8.48999	15.0376	5.02839	31.9761	3.96571	-1.11522	0.136	-1.20896	0.154	1.21534	0.489
MOT4_MOUSE	Monocarboxylate transporter 4 OS=Mus musculus GN=Slc16a3 PE=1 SV=1	3	1	18240720	50738956	31709176	4778167	8785904	15118964	54.5318	22.322	48.6496	56.9839	65.9602	-3.5104	0.046	-2.00236	0.155	-1.7591	0.279
QTRD1_MOUSE	Queuine tRNA-ribosyltransferase subunit QTRTD1 OS=Mus musculus GN=Qtrtd1 PE=1 SV=2	1	0.81	30858700	7.64743e+06	15026314	17629554	10436370	8.358e+06	40.0718	28.9785	66.4611	77.5215	40.4253	-1.46971	0.586	-2.68694	0.155	-2.0893	0.287
ABCB7_MOUSE	ATP-binding cassette sub-family B member 7, mitochondrial OS=Mus musculus GN=Abcb7 PE=1 SV=2	2	1	8617251	5364614	9639629	3881219	4702195	6213775	23.9882	24.2834	28.3517	98.0919	43.2626	-1.59635	0.118	-1.50843	0.155	-1.37601	0.437
UNK_MOUSE	RING finger protein unkempt homolog OS=Mus musculus GN=Unk PE=1 SV=1	1	1	403786	1.14764e+06	381033	317498	1.577e+06	1.45237e+06	62.2074	30.4132	67.7141	109.343	28.3286	1.73192	0.502	1.94157	0.155	-1.03681	0.459
HXK1_MOUSE	Isoform HK1 of Hexokinase-1 OS=Mus musculus GN=Hk1	3	1	178993824	168936576	105486160	109690080	119982424	107619176	5.88947	15.4254	26.3697	29.3572	16.2031	-1.34429	0.245	-1.4558	0.155	-1.03431	0.881
AP2A2_MOUSE	AP-2 complex subunit alpha-2 OS=Mus musculus GN=Ap2a2 PE=1 SV=1	16	1	1046247552	891128256	977743616	850745152	630812288	770952320	14.8285	29.4772	7.99991	14.7417	4.53578	-1.29417	0.076	-1.42318	0.156	-1.39609	0.043
RT30_MOUSE	28S ribosomal protein S30, mitochondrial OS=Mus musculus GN=Mrps30 PE=2 SV=1	4	1	14779688	31366004	22489696	11753907	55322928	46280464	60.8513	47.597	36.2786	86.2776	13.3266	1.65159	0.56	1.8357	0.156	1.97147	0.778
MOG1_MOUSE	Ran guanine nucleotide release factor OS=Mus musculus GN=Rangrf PE=1 SV=1	1	1	13043847	5.11577e+06	11378891	11230745	6.32226e+06	10833554	28.8147	61.9584	42.4569	61.8723	6.71139	-1.04058	0.991	-2.06822	0.157	-2.22343	0.13
RIR2_MOUSE	Ribonucleoside-diphosphate reductase subunit M2 OS=Mus musculus GN=Rrm2 PE=1 SV=1	15	1	778109696	913311040	926450752	941151680	1098963968	1056282688	7.90895	23.4084	9.41011	38.0982	5.80995	1.18279	0.083	1.34005	0.157	1.64362	0.166
AASD1_MOUSE	Alanyl-tRNA editing protein Aarsd1 OS=Mus musculus GN=Aarsd1 PE=1 SV=2	2	1	10233750	38047732	57522280	19372134	103539480	74058800	65.0475	23.6465	67.3885	46.85	18.5328	1.86166	0.436	2.50337	0.157	1.78315	0.312
GCFC1_MOUSE	GC-rich sequence DNA-binding factor 1 OS=Mus musculus GN=Gcfc1 PE=1 SV=2	1	1	1.87514e+06	3.54791e+06	4.13642e+06	3.16911e+06	6857933	5477409	36.0623	44.4233	36.8167	48.8364	32.693	1.6219	0.217	1.84069	0.157	1.17123	0.794
CDK9_MOUSE	Cyclin-dependent kinase 9 OS=Mus musculus GN=Cdk9 PE=1 SV=1	2	1	85225376	26622450	57458052	48230368	173101200	78552312	65.1554	45.15	51.9442	18.8895	15.0933	1.77125	0.347	2.04648	0.158	2.56419	0.083
CC150_MOUSE	Coiled-coil domain-containing protein 150 OS=Mus musculus GN=Ccdc150 PE=2 SV=1	1	0.33	78650.5	5510.72	5.05919e+06	10081033	13015615	8566602	21.4315	38.3182	168.967	50.6469	21.1307	6.15615	0.157	6.17207	0.158	4.39413	0.181
KAPCA_MOUSE	cAMP-dependent protein kinase catalytic subunit alpha OS=Mus musculus GN=Prkaca PE=1 SV=3	6	1	1083709696	867622848	1005470080	578784704	898126464	761918080	21.4725	33.814	11.1003	147.033	16.4257	-1.32069	0.138	-1.47484	0.159	5.41749	0.526
BTBD1_MOUSE	BTB/POZ domain-containing protein 1 OS=Mus musculus GN=Btbd1 PE=2 SV=2	2	1	261633248	201536880	98908648	166384608	51020580	59345488	69.7419	43.8624	43.9174	38.2546	36.9881	-2.03099	0.178	-1.95521	0.16	-2.74008	0.065
PO3F3_MOUSE	POU domain, class 3, transcription factor 1 OS=Mus musculus GN=Pou3f1 PE=1 SV=1	1	0.99	38112196	23727390	35235096	25300856	17917708	21341548	17.1692	33.788	23.5232	84.2509	20.7183	-1.50363	0.098	-1.48037	0.16	-1.69525	0.324
NASP_MOUSE	Nuclear autoantigenic sperm protein OS=Mus musculus GN=Nasp PE=1 SV=2	36	1	9077517312	10788926464	9315588096	12451916800	12144618496	12641520640	2.02022	4.80298	9.53016	23.4369	2.8602	1.27606	0.039	1.11633	0.161	1.38354	0.124
PSD11_MOUSE	26S proteasome non-ATPase regulatory subunit 11 OS=Mus musculus GN=Psmd11 PE=1 SV=3	20	1	3696830208	3490321152	3700418560	3762506496	3639590400	4048845824	5.50161	2.94723	3.31416	9.63172	7.16912	1.05174	0.262	1.04549	0.161	1.06781	0.37
PELP1_MOUSE	Proline-, glutamic acid- and leucine-rich protein 1 OS=Mus musculus GN=Pelp1 PE=1 SV=2	5	1	240135536	209850672	183335888	160267040	137697648	95444520	25.0926	16.2327	13.4627	30.3535	7.69867	-1.60983	0.066	-1.23848	0.161	-1.04928	0.731
M3K6_MOUSE	Mitogen-activated protein kinase kinase kinase 6 OS=Mus musculus GN=Map3k6 PE=1 SV=4	1	0.86	25007744	35832976	17984088	7.30473e+06	5897476	5594455	14.5657	26.6546	34.2215	36.3403	45.0273	-4.19355	0.011	-1.56553	0.162	-3.28331	0.013
CNPY4_MOUSE	Protein canopy homolog 4 OS=Mus musculus GN=Cnpy4 PE=1 SV=1	2	0.99	72563392	82410856	55807016	115553520	88385792	79816152	19.7259	12.7375	19.1439	31.2494	4.63995	1.34621	0.135	1.26761	0.162	1.19222	0.555
ARI1A_MOUSE	AT-rich interactive domain-containing protein 1A OS=Mus musculus GN=Arid1a PE=1 SV=1	9	1	495656448	504338208	500577792	404638432	597925952	560446144	19.6741	5.49619	0.870427	31.2766	4.4484	1.04161	0.845	1.07196	0.163	1.46916	0.188
IQGA1_MOUSE	Ras GTPase-activating-like protein IQGAP1 OS=Mus musculus GN=Iqgap1 PE=1 SV=1	8	1	60911796	85729064	73496280	39005900	102833776	100577344	44.8202	5.81322	16.9109	22.9828	10.7943	1.10121	0.964	1.21813	0.163	1.03614	0.892
MK10_MOUSE	Isoform Alpha-1 of Mitogen-activated protein kinase 10 OS=Mus musculus GN=Mapk10	1	1	1.94379e+06	2.6667e+06	4.98967e+06	1.33177e+06	4.9611e+06	5725347	58.5942	24.261	49.7317	100.156	40.311	1.25188	0.829	1.67524	0.164	-1.52023	0.417
AQP12_MOUSE	Aquaporin-12 OS=Mus musculus GN=Aqp12 PE=2 SV=1	1	0.3	121323168	146742832	108860288	35414924	44389768	75943360	41.0021	82.5408	15.3667	86.2822	13.142	-2.4201	0.041	-4.16864	0.164	-1.50395	0.422
TBCD4_MOUSE	TBC1 domain family member 4 OS=Mus musculus GN=Tbc1d4 PE=1 SV=2	1	0.63	1.40281e+06	1.2484e+06	3.23402e+06	4.51921e+06	101070128	26058116	115.498	78.4391	56.3032	104.812	25.5061	22.3691	0.093	8.70846	0.164	16.8893	0.477
RPB9_MOUSE	DNA-directed RNA polymerase II subunit RPB9 OS=Mus musculus GN=Polr2i PE=2 SV=1	2	1	17884936	34250348	51501104	54852584	58249076	88408080	27.499	22.4012	48.6606	65.9725	9.23622	1.94439	0.126	1.75098	0.165	1.76772	0.326
GRB10_MOUSE	Isoform 2 of Growth factor receptor-bound protein 10 OS=Mus musculus GN=Grb10	11	1	807775296	853341120	989962944	653629440	906525952	975381568	20.0457	3.19431	10.7289	9.45477	5.08585	-1.04557	0.714	1.13055	0.165	1.03532	0.692
TYDP1_MOUSE	Tyrosyl-DNA phosphodiesterase 1 OS=Mus musculus GN=Tdp1 PE=2 SV=2	1	1	2.56427e+06	1460210	1.93293e+06	4541352	399766	1221357	106.749	48.9789	27.8944	139.937	44.6294	1.03442	0.635	-1.82769	0.165	3.24958	0.772
BCL7A_MOUSE	B-cell CLL/lymphoma 7 protein family member A OS=Mus musculus GN=Bcl7a PE=2 SV=1	1	0.97	41740896	72685744	136760000	250991456	111255704	268042848	40.9442	36.3192	57.8804	36.3295	31.4707	2.50925	0.098	1.87881	0.166	2.09397	0.126
SALL2_MOUSE	Sal-like protein 2 OS=Mus musculus GN=Sall2 PE=2 SV=1	2	1	29668180	41842908	67011664	40447240	101175840	63460348	44.8493	34.4691	41.2455	100.687	13.2446	1.4805	0.346	1.69991	0.166	3.69774	0.193
MBP_MOUSE	Isoform 11 of Myelin basic protein OS=Mus musculus GN=Mbp	1	0.66	39264836	74324736	78081360	11573514	2146213	23994708	87.1686	131.84	33.5087	84.8898	57.8919	-5.08216	0.098	-4.40905	0.166	-1.53737	0.362
IVD_MOUSE	Isovaleryl-CoA dehydrogenase, mitochondrial OS=Mus musculus GN=Ivd PE=1 SV=1	3	1	100642704	132173680	123751808	149932432	146948640	179750288	11.4165	24.4329	13.7356	51.3977	5.29664	1.33672	0.052	1.33634	0.167	2.10419	0.15
PTN23_MOUSE	Tyrosine-protein phosphatase non-receptor type 23 OS=Mus musculus GN=Ptpn23 PE=1 SV=2	3	1	59282304	78268592	63373704	41676308	48661632	34076332	17.59	14.7596	14.9195	34.6651	19.5124	-1.61496	0.024	-1.22462	0.167	-1.13065	0.556
CHMP5_MOUSE	Charged multivesicular body protein 5 OS=Mus musculus GN=Chmp5 PE=2 SV=1	2	1	24404452	13010344	39679524	38744448	41938104	57521940	21.8089	27.9267	52.0722	59.81	22.9941	1.79267	0.164	1.80575	0.168	4.13024	0.039
RBBP6_MOUSE	E3 ubiquitin-protein ligase RBBP6 OS=Mus musculus GN=Rbbp6 PE=1 SV=5	2	1	5373963	12315848	24119074	5893189	38732104	23723048	72.1582	25.5688	68.0025	22.2166	28.1075	1.63478	0.6	2.08593	0.168	2.23569	0.147
SYK_MOUSE	Lysyl-tRNA synthetase OS=Mus musculus GN=Kars PE=1 SV=1	22	1	3553447936	3160466688	3302506240	2976421888	3228205056	3143225600	4.11073	6.29326	5.9599	9.41384	0.736115	-1.07152	0.184	-1.08675	0.168	-1.00551	0.916
ERC2_MOUSE	Isoform 2 of ERC protein 2 OS=Mus musculus GN=Erc2	1	0	1.13068e+06	946081	3.29474e+06	5611718	16602502	7.04372e+06	61.2675	144.719	72.9392	15.8555	55.0376	5.44688	0.028	29.9605	0.169	8.23486	0.023
ZWINT_MOUSE	ZW10 interactor OS=Mus musculus GN=Zwint PE=2 SV=1	3	1	81398680	74069528	116238024	128262056	92401328	152424848	24.2847	30.3293	24.8764	26.9256	25.5419	1.37313	0.192	1.44968	0.169	2.11739	0.03
DHB12_MOUSE	Estradiol 17-beta-dehydrogenase 12 OS=Mus musculus GN=Hsd17b12 PE=2 SV=1	7	1	1086527232	955584896	1094214144	1262926208	1131961728	1412158208	11.0477	10.3396	7.45268	25.3241	10.8632	1.21386	0.077	1.14085	0.169	1.21137	0.338
BR44_MOUSE	Brain protein 44 OS=Mus musculus GN=Brp44 PE=1 SV=1	1	0.97	30167652	30216074	27309978	23720904	13013066	20806360	28.8635	34.9157	5.69265	91.1222	14.8525	-1.52404	0.127	-1.44882	0.169	-2.54964	0.387
PABP2_MOUSE	Polyadenylate-binding protein 2 OS=Mus musculus GN=Pabpn1 PE=2 SV=3	5	1	530207296	416332128	508924256	455139616	485501184	439585952	5.07573	6.89087	12.4794	27.5775	5.99447	-1.05451	0.594	-1.16883	0.169	-1.12108	0.507
CLPP_MOUSE	Putative ATP-dependent Clp protease proteolytic subunit, mitochondrial OS=Mus musculus GN=Clpp PE=2 SV=1	1	0.98	9567836	39174720	31851292	11292017	61213928	55571680	64.0383	19.3358	57.4008	64.659	27.4053	1.58917	0.61	2.12345	0.17	3.25865	0.102
RRP36_MOUSE	Ribosomal RNA processing protein 36 homolog OS=Mus musculus GN=Rrp36 PE=2 SV=1	1	0.77	23813886	43037616	33979156	8257698	5175765	8398746	25.0287	91.4587	28.6138	148.641	98.1807	-4.61844	0.002926	-2.43139	0.17	-1.35413	0.336
GALT2_MOUSE	Polypeptide N-acetylgalactosaminyltransferase 2 OS=Mus musculus GN=Galnt2 PE=2 SV=1	2	1	17701136	35173844	46387716	22747402	48709080	41444208	35.5899	11.1566	43.6921	40.5619	16.7394	1.13739	0.697	1.68233	0.17	1.47854	0.344
RL27A_MOUSE	60S ribosomal protein L27a OS=Mus musculus GN=Rpl27a PE=2 SV=5	9	1	15530413056	11986080768	12242340864	12236719104	12326110208	9625622528	13.4605	7.83732	14.9137	1.99236	4.10408	-1.16293	0.265	-1.18916	0.17	-1.10894	0.365
AGAP3_MOUSE	Arf-GAP with GTPase, ANK repeat and PH domain-containing protein 3 OS=Mus musculus GN=Agap3 PE=1 SV=1	1	1	841652	2.24062e+06	1.69913e+06	1.08073e+06	4710938	1.5238e+06	81.2154	57.2558	44.2594	103.503	44.5293	1.52999	0.613	2.12175	0.17	-1.03253	0.613
IMA2_MOUSE	Importin subunit alpha-2 OS=Mus musculus GN=Kpna2 PE=1 SV=2	17	1	3087157504	3510492928	3935019520	3064131328	4201846528	3747644672	15.5997	10.3647	12.0747	17.8515	14.012	1.04566	0.742	1.16643	0.171	1.451	0.049
TBB6_MOUSE	Tubulin beta-6 chain OS=Mus musculus GN=Tubb6 PE=1 SV=1	28	1	93031981056	69434851328	83143524352	79204147200	63210078208	65469321216	12.4916	14.409	14.4741	24.976	11.0746	-1.18148	0.213	-1.22067	0.171	-1.34175	0.18
SRRM1_MOUSE	Serine/arginine repetitive matrix protein 1 OS=Mus musculus GN=Srrm1 PE=1 SV=1	4	1	95927944	154388400	108447496	100393760	277743104	132432232	55.533	42.2306	25.7395	32.352	4.78957	1.42313	0.472	1.82343	0.172	1.88759	0.084
WASL_MOUSE	Neural Wiskott-Aldrich syndrome protein OS=Mus musculus GN=Wasl PE=1 SV=1	2	1	3.4607e+06	5.18591e+06	4695491	4.36962e+06	27553716	7245951	96.7885	101.144	19.9886	96.2725	21.8655	2.93577	0.29	4.22609	0.172	4.0907	0.157
ERG7_MOUSE	Lanosterol synthase OS=Mus musculus GN=Lss PE=2 SV=2	3	1	83460816	72429576	96172696	38890840	43273256	61607100	25.1463	19.2816	14.1411	34.2001	31.4678	-1.75322	0.033	-1.2578	0.172	-1.49485	0.166
2A5E_MOUSE	Serine/threonine-protein phosphatase 2A 56 kDa regulatory subunit epsilon isoform OS=Mus musculus GN=Ppp2r5e PE=2 SV=3	3	1	18736384	34465936	27042750	9495495	60382068	32402828	74.7515	32.603	29.4183	5.55256	8.94088	1.2746	0.974	1.56073	0.172	1.3323	0.213
COF2_MOUSE	Cofilin-2 OS=Mus musculus GN=Cfl2 PE=1 SV=1	11	1	5584691712	8248463872	7290554368	6562891264	9226825728	9428530176	19.0271	6.19098	19.1625	49.7229	13.7409	1.19384	0.342	1.2477	0.172	1.69118	0.249
RPA12_MOUSE	DNA-directed RNA polymerase I subunit RPA12 OS=Mus musculus GN=Znrd1 PE=2 SV=1	1	1	2.68406e+06	6745225	11221886	7343456	13790789	10037797	31.1637	59.8575	62.0391	15.4541	21.2439	1.50946	0.332	2.34087	0.172	1.67385	0.25
RAB1B_MOUSE	Ras-related protein Rab-1B OS=Mus musculus GN=Rab1b PE=1 SV=1	6	1	3641873408	3374598656	3305234688	3825155072	3257636352	3152421888	10.6067	3.59647	5.16633	14.2333	6.41557	-1.00845	0.878	1.06278	0.172	1.13002	0.278
GCP4_MOUSE	Gamma-tubulin complex component 4 OS=Mus musculus GN=Tubgcp4 PE=2 SV=2	1	1	36664096	15747668	21915132	15355118	17668498	13631458	13.0255	5.0121	43.3798	25.3017	23.8898	-1.59311	0.232	-1.7708	0.172	-1.41695	0.356
ILF3_MOUSE	Isoform 3 of Interleukin enhancer-binding factor 3 OS=Mus musculus GN=Ilf3	16	1	3076706048	3077180672	2451558144	2571949824	2266925568	2525844480	6.69763	10.6209	12.5874	24.8014	6.9485	-1.16847	0.174	-1.18163	0.172	-1.15745	0.376
WDR61_MOUSE	WD repeat-containing protein 61 OS=Mus musculus GN=Wdr61 PE=2 SV=1	4	1	150385968	171723552	150427456	132821744	175419728	177225824	15.5303	11.2934	7.81355	9.96227	15.8813	1.02736	0.858	1.14591	0.172	-1.02409	0.751
ARP10_MOUSE	Actin-related protein 10 OS=Mus musculus GN=Actr10 PE=1 SV=1	3	1	17041296	8224243	10709411	15693276	2987571	4.81721e+06	87.6923	86.5198	37.9116	31.8501	64.6144	-1.53098	0.332	-2.5204	0.173	-6.15892	0.003517
ROMO1_MOUSE	Reactive oxygen species modulator 1 OS=Mus musculus GN=Romo1 PE=2 SV=1	1	0.99	24697876	79739504	86029912	33486044	198606032	161782336	66.021	5.24382	53.1447	46.2553	13.5771	2.06794	0.429	2.01403	0.173	3.61104	0.063
EIF3G_MOUSE	Eukaryotic translation initiation factor 3 subunit G OS=Mus musculus GN=Eif3g PE=1 SV=2	7	1	125927288	384936992	305077600	218309664	617877504	481533088	46.242	34.2127	48.7678	19.8175	14.8391	1.61497	0.347	1.85854	0.173	2.00877	0.136
CAPZB_MOUSE	Isoform 2 of F-actin-capping protein subunit beta OS=Mus musculus GN=Capzb	7	1	1333986176	1584665600	1286733312	1159669632	1756599808	1452803200	20.495	9.49597	11.4227	14.9927	11.9493	1.03892	0.849	1.14927	0.173	1.17395	0.24
CIP2A_MOUSE	Protein CIP2A OS=Mus musculus GN=Kiaa1524 PE=2 SV=2	4	1	187445296	148880096	140264976	89300112	150856560	122131912	25.5054	24.0567	15.8152	7.07197	3.59387	-1.3155	0.193	-1.29816	0.173	-1.06136	0.625
COPB_MOUSE	Coatomer subunit beta OS=Mus musculus GN=Copb1 PE=1 SV=1	17	1	1040092160	847510784	1020988800	925462272	1024162432	1058310592	6.88065	2.69488	10.9438	37.8035	2.06547	1.03416	0.667	1.13731	0.174	1.36595	0.336
DJC11_MOUSE	DnaJ homolog subfamily C member 11 OS=Mus musculus GN=Dnajc11 PE=2 SV=1	2	1	33195990	30238848	26254940	19741728	19915072	21192878	3.90734	16.3607	11.6507	29.8261	24.5698	-1.47396	0.022	-1.22187	0.174	-1.05379	0.717
INCA1_MOUSE	Protein INCA1 OS=Mus musculus GN=Inca1 PE=2 SV=1	2	0.54	1859843200	3216024320	2261385728	1842342912	757504896	1108557696	44.7813	47.2038	28.4835	32.5345	59.5907	-1.97855	0.088	-1.69254	0.175	-1.49312	0.163
DPYD_MOUSE	Dihydropyrimidine dehydrogenase [NADP+] OS=Mus musculus GN=Dpyd PE=2 SV=1	1	0.3	65255112	88051024	66653808	43007888	100737928	62039992	42.8863	17.5849	17.4258	12.9046	7.30777	-1.06888	0.69	-1.26709	0.175	1.10894	0.438
GELS_MOUSE	Gelsolin OS=Mus musculus GN=Gsn PE=1 SV=3	2	1	91098880	77239088	74167280	93871112	103745640	73134560	17.3112	16.9175	11.1591	28.9224	19.0445	1.11648	0.451	1.23255	0.175	-1.09898	0.586
CBX2_MOUSE	Chromobox protein homolog 2 OS=Mus musculus GN=Cbx2 PE=1 SV=2	3	1	144150512	128663664	167531488	126331456	180143168	103753896	28.6995	14.9834	13.3307	22.7606	4.45994	-1.07342	0.645	-1.20351	0.175	-1.01723	0.863
CSTFT_MOUSE	Cleavage stimulation factor subunit 2 tau variant OS=Mus musculus GN=Cstf2t PE=1 SV=2	5	1	96877136	177751792	152428672	132724008	295915200	224855152	37.5621	31.6374	29.0604	4.50523	6.42803	1.53023	0.25	1.58896	0.176	1.75998	0.079
CLAP1_MOUSE	Isoform 2 of CLIP-associating protein 1 OS=Mus musculus GN=Clasp1	10	1	225338688	306481984	317650048	200936992	412770912	311692160	34.3485	23.656	17.7931	18.0413	10.7854	1.08938	0.832	1.36798	0.176	1.38112	0.094
CAND1_MOUSE	Cullin-associated NEDD8-dissociated protein 1 OS=Mus musculus GN=Cand1 PE=2 SV=2	42	1	9086102528	8994926592	9147249664	8299957248	9168586752	9309006848	6.12342	4.52715	0.844562	9.19753	9.21312	-1.01683	0.669	1.0544	0.177	1.14691	0.126
PPM1E_MOUSE	Protein phosphatase 1E OS=Mus musculus GN=Ppm1e PE=1 SV=2	1	0.51	11917880	1567025	5260230	9732650	3.37834e+06	2.98911e+06	70.5467	51.7383	83.953	67.57	42.3441	-1.16429	1	-3.963	0.178	-3.00984	0.27
OFUT1_MOUSE	GDP-fucose protein O-fucosyltransferase 1 OS=Mus musculus GN=Pofut1 PE=2 SV=1	2	1	42635216	17788272	37605392	32117180	18888026	34614296	29.6128	55.4875	40.2016	52.0977	19.7845	-1.14494	0.776	-1.98756	0.179	-2.11434	0.145
PM14_MOUSE	Pre-mRNA branch site protein p14 OS=Mus musculus GN=Sf3b14 PE=2 SV=1	3	1	311430656	303620288	409142624	430858464	312225152	562914560	28.8066	22.8778	17.2229	34.5472	25.0124	1.27515	0.331	1.30653	0.179	1.44463	0.219
PGPI_MOUSE	Pyroglutamyl-peptidase 1 OS=Mus musculus GN=Pgpep1 PE=2 SV=1	1	0.28	1.56556e+06	13111049	790115	938326	14894187	5.3302e+06	101.157	39.5925	133.846	101.058	40.4918	1.36827	0.686	2.77507	0.179	2.8969	0.273
ACON_MOUSE	Aconitate hydratase, mitochondrial OS=Mus musculus GN=Aco2 PE=1 SV=1	18	1	2119168768	2610078464	2643751936	2339219456	2893444608	2658227712	10.5755	3.10925	11.9475	27.2257	5.45566	1.07024	0.507	1.14775	0.179	1.27359	0.288
LRP1_MOUSE	Prolow-density lipoprotein receptor-related protein 1 OS=Mus musculus GN=Lrp1 PE=1 SV=1	8	1	223281408	162345808	160071952	111034688	174982064	143929056	22.3131	29.8665	19.7118	43.2178	12.2685	-1.26923	0.23	-1.43133	0.179	-1.17207	0.528
C2D1A_MOUSE	Coiled-coil and C2 domain-containing protein 1A OS=Mus musculus GN=Cc2d1a PE=1 SV=2	1	0.35	97808464	146949488	93628320	37205240	60632384	74997480	33.1119	47.8095	26.2883	82.9788	15.555	-1.95786	0.059	-1.63898	0.18	1.16229	0.688
S61A1_MOUSE	Protein transport protein Sec61 subunit alpha isoform 1 OS=Mus musculus GN=Sec61a1 PE=2 SV=2	3	1	367834528	493332288	252469120	446995232	64790260	135035024	94.3583	61.3811	32.4524	31.8542	38.2656	-1.72171	0.28	-2.05737	0.181	-3.40224	0.011
IF2A_MOUSE	Eukaryotic translation initiation factor 2 subunit 1 OS=Mus musculus GN=Eif2s1 PE=1 SV=3	16	1	3716911872	3530085888	2923351808	2438633984	3045081344	3096244480	12.7902	11.3654	12.238	33.1982	3.50711	-1.18536	0.183	-1.17172	0.181	1.14185	0.645
XPO5_MOUSE	Exportin-5 OS=Mus musculus GN=Xpo5 PE=2 SV=1	22	1	815153856	882022592	1045597120	876484608	906632000	1013939200	7.74886	4.38266	12.9674	41.3742	19.3873	1.01979	0.803	1.14894	0.181	-1.04845	0.729
DECR_MOUSE	2,4-dienoyl-CoA reductase, mitochondrial OS=Mus musculus GN=Decr1 PE=1 SV=1	2	1	108832032	83649776	92464848	65427008	77826224	64841756	10.5723	2.60994	13.4535	46.1875	8.67182	-1.36931	0.035	-1.17101	0.182	-1.11606	0.603
NDUA5_MOUSE	NADH dehydrogenase [ubiquinone] 1 alpha subcomplex subunit 5 OS=Mus musculus GN=Ndufa5 PE=1 SV=3	2	1	607424320	337234816	367208128	379524608	426216480	372577088	7.42687	14.8583	33.8681	19.8627	9.66257	-1.11334	0.73	-1.46873	0.182	-1.12949	0.674
GIT1_MOUSE	ARF GTPase-activating protein GIT1 OS=Mus musculus GN=Git1 PE=1 SV=1	1	0.99	14655654	11039346	19188772	22774492	31727074	19775250	25.1147	50.3782	27.2925	31.2532	25.4411	1.65487	0.076	1.86288	0.183	2.62447	0.015
SERA_MOUSE	D-3-phosphoglycerate dehydrogenase OS=Mus musculus GN=Phgdh PE=1 SV=3	25	1	10417885184	11130960896	10296716288	10209062912	11098371072	11810444288	7.26789	2.85853	4.2464	17.2659	1.83431	1.03995	0.489	1.04941	0.183	1.18209	0.255
FERM2_MOUSE	Fermitin family homolog 2 OS=Mus musculus GN=Fermt2 PE=1 SV=1	4	1	29458944	29333986	32212332	26626008	86379344	48227780	56.2966	32.0961	5.36323	45.4258	24.1798	1.77169	0.307	1.55416	0.183	1.45305	0.459
THS7A_MOUSE	Thrombospondin type-1 domain-containing protein 7A OS=Mus musculus GN=Thsd7a PE=2 SV=2	1	0.55	167434176	183140640	133519624	36700532	132158280	63448116	63.591	60.3624	15.7167	86.7308	61.5413	-2.08386	0.139	-1.69987	0.183	-1.11772	0.548
CCD25_MOUSE	Coiled-coil domain-containing protein 25 OS=Mus musculus GN=Ccdc25 PE=1 SV=1	1	1	84905480	87195312	61688324	39535748	31996090	48037304	20.1358	49.5187	18.1086	37.7891	16.7514	-1.95526	0.014	-1.67441	0.183	-1.07979	0.674
RT21_MOUSE	28S ribosomal protein S21, mitochondrial OS=Mus musculus GN=Mrps21 PE=2 SV=1	1	1	76806728	37090636	37863880	29570228	16235894	25856378	28.809	36.755	44.8932	42.5272	15.2163	-2.11772	0.079	-1.68426	0.184	-2.53928	0.053
FUBP2_MOUSE	Far upstream element-binding protein 2 OS=Mus musculus GN=Khsrp PE=1 SV=1	24	1	4063623680	5277444096	4768151040	5494638592	5390709760	5502821888	1.14411	4.14233	12.9601	28.2564	5.33861	1.16152	0.177	1.15314	0.184	1.41207	0.163
RTN4_MOUSE	Reticulon-4 OS=Mus musculus GN=Rtn4 PE=1 SV=2	18	1	1450940800	1434648064	1274142720	1624269056	1439700992	1425842176	7.40196	19.3759	7.04694	18.8267	4.69891	1.07935	0.266	1.2548	0.184	1.05018	0.782
CA168_MOUSE	Uncharacterized protein C1orf168 homolog OS=Mus musculus PE=2 SV=1	1	0.62	730670	291274	1.94901e+06	479556	25263016	5255275	127.255	127.518	86.7225	133.1	13.7485	10.4336	0.284	13.5087	0.185	22.7915	0.133
RAB7A_MOUSE	Ras-related protein Rab-7a OS=Mus musculus GN=Rab7a PE=1 SV=2	9	1	1353271680	1573463040	1436690048	1333716480	2426788352	1373012096	36.2356	26.057	7.64316	45.9643	3.88363	1.17649	0.592	1.34725	0.185	1.67812	0.202
AATC_MOUSE	Aspartate aminotransferase, cytoplasmic OS=Mus musculus GN=Got1 PE=1 SV=2	10	1	606706688	535011296	585654528	497296608	700913472	556996032	17.8904	24.4444	6.40014	33.5055	12.4633	1.01611	0.953	1.32258	0.185	1.40082	0.237
CIR1A_MOUSE	Cirhin OS=Mus musculus GN=Cirh1a PE=2 SV=3	1	1	479246	1.32487e+06	1.65175e+06	287423	3429305	1.91092e+06	83.7598	39.7652	52.5258	95.9982	81.3272	1.62843	0.831	2.02949	0.185	-1.13873	0.454
STXB3_MOUSE	Syntaxin-binding protein 3 OS=Mus musculus GN=Stxbp3 PE=1 SV=1	1	0.69	240662	689451	643851	162723	1.3571e+06	542343	88.7791	68.135	47.0785	87.0367	19.3959	1.31018	0.96	3.09524	0.185	1.10056	0.477
SPIN1_MOUSE	Spindlin-1 OS=Mus musculus GN=Spin1 PE=1 SV=2	4	1	94463160	105365192	88045792	91933824	153069344	87884152	32.9137	11.12	9.12475	20.6576	19.7745	1.15636	0.591	1.14455	0.186	1.49609	0.076
CBPC3_MOUSE	Isoform 2 of Cytosolic carboxypeptidase 3 OS=Mus musculus GN=Agbl3	2	0.88	30391786	40017908	22903452	8.29626e+06	46121880	48066456	65.6325	3.77199	27.5828	38.819	14.7239	1.09829	0.837	1.33655	0.187	1.85648	0.112
GRDN_MOUSE	Isoform 2 of Girdin OS=Mus musculus GN=Ccdc88a	1	0.3	976749	10006685	5437205	1.66906e+06	18925230	9283592	86.8325	60.7729	82.4891	50.9839	51.695	1.81953	0.6	3.03484	0.187	2.15046	0.281
DHPR_MOUSE	Dihydropteridine reductase OS=Mus musculus GN=Qdpr PE=1 SV=2	6	1	511020128	435416352	322645120	204820096	360253248	255600576	28.9728	10.4959	22.4091	11.6918	9.59924	-1.54639	0.107	-1.31212	0.187	-1.20201	0.341
COT1_MOUSE	COUP transcription factor 1 OS=Mus musculus GN=Nr2f1 PE=2 SV=2	4	1	44090644	13359811	28015036	42240500	70256064	73609728	27.766	21.6482	53.9547	72.5881	23.9521	2.17756	0.115	1.76722	0.187	1.90108	0.374
ENAH_MOUSE	Isoform 2 of Protein enabled homolog OS=Mus musculus GN=Enah	6	1	245107760	482232896	397890336	458905024	595865280	581592960	13.8037	6.76916	32.0461	30.8682	19.2864	1.45425	0.171	1.42553	0.188	1.8147	0.1
1433F_MOUSE	14-3-3 protein eta OS=Mus musculus GN=Ywhah PE=1 SV=2	10	1	1293901440	1348318208	1179060352	1342885376	2220605184	1294937216	32.1799	22.0029	6.78368	16.528	6.17183	1.27141	0.351	1.27667	0.188	1.14397	0.311
R4RL1_MOUSE	Reticulon-4 receptor-like 1 OS=Mus musculus GN=Rtn4rl1 PE=2 SV=1	1	0.88	188697376	251702448	152488640	170101856	312237696	186212464	34.9245	20.3276	25.4043	32.5127	28.2804	1.12762	0.687	1.33459	0.188	1.30666	0.326
INT2_MOUSE	Integrator complex subunit 2 OS=Mus musculus GN=Ints2 PE=2 SV=2	1	1	701167	2.87971e+06	2.09332e+06	719785	5707326	1.81872e+06	95.3418	35.0552	58.3282	69.4736	21.8613	1.45322	0.81	2.00758	0.188	-1.39519	0.579
CATD_MOUSE	Cathepsin D OS=Mus musculus GN=Ctsd PE=1 SV=1	4	1	442061856	420581792	368638592	345624128	443018816	290273120	21.5025	6.11382	9.19778	6.18761	6.69457	-1.14122	0.367	-1.11326	0.189	-1.24229	0.037
STIP1_MOUSE	Stress-induced-phosphoprotein 1 OS=Mus musculus GN=Stip1 PE=1 SV=1	35	1	9653268480	9675119616	11033076736	11488507904	10286166016	11810088960	7.17524	8.27333	7.8099	17.5765	7.12341	1.10616	0.173	1.10732	0.189	1.3042	0.121
YTDC2_MOUSE	Probable ATP-dependent RNA helicase YTHDC2 OS=Mus musculus GN=Ythdc2 PE=2 SV=1	1	0.82	208447280	225933216	184828432	165023472	118447528	178267408	20.4139	65.5295	9.99429	63.8296	18.6294	-1.34104	0.12	-2.39275	0.189	-1.23846	0.451
PHB2_MOUSE	Prohibitin-2 OS=Mus musculus GN=Phb2 PE=1 SV=1	17	1	5369410560	4769626112	5080990720	5029435392	4123300352	4861658624	10.3197	14.7511	5.91258	20.3556	5.01357	-1.08603	0.309	-1.17704	0.189	1.07541	0.655
CKAP4_MOUSE	Cytoskeleton-associated protein 4 OS=Mus musculus GN=Ckap4 PE=2 SV=2	14	1	627986112	770559424	863611456	571291456	1365929088	926889280	41.6934	17.909	15.7385	28.626	8.38529	1.2661	0.553	1.25075	0.19	1.65232	0.104
WDR26_MOUSE	WD repeat-containing protein 26 OS=Mus musculus GN=Wdr26 PE=1 SV=2	1	0.58	33554.2	1.70533e+06	669962	1.91595e+06	38252592	3.46807e+06	141.25	87.6687	105.086	97.3491	47.4463	18.1152	0.126	8.96676	0.19	12.6389	0.107
NAA35_MOUSE	N-alpha-acetyltransferase 35, NatC auxiliary subunit OS=Mus musculus GN=Naa35 PE=1 SV=1	1	0.81	4102456	4.10213e+06	8133278	2.56611e+06	4630867	3.72095e+06	28.434	78.4753	42.7343	129.275	41.2021	-1.49643	0.263	-2.61793	0.19	-3.84983	0.121
XPO2_MOUSE	Exportin-2 OS=Mus musculus GN=Cse1l PE=2 SV=1	36	1	6344150528	6154629120	6269849600	5635261440	6619607040	5885468672	8.46095	5.52633	1.52639	7.51434	5.67705	-1.03464	0.531	1.06278	0.19	1.09118	0.178
COX5B_MOUSE	Cytochrome c oxidase subunit 5B, mitochondrial OS=Mus musculus GN=Cox5b PE=1 SV=1	3	1	314985120	542523648	309815328	799830208	600227840	685108928	14.4121	14.2243	34.1517	40.1905	17.0847	1.78628	0.063	1.37671	0.19	1.31198	0.417
PHF6_MOUSE	PHD finger protein 6 OS=Mus musculus GN=Phf6 PE=1 SV=1	6	1	485904064	649891136	509865792	710962496	1317874048	481431168	51.6491	11.8372	16.147	33.9385	26.0539	1.52539	0.363	1.1925	0.19	1.21175	0.482
F16B1_MOUSE	Protein FAM160B1 OS=Mus musculus GN=Fam160b1 PE=2 SV=2	2	0.99	184115648	192524256	176201696	127768696	208908816	147351504	26.2428	11.3655	4.4294	60.7183	17.0259	-1.14217	0.402	-1.12464	0.19	1.41499	0.54
TFB1M_MOUSE	Dimethyladenosine transferase 1, mitochondrial OS=Mus musculus GN=Tfb1m PE=1 SV=1	1	0.97	16498919	19551532	16403941	4.97778e+06	22062188	9142920	73.8595	24.549	10.2402	56.5268	12.8789	-1.4497	0.328	-1.27522	0.19	1.1579	0.996
COPG_MOUSE	Coatomer subunit gamma OS=Mus musculus GN=Copg PE=2 SV=1	15	1	589037120	621845056	802806592	557548224	927668032	893215872	25.7905	21.3966	17.1512	6.40237	13.2748	1.18113	0.481	1.31078	0.191	1.35565	0.067
MSH6_MOUSE	DNA mismatch repair protein Msh6 OS=Mus musculus GN=Msh6 PE=1 SV=2	20	1	818365120	1181563136	1074470656	994589184	1748971648	1092473600	32.0813	23.1769	18.2108	5.54248	1.32056	1.24773	0.394	1.31264	0.191	1.35038	0.096
TMCC3_MOUSE	Isoform 2 of Transmembrane and coiled-coil domains protein 3 OS=Mus musculus GN=Tmcc3	1	0.94	13198152	66267592	29455848	29603658	120488968	49486776	71.819	44.452	74.8888	61.2103	64.552	1.83232	0.361	2.1849	0.191	1.30443	0.62
LIN7B_MOUSE	Protein lin-7 homolog B OS=Mus musculus GN=Lin7b PE=1 SV=2	1	0.98	48039832	100493336	42874568	11952822	7497404	7.8077e+06	27.3785	23.3669	49.9665	141.778	114.753	-7.02209	0.007397	-1.75281	0.192	-2.38039	0.208
OSCP1_MOUSE	Protein OSCP1 OS=Mus musculus GN=Oscp1 PE=2 SV=1	1	0.91	165679	1.41372e+06	406037	414061	4.16772e+06	967772	109.54	17.3364	100.054	92.618	36.8968	2.79513	0.357	2.3003	0.192	-1.98325	0.429
RL36A_MOUSE	60S ribosomal protein L36a OS=Mus musculus GN=Rpl36a PE=3 SV=2	7	1	726501120	1137907968	995562240	409136992	572164672	539311680	17.0101	36.1441	21.916	97.2143	60.9471	-1.8808	0.023	-1.44225	0.192	1.17463	0.838
DNJA3_MOUSE	Isoform 2 of DnaJ homolog subfamily A member 3, mitochondrial OS=Mus musculus GN=Dnaja3	1	0.35	192338	3.42287e+06	1.25314e+06	1.6435e+06	13313313	0	145.593	88.3285	101.473	73.3021	67.5512	3.07226	0.567	7.69761	0.193	12.285	0.057
P66B_MOUSE	Transcriptional repressor p66-beta OS=Mus musculus GN=Gatad2b PE=1 SV=1	6	1	84166424	142059824	128335192	78598168	121990648	153868128	31.9769	11.4215	25.5962	43.0882	32.6512	-1.00029	0.961	1.32369	0.193	1.52132	0.247
PSDE_MOUSE	26S proteasome non-ATPase regulatory subunit 14 OS=Mus musculus GN=Psmd14 PE=1 SV=2	7	1	1497735808	1332776192	1316947072	1380123008	1597979520	1348193024	9.42638	7.38344	7.24219	36.4336	2.46821	1.04312	0.576	1.09717	0.193	1.3266	0.346
CISD2_MOUSE	CDGSH iron-sulfur domain-containing protein 2 OS=Mus musculus GN=Cisd2 PE=1 SV=1	2	1	313097152	420000064	368180480	290777024	341930432	286341376	10.0844	30.8552	14.563	27.0803	18.9323	-1.19828	0.169	-1.35999	0.193	-1.05255	0.727
IF4E_MOUSE	Eukaryotic translation initiation factor 4E OS=Mus musculus GN=Eif4e PE=1 SV=1	4	1	793564928	723137408	568112256	858153856	495285472	430006624	38.8014	17.0095	16.5974	28.7439	14.4898	-1.16898	0.471	-1.24003	0.194	-1.64338	0.084
ELP4_MOUSE	Elongator complex protein 4 OS=Mus musculus GN=Elp4 PE=2 SV=2	3	1	40322792	76598568	70979104	18376196	103017312	59801988	70.0741	19.8344	31.1732	17.1794	15.3956	-1.037	0.718	1.42943	0.194	1.48139	0.162
UBL7_MOUSE	Ubiquitin-like protein 7 OS=Mus musculus GN=Ubl7 PE=1 SV=1	2	1	26182912	31859780	37446240	12200229	14871090	12591026	10.9109	50.2008	17.6933	73.3288	84.2109	-2.40755	0.004104	-1.75854	0.194	-1.70265	0.231
PARG_MOUSE	Poly(ADP-ribose) glycohydrolase OS=Mus musculus GN=Parg PE=1 SV=2	2	1	23133758	28626354	18360016	17831874	14720690	12345469	18.3844	36.5371	21.9795	81.1699	23.5031	-1.56176	0.059	-1.4296	0.194	-2.35611	0.252
PTN9_MOUSE	Tyrosine-protein phosphatase non-receptor type 9 OS=Mus musculus GN=Ptpn9 PE=2 SV=2	1	0.99	9793194	17343218	7133003	6434602	7.78934e+06	8520268	13.9587	53.519	46.3679	64.4063	48.4825	-1.50673	0.312	-1.83727	0.194	1.01425	0.927
WWP2_MOUSE	NEDD4-like E3 ubiquitin-protein ligase WWP2 OS=Mus musculus GN=Wwp2 PE=1 SV=1	1	1	1.10065e+06	75096.1	365873	1.55884e+06	1.13441e+06	227295	69.8702	173.205	102.857	127.701	55.6086	1.89447	0.432	-3.25171	0.194	1.11457	0.988
THA11_MOUSE	THAP domain-containing protein 11 OS=Mus musculus GN=Thap11 PE=1 SV=1	1	1	2145208	505758	16792522	8615317	41981932	28311922	63.7712	90.1767	138.362	69.9885	37.9431	4.05839	0.162	4.43583	0.195	3.83988	0.177
PRP4_MOUSE	U4/U6 small nuclear ribonucleoprotein Prp4 OS=Mus musculus GN=Prpf4 PE=2 SV=1	8	1	683863552	622774144	580589824	563339008	480172384	486866144	9.05763	15.0673	8.25409	27.3633	7.69984	-1.23318	0.04	-1.16729	0.195	-1.37915	0.179
NECP1_MOUSE	Adaptin ear-binding coat-associated protein 1 OS=Mus musculus GN=Necap1 PE=1 SV=2	1	0.79	33110590	39913856	29572568	26930404	37134008	34752720	16.206	24.4167	15.3685	25.5423	24.464	-1.03825	0.781	1.35522	0.195	1.26721	0.261
ZC3HE_MOUSE	Isoform 2 of Zinc finger CCCH domain-containing protein 14 OS=Mus musculus GN=Zc3h14	2	1	2.01017e+06	6.89198e+06	8585596	1.45806e+06	21088880	6049546	107.723	2.06237	58.5685	63.2393	65.1752	1.63523	0.878	2.01041	0.195	1.89285	0.305
RLA2_MOUSE	60S acidic ribosomal protein P2 OS=Mus musculus GN=Rplp2 PE=1 SV=3	13	1	17105595392	22357491712	20163268608	16678770688	29721214976	20079294464	30.5308	17.2513	13.2714	20.3649	10.054	1.11493	0.682	1.22083	0.196	1.37659	0.096
GSTA4_MOUSE	Glutathione S-transferase A4 OS=Mus musculus GN=Gsta4 PE=1 SV=3	5	1	1305392896	1107339392	885575744	906853056	1049864896	924014656	8.13196	11.5731	19.1025	16.6012	7.72632	-1.14495	0.388	-1.24652	0.196	-1.25527	0.212
GOGA7_MOUSE	Golgin subfamily A member 7 OS=Mus musculus GN=Golga7 PE=2 SV=1	1	0.99	14091133	6.60915e+06	8910349	11246068	4.12514e+06	5.67509e+06	53.3809	58.4173	38.8263	33.2612	54.4115	-1.40693	0.362	-1.87035	0.196	-1.57576	0.218
RRP44_MOUSE	Exosome complex exonuclease RRP44 OS=Mus musculus GN=Dis3 PE=2 SV=4	14	1	493937248	474466912	488412128	356896480	590622080	503449920	24.4209	18.1003	2.06629	43.8445	11.8088	-1.00403	0.881	1.22345	0.196	1.39044	0.369
CUL4A_MOUSE	Cullin-4A OS=Mus musculus GN=Cul4a PE=1 SV=1	1	0.98	3.09144e+06	6035286	6320177	3.60427e+06	8629086	11476222	50.4336	17.3969	34.7167	34.5817	30.1526	1.53491	0.434	1.47428	0.197	2.35245	0.046
PICA_MOUSE	Isoform 5 of Phosphatidylinositol-binding clathrin assembly protein OS=Mus musculus GN=Picalm	5	1	87897656	143125776	104908560	57451292	184910672	133680328	51.1674	29.3898	25.2591	28.7184	37.1732	1.1194	0.953	1.40068	0.197	1.6718	0.075
RASK_MOUSE	Isoform 2B of GTPase KRas OS=Mus musculus GN=Kras	3	1	67339800	37257476	51995648	51069100	41863792	47394256	9.90625	10.2589	28.8177	36.3137	34.7819	-1.11591	0.68	-1.41038	0.197	-1.29574	0.372
RL6_MOUSE	60S ribosomal protein L6 OS=Mus musculus GN=Rpl6 PE=1 SV=3	30	1	26162849792	22638612480	20785934336	23180249088	19779842048	21148143616	8.00662	7.38774	11.7755	21.273	6.19621	-1.08547	0.39	-1.13948	0.197	-1.10904	0.483
CARF_MOUSE	CDKN2A-interacting protein OS=Mus musculus GN=Cdkn2aip PE=2 SV=1	1	0.42	288981	406240	1.17617e+06	332331	1.07889e+06	2.17738e+06	77.5874	19.5695	77.2606	50.6451	4.33126	1.91761	0.454	1.84984	0.197	-1.5414	0.556
VATB2_MOUSE	V-type proton ATPase subunit B, brain isoform OS=Mus musculus GN=Atp6v1b2 PE=1 SV=1	12	1	882995136	732265216	779059712	786707520	827849344	871269120	5.10324	4.24626	9.6665	33.4416	10.3573	1.03822	0.569	1.10445	0.198	1.00078	0.874
RPB4_MOUSE	DNA-directed RNA polymerase II subunit RPB4 OS=Mus musculus GN=Polr2d PE=2 SV=2	1	0.99	319199	3.77761e+06	2277772	0	22857888	3.42038e+06	140.749	92.605	81.618	56.4571	70.4394	4.12235	0.583	9.08003	0.199	7.61764	0.072
C8AP2_MOUSE	CASP8-associated protein 2 OS=Mus musculus GN=Casp8ap2 PE=1 SV=1	1	0.39	144173472	68298800	123599224	45617992	38617952	103060336	56.6355	105.695	35.0278	58.0964	16.7394	-1.79433	0.175	-2.27724	0.199	-1.62604	0.323
CTNB1_MOUSE	Catenin beta-1 OS=Mus musculus GN=Ctnnb1 PE=1 SV=1	25	1	2590706688	3150355200	2844562944	2306448896	3234770944	2664721920	17.1158	8.43791	9.79168	11.7897	7.18849	-1.04627	0.677	-1.12215	0.199	1.05255	0.611
CFDP1_MOUSE	Craniofacial development protein 1 OS=Mus musculus GN=Cfdp1 PE=1 SV=1	4	1	488788384	800932352	676021632	573307648	843833408	941582080	24.2639	2.77576	23.9765	13.4802	1.63239	1.19991	0.435	1.28658	0.2	1.44025	0.103
SMD2_MOUSE	Small nuclear ribonucleoprotein Sm D2 OS=Mus musculus GN=Snrpd2 PE=2 SV=1	12	1	3378348288	2953080320	2655552256	3132756480	2260449536	2342325760	18.6826	9.753	12.1267	17.0653	4.64358	-1.16178	0.287	-1.1503	0.2	-1.27463	0.111
PRP19_MOUSE	Pre-mRNA-processing factor 19 OS=Mus musculus GN=Prpf19 PE=2 SV=1	19	1	4043165696	4196035584	3727297024	3786566912	5537989632	4549892096	18.987	11.9007	5.99288	31.8799	3.47097	1.15944	0.338	1.14031	0.2	1.31892	0.31
GLRA3_MOUSE	Glycine receptor subunit alpha-3 OS=Mus musculus GN=Glra3 PE=2 SV=2	1	0.96	17336678	37960068	30841802	18447896	64556912	32751624	61.1671	24.8974	36.4827	46.7038	39.5015	1.34384	0.644	1.49944	0.201	1.64396	0.246
ATPK_MOUSE	ATP synthase subunit f, mitochondrial OS=Mus musculus GN=Atp5j2 PE=1 SV=3	3	1	717209920	728146624	841669504	551398208	668639488	608048384	9.62181	19.2102	9.04016	68.396	13.0143	-1.25105	0.041	-1.2259	0.201	-1.60522	0.334
RU1C_MOUSE	U1 small nuclear ribonucleoprotein C OS=Mus musculus GN=Snrpc PE=2 SV=1	5	1	718646976	757244160	930207552	769583168	1026254592	959688704	14.5016	14.8082	14.0478	24.0502	13.583	1.14523	0.316	1.20198	0.201	-1.09158	0.578
CSN8_MOUSE	COP9 signalosome complex subunit 8 OS=Mus musculus GN=Cops8 PE=1 SV=1	3	1	106179736	207121840	226454368	146745680	278144544	357965952	40.8713	13.6618	35.898	16.1147	10.126	1.45039	0.373	1.47827	0.202	1.93181	0.084
SFR19_MOUSE	Splicing factor, arginine/serine-rich 19 OS=Mus musculus GN=Scaf1 PE=1 SV=1	1	1	72175256	22869452	36038164	3657163	12026610	47010880	110.048	92.2204	58.4263	48.2356	8.82054	-2.09081	0.267	-2.27173	0.202	-2.14473	0.183
TRNT1_MOUSE	CCA tRNA nucleotidyltransferase 1, mitochondrial OS=Mus musculus GN=Trnt1 PE=2 SV=1	3	1	108979488	103260544	96569616	76802400	79855328	57812052	16.7063	9.81205	6.03408	24.4632	9.4992	-1.43987	0.055	-1.10924	0.202	-1.22574	0.238
EDC4_MOUSE	Enhancer of mRNA-decapping protein 4 OS=Mus musculus GN=Edc4 PE=1 SV=2	12	1	265676736	364213280	413244320	365941920	389010560	352731904	4.97287	10.4121	21.6142	14.9752	12.0543	1.06188	0.625	1.25514	0.202	1.21358	0.273
CAC1A_MOUSE	Voltage-dependent P/Q-type calcium channel subunit alpha-1A OS=Mus musculus GN=Cacna1a PE=1 SV=2	1	0.3	6.94715e+06	16489952	9797341	893705	0	80299.8	152.289	109.255	44.2189	170.414	165.376	-34.1214	0.205	-3.34457	0.202	-2.63638	0.299
CA123_MOUSE	Isoform 2 of UPF0587 protein C1orf123 homolog OS=Mus musculus	3	1	106678808	183557104	182250560	171914288	227887808	217197344	14.4481	32.0392	27.9458	20.2577	14.1655	1.30586	0.246	1.46557	0.202	1.24865	0.346
PGFRA_MOUSE	Alpha-type platelet-derived growth factor receptor OS=Mus musculus GN=Pdgfra PE=1 SV=3	1	1	107768896	64582824	78588072	82157104	90106896	61844324	18.6772	3.62452	26.3405	7.47419	11.3222	-1.0719	0.768	-1.34962	0.202	-1.06388	0.812
IST1_MOUSE	IST1 homolog OS=Mus musculus GN=Ist1 PE=2 SV=1	3	1	119007528	189366112	164657696	273735840	210013904	210841584	15.7877	16.9858	22.638	47.6545	9.93882	1.46838	0.084	1.2932	0.203	1.60451	0.254
CPIN1_MOUSE	Anamorsin OS=Mus musculus GN=Ciapin1 PE=2 SV=1	4	1	207837168	459186912	454108384	391617088	486835488	412392384	11.6358	29.5122	38.445	20.938	15.0138	1.15138	0.532	1.57072	0.203	1.37837	0.296
SOX11_MOUSE	Transcription factor SOX-11 OS=Mus musculus GN=Sox11 PE=1 SV=1	1	1	9602476	11211666	12117578	19613916	7580707	16958692	42.9539	35.1167	11.6043	48.9303	40.812	1.34075	0.538	1.49292	0.203	1.28634	0.579
HBAZ_MOUSE	Hemoglobin subunit zeta OS=Mus musculus GN=Hbz PE=2 SV=2	23	1	378248265728	290566799360	350951669760	247878795264	231735361536	335168077824	20.4884	29.7582	13.1998	14.5991	1.86271	-1.25158	0.177	-1.33655	0.204	-1.38409	0.045
NPT1_MOUSE	Sodium-dependent phosphate transport protein 1 OS=Mus musculus GN=Slc17a1 PE=1 SV=1	1	0.94	179120288	119986368	63219144	44271232	1.71101e+06	17132658	102.419	108.921	47.9855	145.144	43.2178	-5.74073	0.128	-5.97561	0.204	-5.08518	0.33
TPPC5_MOUSE	Trafficking protein particle complex subunit 5 OS=Mus musculus GN=Trappc5 PE=1 SV=1	2	1	99483952	70904640	87460664	58578296	28833758	60836188	36.1432	61.9244	16.6951	48.4055	34.4435	-1.73931	0.119	-1.96803	0.204	-1.00401	0.819
DICER_MOUSE	Endoribonuclease Dicer OS=Mus musculus GN=Dicer1 PE=1 SV=3	6	1	214932032	127536144	154975072	128174760	72465672	98440384	27.9614	44.4916	26.9547	31.8585	9.28257	-1.66324	0.085	-1.49877	0.205	-2.4326	0.022
CSN7A_MOUSE	COP9 signalosome complex subunit 7a OS=Mus musculus GN=Cops7a PE=1 SV=2	4	1	73305992	139177504	141636512	102510728	234023696	278291296	44.6115	33.2564	32.8366	36.7468	12.9008	1.73621	0.255	1.53698	0.205	2.09743	0.071
NSF1C_MOUSE	NSFL1 cofactor p47 OS=Mus musculus GN=Nsfl1c PE=1 SV=1	18	1	1223808512	2061394432	1774928512	1684103040	2376203008	2453885440	19.5171	11.349	25.2387	3.74535	10.7944	1.28736	0.257	1.29931	0.205	1.4588	0.12
FA50A_MOUSE	Protein FAM50A OS=Mus musculus GN=Fam50a PE=2 SV=1	1	0.99	37743556	40269016	37718632	34123768	46625332	46283516	16.8173	41.9875	3.79843	27.6351	12.9521	1.09765	0.504	-1.48545	0.205	-1.30843	0.229
ELMO2_MOUSE	Isoform 2 of Engulfment and cell motility protein 2 OS=Mus musculus GN=Elmo2	1	0.89	1491680	2.14695e+06	5520054	6631800	5311725	5069342	14.8281	16.6172	70.8048	68.2311	24.5307	1.85757	0.182	1.75429	0.205	1.68322	0.58
P66A_MOUSE	Transcriptional repressor p66 alpha OS=Mus musculus GN=Gatad2a PE=1 SV=2	5	1	42670072	96663848	82502848	33668396	172855584	101941408	67.6878	40.8928	37.8597	19.9929	12.4454	1.39051	0.755	1.64681	0.206	2.04285	0.076
TMTC4_MOUSE	Isoform 3 of Transmembrane and TPR repeat-containing protein 4 OS=Mus musculus GN=Tmtc4	1	0.36	395446656	398397952	259147456	164217872	95965304	144053680	26.0234	95.6827	22.6663	82.5557	42.5036	-2.60489	0.011	-1.96058	0.206	-5.70999	0.161
TXNL1_MOUSE	Thioredoxin-like protein 1 OS=Mus musculus GN=Txnl1 PE=1 SV=3	13	1	2836845824	2661227776	2726755584	2614131712	2487930624	2888147712	7.68218	4.56163	3.23701	15.5049	3.69019	-1.02936	0.572	1.05184	0.206	1.19698	0.203
TB182_MOUSE	182 kDa tankyrase-1-binding protein OS=Mus musculus GN=Tnks1bp1 PE=1 SV=2	1	0.99	27268140	10196213	10390558	11002867	7695280	9278407	17.7395	6.96685	61.4411	28.7923	27.8664	-1.71054	0.312	-2.03088	0.206	-1.84248	0.246
GSTM5_MOUSE	Glutathione S-transferase Mu 5 OS=Mus musculus GN=Gstm5 PE=1 SV=1	7	1	502992896	630790848	636831360	634499264	521272448	555749312	10.1731	27.1722	12.8071	7.65519	1.86968	-1.03453	0.761	1.34878	0.206	1.11336	0.294
2ABD_MOUSE	Serine/threonine-protein phosphatase 2A 55 kDa regulatory subunit B delta isoform OS=Mus musculus GN=Ppp2r2d PE=2 SV=1	1	0.89	4246962	8545892	7366843	4404724	11071662	3937457	61.6708	35.205	33.0553	44.0123	64.4811	-1.03842	0.794	1.56344	0.206	1.40328	0.412
ZN638_MOUSE	Isoform 2 of Zinc finger protein 638 OS=Mus musculus GN=Znf638	3	1	36376976	42777196	71865808	34600628	79790088	37293588	50.1341	17.836	37.5737	55.2749	24.8959	1.0044	0.939	1.40436	0.206	1.0085	0.851
AP1G1_MOUSE	AP-1 complex subunit gamma-1 OS=Mus musculus GN=Ap1g1 PE=1 SV=3	7	1	468939232	370099776	392213248	477185536	332944480	330861312	22.0559	1.98391	12.6392	20.906	19.7615	-1.07911	0.58	-1.14446	0.207	-1.01473	0.874
SRPRB_MOUSE	Signal recognition particle receptor subunit beta OS=Mus musculus GN=Srprb PE=1 SV=1	4	1	420485440	319290144	301747744	307982432	205424000	307642976	21.5996	12.8765	18.4611	15.4967	3.9984	-1.26853	0.227	-1.22211	0.208	-1.44934	0.053
H2AZ_MOUSE	Histone H2A.V OS=Mus musculus GN=H2afv PE=1 SV=3	8	1	468917092352	472854200320	381621239808	463579250688	459945705472	406198648832	7.24914	3.25916	11.6914	23.8316	10.8403	1.00478	0.93	-1.13987	0.208	1.16719	0.43
MED16_MOUSE	Mediator of RNA polymerase II transcription subunit 16 OS=Mus musculus GN=Med16 PE=2 SV=1	1	1	45535216	22184220	25137010	19997364	20646170	17053196	9.95615	15.0519	41.0805	33.7803	2.51045	-1.60939	0.188	-1.55151	0.209	-1.81257	0.123
CELR2_MOUSE	Cadherin EGF LAG seven-pass G-type receptor 2 OS=Mus musculus GN=Celsr2 PE=1 SV=2	2	1	2565602	3420433	3.71629e+06	2354398	3.43531e+06	2.19352e+06	25.3774	106.146	18.4763	80.619	34.8718	-1.21534	0.323	-2.63035	0.209	-4.49686	0.167
SPF30_MOUSE	Survival of motor neuron-related-splicing factor 30 OS=Mus musculus GN=Smndc1 PE=2 SV=1	1	0.99	79636200	102270752	62663384	83243944	175927072	91289416	43.953	24.2105	24.3746	67.6813	14.2349	1.43296	0.321	1.35193	0.209	2.18079	0.23
AIFM1_MOUSE	Apoptosis-inducing factor 1, mitochondrial OS=Mus musculus GN=Aifm1 PE=1 SV=1	7	1	176401856	168169184	215604928	126174992	324975072	250486368	42.9433	36.0592	13.5745	30.3429	8.82269	1.25253	0.637	1.47345	0.209	1.22516	0.4
4EBP2_MOUSE	Eukaryotic translation initiation factor 4E-binding protein 2 OS=Mus musculus GN=Eif4ebp2 PE=2 SV=1	2	1	1.16753e+06	10492215	7.34316e+06	266006	10797038	4759793	100.191	31.1567	74.8859	79.8212	30.1249	-1.20098	0.662	2.48701	0.209	1.39291	0.858
CT007_MOUSE	Probable methyltransferase C20orf7 homolog, mitochondrial OS=Mus musculus PE=2 SV=1	1	0.78	3.61322e+06	28757912	8542117	0	1.07222e+06	163551	140.233	55.012	97.7019	166.662	161.816	-33.1074	0.227	-3.78677	0.21	-7.91141	0.27
LAMC1_MOUSE	Laminin subunit gamma-1 OS=Mus musculus GN=Lamc1 PE=1 SV=2	2	1	145946160	61853660	95539968	62012660	58529388	85728864	21.5264	22.7759	41.8564	69.109	1.22406	-1.47059	0.308	-1.63005	0.21	-1.9162	0.274
RM17_MOUSE	39S ribosomal protein L17, mitochondrial OS=Mus musculus GN=Mrpl17 PE=1 SV=1	2	1	74923432	43978596	66005724	22887198	31897854	45949288	34.6133	0.7482	25.8429	86.9424	23.519	-1.8356	0.076	-1.37311	0.21	-1.79941	0.331
HNRH1_MOUSE	Heterogeneous nuclear ribonucleoprotein H OS=Mus musculus GN=Hnrnph1 PE=1 SV=3	18	1	11560930304	13277790208	11035632640	13052678144	12387418112	13109099520	3.12355	4.73638	9.80641	1.30686	4.08285	1.07456	0.31	1.10169	0.21	1.06074	0.38
VRK1_MOUSE	Isoform 2 of Serine/threonine-protein kinase VRK1 OS=Mus musculus GN=Vrk1	4	1	423972928	461433888	365064672	255203520	307283712	291988704	9.39835	44.7601	11.655	58.5177	6.9414	-1.46344	0.014	-1.54258	0.21	-1.37129	0.394
CT027_MOUSE	UPF0687 protein C20orf27 homolog OS=Mus musculus PE=2 SV=3	1	1	50833416	44117600	56755000	24998150	90134536	42278736	64.3086	32.0079	12.5035	81.1823	15.3517	1.03761	0.821	1.41921	0.21	1.6059	0.629
NOG2_MOUSE	Nucleolar GTP-binding protein 2 OS=Mus musculus GN=Gnl2 PE=2 SV=1	1	1	55142220	71913888	32486220	28646846	20418208	26030056	16.7954	7.11408	37.2068	58.2395	5.81311	-2.12454	0.076	-1.60108	0.211	-1.71269	0.225
IL13_MOUSE	Interleukin-13 OS=Mus musculus GN=Il13 PE=2 SV=1	1	0.93	174884096	34886324	23168402	9789800	3.10589e+06	7397201	50.0659	80.9534	108.716	123.136	89.4486	-11.4788	0.053	-4.24522	0.211	-2.81751	0.283
PEA15_MOUSE	Astrocytic phosphoprotein PEA-15 OS=Mus musculus GN=Pea15 PE=1 SV=1	4	1	482032768	330204064	392828992	372441152	239615280	270306560	23.6438	24.8811	18.9951	70.1451	30.8292	-1.36573	0.14	-1.31653	0.211	-1.41688	0.321
TMM33_MOUSE	Transmembrane protein 33 OS=Mus musculus GN=Tmem33 PE=2 SV=1	4	1	913941696	587717568	454463872	393383776	495923008	455762624	11.5241	13.779	36.2548	41.1252	7.08571	-1.45429	0.236	-1.48785	0.211	-1.34476	0.402
ZN326_MOUSE	Zinc finger protein 326 OS=Mus musculus GN=Znf326 PE=1 SV=1	4	1	138455408	174376768	152487472	225151296	348985216	195500160	31.7356	14.1637	11.6715	30.6031	12.6324	1.654	0.098	1.16872	0.213	1.53946	0.153
SEM3C_MOUSE	Semaphorin-3C OS=Mus musculus GN=Sema3c PE=2 SV=1	1	0.34	27939888	22455984	29668424	13509125	14855829	18763782	17.374	34.362	14.1098	96.7699	38.1215	-1.69884	0.015	-1.43265	0.213	-2.35115	0.289
LARP7_MOUSE	La-related protein 7 OS=Mus musculus GN=Larp7 PE=1 SV=2	2	1	126188104	109376576	90514928	94883304	85051312	68920624	15.802	6.81294	16.4191	21.1994	19.151	-1.31032	0.115	-1.1937	0.213	-1.08581	0.603
SOX21_MOUSE	Transcription factor SOX-21 OS=Mus musculus GN=Sox21 PE=2 SV=1	1	1	4.43928e+06	1.58257e+06	3.19146e+06	3.64801e+06	2.62312e+06	1.34797e+06	45.371	132.255	46.6332	78.0798	56.5172	-1.20924	0.685	-2.51408	0.214	-10.0767	0.012
CHCH6_MOUSE	Coiled-coil-helix-coiled-coil-helix domain-containing protein 6 OS=Mus musculus GN=Chchd6 PE=2 SV=1	3	1	2.7519e+06	24138976	8474628	3332642	105214336	10327114	143.622	48.6225	93.9216	62.3726	40.5243	3.3613	0.636	2.31105	0.214	2.61708	0.193
RCL1_MOUSE	RNA 3'-terminal phosphate cyclase-like protein OS=Mus musculus GN=Rcl1 PE=2 SV=1	2	1	33830244	17685786	24830670	20767846	8846425	14008373	41.1153	52.9357	31.7891	126.242	18.1949	-1.75016	0.137	-1.7164	0.214	-2.73847	0.209
CIP4_MOUSE	Isoform 2 of Cdc42-interacting protein 4 OS=Mus musculus GN=Trip10	1	0.34	214391936	288131136	232657840	208283008	163272896	143116784	19.4475	63.088	15.6705	71.7961	11.6459	-1.42844	0.065	-1.8498	0.214	-1.92682	0.288
LAMA4_MOUSE	Laminin subunit alpha-4 OS=Mus musculus GN=Lama4 PE=1 SV=2	2	0.73	13695686	10666316	2.72589e+06	8761942	2.21306e+06	6121494	57.816	69.128	62.7419	99.9194	15.9422	-1.58441	0.569	-2.95629	0.214	-2.1559	0.299
GAB1_MOUSE	GRB2-associated-binding protein 1 OS=Mus musculus GN=Gab1 PE=1 SV=2	1	0.44	151083264	135011904	64678912	164190928	35429692	82446576	69.2989	52.1183	39.3024	21.17	7.74546	-1.24358	0.557	-1.87155	0.215	-3.01552	0.041
NAA15_MOUSE	N-alpha-acetyltransferase 15, NatA auxiliary subunit OS=Mus musculus GN=Naa15 PE=1 SV=1	19	1	1476110464	1773879680	1501549312	1299873536	1410287232	1488952448	6.78591	8.73015	10.4217	11.3665	6.39894	-1.13156	0.17	-1.12224	0.215	1.09757	0.364
IMPA2_MOUSE	Inositol monophosphatase 2 OS=Mus musculus GN=Impa2 PE=1 SV=1	1	1	45494624	60417648	26355238	27759122	36142672	16857716	35.9208	29.1689	38.7275	52.6927	20.9151	-1.63779	0.217	-1.60123	0.215	-1.28814	0.503
BCS1_MOUSE	Mitochondrial chaperone BCS1 OS=Mus musculus GN=Bcs1l PE=1 SV=1	1	0.29	1.32751e+06	7.46904e+06	6578724	6.50858e+06	13094512	3.16099e+06	66.6046	118.827	64.7557	163.639	51.2985	1.48056	0.534	5.21388	0.215	9.39102	0.577
MARK4_MOUSE	MAP/microtubule affinity-regulating kinase 4 OS=Mus musculus GN=Mark4 PE=1 SV=1	2	1	178653904	258504256	135433312	71318760	124217592	89479112	28.292	26.1305	32.713	100.115	62.1343	-2.00898	0.051	-1.45223	0.215	1.06311	0.729
P5CR3_MOUSE	Pyrroline-5-carboxylate reductase 3 OS=Mus musculus GN=Pycrl PE=2 SV=2	7	1	749962560	800872128	697309568	792896128	647254208	651120256	11.9056	15.4879	6.9102	19.7872	13.0732	-1.07501	0.399	-1.15859	0.215	1.04862	0.789
GSK3A_MOUSE	Glycogen synthase kinase-3 alpha OS=Mus musculus GN=Gsk3a PE=1 SV=2	2	1	7697976	8982969	15012089	10284325	27676608	14776677	51.3589	89.9477	36.9647	18.4396	23.7977	1.66401	0.264	3.16833	0.216	2.23829	0.034
HBB0_MOUSE	Hemoglobin subunit beta-H0 OS=Mus musculus GN=Hbb-bh0 PE=2 SV=5	1	1	5.53648e+06	285826336	3.61351e+06	2.46246e+06	31434	1.30361e+06	96.0593	44.376	165.149	99.9897	13.1712	-77.6764	0.134	2.28457	0.216	-195.953	0.074
CND1_MOUSE	Condensin complex subunit 1 OS=Mus musculus GN=Ncapd2 PE=1 SV=2	23	1	1861372544	2001268864	2067637888	1594831616	2010962688	1683228672	12.4354	8.00203	5.32661	11.5401	6.05456	-1.12124	0.228	-1.08527	0.216	-1.11489	0.24
ARPC5_MOUSE	Actin-related protein 2/3 complex subunit 5 OS=Mus musculus GN=Arpc5 PE=2 SV=3	3	1	876448128	785919808	748448768	722530496	853334784	800036544	8.3052	10.8086	8.18896	21.1243	3.17436	-1.0147	0.837	-1.12446	0.216	-1.02372	0.799
K0664_MOUSE	Protein KIAA0664 OS=Mus musculus GN=Kiaa0664 PE=2 SV=2	6	1	205953072	149595632	134252784	116748336	99306272	82448272	17.2369	7.84949	23.1245	46.4737	19.5948	-1.64086	0.043	-1.26957	0.217	-1.59967	0.161
TR10B_MOUSE	Tumor necrosis factor receptor superfamily member 10B OS=Mus musculus GN=Tnfrsf10b PE=2 SV=2	1	0.85	3106903552	8721658880	6049444864	4357477376	13370748928	10620776448	48.8837	72.297	47.1271	14.7452	15.2752	1.58569	0.388	2.53429	0.217	1.68605	0.178
SMHD1_MOUSE	Structural maintenance of chromosomes flexible hinge domain-containing protein 1 OS=Mus musculus GN=Smchd1 PE=2 SV=2	10	1	399217440	374328256	345970016	317013024	353305792	266189664	14.0179	15.9555	7.13948	44.1758	10.6002	-1.19541	0.143	-1.16248	0.217	-1.60711	0.208
ZIK1_MOUSE	Zinc finger protein interacting with ribonucleoprotein K OS=Mus musculus GN=Zik1 PE=1 SV=1	1	0.95	837145	921272	1.43526e+06	200101	731474	1.05101e+06	65.0404	50.768	30.4146	90.9253	33.4855	-1.61087	0.321	2.11291	0.217	1.1842	0.473
CSTN1_MOUSE	Isoform 2 of Calsyntenin-1 OS=Mus musculus GN=Clstn1	1	1	768816	1.19126e+06	5.44839e+06	2380233	12447019	10485639	63.2493	99.8645	104.817	86.6248	66.048	3.41675	0.158	4.56658	0.217	2.53049	0.566
PRAF3_MOUSE	PRA1 family protein 3 OS=Mus musculus GN=Arl6ip5 PE=1 SV=2	2	1	51732200	110546128	57543052	56886324	140601392	101070176	42.0814	29.3208	44.2304	22.167	20.268	1.35818	0.447	1.48972	0.218	1.80184	0.099
FHL1_MOUSE	Four and a half LIM domains protein 1 OS=Mus musculus GN=Fhl1 PE=2 SV=3	3	1	86504232	166389120	174575328	182313776	206660736	294601696	25.9236	13.1086	34.1479	13.9019	9.27638	1.59913	0.151	1.42261	0.218	1.76517	0.102
EZRI_MOUSE	Ezrin OS=Mus musculus GN=Ezr PE=1 SV=3	13	1	885678656	996593344	992519744	1012503424	916060160	692572736	18.7837	11.5466	6.56329	39.5127	16.7607	-1.09677	0.465	-1.11839	0.218	-1.06241	0.67
CUL1_MOUSE	Cullin-1 OS=Mus musculus GN=Cul1 PE=1 SV=1	6	1	114777048	167636336	179200464	70673328	99798384	119501176	25.4144	28.0646	22.3218	64.297	28.7269	-1.59192	0.087	-1.34646	0.218	-1.02165	0.751
RU2B_MOUSE	U2 small nuclear ribonucleoprotein B'' OS=Mus musculus GN=Snrpb2 PE=2 SV=1	2	1	84029176	114147352	64644308	46100468	6.0537e+06	25892930	76.9676	64.8427	28.4734	58.1199	80.7902	-3.36746	0.125	-1.86398	0.219	-4.60796	0.025
XPO7_MOUSE	Exportin-7 OS=Mus musculus GN=Xpo7 PE=2 SV=3	4	1	106775416	140891760	120374992	85227440	82566352	99497600	10.219	6.89724	13.9995	71.0303	17.6999	-1.37693	0.038	-1.1554	0.219	-1.83352	0.234
TMED9_MOUSE	Transmembrane emp24 domain-containing protein 9 OS=Mus musculus GN=Tmed9 PE=2 SV=2	1	0.98	117447936	216909152	182207856	166210656	246601600	282505504	25.6927	20.2627	29.3179	33.1759	13.8692	1.34604	0.278	1.35804	0.22	1.75295	0.098
PEBP1_MOUSE	Phosphatidylethanolamine-binding protein 1 OS=Mus musculus GN=Pebp1 PE=1 SV=3	12	1	2888861184	3329105152	3466269696	2545347584	4714083840	3635144960	29.86	34.1704	9.34519	15.1336	4.04212	1.12498	0.672	1.42897	0.22	1.12497	0.351
RAGP1_MOUSE	Ran GTPase-activating protein 1 OS=Mus musculus GN=Rangap1 PE=1 SV=1	21	1	3708986368	3207535872	3064188928	3896357376	3971278336	3419474688	7.95535	14.116	10.1766	8.47114	10.7832	1.13089	0.173	1.16078	0.221	1.32419	0.022
RT09_MOUSE	28S ribosomal protein S9, mitochondrial OS=Mus musculus GN=Mrps9 PE=1 SV=2	1	0.99	120049	733167	655140	0	48724716	1.13464e+06	167.327	102.771	66.3797	96.5145	40.1558	33.0554	0.71	17.3847	0.221	22.8006	0.144
SN_MOUSE	Isoform 2 of Sialoadhesin OS=Mus musculus GN=Siglec1	1	0.34	158384000	50181132	59893872	82609400	52900724	64764120	22.4008	38.0011	66.8979	25.8657	7.71699	-1.34046	0.685	-2.05168	0.221	-1.54767	0.472
THUM1_MOUSE	THUMP domain-containing protein 1 OS=Mus musculus GN=Thumpd1 PE=1 SV=1	5	1	149673376	216779936	184966304	183972400	196017376	313480384	30.9523	17.288	18.2628	15.0075	17.542	1.25761	0.359	1.23974	0.222	1.83873	0.013
NOG1_MOUSE	Nucleolar GTP-binding protein 1 OS=Mus musculus GN=Gtpbp4 PE=2 SV=3	7	1	394433120	418002272	445716416	364755488	675470464	370965120	37.7609	20.7511	6.12078	7.88334	3.36455	1.12164	0.756	1.23171	0.222	1.26459	0.018
GNAI2_MOUSE	Guanine nucleotide-binding protein G(i) subunit alpha-2 OS=Mus musculus GN=Gnai2 PE=1 SV=4	9	1	738274624	1111506688	1014281408	1238279552	1136236288	1692894464	21.8582	25.2906	20.2811	15.3758	4.69736	1.42015	0.113	1.31515	0.222	1.57293	0.045
TPRKB_MOUSE	EKC/KEOPS complex subunit Tprkb OS=Mus musculus GN=Tprkb PE=2 SV=1	2	1	75141312	30713948	54874296	37485840	25852552	36888272	19.6079	24.0564	41.5146	86.9212	23.2046	-1.60366	0.246	-1.64796	0.222	-1.77485	0.305
CASP2_MOUSE	Caspase-2 OS=Mus musculus GN=Casp2 PE=1 SV=5	1	0.92	819177	682890	616045	385344	1.60051e+06	752604	68.2748	67.6617	14.6629	63.9393	73.7979	1.29288	0.834	2.17023	0.222	1.23263	0.815
POMP_MOUSE	Proteasome maturation protein OS=Mus musculus GN=Pomp PE=2 SV=1	1	1	4215545	2.23182e+06	5199665	3.10548e+06	4.062e+06	2.9555e+06	17.7886	52.4352	38.9384	47.8011	34.1555	-1.15055	0.765	-1.74183	0.223	-3.62646	0.023
PSB1_MOUSE	Proteasome subunit beta type-1 OS=Mus musculus GN=Psmb1 PE=1 SV=1	10	1	2051730432	2705824768	2647568384	2010372992	2821475072	2950717184	19.6482	7.34059	14.6654	22.468	3.54665	1.05097	0.789	1.15829	0.223	1.38714	0.113
LDHA_MOUSE	L-lactate dehydrogenase A chain OS=Mus musculus GN=Ldha PE=1 SV=3	33	1	48280866816	44805582848	39523356672	42000130048	33390569472	38652194816	11.417	12.7818	9.97599	7.34624	4.84284	-1.16281	0.164	-1.14451	0.223	-1.15614	0.125
SYNC_MOUSE	Asparaginyl-tRNA synthetase, cytoplasmic OS=Mus musculus GN=Nars PE=1 SV=2	11	1	600089088	816483392	971658048	693427008	1036679808	899232832	19.7111	13.6476	23.4429	2.8182	6.96286	1.10096	0.609	1.26259	0.223	1.20519	0.281
CNOT2_MOUSE	Isoform 2 of CCR4-NOT transcription complex subunit 2 OS=Mus musculus GN=Cnot2	1	1	9638245	57127416	42818616	20598710	82946168	39626100	66.9537	38.8298	66.6925	27.0179	0.764116	1.30649	0.636	2.11002	0.224	1.41162	0.42
TPBG_MOUSE	Trophoblast glycoprotein OS=Mus musculus GN=Tpbg PE=1 SV=2	1	1	40279444	9353821	36002048	31585226	8885451	27689030	53.426	75.7588	58.7042	99.6984	11.8351	-1.25639	0.779	-3.04085	0.225	-4.32475	0.167
STRAP_MOUSE	Serine-threonine kinase receptor-associated protein OS=Mus musculus GN=Strap PE=1 SV=2	12	1	1441840128	1570466304	1644020992	2147307392	1365617792	1607536768	23.4466	4.03781	6.59315	16.7827	10.7562	1.09968	0.618	1.06815	0.225	-1.00789	0.891
SMAD4_MOUSE	Mothers against decapentaplegic homolog 4 OS=Mus musculus GN=Smad4 PE=2 SV=1	2	1	59344052	48740244	78503392	59501496	50561112	96085800	35.1019	59.5424	24.2542	41.0119	43.0994	1.10483	0.753	-1.90761	0.225	1.03033	0.987
CG047_MOUSE	UPF0683 protein C7orf47 homolog OS=Mus musculus PE=2 SV=1	1	0.51	136001664	278907232	120996384	45931220	43480288	38398884	9.01795	9.53534	48.7932	109.939	113.432	-4.19297	0.031	-1.67496	0.226	-1.47669	0.368
RPA1_MOUSE	DNA-directed RNA polymerase I subunit RPA1 OS=Mus musculus GN=Polr1a PE=1 SV=2	1	0.58	413449728	282648416	185333328	391185856	141510752	223147488	50.5282	40.9729	38.9595	35.5294	26.2359	-1.16616	0.645	-1.61765	0.226	-1.05465	0.884
GNL3_MOUSE	Guanine nucleotide-binding protein-like 3 OS=Mus musculus GN=Gnl3 PE=1 SV=2	5	1	41974388	47933440	70200992	47477632	206994336	126521800	62.8037	64.9387	27.8769	15.178	23.7355	2.37959	0.23	2.81903	0.227	2.91466	0.007638
MK11_MOUSE	Mitogen-activated protein kinase 11 OS=Mus musculus GN=Mapk11 PE=1 SV=1	1	1	2.34014e+06	4.49664e+06	12229202	1549997	11488314	12065019	70.6449	44.3538	81.8203	83.2111	51.256	1.31666	0.848	1.97446	0.227	-1.09725	0.877
HEM6_MOUSE	Coproporphyrinogen-III oxidase, mitochondrial OS=Mus musculus GN=Cpox PE=1 SV=2	4	1	462039904	126733680	143237600	179183056	64734048	92233208	53.3177	18.2868	77.4599	33.6464	8.00319	-2.17763	0.255	-2.38317	0.228	-3.31416	0.107
TMEDA_MOUSE	Transmembrane emp24 domain-containing protein 10 OS=Mus musculus GN=Tmed10 PE=2 SV=1	6	1	600922048	562959680	446135936	505862240	369730624	375922880	18.4266	8.0225	15.0319	15.6569	7.7329	-1.28645	0.136	-1.17268	0.228	-1.29346	0.121
PTK7_MOUSE	Inactive tyrosine-protein kinase 7 OS=Mus musculus GN=Ptk7 PE=1 SV=1	5	1	252219328	214071200	282910400	227654448	513966144	339372384	40.047	18.5485	13.8095	48.5397	12.7597	1.44286	0.307	1.23137	0.228	1.98798	0.127
THOC6_MOUSE	THO complex subunit 6 homolog OS=Mus musculus GN=Thoc6 PE=2 SV=1	2	1	15322034	51090756	21712908	14207906	92031088	28470710	92.2701	62.1671	64.9382	23.5008	25.2018	1.52861	0.712	2.30804	0.228	1.65463	0.22
TTC26_MOUSE	Tetratricopeptide repeat protein 26 OS=Mus musculus GN=Ttc26 PE=2 SV=1	1	1	312754	4.44853e+06	580265	159086	4802199	951116	126.032	88.8069	129.987	22.3236	7.25998	1.10687	0.979	2.7972	0.228	1.87946	0.254
PA1B3_MOUSE	Platelet-activating factor acetylhydrolase IB subunit gamma OS=Mus musculus GN=Pafah1b3 PE=1 SV=1	5	1	1706651904	1114144768	1309720320	1821573248	752660352	1288620672	41.5074	15.362	21.9272	44.494	24.907	-1.06929	0.716	-1.25833	0.228	-1.30145	0.387
SOX3_MOUSE	Transcription factor SOX-3 OS=Mus musculus GN=Sox3 PE=2 SV=1	1	0.57	26054892	40269688	22648244	4.91943e+06	21090804	15158282	59.6137	35.9018	31.5158	84.419	38.408	-2.16119	0.166	-1.43509	0.228	1.43811	0.746
UBXN1_MOUSE	UBX domain-containing protein 1 OS=Mus musculus GN=Ubxn1 PE=1 SV=1	3	1	79217704	100074960	126840592	92720280	129103328	157011824	25.5299	3.20982	23.3942	58.5639	3.95697	1.23749	0.368	1.23784	0.229	2.29036	0.17
PLK2_MOUSE	Serine/threonine-protein kinase PLK2 OS=Mus musculus GN=Plk2 PE=1 SV=1	1	0	6868879	15392128	10065689	6816374	18432524	10749432	49.2364	14.2197	39.9584	52.3802	29.8625	1.11358	0.841	1.41159	0.229	1.84738	0.207
SMC2_MOUSE	Structural maintenance of chromosomes protein 2 OS=Mus musculus GN=Smc2 PE=1 SV=1	30	1	2622133248	2693984256	2322432256	1910555264	2475364096	2217746176	12.8459	9.4011	7.74006	3.12416	8.00486	-1.15671	0.18	-1.10494	0.23	-1.16328	0.067
P85B_MOUSE	Phosphatidylinositol 3-kinase regulatory subunit beta OS=Mus musculus GN=Pik3r2 PE=1 SV=1	2	0.92	34574672	68249864	50410188	61902804	143833008	64183480	51.8577	36.4492	32.9838	19.6693	13.9486	1.76148	0.204	1.53018	0.23	1.78898	0.071
XPO1_MOUSE	Exportin-1 OS=Mus musculus GN=Xpo1 PE=1 SV=1	28	1	3498171392	4040175360	4689049088	3802903552	5375812096	4744664576	17.0551	1.94453	14.6287	9.18889	3.88802	1.1387	0.392	1.1463	0.23	1.19651	0.154
NIPS1_MOUSE	Protein NipSnap homolog 1 OS=Mus musculus GN=Nipsnap1 PE=1 SV=1	3	1	167454416	82058056	162124592	133802464	123244816	136389008	5.30959	46.309	34.8652	47.0524	19.837	-1.04626	0.99	-1.61764	0.23	-1.85135	0.19
A16L1_MOUSE	Isoform 2 of Autophagy-related protein 16-1 OS=Mus musculus GN=Atg16l1	1	0.36	4678523	5081818	7227567	5167804	36568172	10369025	96.8987	100.014	24.197	118.525	13.9205	3.06718	0.29	3.671	0.23	6.85976	0.221
ESAM_MOUSE	Endothelial cell-selective adhesion molecule OS=Mus musculus GN=Esam PE=1 SV=1	1	1	6254484	929502	2.5165e+06	3.59998e+06	2.08713e+06	1.56121e+06	43.808	85.8918	84.5505	19.9262	48.8475	-1.33831	0.911	-2.92435	0.23	-2.00344	0.52
EF2_MOUSE	Elongation factor 2 OS=Mus musculus GN=Eef2 PE=1 SV=2	76	1	84165885952	85599911936	80814563328	82079768576	78183407616	82371289088	2.8911	5.40239	2.9402	20.5575	2.12857	-1.03275	0.25	-1.05444	0.23	1.0793	0.641
RS30_MOUSE	40S ribosomal protein S30 OS=Mus spicilegus GN=Fau PE=3 SV=1	4	1	7067496960	6573346304	6803845632	5892191744	6102120960	4182657792	19.5249	20.4347	3.62824	2.4256	9.69867	-1.26381	0.173	-1.20039	0.231	-1.2305	0.002076
S29A1_MOUSE	Equilibrative nucleoside transporter 1 OS=Mus musculus GN=Slc29a1 PE=1 SV=3	1	0.96	2.72186e+06	4.66691e+06	4475463	1.27487e+06	5435737	1.95679e+06	77.2421	112.585	27.1065	53.9717	39.9999	-1.36883	0.388	-1.94895	0.231	-7.7898	0.021
PHF14_MOUSE	Isoform 2 of PHD finger protein 14 OS=Mus musculus GN=Phf14	1	0.98	12671306	9170223	16126588	10821823	8992568	9768141	9.31101	57.0244	27.4826	90.0424	18.4975	-1.28346	0.299	-1.82152	0.231	-1.81477	0.41
TM87A_MOUSE	Transmembrane protein 87A OS=Mus musculus GN=Tmem87a PE=1 SV=1	1	0	875180160	1381567104	1114316928	772297408	1501047296	841275072	38.7507	26.5587	22.5439	18.3324	15.6072	-1.08234	0.689	1.33196	0.231	-1.06832	0.743
ICLN_MOUSE	Methylosome subunit pICln OS=Mus musculus GN=Clns1a PE=1 SV=1	3	1	431772576	750577536	715236928	473466880	1036875648	848836736	36.4764	20.3	27.6281	18.4206	12.6877	1.24325	0.545	1.33514	0.232	1.51402	0.119
PPIL2_MOUSE	Peptidyl-prolyl cis-trans isomerase-like 2 OS=Mus musculus GN=Ppil2 PE=2 SV=2	1	0.93	31553954	5.71683e+06	13090304	20965416	4923668	17963308	58.3426	82.3023	79.2835	104.06	13.2176	-1.14842	0.911	-2.61052	0.232	-4.27836	0.165
AIMP2_MOUSE	Aminoacyl tRNA synthase complex-interacting multifunctional protein 2 OS=Mus musculus GN=Aimp2 PE=1 SV=1	8	1	142033184	299518464	334748064	170787776	572016064	380427008	53.5994	18.8238	39.6563	4.70006	13.3268	1.4469	0.515	1.48314	0.232	1.44663	0.247
MO4L1_MOUSE	Mortality factor 4-like protein 1 OS=Mus musculus GN=Morf4l1 PE=2 SV=2	1	0.98	7770070	11781556	7.25956e+06	2.0728e+06	1.85998e+06	1.97724e+06	5.41083	120.473	27.7115	111.819	51.9284	-4.53657	0.008053	-2.47095	0.232	-1.84504	0.367
CF130_MOUSE	Uncharacterized protein C6orf130 homolog OS=Mus musculus PE=2 SV=1	2	0.96	223144336	221356896	239720608	96949128	276829504	230636480	46.3685	17.5886	4.43971	72.0787	7.69573	-1.13204	0.573	-1.16635	0.232	-1.54529	0.373
S39A7_MOUSE	Zinc transporter SLC39A7 OS=Mus musculus GN=Slc39a7 PE=1 SV=2	1	0.99	21119148	39715740	21635440	22215952	11468792	13889405	35.5501	43.0711	38.5261	23.8954	47.7135	-1.73351	0.129	-1.60008	0.232	-1.25751	0.464
HS90B_MOUSE	Heat shock protein HSP 90-beta OS=Mus musculus GN=Hsp90ab1 PE=1 SV=2	84	1	198882623488	207914237952	201019310080	199296024576	229504417792	190621384704	9.88557	5.59892	2.3297	4.13022	3.08301	1.01909	0.806	1.05672	0.233	1.07564	0.074
SUGT1_MOUSE	Suppressor of G2 allele of SKP1 homolog OS=Mus musculus GN=Sugt1 PE=2 SV=3	6	1	768282560	918343168	943561920	705242880	907832960	1140882432	23.7473	17.2141	10.8084	15.5645	11.0028	1.04706	0.854	1.20495	0.233	1.24587	0.132
PBX1_MOUSE	Pre-B-cell leukemia transcription factor 1 OS=Mus musculus GN=Pbx1 PE=1 SV=2	1	1	18451890	30061684	14340626	6105407	42208812	14115306	91.1101	46.3439	38.9145	30.8314	11.2416	-1.0068	0.698	1.84528	0.233	1.617	0.151
PDE12_MOUSE	2',5'-phosphodiesterase 12 OS=Mus musculus GN=Pde12 PE=2 SV=2	1	0.94	5.52528e+06	14559755	19933528	9317619	30381480	13700805	62.4391	55.8979	54.5838	31.6597	42.6985	1.33438	0.602	2.00819	0.233	1.87772	0.194
GPSM1_MOUSE	Isoform 2 of G-protein-signaling modulator 1 OS=Mus musculus GN=Gpsm1	3	1	56320700	80285512	53534648	99550360	89848160	105155712	7.88779	36.6799	23.2036	33.5937	4.6206	1.54914	0.058	1.44681	0.233	1.35526	0.301
FABP5_MOUSE	Fatty acid-binding protein, epidermal OS=Mus musculus GN=Fabp5 PE=1 SV=3	11	1	4859015168	6554464768	5699146752	4915527680	7361132032	6877857792	20.2856	18.1609	14.8616	15.1443	12.3815	1.11932	0.531	1.22642	0.233	1.07141	0.612
RBM19_MOUSE	Probable RNA-binding protein 19 OS=Mus musculus GN=Rbm19 PE=1 SV=1	1	1	12671278	5554809	10468550	13585140	163243	6764043	98.1539	130.727	38.0902	162.762	15.8735	-1.39889	0.445	-2.98347	0.234	-17.5413	0.082
USP9X_MOUSE	Probable ubiquitin carboxyl-terminal hydrolase FAF-X OS=Mus musculus GN=Usp9x PE=1 SV=1	11	1	643516480	554283520	528036000	539719808	536006944	415555648	14.2103	8.02867	10.5228	7.36973	8.57026	-1.15728	0.234	-1.11376	0.234	-1.16572	0.115
MAP4_MOUSE	Isoform 2 of Microtubule-associated protein 4 OS=Mus musculus GN=Map4	19	1	1362114176	1672800128	1207427200	1742886912	2558172416	1656857600	25.0458	14.42	16.7599	40.3171	21.872	1.40439	0.128	1.18849	0.234	1.56038	0.2
S12A7_MOUSE	Solute carrier family 12 member 7 OS=Mus musculus GN=Slc12a7 PE=1 SV=1	1	1	14308673	10898263	10104348	7555525	8780837	8636181	8.04396	30.121	18.9776	9.63455	30.85	-1.414	0.068	-1.30711	0.234	-1.12201	0.437
PGLT1_MOUSE	Protein O-glucosyltransferase 1 OS=Mus musculus GN=Poglut1 PE=2 SV=2	1	1	3991473	5034271	6.68473e+06	1.79885e+06	8.30758e+06	5681205	62.2227	6.54531	25.9318	73.9614	39.4132	1.00491	0.777	-1.30827	0.234	-1.16248	0.559
PUF60_MOUSE	Isoform 2 of Poly(U)-binding-splicing factor PUF60 OS=Mus musculus GN=Puf60	6	1	734602816	875914176	880830464	643432064	1115203072	873669888	26.8861	24.791	9.99962	8.23261	17.8161	1.05658	0.858	1.28325	0.235	1.2473	0.046
PYRG1_MOUSE	CTP synthase 1 OS=Mus musculus GN=Ctps PE=1 SV=2	9	1	1384381312	1275153408	1084852864	853475072	783272128	889337792	6.40731	35.5581	12.1447	26.1493	6.774	-1.48229	0.017	-1.38367	0.235	-1.37716	0.161
NFYA_MOUSE	Nuclear transcription factor Y subunit alpha OS=Mus musculus GN=Nfya PE=1 SV=2	1	1	906769	11583567	3488478	579060	21373068	4.75975e+06	123.53	89.2317	104.587	48.3059	56.2644	1.67171	0.908	3.63375	0.235	2.58178	0.209
LC7L3_MOUSE	Isoform 2 of Luc7-like protein 3 OS=Mus musculus GN=Luc7l3	10	1	620337984	737855168	780341696	547172608	866059840	806463680	22.9146	13.3341	11.6269	29.719	19.7049	1.03795	0.896	1.15978	0.235	1.32781	0.25
MAT2B_MOUSE	Methionine adenosyltransferase 2 subunit beta OS=Mus musculus GN=Mat2b PE=2 SV=1	6	1	2920762368	1141603584	2409797888	1944754688	1368911104	1884159616	18.2629	41.0587	42.4607	64.1214	16.2316	-1.24517	0.65	-1.71022	0.235	-1.93984	0.251
PP4R1_MOUSE	Serine/threonine-protein phosphatase 4 regulatory subunit 1 OS=Mus musculus GN=Ppp4r1 PE=2 SV=2	2	1	12077730	26044294	17058892	18162622	23527176	18928310	14.3599	23.5985	38.4823	54.3923	39.3895	1.09853	0.61	1.41364	0.235	1.63626	0.285
CDC26_MOUSE	Anaphase-promoting complex subunit CDC26 OS=Mus musculus GN=Cdc26 PE=2 SV=1	3	1	143191792	205356704	188441808	192406464	291899680	176514944	28.3905	24.1113	17.956	25.5696	18.6796	1.2306	0.37	1.27997	0.235	1.17976	0.462
TERA_MOUSE	Transitional endoplasmic reticulum ATPase OS=Mus musculus GN=Vcp PE=1 SV=4	61	1	26282809344	25705684992	26406914048	22483795968	26995836928	25487519744	9.19183	3.08635	1.43201	5.81029	2.33513	-1.04573	0.472	1.03054	0.235	-1.0238	0.539
LMAN2_MOUSE	Vesicular integral-membrane protein VIP36 OS=Mus musculus GN=Lman2 PE=2 SV=1	2	0.99	168932912	116132752	129382424	90335080	28699682	56047364	52.917	67.3641	19.8844	78.6514	59.8103	-2.36716	0.091	-1.92909	0.236	-2.5582	0.117
TT30B_MOUSE	Tetratricopeptide repeat protein 30B OS=Mus musculus GN=Ttc30b PE=2 SV=1	1	0.52	364463136	210936352	326414336	237596416	610197056	305007968	51.668	68.2327	26.5969	115.801	11.6431	1.27831	0.602	2.03537	0.236	5.51245	0.19
THOC5_MOUSE	THO complex subunit 5 homolog OS=Mus musculus GN=Thoc5 PE=1 SV=2	2	1	14884292	26643530	28872488	11483263	38585868	19764520	59.6647	21.1091	32.0271	73.1523	24.5812	-1.00811	0.84	1.39292	0.236	1.88414	0.391
TOP1_MOUSE	DNA topoisomerase 1 OS=Mus musculus GN=Top1 PE=1 SV=2	31	1	6621391872	5262587392	5313372672	5290112512	5304496128	4869224448	4.79681	6.90279	13.4369	25.3876	9.54384	-1.1121	0.309	-1.13834	0.236	1.03974	0.885
RL37_MOUSE	60S ribosomal protein L37 OS=Mus musculus GN=Rpl37 PE=2 SV=3	1	0.99	45910864	163862144	93434912	92470352	182094672	136202656	32.7313	16.007	58.7172	38.2211	38.7694	1.35474	0.413	1.62885	0.237	1.7756	0.213
RPTOR_MOUSE	Isoform 2 of Regulatory-associated protein of mTOR OS=Mus musculus GN=Rptor	1	1	6588943	4665960	6376246	3.64237e+06	6.24099e+06	4.44742e+06	27.848	28.0262	17.9378	31.888	13.9803	-1.2303	0.321	1.33197	0.237	1.31733	0.321
PPARD_MOUSE	Peroxisome proliferator-activated receptor delta OS=Mus musculus GN=Ppard PE=1 SV=1	1	0.96	467458592	1707715840	1129147136	909313280	1402963584	1091797760	21.9976	22.2826	56.3437	52.5717	36.2448	1.03019	0.747	1.67107	0.237	1.6026	0.348
SRSF9_MOUSE	Serine/arginine-rich splicing factor 9 OS=Mus musculus GN=Srsf9 PE=1 SV=1	6	1	892042752	1131144320	1071588800	1086600704	975554944	1036390336	5.3839	9.52461	12.0656	19.276	7.80745	1.00122	0.951	-1.13919	0.237	1.15962	0.381
NRF1_MOUSE	Nuclear respiratory factor 1 OS=Mus musculus GN=Nrf1 PE=2 SV=1	1	0.99	13423430	15808192	36947032	37218420	16852570	31031100	36.8062	52.9264	58.6955	25.3441	17.0269	1.28594	0.488	1.79692	0.237	1.16988	0.541
RTKN2_MOUSE	Rhotekin-2 OS=Mus musculus GN=Rtkn2 PE=2 SV=2	1	0.5	100820520	116001768	82034240	146982608	32094762	107352880	61.1221	91.3194	17.0807	98.9037	50.3823	-1.04338	0.694	-2.20342	0.237	-1.01726	0.582
TSR2_MOUSE	Pre-rRNA-processing protein TSR2 homolog OS=Mus musculus GN=Tsr2 PE=2 SV=1	1	1	123225296	98517024	88056592	94546288	39332032	79405424	40.1295	69.4874	17.4878	78.2168	18.7528	-1.45252	0.246	-2.15603	0.238	-1.55855	0.397
ARHL1_MOUSE	[Protein ADP-ribosylarginine] hydrolase-like protein 1 OS=Mus musculus GN=Adprhl1 PE=2 SV=1	1	0.3	121556440	96228608	45427556	224051008	12251780	51411600	117.504	60.063	44.1866	59.5857	21.0239	1.09309	0.66	-2.03792	0.239	-3.57891	0.041
MAK16_MOUSE	Protein MAK16 homolog OS=Mus musculus GN=Mak16 PE=2 SV=1	2	1	68290192	14187222	35223664	22758252	16675769	25256976	20.4676	39.0397	69.5155	107.304	34.2073	-1.81944	0.454	-2.428	0.239	-3.98392	0.162
OXSR1_MOUSE	Serine/threonine-protein kinase OSR1 OS=Mus musculus GN=Oxsr1 PE=1 SV=1	4	1	613403200	447767968	485314176	372661088	366623296	370852960	0.837402	14.134	16.8468	35.4969	5.09973	-1.39306	0.076	-1.19231	0.239	-1.361	0.231
DDX56_MOUSE	Probable ATP-dependent RNA helicase DDX56 OS=Mus musculus GN=Ddx56 PE=2 SV=1	1	1	11349945	7.98922e+06	14073141	4593332	4.07633e+06	7.14394e+06	31.1564	35.6682	27.3629	53.6446	13.0867	-2.11288	0.034	-1.44808	0.239	-1.29244	0.404
TMX2_MOUSE	Thioredoxin-related transmembrane protein 2 OS=Mus musculus GN=Tmx2 PE=2 SV=1	2	1	24185716	15045488	52271232	12499770	81914296	18698340	101.878	8.59794	63.604	83.2512	59.4049	1.23617	0.998	1.5964	0.239	-1.35265	0.512
TMOD3_MOUSE	Tropomodulin-3 OS=Mus musculus GN=Tmod3 PE=1 SV=1	7	1	925451136	699662208	715827264	809656832	651166400	532052256	20.9647	14.5645	16.1413	1.6782	8.15747	-1.17465	0.334	-1.18625	0.24	-1.24949	0.138
TYRP1_MOUSE	5,6-dihydroxyindole-2-carboxylic acid oxidase OS=Mus musculus GN=Tyrp1 PE=1 SV=1	1	0.83	9045036032	3988992768	8811453440	4900282880	1887809920	6798945792	54.6814	118.848	39.1944	87.8456	23.9327	-1.60782	0.321	-2.70682	0.24	-2.24021	0.346
SPRY4_MOUSE	SPRY domain-containing protein 4 OS=Mus musculus GN=Spryd4 PE=2 SV=1	2	1	39466332	32552856	31104262	22225342	45836344	24079032	42.7481	21.5717	13.0002	25.4891	18.5224	-1.1192	0.558	-1.2101	0.241	-1.48822	0.1
ADA10_MOUSE	Disintegrin and metalloproteinase domain-containing protein 10 OS=Mus musculus GN=Adam10 PE=1 SV=1	1	1	12842422	18976824	20190212	13697237	20796672	6271158	53.4529	62.8385	22.7207	52.597	79.1753	-1.27583	0.447	-1.64128	0.241	-1.9378	0.106
RM03_MOUSE	39S ribosomal protein L3, mitochondrial OS=Mus musculus GN=Mrpl3 PE=2 SV=1	1	0.94	4.0285e+06	42907160	25885836	37422036	65391940	32265474	39.5866	50.3548	80.2897	81.523	34.9655	1.85494	0.314	2.36202	0.241	2.83814	0.246
TRNK1_MOUSE	TPR and ankyrin repeat-containing protein 1 OS=Mus musculus GN=Trank1 PE=2 SV=3	1	0.77	11569346	11885122	20332488	6.6397e+06	6067786	4.31809e+06	21.3133	85.5201	34.0564	157.432	111.35	-2.57183	0.018	-2.69332	0.241	1.15233	0.447
NUP50_MOUSE	Nuclear pore complex protein Nup50 OS=Mus musculus GN=Nup50 PE=1 SV=2	9	1	360743488	423916128	384087232	370749536	643063872	437074048	29.3616	32.4779	8.19924	7.41375	7.38899	1.2414	0.363	1.40662	0.242	1.29137	0.016
CNN2_MOUSE	Calponin-2 OS=Mus musculus GN=Cnn2 PE=2 SV=1	1	1	23738480	48942052	9263796	10848653	68188384	49078580	68.3672	59.835	73.5112	9.06389	31.0313	1.56345	0.615	2.06988	0.242	2.63462	0.133
RS3A_MOUSE	40S ribosomal protein S3a OS=Mus musculus GN=Rps3a PE=1 SV=3	27	1	33990221824	32250468352	31919622144	30043951104	24639608832	29034575872	10.297	16.2161	3.39951	8.67059	5.99392	-1.17251	0.106	-1.16297	0.242	-1.08458	0.233
ILKAP_MOUSE	Integrin-linked kinase-associated serine/threonine phosphatase 2C OS=Mus musculus GN=Ilkap PE=2 SV=1	5	1	474107136	490849152	414112960	394724416	384657952	423319712	5.00304	27.8185	8.77735	19.476	12.9822	-1.14664	0.104	-1.29879	0.242	-1.13109	0.363
FUBP1_MOUSE	Far upstream element-binding protein 1 OS=Mus musculus GN=Fubp1 PE=1 SV=1	25	1	6583311360	7150867968	6515503616	7322398208	7764712960	6927542272	5.70724	3.94638	5.16904	33.575	8.36901	1.08716	0.133	1.05266	0.242	1.24919	0.425
RS9_MOUSE	40S ribosomal protein S9 OS=Mus musculus GN=Rps9 PE=2 SV=3	21	1	32443078656	25806749696	27289120768	34250137600	20350478336	28456284160	25.2181	23.7125	12.2166	10.3935	15.4634	-1.02988	0.798	-1.24678	0.242	1.03345	0.733
LDHB_MOUSE	L-lactate dehydrogenase B chain OS=Mus musculus GN=Ldhb PE=1 SV=2	16	1	5865320960	5399884800	4221476096	4723607040	4132003072	5196330496	11.385	12.0728	16.4135	4.92162	0.423999	-1.1021	0.488	-1.19051	0.242	-1.04585	0.754
ESF1_MOUSE	ESF1 homolog OS=Mus musculus GN=Esf1 PE=1 SV=1	1	0.98	1.24952e+06	1.00813e+06	4.56022e+06	668474	4.03766e+06	3.0113e+06	67.1309	35.8948	87.3345	93.019	66.3063	1.13194	0.882	1.78655	0.242	-1.09256	0.852
DCNL1_MOUSE	DCN1-like protein 1 OS=Mus musculus GN=Dcun1d1 PE=2 SV=1	2	1	40793332	57153352	92779136	31793072	89901896	143205040	63.1067	26.0267	41.8106	30.759	14.8471	1.3889	0.701	1.43113	0.243	1.63401	0.157
MA7D1_MOUSE	MAP7 domain-containing protein 1 OS=Mus musculus GN=Map7d1 PE=1 SV=1	4	1	175333552	261344064	177093968	192534272	281841792	220540672	19.7188	5.95544	24.0274	31.0543	9.2735	1.13221	0.495	1.21627	0.243	1.4314	0.184
FANCI_MOUSE	Fanconi anemia group I protein homolog OS=Mus musculus GN=Fanci PE=1 SV=2	1	0.99	2.41305e+06	33005034	40154028	26696496	83189136	46247120	55.1243	33.7913	79.582	12.7254	11.7337	2.06601	0.331	2.64034	0.243	2.3947	0.261
TIM50_MOUSE	Mitochondrial import inner membrane translocase subunit TIM50 OS=Mus musculus GN=Timm50 PE=1 SV=1	5	1	220670944	329245344	312035808	229819584	376231744	296825024	24.3534	10.1442	20.3104	56.8226	14.0924	1.04748	0.838	1.21152	0.243	1.72291	0.263
SNUT2_MOUSE	U4/U6.U5 tri-snRNP-associated protein 2 OS=Mus musculus GN=Usp39 PE=2 SV=2	12	1	779527808	576301888	662774720	838127616	831643072	669373184	12.2626	12.4027	15.1572	9.11083	12.4811	1.15879	0.262	1.16421	0.243	1.13979	0.27
PP1R7_MOUSE	Protein phosphatase 1 regulatory subunit 7 OS=Mus musculus GN=Ppp1r7 PE=1 SV=2	10	1	1079284096	715192384	809363520	776514560	768358720	773927616	0.539216	11.7356	21.7736	19.8663	13.794	-1.12293	0.495	-1.23426	0.244	-1.38745	0.127
GBLP_MOUSE	Guanine nucleotide-binding protein subunit beta-2-like 1 OS=Mus musculus GN=Gnb2l1 PE=1 SV=3	23	1	8648027136	14259996672	11831829504	11432489984	16418262016	15977779200	18.893	6.11806	24.3045	18.2752	2.99924	1.26162	0.271	1.24177	0.244	1.21318	0.33
CSK_MOUSE	Tyrosine-protein kinase CSK OS=Mus musculus GN=Csk PE=1 SV=1	4	1	146391632	137520128	160190096	205194720	110362256	255050288	38.643	26.7804	7.71706	56.8075	30.2106	1.28486	0.521	1.2917	0.244	1.12405	0.954
NUSAP_MOUSE	Nucleolar and spindle-associated protein 1 OS=Mus musculus GN=Nusap1 PE=1 SV=1	1	0.99	42886004	25177470	32401262	32540526	25722882	20642392	22.6986	33.0399	26.5889	9.55067	7.84111	-1.27322	0.311	-1.37467	0.245	-1.14943	0.53
SAP_MOUSE	Sulfated glycoprotein 1 OS=Mus musculus GN=Psap PE=1 SV=2	9	1	580683520	659854016	675636672	863526976	899998400	946486720	4.60299	23.2526	7.966	9.36152	6.63967	1.41428	0.006486	1.28239	0.246	1.57365	0.003198
RABP1_MOUSE	Cellular retinoic acid-binding protein 1 OS=Mus musculus GN=Crabp1 PE=1 SV=2	8	1	1980989952	1922204032	1234252544	1328416896	4113105920	3373852672	49.0903	43.4514	24.2455	25.8283	12.82	1.71591	0.324	1.65443	0.246	2.4071	0.018
R12BA_MOUSE	RNA-binding protein 12B-B OS=Mus musculus GN=Rbm12bb PE=1 SV=1	1	1	5.89775e+06	11320078	7276092	6046597	11539627	7.88e+06	32.9454	32.435	34.5178	93.1162	24.5138	1.0397	0.885	1.42402	0.246	-1.52397	0.408
ELYS_MOUSE	Protein ELYS OS=Mus musculus GN=Ahctf1 PE=1 SV=1	1	0.53	10160762	964230	7173613	10286687	403900	4400340	98.8293	139.094	76.9141	74.6368	9.58848	-1.21256	0.732	-3.24503	0.247	-11.4301	0.072
SMYD3_MOUSE	SET and MYND domain-containing protein 3 OS=Mus musculus GN=Smyd3 PE=2 SV=1	1	1	48115064	38843184	44962424	40031004	16349339	29289368	41.524	78.5386	10.7209	83.3522	14.3324	-1.53988	0.196	-1.65524	0.247	-2.3679	0.166
HBS1L_MOUSE	Isoform 2 of HBS1-like protein OS=Mus musculus GN=Hbs1l	1	0.97	1.08594e+06	12462711	5648686	1.26142e+06	25551052	5.3698e+06	121.194	83.1341	89.4717	60.7125	50.7712	1.67639	0.821	2.96625	0.247	1.71502	0.433
CTDS1_MOUSE	Carboxy-terminal domain RNA polymerase II polypeptide A small phosphatase 1 OS=Mus musculus GN=Ctdsp1 PE=1 SV=1	1	0.99	0	0	688417	0	531526	1.27539e+06	106.364	75.0957	173.205	89.433	44.5948	2.62474	0.511	-1.57094	0.247	-3.84637	0.625
QIL1_MOUSE	Protein QIL1 OS=Mus musculus GN=Qil1 PE=2 SV=1	1	1	1.03296e+06	2.14545e+06	3.71231e+06	1.84299e+06	9362839	8633065	62.7102	46.8411	58.6042	56.1606	29.0116	2.87908	0.217	1.87326	0.248	1.60236	0.444
DESC4_MOUSE	Serine protease DESC4 OS=Mus musculus GN=Desc4 PE=2 SV=1	1	0.58	1.19539e+06	16264073	22191512	8893099	52277232	40884944	66.1183	60.1588	81.8994	51.7554	45.6272	2.57384	0.321	2.83955	0.249	4.42151	0.16
GNPAT_MOUSE	Dihydroxyacetone phosphate acyltransferase OS=Mus musculus GN=Gnpat PE=2 SV=1	1	1	3.45426e+06	25371402	19065374	11364599	9913598	13428041	15.2661	63.4909	70.6791	88.2642	30.893	-1.3799	0.963	-3.26365	0.249	1.10079	0.854
INT3_MOUSE	Integrator complex subunit 3 OS=Mus musculus GN=Ints3 PE=1 SV=2	8	1	207245744	150634032	224911888	197075984	101391368	154681632	31.7416	41.9729	19.9745	39.4614	7.38695	-1.28609	0.31	-1.38224	0.25	-1.89284	0.1
ABCG2_MOUSE	ATP-binding cassette sub-family G member 2 OS=Mus musculus GN=Abcg2 PE=2 SV=1	1	0.62	727885	943548	3.1492e+06	245285	440360	3.69295e+06	132.69	116.722	83.3937	112.938	21.5966	-1.10095	0.59	-2.37367	0.25	-3.65339	0.132
ARL2_MOUSE	ADP-ribosylation factor-like protein 2 OS=Mus musculus GN=Arl2 PE=1 SV=1	2	1	73832472	92558384	77053856	26208734	8176045	56937824	80.9926	62.5044	12.3378	138.298	54.932	-2.66577	0.154	-1.74835	0.25	-4.71128	0.135
RN114_MOUSE	RING finger protein 114 OS=Mus musculus GN=Rnf114 PE=2 SV=2	1	1	47291832	78956864	55316904	51415644	70222480	88749560	26.6182	20.3259	27.1996	29.4051	41.9842	1.15874	0.541	1.28788	0.25	1.4913	0.159
SMAP1_MOUSE	Stromal membrane-associated protein 1 OS=Mus musculus GN=Smap1 PE=1 SV=1	1	1	37653644	54996076	42960720	19054430	60063976	30510788	57.9037	43.3097	19.658	66.7247	10.9006	-1.23699	0.454	1.51593	0.25	-1.01871	0.692
D3D2_MOUSE	3,2-trans-enoyl-CoA isomerase, mitochondrial OS=Mus musculus GN=Dci PE=2 SV=1	2	1	158802944	342755904	300137472	295319328	437363392	345645952	20.0366	5.88273	36.0323	78.5092	11.6034	1.34506	0.296	1.38769	0.251	2.64444	0.185
MEGF9_MOUSE	Multiple epidermal growth factor-like domains protein 9 OS=Mus musculus GN=Megf9 PE=2 SV=1	1	0.99	62051244	80278856	46326648	12430036	10579578	12537496	9.28933	62.4131	27.0197	103.414	78.1135	-5.30723	0.004839	-1.76606	0.251	-2.09353	0.198
F155B_MOUSE	Transmembrane protein FAM155B OS=Mus musculus GN=Fam155b PE=3 SV=1	1	0.29	157907024	172034096	141684192	218013376	154434048	178619728	17.4705	14.8902	9.66043	51.9894	1.82199	1.16844	0.281	1.15423	0.251	1.4565	0.415
TLE3_MOUSE	Isoform 4 of Transducin-like enhancer protein 3 OS=Mus musculus GN=Tle3	4	1	148872496	224874208	150365440	218059568	244086976	178780368	15.3886	33.9846	24.8735	43.5678	20.8257	1.22288	0.273	1.46292	0.251	1.26469	0.515
NRDC_MOUSE	Nardilysin OS=Mus musculus GN=Nrd1 PE=1 SV=1	8	1	612285120	503375872	609542528	459458336	658500544	571274112	17.7194	11.8834	10.7991	18.9651	4.4725	-1.02129	0.834	1.13678	0.251	1.07213	0.674
BAG5_MOUSE	BAG family molecular chaperone regulator 5 OS=Mus musculus GN=Bag5 PE=1 SV=1	2	1	26406838	15324194	28169164	27972416	38483584	47116464	25.3249	53.7904	29.8853	69.6054	42.1957	1.62478	0.117	1.76753	0.251	-1.01248	0.722
UBAP2_MOUSE	Ubiquitin-associated protein 2 OS=Mus musculus GN=Ubap2 PE=2 SV=1	8	1	345116640	384422400	352198656	244695568	446562272	367018592	28.8259	12.6974	5.81015	19.1151	15.2926	-1.02217	0.802	1.12799	0.252	1.27632	0.148
CDV3_MOUSE	Protein CDV3 OS=Mus musculus GN=Cdv3 PE=1 SV=2	9	1	2335789568	3149255680	2490271744	3065132032	2994131456	3187491584	3.17334	10.0122	16.2509	19.7068	17.6596	1.15942	0.225	1.15527	0.252	1.29475	0.173
UBAP1_MOUSE	Ubiquitin-associated protein 1 OS=Mus musculus GN=Ubap1 PE=1 SV=1	1	1	1.12662e+06	5.41146e+06	3.5356e+06	2.43124e+06	9641824	2.44811e+06	85.9057	43.4176	63.9671	98.9326	29.5235	1.4415	0.645	1.85396	0.252	-1.77706	0.414
NDUA4_MOUSE	NADH dehydrogenase [ubiquinone] 1 alpha subcomplex subunit 4 OS=Mus musculus GN=Ndufa4 PE=1 SV=2	4	1	973539520	1037865664	1176383616	1058815424	1360537216	1312130688	13.0278	12.8597	9.75523	21.7548	6.50223	1.17056	0.19	1.13686	0.252	1.05572	0.77
SYF1_MOUSE	Pre-mRNA-splicing factor SYF1 OS=Mus musculus GN=Xab2 PE=2 SV=1	6	1	108990288	84147936	76747976	63516864	69199432	52808628	13.4583	26.081	18.7737	47.8466	18.2962	-1.45472	0.053	-1.26742	0.252	1.02916	0.923
COMD6_MOUSE	COMM domain-containing protein 6 OS=Mus musculus GN=Commd6 PE=2 SV=1	1	0.97	2.02143e+06	1.77364e+06	2.41755e+06	571247	4.12561e+06	1141403	98.0906	65.0363	15.6838	22.8971	36.6998	-1.06412	0.572	2.0504	0.253	1.74275	0.028
SF3A1_MOUSE	Splicing factor 3A subunit 1 OS=Mus musculus GN=Sf3a1 PE=1 SV=1	19	1	1557627904	2367731968	1887679872	1683182592	2917485312	2101956864	28.0945	10.9401	21.0231	23.7214	13.1151	1.15303	0.551	1.19912	0.253	1.41723	0.136
CRIP2_MOUSE	Cysteine-rich protein 2 OS=Mus musculus GN=Crip2 PE=1 SV=1	5	1	98202488	269727808	232958352	203633392	481802400	340312864	40.68	50.0554	45.0867	37.3099	32.0888	1.70705	0.238	1.75931	0.253	2.03512	0.144
IMA4_MOUSE	Importin subunit alpha-4 OS=Mus musculus GN=Kpna4 PE=2 SV=1	5	1	427792192	274600096	314846304	309313344	306076736	248910032	11.7939	32.9881	23.422	76.1296	4.88889	-1.17695	0.386	-1.32806	0.253	-1.96898	0.287
ERP44_MOUSE	Endoplasmic reticulum resident protein 44 OS=Mus musculus GN=Erp44 PE=1 SV=1	2	1	46872408	121117248	129084176	77594640	133275872	101461704	26.832	14.2664	45.7871	35.7935	10.7771	1.05136	0.764	1.5352	0.253	1.19615	0.618
RFC5_MOUSE	Replication factor C subunit 5 OS=Mus musculus GN=Rfc5 PE=2 SV=1	7	1	306112768	153544976	237622752	199646960	177774768	179325280	6.57658	5.4899	32.8777	60.0779	13.55	-1.25242	0.452	-1.42733	0.254	-1.82567	0.259
SNF5_MOUSE	SWI/SNF-related matrix-associated actin-dependent regulator of chromatin subfamily B member 1 OS=Mus musculus GN=Smarcb1 PE=1 SV=1	3	1	147000000	212279472	206091440	170268720	250485952	226186768	19.0747	18.4446	19.1215	21.6465	12.4163	1.14428	0.459	1.24178	0.254	-1.12411	0.525
MRGA8_MOUSE	Mas-related G-protein coupled receptor member A8 OS=Mus musculus GN=Mrgpra8 PE=2 SV=1	1	0.74	301555776	119347248	54020580	180110928	67899656	73255368	59.106	44.7398	81.0347	76.681	17.0351	-1.47829	0.687	-2.60617	0.254	-1.29319	0.757
RT35_MOUSE	28S ribosomal protein S35, mitochondrial OS=Mus musculus GN=Mrps35 PE=2 SV=2	4	1	27444172	55317440	39795792	53095380	39625648	95147104	46.2467	35.5138	34.188	47.5458	9.80734	1.5329	0.293	1.4985	0.255	2.14577	0.127
SEH1_MOUSE	Nucleoporin SEH1 OS=Mus musculus GN=Seh1l PE=2 SV=1	4	1	93256464	63811312	107723392	82077360	79297592	102840600	14.6079	16.592	25.3533	52.3601	30.0377	-1.00218	0.94	1.26811	0.255	1.82873	0.184
PRI2_MOUSE	DNA primase large subunit OS=Mus musculus GN=Prim2 PE=1 SV=1	2	1	113433	17826824	21430008	7643594	63148544	22452022	92.4704	40.8719	86.9446	81.4351	11.1823	2.36839	0.4	4.21505	0.255	4.90846	0.257
TIM10_MOUSE	Mitochondrial import inner membrane translocase subunit Tim10 OS=Mus musculus GN=Timm10 PE=1 SV=1	1	0.98	42717364	61496384	37695864	39762720	48511536	52977544	14.2768	9.71046	26.5214	41.3834	17.3344	-1.00466	0.954	1.23399	0.255	1.39778	0.35
PARK7_MOUSE	Protein DJ-1 OS=Mus musculus GN=Park7 PE=1 SV=1	12	1	3671312128	4541196800	4236666880	5242547200	4737316352	6017949696	12.0963	24.7783	10.6371	18.0008	11.2704	1.28505	0.056	1.29812	0.256	1.54104	0.035
SIN3A_MOUSE	Paired amphipathic helix protein Sin3a OS=Mus musculus GN=Sin3a PE=1 SV=3	2	1	82370600	35386060	62563692	33413550	7.40589e+06	47902228	69.3835	107.864	39.2442	57.0944	20.6339	-2.03243	0.249	-2.15152	0.256	-2.56693	0.07
PTPRG_MOUSE	Receptor-type tyrosine-protein phosphatase gamma OS=Mus musculus GN=Ptprg PE=1 SV=1	1	0.92	579140	1892490	245492	235952	3.70677e+06	565412	127.494	80.5466	96.1359	57.3897	41.1602	1.65916	0.851	2.39885	0.256	3.28536	0.122
MD2L1_MOUSE	Mitotic spindle assembly checkpoint protein MAD2A OS=Mus musculus GN=Mad2l1 PE=2 SV=2	1	1	243982528	415671904	445740704	248906048	609984896	538313024	41.0465	20.924	29.541	56.8627	4.16726	1.26399	0.595	1.34213	0.256	2.26918	0.133
BRX1_MOUSE	Ribosome biogenesis protein BRX1 homolog OS=Mus musculus GN=Brix1 PE=2 SV=3	3	1	322340096	261648080	289744320	229707824	178885952	210462896	12.4346	38.1941	10.429	43.8357	10.8578	-1.41139	0.023	-1.32113	0.256	-1.47955	0.192
PTPRF_MOUSE	Receptor-type tyrosine-protein phosphatase F OS=Mus musculus GN=Ptprf PE=1 SV=1	2	1	106968536	22402728	52763632	72107560	30841946	37079096	47.6558	8.44125	70.5622	48.6086	28.9288	-1.3007	0.801	-2.45154	0.256	-2.33702	0.253
NUCB2_MOUSE	Nucleobindin-2 OS=Mus musculus GN=Nucb2 PE=1 SV=2	1	0.99	12616362	4.64268e+06	7531604	11991536	4603484	6.26251e+06	50.8765	47.4418	48.8521	97.427	30.7127	-1.08457	0.85	-1.76577	0.256	-2.57504	0.387
RPA2_MOUSE	DNA-directed RNA polymerase I subunit RPA2 OS=Mus musculus GN=Polr1b PE=2 SV=1	1	1	18431420	7760464	14994285	26522840	22567650	8077852	50.9598	25.3844	39.6751	54.4703	29.8466	1.38805	0.587	1.44982	0.256	1.43924	0.562
SEPT9_MOUSE	Septin-9 OS=Mus musculus GN=Sept9 PE=1 SV=1	21	1	4277439488	4296560128	3419998720	3033296640	2893011200	3698672896	13.4153	16.7817	12.5226	12.7886	10.7013	-1.24613	0.107	-1.18009	0.256	1.05074	0.665
TIM8B_MOUSE	Mitochondrial import inner membrane translocase subunit Tim8 B OS=Mus musculus GN=Timm8b PE=2 SV=1	1	0.99	19980248	11581482	4.1288e+06	14937692	497473	1.62614e+06	141.216	126.788	66.66	22.2567	114.479	-2.0919	0.282	-2.34669	0.257	-11.1877	0.031
UBP14_MOUSE	Ubiquitin carboxyl-terminal hydrolase 14 OS=Mus musculus GN=Usp14 PE=1 SV=3	9	1	327900000	535971776	555478080	602103808	654606464	766289664	12.4348	15.2846	26.6613	7.29696	9.54559	1.4253	0.145	1.28008	0.257	1.73352	0.07
APEH_MOUSE	Acylamino-acid-releasing enzyme OS=Mus musculus GN=Apeh PE=2 SV=2	5	1	414939040	194695120	251667296	325790752	166177520	169998672	41.2723	18.7962	39.8179	36.2365	11.5347	-1.30112	0.446	-1.4723	0.257	-1.90317	0.114
CANB1_MOUSE	Calcineurin subunit B type 1 OS=Mus musculus GN=Ppp3r1 PE=1 SV=3	2	1	38951992	24281504	20801564	21708394	24652480	20475368	9.63326	36.1572	34.3893	43.9225	30.8583	-1.25733	0.412	-1.45089	0.257	-1.48131	0.244
TMC8_MOUSE	Transmembrane channel-like protein 8 OS=Mus musculus GN=Tmc8 PE=2 SV=2	2	0.83	171074304	33970052	17047362	174872208	87958664	16039283	85.5606	74.8415	114.098	137.306	11.8645	1.25565	0.773	2.21746	0.257	2.0021	0.722
SUGP1_MOUSE	SURP and G-patch domain-containing protein 1 OS=Mus musculus GN=Sugp1 PE=1 SV=1	1	0.8	2.22944e+06	13187970	17745174	1.19141e+06	30525176	38993680	84.1645	23.7418	72.1438	28.2367	8.90875	2.13223	0.813	2.02694	0.258	4.08477	0.113
RPGF2_MOUSE	Rap guanine nucleotide exchange factor 2 (Fragment) OS=Mus musculus GN=Rapgef2 PE=1 SV=1	2	1	1662518	4.36814e+06	2.26873e+06	1.01468e+06	8492402	2.92393e+06	93.7627	78.1793	51.3227	21.9812	48.2697	1.49782	0.848	2.60048	0.258	1.90921	0.113
IGF2_MOUSE	Insulin-like growth factor II OS=Mus musculus GN=Igf2 PE=1 SV=1	1	0.97	920331	7.04775e+06	7.56211e+06	7.92166e+06	7.23456e+06	25144932	75.5415	70.5968	71.3792	52.4833	12.4008	2.59502	0.247	2.49071	0.258	3.66245	0.145
ROBO1_MOUSE	Roundabout homolog 1 OS=Mus musculus GN=Robo1 PE=1 SV=1	1	0.99	1.19261e+06	1280757	1.21224e+06	75405.8	595550	1.2196e+06	90.907	86.1669	3.76706	145.868	41.0341	-1.94948	0.295	-3.9377	0.258	-2.77369	0.26
PSF3_MOUSE	DNA replication complex GINS protein PSF3 OS=Mus musculus GN=Gins3 PE=2 SV=1	1	0.77	5856847	10088758	13069451	2.96986e+06	15865696	16537784	64.8524	70.3258	37.4738	63.668	33.6579	1.21914	0.996	2.00987	0.258	-1.1432	0.651
KIF4_MOUSE	Chromosome-associated kinesin KIF4 OS=Mus musculus GN=Kif4 PE=2 SV=2	6	1	196252960	263865232	181152704	163445168	171137760	177246080	4.05346	9.28044	20.6061	17.1541	7.07433	-1.2529	0.2	-1.20691	0.259	-1.33783	0.128
WNK2_MOUSE	Isoform 2 of Serine/threonine-protein kinase WNK2 OS=Mus musculus GN=Wnk2	1	0.99	13608528	7620526	8532251	3272852	1.58964e+06	6922970	69.4018	63.0312	32.5223	76.7863	47.6701	-2.52525	0.114	-1.78598	0.259	-1.36035	0.404
SSBP3_MOUSE	Single-stranded DNA-binding protein 3 OS=Mus musculus GN=Ssbp3 PE=2 SV=2	2	1	179004800	169905168	154698736	141542464	383790528	167484912	57.5939	80.7965	7.31534	87.3661	3.41834	1.37571	0.551	2.37704	0.26	2.73109	0.24
I2BP1_MOUSE	Interferon regulatory factor 2-binding protein 1 OS=Mus musculus GN=Irf2bp1 PE=1 SV=2	3	1	113077976	86148176	93019936	88533104	29662704	53703624	51.6572	45.5069	14.3639	42.705	32.572	-1.7001	0.183	-1.47137	0.26	-1.42782	0.275
PHB_MOUSE	Prohibitin OS=Mus musculus GN=Phb PE=1 SV=1	14	1	6160182272	4425914880	3818630656	3211512320	4472140288	3068814336	21.5482	16.1287	25.307	6.59824	4.41331	-1.33967	0.198	-1.27257	0.26	-1.25505	0.276
COMD7_MOUSE	COMM domain-containing protein 7 OS=Mus musculus GN=Commd7 PE=2 SV=1	1	0	353794560	414389792	316184736	109887152	47298712	97264864	39.024	72.1549	13.7081	103.975	85.5574	-4.26161	0.022	-2.0432	0.26	-1.38405	0.361
MT3_MOUSE	Metallothionein-3 OS=Mus musculus GN=Mt3 PE=1 SV=1	1	1	57431440	65004668	43062004	74640944	109412280	22293426	63.7577	35.8482	20.2033	45.0659	53.6959	1.24682	0.94	1.3949	0.26	-1.19468	0.5
PIN4_MOUSE	Peptidyl-prolyl cis-trans isomerase NIMA-interacting 4 OS=Mus musculus GN=Pin4 PE=2 SV=1	3	1	168094320	123236416	145694288	110178896	260931616	141561888	46.5448	27.5197	15.3966	25.5145	13.1162	1.1731	0.742	1.31814	0.261	-1.19897	0.36
LTOR3_MOUSE	Ragulator complex protein LAMTOR3 OS=Mus musculus GN=Lamtor3 PE=1 SV=1	1	0.95	169366416	6.68248e+06	78560400	113381056	3906786	86135096	84.0494	151.892	96.0593	84.5728	46.4815	-1.25163	0.856	-4.21753	0.263	-28.7069	0.101
PP6R1_MOUSE	Serine/threonine-protein phosphatase 6 regulatory subunit 1 OS=Mus musculus GN=Ppp6r1 PE=1 SV=1	2	1	21559540	15062828	31045548	24629268	5908876	13166996	64.7879	98.8858	35.635	135.052	8.011	-1.54828	0.319	-1.79274	0.263	-4.4264	0.137
CO4A1_MOUSE	Collagen alpha-1(IV) chain OS=Mus musculus GN=Col4a1 PE=1 SV=4	3	1	53330188	79529200	53853560	31396676	66514660	74028536	39.7058	6.02083	24.0645	49.3794	44.3488	-1.08592	0.695	1.20257	0.263	1.67464	0.217
DCX_MOUSE	Neuronal migration protein doublecortin OS=Mus musculus GN=Dcx PE=1 SV=1	4	1	291018592	395481600	394183392	379187712	407215808	383185056	3.88865	24.2083	16.6396	44.8199	11.8794	1.08227	0.478	1.25776	0.263	1.2671	0.583
PAK2_MOUSE	Serine/threonine-protein kinase PAK 2 OS=Mus musculus GN=Pak2 PE=1 SV=1	12	1	2049023616	1985710336	1937831808	1878340992	2165444096	1862849664	8.65504	4.07049	2.80152	22.5529	6.8201	-1.01116	0.817	-1.03866	0.263	-1.05909	0.643
RM41_MOUSE	39S ribosomal protein L41, mitochondrial OS=Mus musculus GN=Mrpl41 PE=2 SV=1	1	0.98	2.14466e+06	9748254	4864413	1.77338e+06	16426748	7094347	87.9753	42.9984	68.9749	79.7314	32.2332	1.50946	0.78	1.81386	0.263	1.27778	0.896
HS105_MOUSE	Heat shock protein 105 kDa OS=Mus musculus GN=Hsph1 PE=1 SV=2	35	1	3206258688	3695193600	3784539648	3369538816	4430855168	3479057408	15.525	14.2081	8.7395	13.7731	4.72999	1.05554	0.657	1.139	0.264	1.24015	0.097
DPYL3_MOUSE	Dihydropyrimidinase-related protein 3 OS=Mus musculus GN=Dpysl3 PE=1 SV=1	14	1	2166897664	3748976640	3165941504	2306026240	4003008000	3453628928	26.6081	26.9594	26.4298	38.5779	9.8503	1.07497	0.772	1.34863	0.264	1.46178	0.281
AXDN1_MOUSE	Axonemal dynein light chain domain-containing protein 1 OS=Mus musculus GN=Axdnd1 PE=1 SV=1	1	0.28	670926	5394396	5066454	357209	12614406	5372416	100.777	44.2679	71.0811	87.0387	50.3728	1.6479	0.946	2.21183	0.264	1.22111	0.765
PTPRS_MOUSE	Isoform 2 of Receptor-type tyrosine-protein phosphatase S OS=Mus musculus GN=Ptprs	1	0.91	21887190	2.58726e+06	10980191	8453870	5.28039e+06	5086144	30.1393	30.9622	81.8839	57.2499	51.0277	-1.88384	0.651	-3.46741	0.265	-6.57797	0.097
H2B1P_MOUSE	Histone H2B type 2-B OS=Mus musculus GN=Hist2h2bb PE=1 SV=3	6	1	81376468992	84677500928	80943185920	131067953152	86393454592	143669821440	25.0028	17.0421	2.48074	27.5576	6.92911	1.46209	0.149	1.16836	0.265	1.56517	0.115
RL10_MOUSE	60S ribosomal protein L10 OS=Mus musculus GN=Rpl10 PE=2 SV=3	20	1	6872155136	8810970112	8283946496	7348669952	6095965696	6717283328	9.31993	14.529	12.5483	15.3388	10.749	-1.18873	0.145	-1.15242	0.265	-1.10777	0.41
K0564_MOUSE	Uncharacterized protein KIAA0564 homolog OS=Mus musculus GN=Kiaa0564 PE=2 SV=2	1	0.41	210190592	31046674	24481848	188688928	135515328	32218398	66.9672	66.0781	118.97	152.27	26.622	1.34135	0.566	1.99086	0.265	1.9772	0.947
ETFB_MOUSE	Electron transfer flavoprotein subunit beta OS=Mus musculus GN=Etfb PE=1 SV=3	10	1	1069105280	1152785920	1449307776	1139469568	1325867392	1190313344	7.90724	7.66185	16.3258	18.2915	9.07961	-1.00425	0.984	1.1427	0.266	1.26087	0.194
INT7_MOUSE	Integrator complex subunit 7 OS=Mus musculus GN=Ints7 PE=1 SV=1	3	1	53463704	35489352	47116904	59582548	48667780	66465956	15.4105	27.8899	20.0975	34.0214	28.2622	1.28402	0.172	1.30386	0.266	1.38548	0.295
S10AA_MOUSE	Protein S100-A10 OS=Mus musculus GN=S100a10 PE=2 SV=2	1	0.93	56333464	52591936	8505294	6132183	18948536	23644280	55.8097	62.3669	67.9534	61.1975	38.5685	-2.41007	0.386	-3.07919	0.266	-2.85924	0.295
VATG1_MOUSE	V-type proton ATPase subunit G 1 OS=Mus musculus GN=Atp6v1g1 PE=2 SV=3	3	1	147441904	219806608	131430016	133457984	177248880	193779600	18.536	24.5171	28.3274	46.0794	44.7366	1.01165	0.905	1.32316	0.266	1.48502	0.298
ZMAT2_MOUSE	Zinc finger matrin-type protein 2 OS=Mus musculus GN=Zmat2 PE=2 SV=1	1	1	51439448	73163384	69235904	55291192	80242104	59701780	20.4616	25.3653	17.9164	37.5353	10.7546	1.0072	0.974	1.3097	0.266	1.33191	0.359
RB11B_MOUSE	Ras-related protein Rab-11B OS=Mus musculus GN=Rab11b PE=1 SV=3	7	1	2301387776	2215493632	2212532992	2418299136	1940839168	2423682560	12.2617	6.75674	2.24986	28.6038	4.24476	1.00794	0.974	1.06344	0.266	1.20388	0.449
APOA4_MOUSE	Apolipoprotein A-IV OS=Mus musculus GN=Apoa4 PE=2 SV=2	3	1	54426820	87865192	183608304	49231264	183944448	168618832	55.0667	28.4518	61.7196	42.164	7.78491	1.23288	0.756	1.5528	0.266	1.27979	0.521
WDHD1_MOUSE	WD repeat and HMG-box DNA-binding protein 1 OS=Mus musculus GN=Wdhd1 PE=1 SV=2	7	1	430628960	409724768	310985056	364373152	369346624	363137024	0.898998	8.40096	16.6508	64.4176	8.27394	-1.04967	0.74	-1.17584	0.266	1.31002	0.705
EIF3I_MOUSE	Eukaryotic translation initiation factor 3 subunit I OS=Mus musculus GN=Eif3i PE=1 SV=1	11	1	763229248	986377984	1061823232	1704481664	2318115584	1943028224	15.556	48.5322	16.568	17.1131	10.9718	2.12192	0.0051	1.63292	0.267	2.13807	0.005377
THTM_MOUSE	3-mercaptopyruvate sulfurtransferase OS=Mus musculus GN=Mpst PE=1 SV=3	5	1	162642496	117914360	151380192	151431872	112110952	146958976	15.7324	17.246	16.1582	21.4192	3.26711	-1.05222	0.73	-1.20164	0.267	-2.13971	0.01
DOC11_MOUSE	Dedicator of cytokinesis protein 11 OS=Mus musculus GN=Dock11 PE=1 SV=1	1	1	214122	4.09764e+06	768308	118121	11092755	1.03771e+06	149.114	123.963	124.045	33.822	84.4278	2.41111	0.89	6.45909	0.267	3.59118	0.151
SSU72_MOUSE	RNA polymerase II subunit A C-terminal domain phosphatase SSU72 OS=Mus musculus GN=Ssu72 PE=2 SV=1	1	1	55825452	66483304	28374858	43236612	150729216	37530656	82.643	42.3851	39.144	77.7389	27.3247	1.53631	0.619	1.57145	0.267	3.14106	0.155
UBP3_MOUSE	Ubiquitin carboxyl-terminal hydrolase 3 OS=Mus musculus GN=Usp3 PE=2 SV=1	1	1	69183944	57422340	44420340	49446064	73950560	42485948	29.89	2.52853	21.7282	40.3424	5.21158	-1.03101	0.85	-1.23529	0.267	1.57425	0.188
SARNP_MOUSE	SAP domain-containing ribonucleoprotein OS=Mus musculus GN=Sarnp PE=1 SV=3	8	1	2944018944	2790929920	2432591104	3059888384	2429442816	2356581120	14.7876	9.31946	9.64141	36.2964	11.1799	-1.04099	0.686	-1.10724	0.267	1.19941	0.577
RBBP4_MOUSE	Histone-binding protein RBBP4 OS=Mus musculus GN=Rbbp4 PE=1 SV=4	5	1	4897433600	5010102272	4799715840	4500235264	5293327360	5341712896	9.36513	14.9598	2.14755	24.5888	12.6252	1.0291	0.692	1.15571	0.267	-1.06792	0.625
COASY_MOUSE	Bifunctional coenzyme A synthase OS=Mus musculus GN=Coasy PE=1 SV=2	1	1	7938292	19558756	16661084	5930180	28057976	17283296	64.7446	68.5923	41.0933	15.0401	48.0326	1.16109	0.951	1.96416	0.267	-1.02234	0.9
PSB5_MOUSE	Proteasome subunit beta type-5 OS=Mus musculus GN=Psmb5 PE=1 SV=3	14	1	2664756224	3500673024	3089780224	3089827328	4298966016	4379644416	18.4182	14.7728	13.5484	6.82432	6.38483	1.27155	0.174	1.16498	0.268	1.35605	0.041
NDUS6_MOUSE	NADH dehydrogenase [ubiquinone] iron-sulfur protein 6, mitochondrial OS=Mus musculus GN=Ndufs6 PE=1 SV=2	2	1	48114468	89101152	83356720	68506064	89822376	130345776	32.6455	22.9174	30.1834	28.4849	9.32547	1.30875	0.375	1.33927	0.268	1.83301	0.073
BRK1_MOUSE	Protein BRICK1 OS=Mus musculus PE=1 SV=1	1	1	43105664	61561528	33656488	16001634	15336884	13723670	7.79875	18.7777	30.7815	54.0447	66.4186	-3.06962	0.019	-1.34017	0.268	-1.83648	0.134
STAU1_MOUSE	Double-stranded RNA-binding protein Staufen homolog 1 OS=Mus musculus GN=Stau1 PE=2 SV=1	1	0.99	2.78914e+06	20524290	1.48481e+06	4.57588e+06	24598466	8321917	85.1664	62.6431	128.67	26.0791	20.15	1.51205	0.448	2.23626	0.268	3.18375	0.151
HTRA2_MOUSE	Serine protease HTRA2, mitochondrial OS=Mus musculus GN=Htra2 PE=1 SV=2	1	0.99	394397	946164	1.38243e+06	459534	3.37944e+06	822082	102.434	49.3861	54.5511	86.7873	64.82	1.71174	0.692	1.93313	0.268	1.24474	0.488
NOSIP_MOUSE	Nitric oxide synthase-interacting protein OS=Mus musculus GN=Nosip PE=2 SV=1	1	1	5.03046e+06	11204877	12457677	5298341	29109438	19035312	67.0942	76.482	41.5722	87.7547	72.4356	1.86258	0.473	2.45207	0.268	1.33751	0.619
CTBP1_MOUSE	C-terminal-binding protein 1 OS=Mus musculus GN=Ctbp1 PE=1 SV=2	8	1	1079319168	1028120512	951933504	667384192	1464007424	777691136	44.5116	28.876	6.2856	23.9836	5.1539	-1.05166	0.694	1.29814	0.268	1.08458	0.729
CDK6_MOUSE	Cyclin-dependent kinase 6 OS=Mus musculus GN=Cdk6 PE=2 SV=2	1	0.98	1.73019e+06	5007142	4.28585e+06	1176735	8.00878e+06	4.11488e+06	77.3017	69.2377	46.8628	60.2226	54.2077	1.20658	0.984	2.07367	0.268	-1.11144	0.75
HSP7E_MOUSE	Heat shock 70 kDa protein 14 OS=Mus musculus GN=Hspa14 PE=2 SV=2	6	1	194558176	237910384	249634448	286697984	231521232	302329504	13.6003	16.8858	12.7601	55.261	21.2193	1.20297	0.175	1.18103	0.268	1.08835	0.9
STK4_MOUSE	Serine/threonine-protein kinase 4 OS=Mus musculus GN=Stk4 PE=1 SV=1	1	1	358908	2.81658e+06	2692984	408371	4681639	3.01771e+06	79.7016	67.5525	70.7836	90.0905	60.1368	1.38157	0.817	2.38832	0.268	-1.01998	0.973
SPAS2_MOUSE	Spermatogenesis-associated serine-rich protein 2 OS=Mus musculus GN=Spats2 PE=1 SV=1	3	1	75014648	83850976	66989728	111784424	160159088	88218752	30.5497	13.8338	11.2026	6.41377	22.401	1.59466	0.113	1.14935	0.269	1.24895	0.053
CCD66_MOUSE	Isoform 2 of Coiled-coil domain-containing protein 66 OS=Mus musculus GN=Ccdc66	1	0	3.1073e+06	2.74888e+06	13900579	9169103	55326936	53588056	66.4655	85.5445	96.233	67.4435	36.724	5.9769	0.085	3.02043	0.269	7.52093	0.067
SYVC_MOUSE	Valyl-tRNA synthetase OS=Mus musculus GN=Vars PE=2 SV=1	31	1	4172747008	4422324224	4418417664	4862980096	4501251072	5577675264	10.998	14.3943	3.2961	13.6251	9.52258	1.14819	0.156	1.13563	0.269	1.18808	0.172
TIM8A_MOUSE	Mitochondrial import inner membrane translocase subunit Tim8 A OS=Mus musculus GN=Timm8a1 PE=1 SV=1	1	1	45319856	115833968	104236304	111901640	126232568	169177472	21.9528	17.1329	42.7416	45.8387	19.4187	1.53477	0.235	1.45879	0.269	1.64779	0.261
SPT5H_MOUSE	Transcription elongation factor SPT5 OS=Mus musculus GN=Supt5h PE=1 SV=1	6	1	148920352	251283856	274059808	242293728	388015552	441767392	28.8813	25.7664	29.6565	43.3223	8.30048	1.59	0.152	1.34831	0.269	1.19908	0.733
LASP1_MOUSE	LIM and SH3 domain protein 1 OS=Mus musculus GN=Lasp1 PE=1 SV=1	8	1	156454224	448476736	338995904	191846816	705959616	410962208	59.1368	26.6013	46.8871	32.2845	27.1484	1.38651	0.596	1.50856	0.27	1.91929	0.14
CELF2_MOUSE	Isoform 6 of CUGBP Elav-like family member 2 OS=Mus musculus GN=Celf2	4	1	350811840	311917024	200386240	212269296	135003312	118095208	32.3662	33.6109	27.1392	49.5355	22.4288	-1.85469	0.065	-1.37248	0.27	-1.65251	0.167
UFD1_MOUSE	Ubiquitin fusion degradation protein 1 homolog OS=Mus musculus GN=Ufd1l PE=1 SV=1	2	1	42825028	20806302	26908288	47243092	16383865	18430068	63.0888	24.8576	37.6678	32.6582	32.2006	-1.10337	0.689	-1.43669	0.271	-2.0863	0.072
KLF17_MOUSE	Krueppel-like factor 17 OS=Mus musculus GN=Klf17 PE=1 SV=2	1	0.72	1653559680	2491812352	1948066048	693877056	463422304	860722304	29.6573	80.3906	20.9368	59.3392	71.8403	-3.01951	0.009819	-1.66919	0.271	-1.77311	0.172
GEMI6_MOUSE	Gem-associated protein 6 OS=Mus musculus GN=Gemin6 PE=2 SV=2	1	0.8	12454680	24323498	13033618	9737704	31559670	14692580	61.2969	53.5002	40.3013	97.3832	27.6788	1.12403	0.919	1.64663	0.271	2.41182	0.366
SEN34_MOUSE	tRNA-splicing endonuclease subunit Sen34 OS=Mus musculus GN=Tsen34 PE=2 SV=2	2	1	28506042	59545112	60278912	21444548	93378040	53769780	64.1099	60.783	36.6803	32.1896	37.9298	1.1366	0.975	1.88087	0.271	1.19773	0.545
OGT1_MOUSE	UDP-N-acetylglucosamine--peptide N-acetylglucosaminyltransferase 110 kDa subunit OS=Mus musculus GN=Ogt PE=1 SV=2	11	1	917044608	858723712	941262784	875713600	749640576	935967616	11.1366	7.15975	4.68461	21.1001	15.1738	-1.06079	0.452	-1.06689	0.271	1.0667	0.748
CAH14_MOUSE	Carbonic anhydrase 14 OS=Mus musculus GN=Ca14 PE=1 SV=1	1	1	4944673	2.7873e+06	6030091	3.84495e+06	7265946	5178732	31.7553	20.5208	35.9828	81.5733	39.2739	1.18366	0.567	-1.46968	0.272	-2.94612	0.126
SCRIB_MOUSE	Isoform 2 of Protein scribble homolog OS=Mus musculus GN=Scrib	8	1	284622848	92387232	148091152	175553488	80974304	160421600	36.5538	19.1474	56.5087	46.3624	28.5606	-1.25939	0.686	-1.78843	0.272	-1.60671	0.363
CF174_MOUSE	Uncharacterized protein C6orf174 homolog OS=Mus musculus PE=2 SV=2	1	1	25895432	21866520	7964476	10781664	13960084	5.35434e+06	43.3767	43.5118	50.6453	86.3509	57.1059	-1.85162	0.29	-1.909	0.272	-1.41329	0.483
CARM1_MOUSE	Histone-arginine methyltransferase CARM1 OS=Mus musculus GN=Carm1 PE=1 SV=2	5	1	453301728	375151808	434847936	360401472	446019008	412685952	10.6201	11.6125	9.70041	47.3391	12.0226	-1.03625	0.691	-1.12006	0.272	-1.1787	0.519
2AAA_MOUSE	Serine/threonine-protein phosphatase 2A 65 kDa regulatory subunit A alpha isoform OS=Mus musculus GN=Ppp2r1a PE=1 SV=3	34	1	8440175104	7654058496	8435772928	8632655872	8149774848	8876221440	4.32293	1.4587	5.53525	12.9239	5.91962	1.04601	0.335	1.04863	0.272	1.03567	0.726
RAIN_MOUSE	Ras-interacting protein 1 OS=Mus musculus GN=Rasip1 PE=1 SV=2	2	1	114671	3677693	3.78784e+06	464766	14907528	6909583	97.4149	33.8207	82.701	80.7389	25.8852	2.93948	0.51	2.73977	0.272	1.54762	0.729
DHI2_MOUSE	Corticosteroid 11-beta-dehydrogenase isozyme 2 OS=Mus musculus GN=Hsd11b2 PE=2 SV=2	1	1	4.34602e+06	950120	1.78186e+06	2.73841e+06	6024279	2.83984e+06	48.3129	80.9248	75.024	131.262	96.9928	1.63924	0.308	2.3963	0.272	2.12487	0.965
MYH4_MOUSE	Myosin-4 OS=Mus musculus GN=Myh4 PE=2 SV=1	8	1	152240784	399079552	1693043200	276070304	109352744	226998560	41.9696	40.591	110.621	34.0835	3.93145	-3.66474	0.328	-4.25346	0.273	-4.01422	0.302
HECW2_MOUSE	E3 ubiquitin-protein ligase HECW2 OS=Mus musculus GN=Hecw2 PE=2 SV=1	1	0.65	27806814	19630932	25376382	17844778	32320358	26186344	28.5487	40.7196	17.298	85.7481	21.4235	1.04858	0.895	-1.34235	0.273	1.63194	0.629
EMIL1_MOUSE	EMILIN-1 OS=Mus musculus GN=Emilin1 PE=1 SV=1	1	0.84	54268016	50862020	10775016	20465528	592553	1.10018e+06	153.396	83.0194	62.6051	57.6383	79.9518	-5.23078	0.128	-2.42849	0.274	-11.1113	0.028
IQCG_MOUSE	IQ domain-containing protein G OS=Mus musculus GN=Iqcg PE=2 SV=1	1	0.63	1.57849e+06	10844200	33609948	667685	253007424	123726424	100.304	95.4652	107.422	44.2951	17.2431	8.19856	0.606	6.02291	0.274	8.84758	0.082
CDCA7_MOUSE	Cell division cycle-associated protein 7 OS=Mus musculus GN=Cdca7 PE=1 SV=1	1	1	6.86929e+06	3.91785e+06	8925171	1.97476e+06	6.52338e+06	4805936	51.7944	20.4519	38.3056	87.4812	28.0388	-1.48167	0.363	-1.49881	0.274	-2.18054	0.18
UBP4_MOUSE	Ubiquitin carboxyl-terminal hydrolase 4 OS=Mus musculus GN=Usp4 PE=1 SV=2	5	1	184753472	148638576	151185824	117553720	123123704	95928984	12.8032	15.2228	12.4784	45.0395	18.6569	-1.4396	0.025	-1.15618	0.274	-1.30516	0.31
UFL1_MOUSE	Isoform 2 of E3 UFM1-protein ligase 1 OS=Mus musculus GN=Ufl1	1	0.97	49218780	8549542	19137496	30992052	92231.3	11521446	110.009	169.85	82.3041	94.9886	63.5078	-1.80506	0.417	-5.57785	0.275	-42.3727	0.012
CDC37_MOUSE	Hsp90 co-chaperone Cdc37 OS=Mus musculus GN=Cdc37 PE=2 SV=1	14	1	925030464	1624103552	1220224512	782845440	2114629120	1180125056	50.3026	34.782	27.9312	17.0743	15.7246	1.08178	0.953	1.38703	0.275	1.46038	0.12
ESCO1_MOUSE	N-acetyltransferase ESCO1 OS=Mus musculus GN=Esco1 PE=2 SV=2	1	0.35	1312291	4590881	2829945	163057	7176647	3.80628e+06	94.411	83.5552	56.3647	22.1882	61.097	1.27629	0.745	2.45869	0.275	2.19804	0.122
NLE1_MOUSE	Notchless protein homolog 1 OS=Mus musculus GN=Nle1 PE=2 SV=3	3	0.99	545928512	287324096	233532848	227736912	178435104	206920576	12.1108	32.4456	46.9673	47.1175	25.4314	-1.74001	0.189	-1.55814	0.275	-1.64433	0.251
RL24_MOUSE	60S ribosomal protein L24 OS=Mus musculus GN=Rpl24 PE=2 SV=2	11	1	10972668928	10276449280	10155787264	8295209472	9517353984	7862672384	10.0272	19.469	4.21216	19.1088	3.26951	-1.22316	0.053	-1.16049	0.275	-1.16138	0.294
HMCS1_MOUSE	Hydroxymethylglutaryl-CoA synthase, cytoplasmic OS=Mus musculus GN=Hmgcs1 PE=1 SV=1	17	1	4732899840	3888049152	3805928704	3514913536	4057143552	3416736256	9.4162	14.0592	12.3875	9.9749	8.04562	-1.13087	0.243	1.15197	0.275	-1.03452	0.74
TIA1_MOUSE	Nucleolysin TIA-1 OS=Mus musculus GN=Tia1 PE=1 SV=1	3	1	347647680	327438624	416648864	426147072	300077696	482546752	23.1868	32.9063	12.8537	44.5899	17.4852	1.1072	0.621	-1.3259	0.275	1.00587	0.859
ACBP_MOUSE	Acyl-CoA-binding protein OS=Mus musculus GN=Dbi PE=1 SV=2	5	1	1470555392	1302152192	1397429888	1258351488	1353619328	1202363776	6.01466	11.7641	6.07491	24.9363	11.1871	-1.09328	0.145	1.11026	0.275	1.00101	0.911
PCGF2_MOUSE	Polycomb complex protein BMI-1 OS=Mus musculus GN=Bmi1 PE=1 SV=1	1	0.91	72898400	72735456	80938416	32402918	73820512	65879560	38.3172	80.6885	6.20948	27.9601	22.5382	-1.31649	0.324	-1.73434	0.275	1.03014	0.992
EIF3K_MOUSE	Eukaryotic translation initiation factor 3 subunit K OS=Mus musculus GN=Eif3k PE=1 SV=1	5	1	1310859648	1681376128	1632515328	1270081792	2152487168	1365311744	30.3462	13.1222	13.0581	4.624	10.5465	1.03527	0.951	1.14882	0.276	1.14425	0.21
YLPM1_MOUSE	YLP motif-containing protein 1 OS=Mus musculus GN=Ylpm1 PE=2 SV=2	2	1	2.18049e+06	24576182	15461109	6111796	46673348	18947876	86.7017	64.2299	80.0295	37.6069	17.2158	1.69912	0.547	2.27195	0.276	2.42957	0.23
ERG1_MOUSE	Squalene monooxygenase OS=Mus musculus GN=Sqle PE=2 SV=1	1	1	38049360	19928182	35535440	18885292	17210056	27636792	26.357	72.2448	31.4952	88.1154	19.0117	-1.46728	0.226	-2.06004	0.276	-1.90839	0.311
ANXA6_MOUSE	Annexin A6 OS=Mus musculus GN=Anxa6 PE=1 SV=2	9	1	357945952	274682144	325035712	249806688	218996240	263980144	9.41574	29.2435	13.1368	26.7725	7.90347	-1.30689	0.056	-1.25448	0.276	-1.16079	0.43
RL13A_MOUSE	60S ribosomal protein L13a OS=Mus musculus GN=Rpl13a PE=1 SV=4	14	1	11897730048	20085321728	11160052736	11396241408	9307376640	11569842176	11.7042	24.0648	34.4468	10.0117	4.16239	-1.3368	0.298	-1.37477	0.276	-1.05551	0.922
MYL6_MOUSE	Myosin light polypeptide 6 OS=Mus musculus GN=Myl6 PE=1 SV=3	13	1	4750525440	4878630400	4035228416	5199722496	5616426496	5749106176	5.1916	18.044	9.97836	0.984193	4.7596	1.21229	0.062	1.17978	0.277	1.2661	0.055
DHSB_MOUSE	Succinate dehydrogenase [ubiquinone] iron-sulfur subunit, mitochondrial OS=Mus musculus GN=Sdhb PE=1 SV=1	9	1	1035676416	992599360	1047237440	834433664	853115904	770375040	5.2965	31.6062	2.80871	29.8024	15.824	-1.25126	0.00742	-1.28464	0.277	-1.36204	0.216
GNAS1_MOUSE	Guanine nucleotide-binding protein G(s) subunit alpha isoforms XLas OS=Mus musculus GN=Gnas PE=2 SV=1	8	1	546210304	548771968	468713824	420524608	618075136	539722752	18.908	17.1237	8.72934	58.54	7.79912	1.00935	0.997	1.16085	0.277	1.57392	0.372
FZD2_MOUSE	Frizzled-2 OS=Mus musculus GN=Fzd2 PE=2 SV=1	1	0.99	76782376	89220032	62704536	38118612	69600256	53028540	29.3905	78.918	17.4016	86.7993	19.0637	-1.42277	0.156	-2.16702	0.277	-1.68662	0.403
ENY2_MOUSE	Transcription and mRNA export factor ENY2 OS=Mus musculus GN=Eny2 PE=2 SV=1	3	1	233694320	234981344	279304960	377777184	254326592	391330336	22.1289	14.8715	10.4159	51.5654	20.2123	1.36826	0.151	1.14705	0.277	1.65204	0.418
SNP29_MOUSE	Synaptosomal-associated protein 29 OS=Mus musculus GN=Snap29 PE=1 SV=1	3	1	66119732	49795176	60082272	53361936	93144856	61028552	30.5103	49.8229	14.0695	121.792	8.64849	1.1792	0.503	1.68649	0.277	3.31543	0.442
AIMP1_MOUSE	Aminoacyl tRNA synthase complex-interacting multifunctional protein 1 OS=Mus musculus GN=Aimp1 PE=1 SV=2	8	1	810574976	688905600	1142492160	705426944	1112441344	996459648	22.3521	19.9054	26.659	40.2903	5.75277	1.06524	0.755	1.25531	0.277	-1.01653	0.855
PPM1G_MOUSE	Protein phosphatase 1G OS=Mus musculus GN=Ppm1g PE=2 SV=3	10	1	643514304	805067072	916375680	882368192	1137513728	1269554048	17.9509	29.0854	17.4041	29.6433	13.8862	1.39091	0.092	1.34687	0.278	1.69654	0.072
LRC57_MOUSE	Leucine-rich repeat-containing protein 57 OS=Mus musculus GN=Lrrc57 PE=2 SV=1	1	0.81	8.2712e+06	6168242	5.54824e+06	5488468	7.47114e+06	4136548	29.4313	60.757	21.4212	57.571	11.31	-1.16913	0.464	1.77832	0.278	2.09689	0.156
QCR9_MOUSE	Cytochrome b-c1 complex subunit 9 OS=Mus musculus GN=Uqcr10 PE=1 SV=1	2	1	147196096	369052416	455490944	178026496	668192128	466452640	56.3028	28.8259	49.0956	9.88987	10.073	1.35085	0.636	1.5401	0.278	1.51042	0.274
CRK_MOUSE	Adapter molecule crk OS=Mus musculus GN=Crk PE=1 SV=1	5	1	111909696	166185680	203989984	165576576	224752656	155400496	20.5872	32.0197	28.803	40.9486	27.3383	1.13202	0.545	1.42211	0.278	1.35842	0.455
ELOF1_MOUSE	Transcription elongation factor 1 homolog OS=Mus musculus GN=Elof1 PE=1 SV=1	1	0.99	20858420	34104656	59438188	28739678	40162040	60609048	37.4013	29.7777	51.4057	61.4026	15.61	1.13207	0.677	1.48011	0.278	1.13171	0.953
CK5P3_MOUSE	CDK5 regulatory subunit-associated protein 3 OS=Mus musculus GN=Cdk5rap3 PE=2 SV=1	2	1	60737100	78269456	79393960	57696472	47320820	47578852	11.6333	30.7656	14.3709	30.6557	27.4587	-1.43123	0.034	-1.26146	0.279	-1.35542	0.206
SORT_MOUSE	Sortilin OS=Mus musculus GN=Sort1 PE=1 SV=1	1	0.98	5667332	12238103	15953078	9497749	18355168	19099168	34.13	37.5919	46.1497	25.229	19.0177	1.38671	0.398	1.56197	0.279	1.31972	0.401
CAH11_MOUSE	Carbonic anhydrase-related protein 11 OS=Mus musculus GN=Ca11 PE=2 SV=2	1	0.9	30917605376	13328232448	8108259328	43661533184	6964429824	14914188288	88.3694	57.7975	68.4794	82.3854	36.7147	1.25186	0.886	-2.04712	0.279	-1.6647	0.412
AZI1_MOUSE	5-azacytidine-induced protein 1 OS=Mus musculus GN=Azi1 PE=1 SV=1	1	1	3287136	4216387	18557916	1.00131e+06	927852	18206416	148.314	84.3195	98.5474	120.007	36.4659	-1.2943	0.475	-2.82982	0.28	-7.14109	0.078
ZC3H4_MOUSE	Zinc finger CCCH domain-containing protein 4 OS=Mus musculus GN=Zc3h4 PE=1 SV=2	2	1	34897592	72310272	95850112	101428952	141232416	128909472	16.4521	52.5174	45.413	27.6864	20.7921	1.82988	0.143	1.68981	0.28	2.12141	0.098
CHIP_MOUSE	STIP1 homology and U box-containing protein 1 OS=Mus musculus GN=Stub1 PE=1 SV=1	4	1	52993940	102526304	85987608	64959076	123258168	84991456	32.5257	52.5607	31.3252	25.8279	14.6252	1.13126	0.668	1.72905	0.28	1.62489	0.127
NDK7_MOUSE	Nucleoside diphosphate kinase 7 OS=Mus musculus GN=Nme7 PE=2 SV=1	2	0.97	13695158	30368300	23450910	14015389	32002072	24079236	38.5805	10.2769	37.222	21.9017	34.9364	1.03825	0.925	1.34128	0.28	1.63134	0.143
SH3L3_MOUSE	SH3 domain-binding glutamic acid-rich-like protein 3 OS=Mus musculus GN=Sh3bgrl3 PE=1 SV=1	2	1	145363072	159445792	184095168	101203664	39140956	129740208	51.4527	65.0215	12.0298	67.0116	49.1058	-1.81019	0.19	-1.49343	0.28	-1.67138	0.234
TACO1_MOUSE	Translational activator of cytochrome c oxidase 1 OS=Mus musculus GN=Taco1 PE=2 SV=1	1	0.42	1.17973e+06	6461342	13703388	709435	16038167	16618458	81.1204	77.7172	88.3697	80.4388	89.3863	1.56322	0.885	2.50045	0.28	2.42523	0.472
MON2_MOUSE	Protein MON2 homolog OS=Mus musculus GN=Mon2 PE=2 SV=2	2	1	36515824	37731316	31856422	14832927	27496254	19677736	30.9139	9.18706	8.7682	22.5273	23.1914	-1.71116	0.077	-1.09641	0.28	-1.1112	0.486
ADRM1_MOUSE	Proteasomal ubiquitin receptor ADRM1 OS=Mus musculus GN=Adrm1 PE=1 SV=2	5	1	233340608	324008192	312714080	242406272	533644000	339685120	39.8668	16.7596	17.0368	23.5959	11.02	1.28236	0.475	1.19882	0.281	1.5057	0.086
CHD7_MOUSE	Chromodomain-helicase-DNA-binding protein 7 OS=Mus musculus GN=Chd7 PE=2 SV=1	8	1	600238592	675143424	567977536	575475520	603872192	532062752	6.33959	9.5645	8.9476	48.845	6.82493	-1.0771	0.316	-1.09892	0.281	1.45547	0.374
SEPT7_MOUSE	Septin-7 OS=Mus musculus GN=Sept7 PE=1 SV=1	10	1	644994752	730375680	523811808	731413696	850135744	588428352	18.1165	19.009	16.3962	22.9784	30.3599	1.14259	0.415	1.21321	0.281	1.08297	0.678
PRP17_MOUSE	Pre-mRNA-processing factor 17 OS=Mus musculus GN=Cdc40 PE=1 SV=1	1	0.99	2.26111e+06	4.59373e+06	8546328	2106687	11532420	10441683	64.2338	41.1229	61.8891	41.0928	37.0028	1.56357	0.633	1.62348	0.281	-1.2634	0.757
COX17_MOUSE	Cytochrome c oxidase copper chaperone OS=Mus musculus GN=Cox17 PE=2 SV=2	1	1	14408277	59838796	40700924	28767328	56516924	75753496	44.0045	18.3446	59.5286	47.3978	9.53659	1.40096	0.466	1.60177	0.282	2.7529	0.105
SNX14_MOUSE	Sorting nexin-14 OS=Mus musculus GN=Snx14 PE=2 SV=1	1	0	0	3299052	1794903	1.96291e+06	14935805	4410756	97.0386	122.902	97.2718	170.328	42.9339	4.18329	0.369	25.125	0.282	53.1647	0.341
ATG4C_MOUSE	Cysteine protease ATG4C OS=Mus musculus GN=Atg4c PE=2 SV=1	1	0.28	548692608	1310720896	1343975168	1573121152	1413692672	2631030272	35.3317	16.9547	42.1302	52.0199	44.9103	1.75372	0.174	1.43259	0.282	1.51057	0.384
CASL_MOUSE	Enhancer of filamentation 1 OS=Mus musculus GN=Nedd9 PE=1 SV=2	1	1	262931	1.56636e+06	3.24465e+06	699739	0	207185	118.898	93.1914	88.3799	164.304	173.205	-5.59468	0.339	-13.9592	0.282	1.00287	0.417
F193A_MOUSE	Protein FAM193A OS=Mus musculus GN=Fam193a PE=1 SV=2	2	0.97	3.7378e+06	9989946	4.69341e+06	163321	1.24556e+06	1.03302e+06	70.4464	63.7055	54.8481	129.937	103.025	-7.54376	0.056	-1.70165	0.282	-1.13742	0.488
B3AT_MOUSE	Band 3 anion transport protein OS=Mus musculus GN=Slc4a1 PE=1 SV=1	8	1	758909696	474693952	687006848	440589760	420459072	384350592	6.86415	50.0112	23.0826	24.1835	10.7269	-1.54216	0.091	-1.40299	0.283	-1.58201	0.092
UB2V2_MOUSE	Ubiquitin-conjugating enzyme E2 variant 2 OS=Mus musculus GN=Ube2v2 PE=2 SV=4	3	1	176063568	181265360	157814400	267892720	256479440	253838720	2.87945	52.3894	7.17212	53.622	16.1486	1.51067	0.004803	1.62542	0.283	1.94019	0.236
KDM5C_MOUSE	Isoform 2 of Lysine-specific demethylase 5C OS=Mus musculus GN=Kdm5c	1	0.82	194724192	203303168	113108704	94196504	215552672	79149448	57.6922	40.3529	29.2187	19.4279	42.8494	-1.31432	0.409	-1.46895	0.283	-1.38099	0.257
TXD17_MOUSE	Thioredoxin domain-containing protein 17 OS=Mus musculus GN=Txndc17 PE=1 SV=1	4	1	649998272	634312384	608287168	457168416	473380704	543537408	9.34269	38.1057	3.33954	55.2782	18.7332	-1.28391	0.029	-1.29443	0.283	-1.36559	0.386
DEST_MOUSE	Destrin OS=Mus musculus GN=Dstn PE=1 SV=3	6	1	1103986944	1478179328	1418154496	1562707456	1281751808	1746823936	15.3036	12.0601	15.0712	19.029	3.91187	1.14773	0.344	1.15157	0.284	1.27873	0.176
MARK3_MOUSE	Isoform 2 of MAP/microtubule affinity-regulating kinase 3 OS=Mus musculus GN=Mark3	3	1	1.86625e+06	16775320	6589906	5129961	14856213	11801059	46.9423	45.8894	90.5946	102.515	42.7572	1.25982	0.541	1.88792	0.284	3.4885	0.212
MP2K4_MOUSE	Dual specificity mitogen-activated protein kinase kinase 4 OS=Mus musculus GN=Map2k4 PE=1 SV=2	3	1	103709656	137415440	136944512	117636560	168480144	204389280	26.6603	13.6304	15.3349	71.6663	21.3839	1.2974	0.278	1.16308	0.284	2.29628	0.239
QCR8_MOUSE	Cytochrome b-c1 complex subunit 8 OS=Mus musculus GN=Uqcrq PE=1 SV=3	4	1	760756544	742882240	772646592	691991296	682869056	664165760	2.08703	31.9474	1.97455	13.1921	9.65432	-1.11636	0.002734	-1.30058	0.284	-1.08605	0.372
RPAB4_MOUSE	DNA-directed RNA polymerases I, II, and III subunit RPABC4 OS=Mus musculus GN=Polr2k PE=2 SV=2	1	1	103163584	52265264	58676068	89277088	84935696	78169712	6.65373	29.2753	38.8428	43.9115	27.5165	1.17878	0.425	-1.42464	0.284	1.21701	0.593
APEX1_MOUSE	DNA-(apurinic or apyrimidinic site) lyase OS=Mus musculus GN=Apex1 PE=1 SV=2	14	1	775741632	1284274304	1290573440	1038326784	1446943616	1357689088	16.7711	14.3368	26.4524	9.63596	6.3891	1.14695	0.488	1.25596	0.284	1.00702	0.876
RS8_MOUSE	40S ribosomal protein S8 OS=Mus musculus GN=Rps8 PE=1 SV=2	20	1	23385053184	21825417216	19842537472	24816064512	23226316800	22668988416	4.72685	6.24234	8.18778	7.27911	1.77165	1.08698	0.214	1.07602	0.285	1.14334	0.105
SUV92_MOUSE	Histone-lysine N-methyltransferase SUV39H2 OS=Mus musculus GN=Suv39h2 PE=1 SV=1	1	0.42	377632	10742592	3853637	4312.9	14856924	2664763	135.564	45.8194	105.69	27.0521	54.889	1.17044	0.617	2.2859	0.285	2.62965	0.239
DNJA1_MOUSE	DnaJ homolog subfamily A member 1 OS=Mus musculus GN=Dnaja1 PE=1 SV=1	10	1	2542447104	2939585280	3118458880	3472758528	4410360832	3025080064	19.4422	2.51119	10.2837	17.4825	7.88295	1.26832	0.163	1.08746	0.285	1.16063	0.299
RM02_MOUSE	39S ribosomal protein L2, mitochondrial OS=Mus musculus GN=Mrpl2 PE=2 SV=1	1	1	2.07247e+06	4043435	2181535	2.31322e+06	4234917	4917041	35.3294	54.7293	40.0532	109.084	23.2968	1.38177	0.364	1.82607	0.285	1.19999	0.465
UBE2K_MOUSE	Ubiquitin-conjugating enzyme E2 K OS=Mus musculus GN=Ube2k PE=1 SV=3	9	1	1251245184	1438552448	1284483072	1261110528	1649362048	1411905024	13.585	9.8731	7.54389	10.8607	2.73021	1.08759	0.433	1.09354	0.285	1.05302	0.555
ZN532_MOUSE	Zinc finger protein 532 OS=Mus musculus GN=Znf532 PE=2 SV=1	1	0.81	150791	0	922667	1.45487e+06	0	1525700	86.6759	43.8986	138.324	61.8041	15.5412	2.77661	0.892	7.77447	0.286	7.15207	0.295
RAE1L_MOUSE	mRNA export factor OS=Mus musculus GN=Rae1 PE=1 SV=1	4	1	133637112	115942224	119761640	93743408	173196192	84183856	41.7511	11.4857	7.56335	18.9639	37.8326	-1.05188	0.697	-1.10498	0.286	1.01181	0.997
HNRPK_MOUSE	Isoform 2 of Heterogeneous nuclear ribonucleoprotein K OS=Mus musculus GN=Hnrnpk	35	1	47587581952	42278477824	41694593024	46223114240	36413444096	41418473472	11.8621	13.2079	7.404	9.70432	0.920919	-1.0605	0.495	-1.11235	0.287	-1.2418	0.042
SURF6_MOUSE	Surfeit locus protein 6 OS=Mus musculus GN=Surf6 PE=2 SV=1	1	1	16029576	5865392	21747862	3.35438e+06	5.67709e+06	16319047	81.8078	49.1459	55.2962	97.3128	56.6779	-1.72158	0.363	-1.95515	0.287	-2.91276	0.2
COMD2_MOUSE	COMM domain-containing protein 2 OS=Mus musculus GN=Commd2 PE=1 SV=1	1	1	75587376	73464464	84097400	65989836	88031648	56550580	23.0166	23.3756	7.24058	25.8314	13.6538	-1.10722	0.466	-1.20937	0.287	-1.17409	0.356
DPYL1_MOUSE	Dihydropyrimidinase-related protein 1 OS=Mus musculus GN=Crmp1 PE=1 SV=1	11	1	470762336	1485882496	1420447872	885634432	1502273792	1437171584	26.5713	14.9292	50.4695	17.2632	6.34851	1.13265	0.636	1.52799	0.287	1.34597	0.392
TMED1_MOUSE	Transmembrane emp24 domain-containing protein 1 OS=Mus musculus GN=Tmed1 PE=2 SV=1	1	1	1.51212e+06	3646277	9572927	79672.6	4.13547e+06	7.42152e+06	94.8118	92.1038	85.0525	93.6288	13.6314	-1.26594	0.557	-2.49985	0.287	1.54325	0.508
MTG16_MOUSE	Isoform 2 of Protein CBFA2T3 OS=Mus musculus GN=Cbfa2t3	1	1	959578	7803212	2134058	605442	6479167	6854964	75.4267	44.7551	100.751	120.063	15.6186	1.27923	0.872	1.76783	0.287	1.05249	0.725
CRTAM_MOUSE	Cytotoxic and regulatory T-cell molecule OS=Mus musculus GN=Crtam PE=1 SV=1	1	0.94	634371520	271667296	88527464	281437536	1.81188e+06	10182893	162.641	132.452	83.7956	128.053	47.397	-3.38942	0.207	-3.05277	0.288	-18.1891	0.044
SEPT5_MOUSE	Septin-5 OS=Mus musculus GN=Sept5 PE=1 SV=2	1	0.77	1308.03	2.93003e+06	7787.01	7711.83	2.20193e+06	180990	153.084	114.297	172.401	76.4498	27.1879	-1.22943	0.619	2.97785	0.288	4.65853	0.172
DPP3_MOUSE	Dipeptidyl peptidase 3 OS=Mus musculus GN=Dpp3 PE=2 SV=1	15	1	843330048	916078016	1140946048	858453440	1016594880	1225290624	17.8043	14.3771	16.0483	26.3177	12.4821	1.06895	0.663	1.16465	0.288	1.33771	0.225
ZFR_MOUSE	Zinc finger RNA-binding protein OS=Mus musculus GN=Zfr PE=1 SV=2	3	1	35301920	61546800	35472104	24665002	94810896	46293424	65.0089	84.9304	34.2431	50.6417	35.2099	1.25278	0.81	2.29943	0.289	2.01749	0.122
NELFE_MOUSE	Negative elongation factor E OS=Mus musculus GN=Rdbp PE=1 SV=2	3	1	770667840	1102367616	730643520	998583552	1400937984	1291348992	16.9074	49.0059	23.5104	86.9204	1.70978	1.41756	0.1	1.54165	0.289	2.60677	0.272
MDHC_MOUSE	Malate dehydrogenase, cytoplasmic OS=Mus musculus GN=Mdh1 PE=1 SV=3	12	1	2411433984	4578056704	4439682560	3893430016	5171826688	5812947968	19.7046	2.96968	31.8377	16.2373	5.34623	1.30177	0.309	1.29429	0.289	1.31335	0.281
AP2M1_MOUSE	AP-2 complex subunit mu OS=Mus musculus GN=Ap2m1 PE=1 SV=1	13	1	1280359168	1015125248	1140537856	1227003904	882945856	1188076160	17.1387	4.22357	11.5845	37.4062	13.993	-1.04184	0.727	-1.10425	0.289	-1.15602	0.513
ARF5_MOUSE	ADP-ribosylation factor 5 OS=Mus musculus GN=Arf5 PE=2 SV=2	3	1	47274580	323886272	369858912	214987712	437257344	531424960	41.1811	50.656	70.6433	34.5382	12.2321	1.59735	0.396	2.02537	0.29	1.70378	0.347
ACADS_MOUSE	Short-chain specific acyl-CoA dehydrogenase, mitochondrial OS=Mus musculus GN=Acads PE=2 SV=1	6	1	84703936	103959320	117292672	80392576	119723928	116919040	20.764	10.0521	16.0649	44.2587	13.5244	1.03621	0.868	1.14461	0.29	1.37007	0.436
DLDH_MOUSE	Dihydrolipoyl dehydrogenase, mitochondrial OS=Mus musculus GN=Dld PE=1 SV=2	10	1	1958572800	2016016640	1909181824	1776657920	1740771968	2018482944	8.18546	15.3545	2.72621	8.11846	8.98037	-1.06284	0.307	-1.13265	0.29	1.03324	0.596
MAGD1_MOUSE	Melanoma-associated antigen D1 OS=Mus musculus GN=Maged1 PE=1 SV=1	3	1	29381242	103345968	62671944	47266356	165397440	96106080	57.6739	56.6575	56.8739	7.1074	9.7017	1.5802	0.424	1.81758	0.291	1.98519	0.156
KTN1_MOUSE	Isoform 5 of Kinectin OS=Mus musculus GN=Ktn1	15	1	2294276096	2688236800	886816640	1809208064	774243840	621175168	60.5005	37.5218	48.406	8.52609	38.8546	-1.83152	0.267	-1.76872	0.291	-2.0665	0.212
LPPRC_MOUSE	Leucine-rich PPR motif-containing protein, mitochondrial OS=Mus musculus GN=Lrpprc PE=1 SV=2	22	1	1257861376	1100914944	1194694912	836967104	1247512832	1003565184	20.0597	9.25431	6.66694	19.4092	7.65605	-1.15072	0.317	-1.0834	0.292	-1.20111	0.222
AT5F1_MOUSE	ATP synthase subunit b, mitochondrial OS=Mus musculus GN=Atp5f1 PE=1 SV=1	6	1	761925440	915245184	749253312	1129570432	447387520	897024448	42.0537	42.3907	11.4236	33.5726	8.8295	1.0196	0.882	-1.4111	0.292	-1.22039	0.394
KAP2_MOUSE	cAMP-dependent protein kinase type II-alpha regulatory subunit OS=Mus musculus GN=Prkar2a PE=1 SV=2	2	1	2575103	4.80266e+06	12351239	3696077	10598138	12898853	52.8363	16.9055	77.9117	54.496	48.9216	1.37833	0.543	1.56107	0.292	-1.34558	0.753
UBQL1_MOUSE	Ubiquilin-1 OS=Mus musculus GN=Ubqln1 PE=1 SV=1	3	1	522931968	610239552	652776064	455271744	872113088	497554592	37.7164	17.3395	11.1195	7.23802	13.793	1.02183	0.94	1.17131	0.292	1.00182	0.958
UBX2A_MOUSE	UBX domain-containing protein 2A OS=Mus musculus GN=Ubxn2a PE=2 SV=1	1	0.98	15530.4	1.10812e+06	358992	161356	2.31615e+06	664442	107.634	51.655	113.049	100.376	55.3478	2.11916	0.465	2.54286	0.293	1.34624	0.591
LPPR3_MOUSE	Lipid phosphate phosphatase-related protein type 3 OS=Mus musculus GN=Lppr3 PE=2 SV=1	1	0.75	69164208	6707752	32344728	54626040	3.96131e+06	23114830	93.935	103.801	87.0327	156.844	16.9177	-1.32453	0.741	-3.31283	0.294	-11.3593	0.095
CYB5_MOUSE	Cytochrome b5 OS=Mus musculus GN=Cyb5a PE=1 SV=2	4	1	225430784	188769184	127036088	126046816	267677696	253561120	36.1581	19.0286	27.5629	12.0964	16.3982	1.19594	0.635	1.26947	0.294	1.52979	0.103
SON_MOUSE	Protein SON OS=Mus musculus GN=Son PE=1 SV=1	9	1	549448320	404661344	475682624	457955712	499573120	395226144	11.6492	23.8702	15.1906	54.7517	5.06673	-1.05695	0.666	1.22804	0.294	1.58253	0.323
DCAF7_MOUSE	DDB1- and CUL4-associated factor 7 OS=Mus musculus GN=Dcaf7 PE=2 SV=1	3	1	101589200	112776176	116472120	114977904	127961680	74213624	26.5283	29.9917	7.02698	40.7674	5.92099	-1.04315	0.731	1.33368	0.294	1.36167	0.356
SAE1_MOUSE	SUMO-activating enzyme subunit 1 OS=Mus musculus GN=Sae1 PE=2 SV=1	15	1	2098821120	1836555520	1858852608	1869112704	2268990976	1858375296	11.7084	17.7476	7.52872	25.3048	12.0969	1.03491	0.709	-1.15189	0.294	1.17087	0.43
TAC2N_MOUSE	Tandem C2 domains nuclear protein OS=Mus musculus GN=Tc2n PE=1 SV=1	1	0.96	609226	2.07923e+06	1.01955e+06	180218	64478	75708.2	59.7632	62.4374	61.3697	168.135	163.855	-11.5729	0.007284	-1.99458	0.294	2.24051	0.565
NDUS8_MOUSE	NADH dehydrogenase [ubiquinone] iron-sulfur protein 8, mitochondrial OS=Mus musculus GN=Ndufs8 PE=1 SV=1	2	1	10336092	34038332	29266868	7490904	58899188	36395128	75.2164	53.0839	51.07	78.6607	28.4066	1.39576	0.851	1.82992	0.294	1.38683	0.95
ELAV2_MOUSE	ELAV-like protein 2 OS=Mus musculus GN=Elavl2 PE=2 SV=1	5	1	211113872	262829936	329142912	285330240	128862976	313101120	40.9718	58.2762	22.1015	36.1953	30.5188	-1.10421	0.656	-1.64088	0.294	1.01496	0.951
WDR76_MOUSE	WD repeat-containing protein 76 OS=Mus musculus GN=Wdr76 PE=2 SV=1	2	1	186437328	151636096	61516876	139824768	18146974	16591404	121.51	108.095	48.4015	71.113	48.6896	-2.28909	0.211	-1.83842	0.295	-7.29973	0.02
CI114_MOUSE	Uncharacterized protein C9orf114 homolog OS=Mus musculus GN=D2Wsu81e PE=2 SV=1	1	0.96	37491812	21351076	16074415	41325440	4.86911e+06	5134604	122.573	98.4623	44.6832	68.7291	68.4762	-1.45955	0.357	-1.74763	0.295	-3.12012	0.069
GILT_MOUSE	Gamma-interferon-inducible lysosomal thiol reductase OS=Mus musculus GN=Ifi30 PE=1 SV=2	1	0.82	84800176	6.60394e+06	25005548	31910370	10563996	16804714	55.5459	61.7288	105.361	91.2739	8.33147	-1.96376	0.735	-4.01346	0.295	-5.34298	0.185
IF4A3_MOUSE	Eukaryotic initiation factor 4A-III OS=Mus musculus GN=Eif4a3 PE=1 SV=3	16	1	3259624192	3419230208	3229320704	3614488576	2737712384	3996290560	18.7073	35.9766	3.0892	19.5638	8.09754	1.04444	0.809	-1.27941	0.295	1.28456	0.185
CTBP2_MOUSE	C-terminal-binding protein 2 OS=Mus musculus GN=Ctbp2 PE=1 SV=2	3	1	322503744	367609024	428791040	301736992	400036960	389725920	14.8484	19.2532	14.3031	64.9815	8.45868	-1.02511	0.843	1.19679	0.295	-1.31374	0.46
NTF2_MOUSE	Nuclear transport factor 2 OS=Mus musculus GN=Nutf2 PE=2 SV=1	6	1	1142587136	1073085760	1253100800	1449578880	806061824	1249424256	28.1874	31.151	7.85143	45.2376	24.9426	1.01046	0.933	-1.26958	0.295	1.34036	0.551
WHRN_MOUSE	Isoform 10 of Whirlin OS=Mus musculus GN=Whrn	1	0.31	46730132	72778992	77405928	72535624	9533839	29930378	86.1073	75.8942	25.195	27.2124	30.3643	-1.75817	0.283	-2.01713	0.296	-1.97965	0.038
PSB4_MOUSE	Proteasome subunit beta type-4 OS=Mus musculus GN=Psmb4 PE=1 SV=1	9	1	1701972992	1672067456	1587832192	1815945472	1774289920	2128059008	10.1437	14.4057	3.57846	27.3638	6.4615	1.15245	0.123	1.12637	0.296	1.53487	0.126
MYPT1_MOUSE	Protein phosphatase 1 regulatory subunit 12A OS=Mus musculus GN=Ppp1r12a PE=1 SV=2	3	1	275915104	207489568	159962624	175241104	196927680	122895016	23.0635	13.2796	27.1801	10.7735	18.1149	-1.29956	0.293	-1.27254	0.296	-1.47496	0.131
ONCM_MOUSE	Oncostatin-M OS=Mus musculus GN=Osm PE=1 SV=1	1	0.79	6691235	17332348	5334447	105953	7432.69	0	156.483	89.2844	67.1411	169.419	169.55	-258.922	0.119	-11.2038	0.296	-7.19774	0.252
APC5_MOUSE	Anaphase-promoting complex subunit 5 OS=Mus musculus GN=Anapc5 PE=2 SV=1	4	1	12776489	27947330	20834496	13950605	52710880	17295684	76.7457	40.438	36.9909	83.1236	36.2198	1.36386	0.729	1.57732	0.296	-1.08318	0.603
AKAP8_MOUSE	A-kinase anchor protein 8 OS=Mus musculus GN=Akap8 PE=1 SV=1	3	1	5.75148e+06	21466608	21624062	5.58945e+06	38961872	56478860	76.7684	66.9766	56.0106	75.5317	11.5789	2.0685	0.584	1.97564	0.296	2.11643	0.641
DI3L2_MOUSE	DIS3-like exonuclease 2 OS=Mus musculus GN=Dis3l2 PE=1 SV=1	2	1	42219856	71738272	67387536	36366588	85416688	51271576	43.5921	22.6921	26.3624	26.2164	3.94804	-1.04791	0.798	1.29375	0.296	1.11742	0.654
ENOPH_MOUSE	Enolase-phosphatase E1 OS=Mus musculus GN=Enoph1 PE=2 SV=1	1	1	12750333	14230280	21707056	16544767	28483832	17251710	32.2652	80.6411	29.5843	6.57993	19.5652	1.27918	0.368	2.2149	0.297	1.96966	0.043
DJC14_MOUSE	DnaJ homolog subfamily C member 14 OS=Mus musculus GN=Dnajc14 PE=2 SV=2	1	0.76	4289012	21199208	16038583	7702534	21662468	12417764	50.9879	63.5332	62.6083	88.7683	41.8079	1.00616	0.851	1.92464	0.297	2.61481	0.267
ARP8_MOUSE	Actin-related protein 8 OS=Mus musculus GN=Actr8 PE=2 SV=1	1	0.63	970349	8483850	5.39458e+06	3175302	11847369	6.83759e+06	59.7447	19.9897	76.2985	87.6122	54.2648	1.47219	0.495	1.82047	0.297	1.4341	0.899
MOT1_MOUSE	Monocarboxylate transporter 1 OS=Mus musculus GN=Slc16a1 PE=1 SV=1	2	1	16425824	62734296	48319520	67462560	261040528	78477664	80.1429	38.0311	55.7681	60.3288	44.1876	3.19252	0.135	1.66732	0.298	2.72136	0.128
DHX29_MOUSE	ATP-dependent RNA helicase Dhx29 OS=Mus musculus GN=Dhx29 PE=2 SV=1	6	1	209824064	89367504	146342656	125362504	73604288	75234944	32.1915	18.8695	40.5744	14.2822	8.90302	-1.62484	0.212	-1.48102	0.298	-1.87569	0.134
UBE2N_MOUSE	Ubiquitin-conjugating enzyme E2 N OS=Mus musculus GN=Ube2n PE=1 SV=1	12	1	4641006592	4910414848	4338662912	3784250624	4556765184	3534102784	13.4677	17.3148	6.1778	18.3324	14.5083	-1.16968	0.155	-1.14101	0.298	-1.14164	0.298
SNX3_MOUSE	Sorting nexin-3 OS=Mus musculus GN=Snx3 PE=1 SV=3	6	1	1311121024	1488546560	1249619328	1236660864	1684197248	1173829120	20.39	8.82983	9.19141	22.5604	11.0768	1.01121	0.995	-1.09206	0.298	1.10702	0.596
CPSF2_MOUSE	Cleavage and polyadenylation specificity factor subunit 2 OS=Mus musculus GN=Cpsf2 PE=1 SV=1	3	1	85087456	122189176	105096664	130543264	32142098	77594192	61.4886	71.1855	17.8344	38.0958	11.209	-1.30004	0.43	-1.51519	0.299	-2.09475	0.071
CDKAL_MOUSE	Isoform 2 of CDK5 regulatory subunit-associated protein 1-like 1 OS=Mus musculus GN=Cdkal1	1	0.97	136198	5221963	795717	13981	8583315	2.30384e+06	122.1	95.8321	134.823	32.8676	41.293	1.77143	0.921	3.18635	0.299	2.27759	0.246
MTAP_MOUSE	S-methyl-5'-thioadenosine phosphorylase OS=Mus musculus GN=Mtap PE=2 SV=1	11	1	1471926656	1811833088	1572242048	1796754944	1798155904	1711337984	2.8113	22.7973	10.7894	23.6826	14.5299	1.09272	0.268	1.21831	0.299	1.22313	0.286
BRD8_MOUSE	Bromodomain-containing protein 8 OS=Mus musculus GN=Brd8 PE=1 SV=2	2	1	25425.9	12820952	3.0329e+06	0	15075484	6185315	106.93	30.2977	126.4	21.8011	28.5427	1.3389	0.632	2.65091	0.299	2.30444	0.317
SUH_MOUSE	Recombining binding protein suppressor of hairless OS=Mus musculus GN=Rbpj PE=1 SV=1	3	1	82030184	159227168	160929024	121509624	211258720	147373296	28.8648	13.1246	33.618	56.4632	11.3766	1.19383	0.52	1.3079	0.3	1.74365	0.268
SRPK1_MOUSE	Serine/threonine-protein kinase SRPK1 OS=Mus musculus GN=Srpk1 PE=1 SV=2	7	1	248920144	250951600	263100688	243936368	232399120	273407008	8.46186	5.52489	3.01516	44.6866	11.8216	-1.01765	0.733	1.04702	0.3	1.44573	0.379
ZN598_MOUSE	Isoform 2 of Zinc finger protein 598 OS=Mus musculus GN=Znf598	1	0.99	974205	1.58624e+06	2.03285e+06	705798	2.72807e+06	1.69793e+06	59.1134	14.4018	34.7119	95.9314	46.324	1.11724	0.978	1.29984	0.3	-1.35827	0.431
CBX3_MOUSE	Chromobox protein homolog 3 OS=Mus musculus GN=Cbx3 PE=1 SV=2	10	1	10110183424	9484396544	8717257728	10834460672	11457599488	12987411456	9.42053	9.34749	7.39257	30.418	1.97332	1.2461	0.035	1.08717	0.301	1.42159	0.245
ITCH_MOUSE	E3 ubiquitin-protein ligase Itchy OS=Mus musculus GN=Itch PE=1 SV=2	2	0.64	68076400	352076928	199420640	208584512	337155840	238114528	25.7744	38.1454	68.8216	65.2465	41.6904	1.26515	0.482	1.67455	0.301	2.06018	0.259
EMAL4_MOUSE	Isoform 2 of Echinoderm microtubule-associated protein-like 4 OS=Mus musculus GN=Eml4	2	1	185534832	138167536	161831200	51905808	147160416	141087264	47.0334	53.6642	14.6336	10.7205	12.5608	-1.4274	0.317	-1.49514	0.301	1.12687	0.311
ELP3_MOUSE	Elongator complex protein 3 OS=Mus musculus GN=Elp3 PE=2 SV=1	10	1	846354048	879059648	1032755520	686681600	735565568	854392896	11.3657	6.46476	10.8257	44.1158	18.0687	-1.21151	0.097	-1.09389	0.301	-1.15492	0.546
RB6I2_MOUSE	Isoform 3 of ERC protein 2 OS=Mus musculus GN=Erc2	2	1	23598568	68053624	25853626	6793838	33534872	37192540	64.2246	33.6698	63.9302	31.4229	17.0358	-1.51579	0.467	-1.76612	0.301	-1.02987	0.886
HACD1_MOUSE	3-hydroxyacyl-CoA dehydratase 1 OS=Mus musculus GN=Ptpla PE=2 SV=1	1	0.34	2535863	3.16459e+06	4475858	9785446	44197196	15548668	79.5207	85.9603	29.1797	95.0147	24.4001	6.83267	0.046	8.30819	0.302	17.1444	0.054
DP13A_MOUSE	DCC-interacting protein 13-alpha OS=Mus musculus GN=Appl1 PE=1 SV=1	3	1	64086532	73000824	60477536	53378272	7595408	23155016	83.014	75.6686	9.7885	42.7085	50.2245	-2.34837	0.181	-1.48639	0.302	-2.14379	0.066
CO4A2_MOUSE	Collagen alpha-2(IV) chain OS=Mus musculus GN=Col4a2 PE=2 SV=4	2	1	39448520	74467584	74070368	55084604	83458664	98110072	27.7297	28.4414	32.0841	22.8563	6.89588	1.25888	0.424	1.35148	0.302	1.64252	0.117
BASI_MOUSE	Basigin OS=Mus musculus GN=Bsg PE=1 SV=2	4	1	82201936	207522800	161603120	87175056	247826432	166472800	48.055	32.6497	42.1433	30.9216	14.1552	1.11111	0.84	1.4364	0.302	1.78611	0.142
ZBP1_MOUSE	Z-DNA-binding protein 1 OS=Mus musculus GN=Zbp1 PE=1 SV=1	1	0.74	54897676	112835056	59433132	81915072	95342472	63066072	20.2401	28.3517	42.5515	44.7528	37.1242	1.05792	0.732	1.3598	0.302	1.4888	0.325
PDCD2_MOUSE	Programmed cell death protein 2 OS=Mus musculus GN=Pdcd2 PE=2 SV=2	1	0.5	57512412	9532309	18970282	8562065	980410	9549307	73.6702	80.276	88.6544	140.091	31.9417	-4.50534	0.156	-2.44016	0.302	-2.41533	0.385
SRS10_MOUSE	Isoform 2 of Serine/arginine-rich splicing factor 10 OS=Mus musculus GN=Srsf10	2	1	585085824	1080306816	884006016	421654240	994065216	773349248	39.5637	8.58947	29.3453	18.2853	13.915	-1.1646	0.595	-1.31814	0.302	1.05866	0.735
GNPI1_MOUSE	Glucosamine-6-phosphate isomerase 1 OS=Mus musculus GN=Gnpda1 PE=2 SV=2	2	1	2.1921e+06	2953140	6099754	2.07853e+06	15204798	10300666	72.1359	111.428	55.2683	59.4042	57.0853	2.453	0.379	3.56213	0.303	1.71502	0.297
FXR2_MOUSE	Fragile X mental retardation syndrome-related protein 2 OS=Mus musculus GN=Fxr2 PE=1 SV=1	2	1	79591352	87206008	86710744	48618928	18838450	55226272	47.4018	83.8883	5.04192	48.2444	40.8208	-2.06636	0.134	-1.66163	0.303	-1.30215	0.403
TAGL2_MOUSE	Transgelin-2 OS=Mus musculus GN=Tagln2 PE=1 SV=4	2	1	145286944	181291328	56738024	29175740	63851600	67301808	39.4566	26.2718	50.1653	54.4828	38.3339	-2.39081	0.144	-1.78456	0.303	-1.459	0.484
ETFA_MOUSE	Electron transfer flavoprotein subunit alpha, mitochondrial OS=Mus musculus GN=Etfa PE=1 SV=2	10	1	1393399680	1408152192	1453551360	1471429632	1865484800	1293428864	18.9672	15.3112	2.21029	35.6295	5.73871	1.08819	0.567	1.14364	0.303	1.23824	0.486
MTA3_MOUSE	Isoform 2 of Metastasis-associated protein MTA3 OS=Mus musculus GN=Mta3	1	0.37	1.56825e+06	779443	247343	0	4556265	66918.5	169.458	40.0882	76.8312	147.173	112.281	1.78155	0.42	1.70928	0.303	2.29528	0.993
UB2E3_MOUSE	Ubiquitin-conjugating enzyme E2 E1 OS=Mus musculus GN=Ube2e1 PE=1 SV=1	1	1	391509	3.19611e+06	23754068	1.64909e+06	58833384	59404064	83.0318	78.2703	139.963	67.7618	57.4709	4.38475	0.355	3.25036	0.304	3.89589	0.19
NSA2_MOUSE	Ribosome biogenesis protein NSA2 homolog OS=Mus musculus GN=Nsa2 PE=2 SV=1	3	1	336600640	827052672	420149504	659557184	700652480	499023584	17.1921	17.9694	49.7014	32.4419	22.0833	1.1739	0.5	1.35851	0.304	1.2062	0.519
ATX10_MOUSE	Ataxin-10 OS=Mus musculus GN=Atxn10 PE=1 SV=2	19	1	2234231552	2797338880	2831802880	3474566144	2712862208	3854257408	17.3652	14.6781	12.7999	9.68842	15.2875	1.27702	0.144	1.14331	0.305	1.46381	0.019
NUP88_MOUSE	Isoform 2 of Nuclear pore complex protein Nup88 OS=Mus musculus GN=Nup88	3	1	330629792	382820416	280401888	328887360	441604928	283360992	23.1905	13.2636	15.4588	24.4562	14.2019	1.06037	0.773	1.14782	0.305	1.43163	0.107
SAC2_MOUSE	Phosphatidylinositide phosphatase SAC2 OS=Mus musculus GN=Inpp5f PE=1 SV=1	1	0.53	676717	16250686	41667980	818067	37088220	44578864	85.1228	100.188	105.938	68.7519	139.37	1.40771	0.851	5.4741	0.305	5.7574	0.182
TECR_MOUSE	Trans-2,3-enoyl-CoA reductase OS=Mus musculus GN=Tecr PE=1 SV=1	9	1	498397280	438300448	506869568	351524288	308271328	409149952	14.2036	20.2025	7.76897	34.844	20.342	-1.35046	0.044	-1.16924	0.305	-1.38969	0.217
S35E1_MOUSE	Solute carrier family 35 member E1 OS=Mus musculus GN=Slc35e1 PE=2 SV=2	1	0.57	5868.76	126267	146390	1079.73	694862	777109	86.817	82.2308	81.8488	114.141	18.587	5.28874	0.832	4.86089	0.305	2.4179	0.928
DOHH_MOUSE	Deoxyhypusine hydroxylase OS=Mus musculus GN=Dohh PE=2 SV=2	1	0.92	5179.41	1.3014e+06	0	96400.8	2.87798e+06	99534.6	156.645	85.3481	172.176	22.417	72.4988	2.35263	0.341	2.96601	0.306	5.37012	0.225
RM15_MOUSE	39S ribosomal protein L15, mitochondrial OS=Mus musculus GN=Mrpl15 PE=1 SV=1	2	1	94149656	76842872	39882968	43751208	93062000	34148916	55.4655	43.6047	39.4358	31.0436	39.3717	-1.23346	0.574	-1.52205	0.306	-1.5812	0.259
NMRL1_MOUSE	NmrA-like family domain-containing protein 1 OS=Mus musculus GN=Nmral1 PE=1 SV=1	8	1	1573437696	970019904	1275369088	1659288192	1854438144	1511411840	10.2717	32.7353	23.7023	47.2587	6.10392	1.31589	0.163	1.35988	0.306	1.22439	0.627
TBCE_MOUSE	Tubulin-specific chaperone E OS=Mus musculus GN=Tbce PE=1 SV=1	2	0.98	3466415104	3237522944	1868374016	5392477696	882584384	2573801216	77.2409	40.7497	30.2427	40.238	15.9326	1.03226	0.774	-1.42815	0.307	-2.30782	0.044
MYPN_MOUSE	Myopalladin OS=Mus musculus GN=Mypn PE=2 SV=2	1	0	126643296	109169360	71678808	35318980	112808952	51690056	61.3182	34.5666	27.3989	30.3451	60.3898	-1.53886	0.266	-1.37549	0.307	-1.37426	0.269
MPPB_MOUSE	Mitochondrial-processing peptidase subunit beta OS=Mus musculus GN=Pmpcb PE=2 SV=1	1	0.99	232290656	98436928	130319184	147883216	41121708	99355760	55.6119	87.4932	45.4954	98.4624	20.8963	-1.59885	0.316	-1.92709	0.307	-2.7169	0.272
MARH5_MOUSE	E3 ubiquitin-protein ligase MARCH5 OS=Mus musculus GN=March5 PE=2 SV=1	1	0.98	1.78788e+06	1.63065e+06	2004447	1.82484e+06	1.82969e+06	2.06412e+06	7.17482	109.853	10.3826	130.88	48.7859	1.05452	0.494	-1.63495	0.307	-4.06325	0.328
CD027_MOUSE	UPF0609 protein C4orf27 homolog OS=Mus musculus PE=2 SV=1	2	1	49406984	22573648	76640792	31967414	20509702	52519672	46.3411	79.0608	54.5692	162.039	38.1602	-1.41549	0.539	-2.04344	0.307	-3.27906	0.33
RHG18_MOUSE	Rho GTPase-activating protein 18 OS=Mus musculus GN=Arhgap18 PE=2 SV=1	1	0.7	137714720	91722040	125168160	87934808	113068688	98880840	12.6066	8.59966	20.1136	65.7739	18.2896	-1.18247	0.342	-1.19631	0.307	-1.24991	0.507
INT12_MOUSE	Integrator complex subunit 12 OS=Mus musculus GN=Ints12 PE=1 SV=1	1	1	51592660	22857788	27340152	44786888	29634960	28141918	26.9372	72.2388	45.5625	82.8398	38.1401	1.0076	0.875	1.90527	0.307	-1.22436	0.521
K1967_MOUSE	Protein KIAA1967 homolog OS=Mus musculus PE=1 SV=2	15	1	1345483264	1396085248	1354054144	1238734464	1416733824	1220874496	8.38103	5.66181	1.98373	9.72859	2.47811	-1.05657	0.351	-1.04389	0.307	1.0287	0.693
RCN3_MOUSE	Reticulocalbin-3 OS=Mus musculus GN=Rcn3 PE=2 SV=1	3	0.99	38067332	38039104	46819480	51998120	96212456	122601040	39.5196	44.7007	12.3519	59.4023	29.197	2.20305	0.094	1.45891	0.307	1.25263	0.811
FAF1_MOUSE	FAS-associated factor 1 OS=Mus musculus GN=Faf1 PE=1 SV=1	2	1	27904714	33498384	24272150	6064500	24706848	12642827	65.334	21.9282	16.2744	90.913	44.577	-1.97344	0.173	-1.1937	0.307	1.3297	0.956
GSTM1_MOUSE	Glutathione S-transferase Mu 1 OS=Mus musculus GN=Gstm1 PE=1 SV=2	2	1	88850800	63496424	75344064	46516336	144680960	88792928	52.7583	59.6828	16.715	17.281	20.1645	1.22969	0.768	1.77459	0.308	1.34416	0.11
OST48_MOUSE	Dolichyl-diphosphooligosaccharide--protein glycosyltransferase 48 kDa subunit OS=Mus musculus GN=Ddost PE=1 SV=1	6	1	4833170944	3526437120	3824154368	2915671552	2769035520	2614739200	5.43949	25.0212	16.8636	37.6112	6.87615	-1.46802	0.046	-1.22865	0.308	-1.44929	0.181
OLIG3_MOUSE	Oligodendrocyte transcription factor 3 OS=Mus musculus GN=Olig3 PE=2 SV=1	1	0.99	338649	13434441	16654520	365653	324512	15332244	162.014	82.3482	85.2028	113.717	64.1015	-1.89907	0.525	-10.5152	0.309	-5.80912	0.421
H2AX_MOUSE	Histone H2A.x OS=Mus musculus GN=H2afx PE=1 SV=2	1	1	55173412	115321720	76113400	135355328	51356708	46397364	64.3343	117.13	37.1435	62.9423	61.2952	-1.05791	0.756	-1.70541	0.31	-2.97319	0.102
GPC1_MOUSE	Glypican-1 OS=Mus musculus GN=Gpc1 PE=1 SV=1	13	1	1817914240	1699045248	1655539584	1811877632	1491338240	1637666944	9.7435	31.2353	4.87492	32.86	4.33271	-1.04688	0.5	-1.22017	0.31	-1.56096	0.15
SOX15_MOUSE	Protein SOX-16 (Fragment) OS=Mus musculus GN=Sox16 PE=2 SV=1	1	0.94	4025995	50061848	36649436	21309628	74816928	49660004	55.0864	44.7887	78.2806	47.6546	27.0791	1.60669	0.437	1.98705	0.31	2.12545	0.29
CA050_MOUSE	Uncharacterized protein C1orf50 homolog OS=Mus musculus PE=2 SV=1	1	1	1.94487e+06	13329950	19056404	1.99179e+06	27784292	15577867	85.3447	82.4259	76.1142	25.1983	52.4878	1.32107	0.871	2.45671	0.31	1.67741	0.345
RPAB1_MOUSE	DNA-directed RNA polymerases I, II, and III subunit RPABC1 OS=Mus musculus GN=Polr2e PE=2 SV=1	2	1	73775872	118067568	100110336	54951004	123411528	82438976	39.6289	26.4054	22.8915	21.0439	31.7513	-1.11945	0.62	1.27924	0.31	1.20278	0.356
STRN4_MOUSE	Striatin-4 OS=Mus musculus GN=Strn4 PE=1 SV=1	2	1	24119602	105147152	59926360	37172312	86065992	84224528	40.0734	12.6271	64.3863	10.962	28.4787	1.09657	0.73	1.5137	0.31	1.31782	0.414
ASAH1_MOUSE	Acid ceramidase OS=Mus musculus GN=Asah1 PE=1 SV=1	5	1	58656624	45373788	76866080	42253160	53254808	75345968	29.5924	38.2579	26.2198	73.9649	32.383	-1.05878	0.796	-1.33207	0.31	-1.33906	0.429
RS15A_MOUSE	40S ribosomal protein S15a OS=Mus musculus GN=Rps15a PE=2 SV=2	12	1	15867735040	14317797376	15559382016	14722429952	11889160192	15119901696	12.6651	28.504	5.38066	10.5111	7.12792	-1.09617	0.335	-1.24157	0.31	1.0665	0.445
HNRPQ_MOUSE	Heterogeneous nuclear ribonucleoprotein Q OS=Mus musculus GN=Syncrip PE=1 SV=2	26	1	9799682048	9731870720	9995243520	9867629568	10341610496	9471319040	4.40413	8.35132	1.38944	5.91174	6.476	1.00521	0.876	-1.06573	0.31	-1.01735	0.652
RHG17_MOUSE	Isoform 2 of Rho GTPase-activating protein 17 OS=Mus musculus GN=Arhgap17	1	0.99	1.59995e+06	7.75612e+06	7.58176e+06	890177	6751802	11192305	82.308	73.3535	62.0803	66.8255	9.93767	1.11197	0.911	-2.44186	0.31	-1.24643	0.746
EI2BA_MOUSE	Translation initiation factor eIF-2B subunit alpha OS=Mus musculus GN=Eif2b1 PE=2 SV=1	2	1	135797328	165263840	131780360	102469712	100643776	66707780	22.3934	23.0559	12.6717	11.0244	11.1126	-1.60418	0.054	-1.17726	0.311	-1.22182	0.109
MTMR2_MOUSE	Myotubularin-related protein 2 OS=Mus musculus GN=Mtmr2 PE=1 SV=2	1	0.91	2.06488e+06	243444	578090	2.20718e+06	2243695	773764	48.1367	139.44	100.77	112.669	36.1301	1.81008	0.311	-2.36619	0.311	-3.79261	0.234
ACTZ_MOUSE	Alpha-centractin OS=Mus musculus GN=Actr1a PE=2 SV=1	5	1	411651200	600479296	889931776	681677056	668549824	1024880832	25.5203	16.4065	37.9953	28.9507	26.4527	1.2487	0.403	1.2956	0.312	1.44251	0.259
QCR1_MOUSE	Cytochrome b-c1 complex subunit 1, mitochondrial OS=Mus musculus GN=Uqcrc1 PE=1 SV=1	14	1	1253039872	2309726720	2163632640	1750214400	2799286272	2435203584	22.878	1.01414	29.997	8.65321	6.07567	1.21974	0.424	1.252	0.312	1.26473	0.3
MRGBP_MOUSE	MRG-binding protein OS=Mus musculus GN=Mrgbp PE=2 SV=1	1	1	777483	6526678	4.46249e+06	294384	10663184	4397222	102.024	77.0159	74.2546	61.9672	48.0584	1.30494	0.904	2.33876	0.312	1.78662	0.409
S10AB_MOUSE	Protein S100-A11 OS=Mus musculus GN=S100a11 PE=2 SV=1	3	1	45410784	97523072	96997376	43841228	56418680	80534576	30.9411	20.1509	37.4313	30.475	42.6428	-1.32709	0.459	-1.47476	0.312	-1.36197	0.417
PMVK_MOUSE	Phosphomevalonate kinase OS=Mus musculus GN=Pmvk PE=2 SV=3	3	1	130702784	134130672	124680016	108772480	71082760	81923792	22.2361	33.2044	3.68485	10.1382	6.78705	-1.48795	0.077	-1.26813	0.313	-1.36412	0.024
SAHH_MOUSE	Adenosylhomocysteinase OS=Mus musculus GN=Ahcy PE=1 SV=3	25	1	5480954368	6763468288	5832557056	6207093248	5478069760	6299283968	7.50453	5.74923	10.998	16.237	0.860743	-1.00515	0.97	1.08603	0.313	1.17177	0.248
RRS1_MOUSE	Ribosome biogenesis regulatory protein homolog OS=Mus musculus GN=Rrs1 PE=2 SV=1	3	1	11684301	107325240	75609096	50703500	138984736	109106728	45.0832	0.614511	75.0945	36.0212	12.2166	1.53528	0.428	1.76608	0.313	1.87	0.306
PIPNA_MOUSE	Phosphatidylinositol transfer protein alpha isoform OS=Mus musculus GN=Pitpna PE=1 SV=2	2	1	324024256	318733280	310720768	340071552	302223104	359555264	8.7295	16.7023	2.10744	48.7977	13.0658	1.05073	0.457	-1.13007	0.313	1.28705	0.626
MPRD_MOUSE	Cation-dependent mannose-6-phosphate receptor OS=Mus musculus GN=M6pr PE=1 SV=1	1	1	28920392	32956246	9380161	27420226	66008816	26544728	56.3526	25.7939	53.086	34.7193	25.0092	1.68368	0.328	1.53077	0.313	-1.0056	0.848
UBP16_MOUSE	Ubiquitin carboxyl-terminal hydrolase 16 OS=Mus musculus GN=Usp16 PE=1 SV=2	1	0.61	0	19255	0	0	56773984	1.47318e+06	166.677	89.7112	173.205	160.211	54.0107	3025.03	0.322	1096.51	0.314	2931.93	0.053
TMX1_MOUSE	Thioredoxin-related transmembrane protein 1 OS=Mus musculus GN=Tmx1 PE=1 SV=1	3	1	408146784	193119584	243454624	291419456	145395136	180601808	37.0277	31.4901	39.9425	42.9817	0.871416	-1.36815	0.368	-1.4112	0.314	-2.20735	0.093
NDUS2_MOUSE	NADH dehydrogenase [ubiquinone] iron-sulfur protein 2, mitochondrial OS=Mus musculus GN=Ndufs2 PE=1 SV=1	1	1	5.92258e+06	0	1.60632e+06	1.12865e+06	53360916	26519984	96.7274	75.769	122.045	20.2896	58.8374	10.7598	0.333	9.95413	0.314	14.8129	0.274
FGF13_MOUSE	Fibroblast growth factor 13 OS=Mus musculus GN=Fgf13 PE=2 SV=1	1	0.73	1.77549e+06	14586149	12571971	4900324	38285480	15357132	87.5071	73.6806	71.427	78.2145	23.5617	2.02335	0.466	3.0813	0.315	5.08753	0.111
GRSF1_MOUSE	G-rich sequence factor 1 OS=Mus musculus GN=Grsf1 PE=1 SV=2	2	1	29621396	40808024	97693552	58409072	66296436	85301256	19.7476	19.9909	65.1367	5.26314	19.9871	1.24913	0.442	1.42744	0.315	1.49354	0.273
RL26_MOUSE	60S ribosomal protein L26 OS=Mus musculus GN=Rpl26 PE=2 SV=1	18	1	5251254784	6735398400	6519235584	7573176832	9799921664	6575638016	20.6783	12.4517	12.9978	26.6192	14.8586	1.29411	0.16	1.12677	0.315	1.24814	0.302
CYC_MOUSE	Cytochrome c, somatic OS=Mus musculus GN=Cycs PE=1 SV=2	8	1	1893336192	1064440192	1882330880	904125696	1994278016	1618190592	36.7803	10.6644	29.4674	15.4306	16.8325	-1.07163	0.788	-1.32691	0.316	1.69238	0.084
PCNA_MOUSE	Proliferating cell nuclear antigen OS=Mus musculus GN=Pcna PE=1 SV=2	24	1	9164379136	14331772928	13039129600	12199386112	13337640960	13210430464	4.82897	6.98796	22.0806	10.8872	4.68394	1.06055	0.637	1.17782	0.316	1.29149	0.176
CDK4_MOUSE	Cyclin-dependent kinase 4 OS=Mus musculus GN=Cdk4 PE=1 SV=1	11	1	1853847936	1779615744	1550908928	2200880896	1619362432	2112884224	15.8487	13.2206	9.13692	7.60535	6.75619	1.14443	0.324	1.1155	0.316	1.10838	0.215
XRN1_MOUSE	Isoform 2 of 5'-3' exoribonuclease 1 OS=Mus musculus GN=Xrn1	1	0.6	15834575	4758432	6.56689e+06	9466074	4.63677e+06	5271129	40.6367	30.6157	65.6331	31.7228	25.2374	-1.40188	0.586	-1.79855	0.316	-2.07672	0.217
HEMH_MOUSE	Ferrochelatase, mitochondrial OS=Mus musculus GN=Fech PE=1 SV=2	1	0.34	16259570	157789136	118205456	29549020	152814576	160256672	64.2783	5.55822	74.954	21.7568	24.555	1.17234	0.766	1.78161	0.316	2.05921	0.269
UBL5_MOUSE	Ubiquitin-like protein 5 OS=Mus musculus GN=Ubl5 PE=1 SV=1	2	1	312320352	160906592	109314864	452103200	25492366	207979872	93.6642	80.2212	54.338	56.6015	59.1127	1.17687	0.785	-1.69239	0.316	-1.41242	0.486
OLA1_MOUSE	Obg-like ATPase 1 OS=Mus musculus GN=Ola1 PE=1 SV=1	7	1	1346532608	936555968	1204672640	1105451264	1274536064	897406976	17.2911	22.7808	17.9086	41.2232	4.79086	-1.06419	0.701	1.21629	0.316	1.17461	0.663
LLPH_MOUSE	Protein LLP homolog OS=Mus musculus GN=Llph PE=2 SV=1	2	1	10364562	41525512	39772844	21385576	47564920	50796336	40.4068	1.25001	57.2973	43.1921	6.23484	1.30638	0.536	1.54347	0.316	1.02921	0.813
SYIM_MOUSE	Isoleucyl-tRNA synthetase, mitochondrial OS=Mus musculus GN=Iars2 PE=2 SV=1	4	1	138853520	116698584	87386024	80761608	37952776	33992488	50.9498	69.9441	22.5842	31.3649	30.4861	-2.24573	0.066	-1.43265	0.317	-2.28302	0.024
MMS19_MOUSE	MMS19 nucleotide excision repair protein homolog OS=Mus musculus GN=Mms19 PE=1 SV=1	3	1	19877200	5.40368e+06	27261176	20930216	3.66787e+06	22013150	66.2498	104.617	63.4847	122.906	49.0503	-1.12724	0.824	-2.19166	0.317	-6.27091	0.086
TIM44_MOUSE	Mitochondrial import inner membrane translocase subunit TIM44 OS=Mus musculus GN=Timm44 PE=2 SV=1	5	1	81811088	175722512	158886000	62616776	157845024	173046256	45.6302	15.8501	36.0734	32.0032	4.93371	-1.05822	0.824	1.31554	0.317	1.67693	0.156
NAA50_MOUSE	Isoform 2 of N-alpha-acetyltransferase 50, NatE catalytic subunit OS=Mus musculus GN=Naa50	9	1	606083328	741267392	861734400	714263552	794663296	862377792	9.38061	5.21733	17.3687	36.0204	7.48274	1.07343	0.547	1.13322	0.317	1.31647	0.358
DDX46_MOUSE	Probable ATP-dependent RNA helicase DDX46 OS=Mus musculus GN=Ddx46 PE=1 SV=2	13	1	948916288	836500736	856343488	878271680	705776512	914257472	13.3819	21.5369	6.81375	26.5309	5.46609	-1.05742	0.548	-1.17115	0.317	1.18582	0.457
LRRC7_MOUSE	Leucine-rich repeat-containing protein 7 OS=Mus musculus GN=Lrrc7 PE=1 SV=2	1	0.5	797075200	1105303936	578906880	1114658816	919890240	668459456	24.8277	19.0844	31.9769	62.368	34.7218	1.08936	0.702	1.266	0.317	1.49994	0.475
DCTN6_MOUSE	Dynactin subunit 6 OS=Mus musculus GN=Dctn6 PE=1 SV=1	1	0.64	8.09798e+06	19954592	17876888	1.70155e+06	3.1415e+06	5.49891e+06	55.6103	58.5616	41.3554	101.214	77.671	-4.44108	0.027	-1.59586	0.317	-1.00143	0.707
PYRG2_MOUSE	Isoform 2 of CTP synthase 2 OS=Mus musculus GN=Ctps2	5	1	48886292	92675152	72704368	49877908	121024416	90971160	40.9156	25.8327	30.6945	26.2433	7.41971	1.22219	0.626	1.29669	0.318	1.48563	0.168
PROF1_MOUSE	Profilin-1 OS=Mus musculus GN=Pfn1 PE=1 SV=2	13	1	16832521216	10175598592	12914354176	12874612736	11094595584	10233234432	11.8154	7.87465	25.1424	31.7072	12.3636	-1.16724	0.456	-1.23412	0.318	-1.42628	0.183
RAB6A_MOUSE	Isoform 2 of Ras-related protein Rab-6A OS=Mus musculus GN=Rab6a	3	1	123358560	356586176	276324512	134267152	346501856	282499136	42.79	11.0134	47.0021	60.0081	15.9695	1.00925	0.955	1.39511	0.318	1.93216	0.227
NOP14_MOUSE	Nucleolar protein 14 OS=Mus musculus GN=Nop14 PE=1 SV=1	1	1	8.23441e+06	16070947	9848655	5.02519e+06	31155304	9360798	92.2468	59.533	36.3464	74.1106	31.8401	1.33341	0.95	1.74213	0.318	1.08218	0.758
U2AF2_MOUSE	Splicing factor U2AF 65 kDa subunit OS=Mus musculus GN=U2af2 PE=1 SV=3	9	1	1013908928	1966865920	1559866752	1380873856	2344988928	1389506688	32.4995	20.3751	31.5923	21.5791	13.4198	1.12657	0.663	1.27741	0.318	1.01226	0.898
TACC1_MOUSE	Transforming acidic coiled-coil-containing protein 1 OS=Mus musculus GN=Tacc1 PE=1 SV=1	1	0.62	14055057	23806524	13306880	1.81582e+06	781794	1.34967e+06	39.3573	101.963	34.3451	15.7627	77.8882	-12.9629	0.001534	-1.77025	0.319	-2.39608	0.027
NP1L1_MOUSE	Nucleosome assembly protein 1-like 1 OS=Mus musculus GN=Nap1l1 PE=1 SV=2	13	1	9682452480	6659905536	8576801280	6828570624	6223348224	5930118656	7.24104	14.8292	18.4113	20.0453	11.8442	-1.31278	0.128	-1.18028	0.319	-1.38646	0.105
LRC47_MOUSE	Leucine-rich repeat-containing protein 47 OS=Mus musculus GN=Lrrc47 PE=1 SV=1	10	1	1438996480	1052532096	1053460032	954122432	1081792640	965892928	7.0516	7.96692	18.8597	14.9207	5.75335	-1.18095	0.268	-1.15851	0.319	-1.1743	0.31
RBM8A_MOUSE	RNA-binding protein 8A OS=Mus musculus GN=Rbm8a PE=1 SV=3	1	0.98	1819827	48789668	36384088	34714192	29354686	57099844	36.439	32.8858	83.9389	22.9168	41.6644	1.39285	0.457	2.09355	0.319	1.27718	0.483
AN32A_MOUSE	Acidic leucine-rich nuclear phosphoprotein 32 family member A OS=Mus musculus GN=Anp32a PE=1 SV=1	18	1	12111251456	12051600384	11887268864	14059837440	12782155776	10678413312	13.6521	11.2593	0.965295	17.7747	5.71396	1.04078	0.718	-1.08682	0.319	-1.05494	0.585
GDIB_MOUSE	Rab GDP dissociation inhibitor beta OS=Mus musculus GN=Gdi2 PE=1 SV=1	26	1	9926959104	7015004160	8867685376	8004452864	8083577344	8892711936	5.90363	13.9528	17.1318	11.3772	5.08787	-1.03318	0.844	1.15443	0.319	1.0371	0.745
UBP7_MOUSE	Isoform 2 of Ubiquitin carboxyl-terminal hydrolase 7 OS=Mus musculus GN=Usp7	15	1	463111200	326810240	456184896	228514608	298060000	343556224	19.9757	21.7121	18.4829	42.8216	18.7098	-1.43209	0.094	-1.20314	0.321	-1.54942	0.193
H15_MOUSE	Histone H1.5 OS=Mus musculus GN=Hist1h1b PE=1 SV=2	13	1	47098195968	55075913728	52661387264	59505143808	53575946240	61166653440	6.87004	11.2974	7.92669	49.1517	6.88113	1.12537	0.128	1.09664	0.321	1.5623	0.338
NOB1_MOUSE	RNA-binding protein NOB1 OS=Mus musculus GN=Nob1 PE=1 SV=1	2	1	132704984	100394016	127190912	97747552	73462392	63110240	22.7632	79.6529	14.392	55.414	15.713	-1.5376	0.055	-1.79066	0.321	-1.42627	0.341
MA1B1_MOUSE	Endoplasmic reticulum mannosyl-oligosaccharide 1,2-alpha-mannosidase OS=Mus musculus GN=Man1b1 PE=2 SV=1	1	0.45	353176	27833270	17915830	30163636	35094572	16143020	36.2367	42.1836	90.5563	109.326	39.3967	1.76567	0.387	2.36675	0.321	2.76824	0.367
SRRM2_MOUSE	Isoform 3 of Serine/arginine repetitive matrix protein 2 OS=Mus musculus GN=Srrm2	18	1	3358062848	2815660544	2280003328	2611287040	2489904896	2239645440	7.7447	11.5844	19.1288	19.5219	12.5333	-1.1516	0.368	-1.17362	0.321	1.05104	0.764
SELH_MOUSE	Selenoprotein H OS=Mus musculus GN=Selh PE=2 SV=2	4	1	352961312	373019968	540618688	480070496	577010944	599160960	11.4727	10.4951	24.4062	35.328	8.24959	1.30763	0.158	1.1757	0.321	1.05332	0.947
KRR1_MOUSE	KRR1 small subunit processome component homolog OS=Mus musculus GN=Krr1 PE=2 SV=1	2	1	82075440	32533066	36745796	44225492	32505840	30562528	20.667	22.8968	54.4446	62.2637	24.3551	-1.41065	0.462	-1.5763	0.322	-2.03845	0.201
PLSL_MOUSE	Plastin-2 OS=Mus musculus GN=Lcp1 PE=1 SV=4	1	1	6601930	48629.5	1334637	1.66997e+06	323198	1.54708e+06	63.0993	167.252	130.455	142.795	98.5292	-2.25555	0.896	-6.53111	0.322	-65.8004	0.204
CNDG2_MOUSE	Condensin-2 complex subunit G2 OS=Mus musculus GN=Ncapg2 PE=2 SV=1	1	1	11060780	4010860	11060737	2820662	3.39072e+06	7.40927e+06	55.0848	39.7049	46.7266	151.212	43.8694	-1.91859	0.226	-1.68708	0.322	-3.799	0.217
PLEC_MOUSE	Isoform PLEC-1D of Plectin OS=Mus musculus GN=Plec	3	1	466478592	323015744	141917072	922104768	55640736	402279200	94.8042	84.1006	52.3863	64.2102	58.2071	1.48165	0.99	-1.74647	0.322	-2.01455	0.286
MIC1_MOUSE	Uncharacterized protein C18orf8 homolog OS=Mus musculus GN=Mic1 PE=2 SV=1	1	0.99	4387020800	4639615488	4778678272	5473703936	3084003840	6227627008	33.3008	56.5517	4.31469	29.2646	26.8674	1.07099	0.916	-1.43684	0.322	1.14454	0.568
HMGN5_MOUSE	High mobility group nucleosome-binding domain-containing protein 5 OS=Mus musculus GN=Hmgn5 PE=1 SV=2	4	1	1105866112	570934592	694351232	725879296	450713664	727996992	25.1207	23.5054	35.4382	18.7978	17.8376	-1.24497	0.468	-1.34559	0.322	-1.07656	0.85
S7A14_MOUSE	Probable cationic amino acid transporter OS=Mus musculus GN=Slc7a14 PE=2 SV=1	1	0.86	927533	0	15697737	1.23648e+06	108202912	37721072	110.851	58.9316	158.931	90.6653	36.7191	8.85161	0.328	3.94729	0.323	6.44093	0.319
TADBP_MOUSE	TAR DNA-binding protein 43 OS=Mus musculus GN=Tardbp PE=1 SV=1	17	1	2159527424	3793138432	2883141120	3064807936	4168542464	3615577344	15.2605	11.9529	27.7929	37.5053	11.4632	1.22784	0.312	1.21078	0.323	1.29064	0.411
1433Z_MOUSE	14-3-3 protein zeta/delta - Mus musculus (Mouse)	21	1	18111131648	21891332096	19192393728	12256980992	20586874880	18572062720	25.358	7.95815	9.86708	43.848	15.9154	-1.15129	0.42	1.08504	0.323	1.23949	0.57
C10_MOUSE	Protein C10 OS=Mus musculus GN=Grcc10 PE=2 SV=1	3	1	63991148	74407648	102389600	55905040	127835152	112619464	38.3734	33.857	24.7407	17.6299	28.6533	1.23079	0.607	1.32516	0.324	-1.29611	0.223
MCCA_MOUSE	Methylcrotonoyl-CoA carboxylase subunit alpha, mitochondrial OS=Mus musculus GN=Mccc1 PE=2 SV=2	1	1	3.05413e+06	2.8105e+06	3.06274e+06	2.67831e+06	4920257	4300759	29.1888	47.8687	4.81255	102.874	42.6316	1.3329	0.298	1.52588	0.324	-1.42107	0.345
PECI_MOUSE	Peroxisomal 3,2-trans-enoyl-CoA isomerase OS=Mus musculus GN=Peci PE=1 SV=2	2	0.98	8451925	27606640	37098540	9114364	35020464	29199384	55.6021	69.7399	59.84	19.0437	72.58	1.00242	0.97	1.92378	0.324	1.30795	0.447
NMT2_MOUSE	Glycylpeptide N-tetradecanoyltransferase 2 OS=Mus musculus GN=Nmt2 PE=1 SV=1	1	0.96	11936990	21697288	17754830	11339835	40090212	27900586	54.5708	42.8592	28.6642	22.4328	24.8889	1.54372	0.477	1.42355	0.324	-1.14042	0.617
F264_MOUSE	Isoform 3 of 6-phosphofructo-2-kinase/fructose-2,6-biphosphatase 4 OS=Mus musculus GN=Pfkfb4	1	0.84	145459632	149970720	85152760	36537112	91121976	41363004	53.6343	39.3098	28.5279	85.2714	54.0826	-2.25168	0.074	-1.38694	0.324	-1.01622	0.703
RBX2_MOUSE	RING-box protein 2 OS=Mus musculus GN=Rnf7 PE=2 SV=1	1	0.98	75451536	51780464	53377668	69193496	43864500	43738120	28.0498	30.8219	21.9748	29.265	6.52917	-1.15188	0.484	-1.24783	0.324	1.10065	0.75
CAN2_MOUSE	Calpain-2 catalytic subunit OS=Mus musculus GN=Capn2 PE=2 SV=4	7	1	226169936	357487264	303254496	339610016	780502912	312914592	54.9736	16.5162	22.321	33.7039	22.8919	1.61575	0.301	1.19509	0.324	1.10068	0.806
PARF_MOUSE	Putative GTP-binding protein Parf OS=Mus musculus GN=Parf PE=1 SV=2	1	0.98	2.31344e+06	1.0939e+06	4.18848e+06	584501	492986	2880349	102.533	88.9231	61.5662	118.039	63.0468	-1.91918	0.29	-1.92717	0.325	-2.62138	0.269
GLYC_MOUSE	Serine hydroxymethyltransferase, cytosolic OS=Mus musculus GN=Shmt1 PE=1 SV=2	7	1	548450560	353374848	381532736	680270336	282677312	450275776	42.3735	25.6938	24.6485	16.1327	11.2083	1.10119	0.866	-1.24393	0.325	-1.22349	0.315
VIR_MOUSE	Protein virilizer homolog OS=Mus musculus GN=Kiaa1429 PE=1 SV=1	2	1	8705780	7.63443e+06	10409418	7519990	16496758	8.17039e+06	46.6543	26.9135	15.695	76.6574	42.3519	1.20327	0.67	1.25418	0.325	-1.53748	0.39
ZWILC_MOUSE	Protein zwilch homolog OS=Mus musculus GN=Zwilch PE=2 SV=1	1	0.95	19424106	33849060	14446300	13083637	13800931	7.97231e+06	27.3552	58.618	44.6433	69.2326	57.2877	-1.94279	0.116	-1.52949	0.325	-1.40317	0.405
HNRH2_MOUSE	Heterogeneous nuclear ribonucleoprotein H2 OS=Mus musculus GN=Hnrnph2 PE=1 SV=1	7	1	459783936	631741760	472857376	388929600	568095936	450618336	19.3982	13.8724	18.3579	12.7134	12.6175	-1.11135	0.514	1.15206	0.325	1.06639	0.607
HNRPL_MOUSE	Heterogeneous nuclear ribonucleoprotein L OS=Mus musculus GN=Hnrnpl PE=1 SV=2	23	1	10740966400	12201408512	10522828800	11108982784	14965696512	11047013376	18.1412	8.53811	8.18191	11.2125	12.6427	1.10926	0.455	1.0804	0.325	1.02979	0.745
HERC4_MOUSE	Probable E3 ubiquitin-protein ligase HERC4 OS=Mus musculus GN=Herc4 PE=2 SV=2	2	1	19469780	67146528	73671872	17158430	109022336	74798880	69.3006	34.732	55.3821	25.4045	14.1767	1.25386	0.87	1.58839	0.326	1.78214	0.235
NDUS3_MOUSE	NADH dehydrogenase [ubiquinone] iron-sulfur protein 3, mitochondrial OS=Mus musculus GN=Ndufs3 PE=1 SV=2	7	1	157208336	478011008	341733056	523894016	1266131200	289068864	73.5923	37.7763	49.441	22.0987	10.5731	2.12814	0.287	1.53158	0.326	1.49872	0.274
U119B_MOUSE	Protein unc-119 homolog B OS=Mus musculus GN=Unc119b PE=2 SV=1	2	1	72995024	89301200	129440504	26304432	112718600	113578504	59.5499	6.38689	29.872	7.73032	12.5776	-1.15493	0.602	1.20763	0.326	1.10431	0.536
MOCOS_MOUSE	Molybdenum cofactor sulfurase OS=Mus musculus GN=Mocos PE=2 SV=1	1	0.29	2.85128e+06	2.52754e+06	4430385	1.69156e+06	628759	2.35706e+06	55.9114	69.1221	31.1372	44.0219	37.4919	-2.09716	0.154	-1.73536	0.326	1.15926	0.805
RUFY3_MOUSE	Isoform 2 of Protein RUFY3 OS=Mus musculus GN=Rufy3	4	1	79740456	172706240	150456224	93323024	143855616	119726216	21.245	31.6083	36.1448	8.28984	7.18161	-1.12888	0.773	1.40467	0.326	1.00755	0.834
RM13_MOUSE	39S ribosomal protein L13, mitochondrial OS=Mus musculus GN=Mrpl13 PE=2 SV=1	2	1	16858544	12805895	57050336	14259924	9887110	12235961	18.0448	26.5842	84.6178	79.7179	25.143	-2.38339	0.288	-2.20577	0.327	-2.30322	0.311
SSA27_MOUSE	Sjoegren syndrome/scleroderma autoantigen 1 homolog OS=Mus musculus GN=Sssca1 PE=2 SV=1	2	1	93861368	96202272	67637040	64848648	84059912	47986632	27.501	21.2565	18.4629	16.0992	11.6547	-1.30882	0.234	-1.20355	0.327	1.04439	0.772
ADAS_MOUSE	Alkyldihydroxyacetonephosphate synthase, peroxisomal OS=Mus musculus GN=Agps PE=1 SV=1	9	1	96721208	138867712	95945568	93565176	135230176	114861864	18.1875	3.59449	22.2242	31.1134	11.3133	1.03657	0.817	1.15237	0.327	1.09883	0.781
SKP2_MOUSE	S-phase kinase-associated protein 2 OS=Mus musculus GN=Skp2 PE=1 SV=1	1	0.99	1.61187e+06	665276	1.39785e+06	1.95122e+06	2.77618e+06	806728	53.6148	61.9081	40.523	96.5923	49.4327	1.50589	0.483	-1.61576	0.328	-3.90553	0.349
MEMO1_MOUSE	Protein MEMO1 OS=Mus musculus GN=Memo1 PE=1 SV=1	1	1	44923432	42997480	77012736	34590036	50483920	84007640	44.7609	49.3345	34.754	34.2724	39.8427	1.02515	0.989	-1.43329	0.328	1.26348	0.493
GON4L_MOUSE	GON-4-like protein OS=Mus musculus GN=Gon4l PE=1 SV=2	1	0.95	598691	619611	455266	80090	1.52284e+06	239446	128.8	56.8503	16.0363	75.3393	30.1946	1.10087	0.567	1.99102	0.328	-1.05621	0.637
SYTC_MOUSE	Threonyl-tRNA synthetase, cytoplasmic OS=Mus musculus GN=Tars PE=1 SV=2	13	1	735347712	744950656	770052800	633505536	1007716160	806496320	22.954	34.3288	2.38897	15.7564	17.5753	1.0877	0.67	1.33404	0.329	1.38473	0.067
VAV2_MOUSE	Guanine nucleotide exchange factor VAV2 OS=Mus musculus GN=Vav2 PE=1 SV=1	2	1	1.81262e+06	707993	1.43881e+06	1.61687e+06	1.49235e+06	1.47143e+06	5.14977	72.7123	42.5703	49.7516	34.3614	1.1569	0.522	-1.70349	0.329	-1.73493	0.272
PACN2_MOUSE	Protein kinase C and casein kinase substrate in neurons protein 2 OS=Mus musculus GN=Pacsin2 PE=1 SV=1	1	0.95	7.41943e+06	6915378	4.65244e+06	4.25917e+06	2.2161e+06	1.17582e+06	61.5055	57.2091	23.2849	160.316	91.808	-2.48164	0.096	-1.38179	0.329	-1.49472	0.284
MTCH1_MOUSE	Mitochondrial carrier homolog 1 OS=Mus musculus GN=Mtch1 PE=1 SV=1	2	1	117055168	142885824	101917376	106597216	77589616	111525400	18.6024	29.3614	17.1743	33.9235	8.11837	-1.22368	0.247	-1.24128	0.329	1.00997	0.936
NU5M_MOUSE	NADH-ubiquinone oxidoreductase chain 5 OS=Mus musculus GN=Mtnd5 PE=2 SV=2	1	0.99	11739070	969776	7.12347e+06	6.29587e+06	1.9915e+06	3635947	54.6507	129.246	81.729	34.999	42.7669	-1.66332	0.833	-2.73221	0.33	-8.77795	0.133
C42S2_MOUSE	CDC42 small effector protein 2 OS=Mus musculus GN=Cdc42se2 PE=1 SV=1	1	1	0	10244873	1179279	0	26151308	8510697	115.446	118.546	147.203	67.0629	51.6632	3.0341	0.903	6.44611	0.33	7.37957	0.304
F135A_MOUSE	Protein FAM135B OS=Mus musculus GN=Fam135b PE=2 SV=3	1	0.94	1028342080	310674368	768978304	898983936	355690528	635904000	43.1125	80.4352	51.7175	91.257	25.9433	-1.115	0.896	-1.97999	0.33	-2.7631	0.337
CP51A_MOUSE	Lanosterol 14-alpha demethylase OS=Mus musculus GN=Cyp51a1 PE=2 SV=1	9	1	1023487296	903700224	951339072	864375808	807338432	894615296	5.1808	19.5074	6.28551	16.6763	19.8834	-1.12165	0.074	-1.14926	0.33	1.13899	0.338
AP4B1_MOUSE	AP-4 complex subunit beta-1 OS=Mus musculus GN=Ap4b1 PE=2 SV=1	1	0.36	5.44459e+06	7.73611e+06	16665644	1805666	336050	1.10104e+06	67.999	141.933	59.5926	169.015	155.661	-9.204	0.023	-4.44237	0.33	1.10036	0.355
RS18_MOUSE	40S ribosomal protein S18 OS=Mus musculus GN=Rps18 PE=2 SV=3	20	1	15591060480	16116230144	16175643648	13212317696	12555719680	16141395968	13.6658	22.3142	2.01574	14.3092	6.76534	-1.14253	0.209	-1.173	0.33	1.04024	0.74
CH055_MOUSE	UPF0670 protein C8orf55 homolog OS=Mus musculus PE=2 SV=1	1	0.43	16877244	15472550	6425449	3.82484e+06	660048	1.97774e+06	73.7978	115.013	43.8875	49.4828	71.6561	-5.99992	0.042	-1.72697	0.331	-2.85448	0.081
ARBK1_MOUSE	Beta-adrenergic receptor kinase 1 OS=Mus musculus GN=Adrbk1 PE=1 SV=2	3	1	38517336	24566558	25040806	39588216	12226965	16719520	64.2292	43.6864	26.9656	52.9984	9.09563	-1.28584	0.424	-1.37191	0.331	-1.72832	0.152
HAUS1_MOUSE	HAUS augmin-like complex subunit 1 OS=Mus musculus GN=Haus1 PE=2 SV=2	1	0.71	8629460	63821	1.09285e+06	5937420	191914	830161	135.748	96.2011	143.367	171.544	87.0854	-1.40616	0.935	-16.7444	0.331	-32.7762	0.19
CHSP1_MOUSE	Calcium-regulated heat stable protein 1 OS=Mus musculus GN=Carhsp1 PE=1 SV=1	1	1	364732896	122178072	215689952	242228176	56949152	207219264	58.3141	62.5249	52.234	93.7619	18.781	-1.38745	0.513	-1.66783	0.331	-2.73686	0.292
DDX54_MOUSE	ATP-dependent RNA helicase DDX54 OS=Mus musculus GN=Ddx54 PE=1 SV=1	4	1	107835824	375357888	94985312	70053208	111094112	61453216	32.805	15.5035	82.1341	18.2129	2.59345	-2.38326	0.25	-2.12787	0.331	-1.89793	0.418
PK3C3_MOUSE	Phosphatidylinositol 3-kinase catalytic subunit type 3 OS=Mus musculus GN=Pik3c3 PE=1 SV=1	2	1	1.58958e+06	4.31765e+06	2380229	1.23383e+06	5.0692e+06	2197061	70.4211	42.5254	50.8105	37.1802	27.6191	1.02566	0.915	1.47178	0.331	1.17761	0.593
DCP1A_MOUSE	mRNA-decapping enzyme 1A OS=Mus musculus GN=Dcp1a PE=1 SV=1	3	1	35850104	23640062	41791320	40151880	52854296	32247726	24.8998	51.6123	27.4116	68.0221	9.28653	1.23669	0.381	1.51971	0.331	-1.01806	0.7
KBTBB_MOUSE	Kelch repeat and BTB domain-containing protein 11 OS=Mus musculus GN=Kbtbd11 PE=1 SV=2	1	0.92	4.0694e+06	205246	5.89228e+06	2.45431e+06	214037	2.72473e+06	76.6613	149.325	85.6876	34.1793	81.5299	-1.88518	0.776	-3.70161	0.332	-51.2146	0.086
INSM1_MOUSE	Insulinoma-associated protein 2 OS=Mus musculus GN=Insm2 PE=2 SV=1	1	0.38	410255	5.8951e+06	17078576	242217	0	199596	87.8031	92.828	108.985	171.302	164.141	-52.9273	0.232	-11.2408	0.332	-1.31962	0.378
DPM1_MOUSE	Dolichol-phosphate mannosyltransferase OS=Mus musculus GN=Dpm1 PE=2 SV=1	2	1	186184432	64196804	88102832	64848692	99827520	90138896	21.2625	14.233	57.2936	71.9799	12.1962	-1.32835	0.61	-1.64331	0.332	-1.49979	0.46
CTND1_MOUSE	Isoform 2 of Catenin delta-1 OS=Mus musculus GN=Ctnnd1	15	1	904892736	802709568	954928704	749703680	673779456	933638656	17.0061	19.0935	8.74176	8.86018	5.41138	-1.12957	0.321	-1.14839	0.332	-1.02749	0.727
RBM14_MOUSE	RNA-binding protein 14 OS=Mus musculus GN=Rbm14 PE=1 SV=1	17	1	1307638528	2028365440	1672964480	1578719232	2116960256	2137844224	16.3	5.29319	21.5838	30.0054	5.10776	1.16462	0.384	1.15642	0.333	1.45041	0.181
PDDC1_MOUSE	Parkinson disease 7 domain-containing protein 1 OS=Mus musculus GN=Pddc1 PE=1 SV=1	1	0.99	11872826	6337932	12766425	9030182	5718028	11319436	32.4106	20.3115	33.7246	139.006	35.7468	-1.18834	0.61	-1.37886	0.333	-2.44199	0.247
MSI2H_MOUSE	Isoform 2 of RNA-binding protein Musashi homolog 2 OS=Mus musculus GN=Msi2	3	1	35067752	197664800	186668368	93637272	208326704	237121808	42.2417	10.2684	64.9981	13.9266	19.786	1.28537	0.553	1.60248	0.333	1.60459	0.334
KPYM_MOUSE	Isoform M1 of Pyruvate kinase isozymes M1/M2 OS=Mus musculus GN=Pkm2	60	1	122232791040	105337995264	110063476736	109175087104	106910769152	105669771264	1.6572	4.2755	7.74485	19.2246	5.05185	-1.04935	0.405	-1.06081	0.333	1.07606	0.644
POGZ_MOUSE	Pogo transposable element with ZNF domain OS=Mus musculus GN=Pogz PE=1 SV=2	3	1	55202528	53103724	56067024	45097832	33461890	39445320	14.7928	36.5776	2.78128	51.8468	28.2486	-1.39293	0.055	-1.23044	0.334	-1.70788	0.197
MPI_MOUSE	Mannose-6-phosphate isomerase OS=Mus musculus GN=Mpi PE=2 SV=1	4	1	35357776	73459928	79798688	67140440	88064400	86207840	14.3925	27.7759	38.2331	34.9955	8.89142	1.27991	0.368	1.36391	0.334	1.01517	0.945
RS6_MOUSE	40S ribosomal protein S6 OS=Mus musculus GN=Rps6 PE=1 SV=1	14	1	12114906112	13902474240	13739235328	18234880000	14633479168	14852348928	12.693	9.79841	7.45767	4.99919	4.68905	1.20032	0.112	1.08527	0.335	1.17905	0.042
EPHAA_MOUSE	Ephrin type-A receptor 10 OS=Mus musculus GN=Epha10 PE=2 SV=2	1	0.99	165906944	113535536	171957248	102514280	221612128	229086784	38.5117	40.2317	21.3509	44.5775	11.8957	1.22555	0.629	1.4051	0.335	1.91995	0.135
TFR1_MOUSE	Transferrin receptor protein 1 OS=Mus musculus GN=Tfrc PE=1 SV=1	11	1	298923104	336672384	403266848	196006112	391323392	313005056	32.7528	27.236	15.2567	10.5573	4.03715	-1.15386	0.493	-1.20126	0.335	-1.21455	0.157
PFD2_MOUSE	Prefoldin subunit 2 OS=Mus musculus GN=Pfdn2 PE=2 SV=2	5	1	655069696	1276497536	1182766208	1012854912	1221251712	1251642112	11.1869	1.3362	32.2719	49.3815	4.30765	1.11926	0.559	1.25176	0.335	1.76076	0.202
LMBL4_MOUSE	Lethal(3)malignant brain tumor-like protein 4 OS=Mus musculus GN=L3mbtl4 PE=2 SV=2	1	0.97	545447	6556570	3.88402e+06	558592	39394832	3.66386e+06	148.439	156.839	82.2418	160.17	73.2963	3.97025	0.71	10.2305	0.336	23.2014	0.257
ARC1B_MOUSE	Actin-related protein 2/3 complex subunit 1B OS=Mus musculus GN=Arpc1b PE=1 SV=3	1	1	32082682	38118056	32682624	20353374	3.84152e+06	34127752	77.9992	84.5384	9.69514	70.7498	39.3106	-1.76404	0.304	-2.08618	0.336	-1.48908	0.382
CRYM_MOUSE	Mu-crystallin homolog OS=Mus musculus GN=Crym PE=1 SV=1	3	1	69740048	17249316	11615517	5617081	51261136	26787772	81.904	99.6345	97.5283	58.98	25.1799	-1.17855	0.828	-2.3011	0.336	-1.53952	0.742
FEN1_MOUSE	Flap endonuclease 1 OS=Mus musculus GN=Fen1 PE=1 SV=1	7	1	1281587840	1875613440	1870816768	1617648384	2795890176	2302392320	26.4313	18.0459	20.3809	20.6914	8.74575	1.3357	0.246	1.19195	0.337	1.52682	0.079
LYAR_MOUSE	Cell growth-regulating nucleolar protein OS=Mus musculus GN=Lyar PE=1 SV=2	6	1	214591232	343027296	302210496	435651776	384278880	391799392	6.86914	26.4748	22.8966	22.1826	13.0562	1.40927	0.115	1.28041	0.337	1.44834	0.132
HCD2_MOUSE	3-hydroxyacyl-CoA dehydrogenase type-2 OS=Mus musculus GN=Hsd17b10 PE=1 SV=4	8	1	649011328	709427072	575484352	556552960	812275456	581120384	21.706	26.8181	10.4055	25.2338	15.7449	1.00829	0.984	1.25623	0.337	1.01232	0.976
BASP1_MOUSE	Brain acid soluble protein 1 OS=Mus musculus GN=Basp1 PE=1 SV=3	10	1	810083072	2283519744	1305282944	1255392512	2594220800	1918511104	34.8167	19.1318	51.1356	51.566	37.2691	1.31127	0.441	1.34679	0.338	1.82466	0.208
TITIN_MOUSE	Titin OS=Mus musculus GN=Ttn PE=1 SV=1	4	0.97	100713984	122067056	58366880	71913496	59136500	37188992	31.3178	23.0637	34.5955	63.3	39.1429	-1.67112	0.164	-1.37627	0.338	-1.59964	0.263
RS5_MOUSE	40S ribosomal protein S5 OS=Mus musculus GN=Rps5 PE=2 SV=3	11	1	3054340864	3320565760	3606924800	3083361536	4850067456	3234572800	26.3059	13.3508	8.30568	12.8425	11.7331	1.11883	0.591	-1.10426	0.338	-1.10511	0.33
GCYA3_MOUSE	Guanylate cyclase soluble subunit alpha-3 OS=Mus musculus GN=Gucy1a3 PE=2 SV=1	1	0.8	7.18455e+06	1.56699e+06	3604470	4.05586e+06	3.87234e+06	4862779	12.358	79.7275	69.0481	17.2208	63.3915	1.0352	0.681	-1.99524	0.338	-1.71679	0.493
FADS2_MOUSE	Fatty acid desaturase 2 OS=Mus musculus GN=Fads2 PE=2 SV=1	6	1	447262720	320939552	358017472	242735264	199886928	376112000	33.6762	28.1673	17.2965	67.2981	30.603	-1.37556	0.2	-1.23391	0.338	-1.21994	0.514
RRAGB_MOUSE	Ras-related GTP-binding protein A OS=Mus musculus GN=Rraga PE=2 SV=1	1	0.98	48227852	13792191	35618884	27568570	19883342	27589396	17.7626	37.0585	53.5306	81.8793	17.4347	-1.30114	0.735	-1.76695	0.338	-1.34305	0.537
XRCC5_MOUSE	X-ray repair cross-complementing protein 5 OS=Mus musculus GN=Xrcc5 PE=2 SV=4	3	1	210008320	68313560	92353672	129443480	88013208	78131176	27.631	26.7451	61.3689	40.3859	7.77347	-1.25403	0.745	-1.68118	0.338	-1.06313	0.988
SPRC_MOUSE	SPARC OS=Mus musculus GN=Sparc PE=1 SV=1	1	1	1.80811e+06	6.78289e+06	4648392	2.39207e+06	13537537	5513765	80.4389	73.6842	56.5521	67.8114	49.6277	1.61966	0.584	2.43245	0.339	2.83685	0.162
2A5G_MOUSE	Isoform 1 of Serine/threonine-protein phosphatase 2A 56 kDa regulatory subunit gamma isoform OS=Mus musculus GN=Ppp2r5c	5	1	94058848	181091296	154944976	109394440	40882116	132631784	50.5821	97.9047	31.149	37.5485	15.1345	-1.52026	0.314	-1.54754	0.34	-2.27142	0.048
HSP13_MOUSE	Heat shock 70 kDa protein 13 OS=Mus musculus GN=Hspa13 PE=2 SV=1	3	1	122165720	76110984	64803784	70448504	51319072	36800732	31.9291	1.60064	34.6484	80.2791	14.6446	-1.6591	0.133	-1.31522	0.34	-1.50831	0.425
EIF3L_MOUSE	Eukaryotic translation initiation factor 3 subunit L OS=Mus musculus GN=Eif3l PE=1 SV=1	15	1	2125356672	2042960512	1993068416	1823046656	1482454912	2055530752	16.1293	19.4316	3.25282	29.8623	8.48013	-1.14929	0.259	-1.13272	0.34	-1.0603	0.677
NDUBB_MOUSE	NADH dehydrogenase [ubiquinone] 1 beta subcomplex subunit 11, mitochondrial OS=Mus musculus GN=Ndufb11 PE=1 SV=2	2	1	4.29306e+06	10334873	6.83357e+06	9607017	30579906	17381372	55.2528	82.2485	42.4054	56.9267	35.7976	2.6824	0.093	2.37444	0.341	3.95921	0.037
AKA12_MOUSE	A-kinase anchor protein 12 OS=Mus musculus GN=Akap12 PE=1 SV=1	8	1	201865232	126817920	126110240	218567216	646066240	173074352	75.4382	51.5518	28.717	9.00482	11.0049	2.28171	0.233	1.7831	0.341	1.66191	0.065
UBP28_MOUSE	Ubiquitin carboxyl-terminal hydrolase 28 OS=Mus musculus GN=Usp28 PE=2 SV=1	1	0.92	22020786	2772577	2.87082e+06	28523742	2.05997e+06	2.60498e+06	136.709	61.0184	120.206	91.4927	14.2859	1.1997	0.969	-3.47699	0.341	-5.11547	0.181
PSMG3_MOUSE	Proteasome assembly chaperone 3 OS=Mus musculus GN=Psmg3 PE=1 SV=1	4	1	174791344	111890760	181484128	110263576	160685728	126736808	19.3953	41.6233	24.6027	56.3953	20.7321	-1.17723	0.472	1.39215	0.341	-1.03748	0.738
PERQ2_MOUSE	PERQ amino acid-rich with GYF domain-containing protein 2 OS=Mus musculus GN=Gigyf2 PE=1 SV=2	3	1	26164210	7.75081e+06	18153988	17821324	12742512	9792291	30.1907	107.385	53.1943	41.7186	27.6141	-1.29024	0.704	-1.84255	0.342	-5.08927	0.028
CRTAP_MOUSE	Cartilage-associated protein OS=Mus musculus GN=Crtap PE=2 SV=2	1	0.99	0	1092045	489008	73358.9	6.29263e+06	848369	140.936	65.9108	103.794	74.1562	61.7846	4.56301	0.426	5.16847	0.342	4.26257	0.359
K1109_MOUSE	Isoform 2 of Uncharacterized protein KIAA1109 OS=Mus musculus GN=Kiaa1109	1	0.65	1947940096	1251550720	1482282880	1286333568	881914944	913700864	21.8898	69.5109	22.731	89.7311	31.3746	-1.51909	0.078	-1.50521	0.342	-1.87598	0.393
UBE3A_MOUSE	Ubiquitin-protein ligase E3A OS=Mus musculus GN=Ube3a PE=2 SV=1	3	1	82549976	49515616	64383276	35978104	61738192	59457380	27.218	4.90235	25.2655	69.5264	10.931	-1.24988	0.372	-1.2249	0.342	1.4348	0.603
CCD12_MOUSE	Coiled-coil domain-containing protein 12 OS=Mus musculus GN=Ccdc12 PE=1 SV=2	3	1	204239232	193000640	214302208	228790240	121188840	140174880	35.1519	47.7741	5.22753	28.4074	28.8369	-1.24765	0.31	-1.29623	0.343	-1.42439	0.134
LANC2_MOUSE	LanC-like protein 2 OS=Mus musculus GN=Lancl2 PE=1 SV=1	2	1	6.86165e+06	28494284	24347720	9293344	26219914	29999734	50.4947	29.9862	57.6917	17.0801	20.977	1.0973	0.819	1.52126	0.343	1.64435	0.281
UACA_MOUSE	Uveal autoantigen with coiled-coil domains and ankyrin repeats OS=Mus musculus GN=Uaca PE=1 SV=2	1	1	4.37868e+06	3.52562e+06	5952015	2.75576e+06	7412182	6600934	44.502	53.3251	26.6497	33.0421	36.3911	1.2102	0.738	1.63027	0.343	1.40051	0.304
BACH_MOUSE	Isoform A of Cytosolic acyl coenzyme A thioester hydrolase OS=Mus musculus GN=Acot7	5	1	225847552	288174912	238418448	199655552	350882304	239581600	29.7564	39.4989	13.1415	26.9591	19.0191	1.05008	0.895	1.35415	0.343	1.21212	0.365
GRP75_MOUSE	Stress-70 protein, mitochondrial OS=Mus musculus GN=Hspa9 PE=1 SV=2	32	1	9147872256	7830775296	7563875840	7544586240	9771652096	8289395712	13.2826	2.97426	10.3662	16.1485	1.88285	1.04332	0.698	1.07122	0.343	1.09654	0.502
DLG4_MOUSE	Isoform 2 of Disks large homolog 4 OS=Mus musculus GN=Dlg4	1	0	22578064	8566187	9599179	11617668	9094879	4987271	39.0658	38.2537	57.4964	90.7786	61.0923	-1.58536	0.351	-1.58973	0.343	-1.09437	0.503
KIF5C_MOUSE	Kinesin heavy chain isoform 5C OS=Mus musculus GN=Kif5c PE=1 SV=2	6	1	100057560	92069240	147316848	100582912	143157616	142752080	18.9895	28.0288	26.3898	15.5628	20.2011	1.13861	0.501	1.28435	0.343	1.0666	0.681
KIF15_MOUSE	Kinesin-like protein KIF15 OS=Mus musculus GN=Kif15 PE=1 SV=1	12	1	415228384	462351840	538816512	362901408	721188672	438820544	37.1913	33.3526	13.2107	28.903	5.40264	1.0752	0.885	1.29741	0.344	1.24283	0.345
FKB15_MOUSE	FK506-binding protein 15 OS=Mus musculus GN=Fkbp15 PE=1 SV=2	1	1	0	2232563	272911	22867	3.13464e+06	445841	140.518	79.4136	145.824	16.2929	5.09467	1.43819	0.516	3.69774	0.344	2.26811	0.358
GCP2_MOUSE	Gamma-tubulin complex component 2 OS=Mus musculus GN=Tubgcp2 PE=2 SV=1	4	1	45882864	117446032	97770776	56556560	150420016	89931400	48.0754	16.0166	42.4782	9.4646	2.2239	1.13714	0.773	1.33343	0.344	1.16259	0.522
ODPB_MOUSE	Pyruvate dehydrogenase E1 component subunit beta, mitochondrial OS=Mus musculus GN=Pdhb PE=1 SV=1	12	1	1205508992	1220687104	1330998528	1373596416	1245084544	1421958784	6.78707	18.0666	5.46884	2.69008	17.1716	1.07544	0.23	1.15807	0.345	1.28688	0.005703
GYS1_MOUSE	Glycogen [starch] synthase, muscle OS=Mus musculus GN=Gys1 PE=1 SV=2	1	1	8761155	1.19086e+06	9627533	8818112	6647007	5605725	23.3352	66.8776	71.1111	68.656	25.4806	1.07617	0.623	-2.86917	0.345	-6.44951	0.119
VDAC3_MOUSE	Voltage-dependent anion-selective channel protein 3 OS=Mus musculus GN=Vdac3 PE=1 SV=1	6	1	1809315072	1536880640	1573433728	935821440	1211578624	1435589504	20.9599	24.9713	9.01726	22.6875	4.82812	-1.37305	0.103	-1.17611	0.345	-1.20385	0.252
BFAR_MOUSE	Bifunctional apoptosis regulator OS=Mus musculus GN=Bfar PE=1 SV=1	1	0.62	47930580	79466416	56929524	63272928	34314024	44340092	31.0849	100.162	26.4395	81.0539	30.5712	-1.29874	0.309	-1.54934	0.345	-2.23688	0.297
SRSF3_MOUSE	Serine/arginine-rich splicing factor 3 OS=Mus musculus GN=Srsf3 PE=2 SV=1	8	1	7577167360	6108257280	5551512064	7750546944	4129246208	6944571392	30.3005	16.7813	16.3201	19.084	4.59286	-1.02192	0.837	-1.15594	0.345	1.0015	0.984
CABYR_MOUSE	Calcium-binding tyrosine phosphorylation-regulated protein OS=Mus musculus GN=Cabyr PE=1 SV=1	1	0.93	84135832	90535968	81143184	63394520	9613463	78321416	71.6423	81.415	5.62707	68.4996	41.0393	-1.69045	0.329	-1.83999	0.346	-2.30457	0.136
ARL8B_MOUSE	ADP-ribosylation factor-like protein 8B OS=Mus musculus GN=Arl8b PE=2 SV=1	1	1	15034074	87102416	105727400	76139544	88259648	153208608	39.145	43.2463	69.1307	30.6211	17.3976	1.52796	0.397	1.69669	0.346	2.0781	0.247
TM38A_MOUSE	Trimeric intracellular cation channel type A OS=Mus musculus GN=Tmem38a PE=1 SV=2	1	0.49	25022530	17330940	28523778	50463872	3.3317e+06	28439088	86.0326	94.6144	24.2348	72.4429	93.2609	1.16024	0.74	-1.66805	0.346	-1.30606	0.417
HNRDL_MOUSE	Heterogeneous nuclear ribonucleoprotein D-like OS=Mus musculus GN=Hnrpdl PE=1 SV=1	8	1	5200310272	6096316928	5934014464	5093710336	7145492480	6037622784	16.8571	21.3157	8.31202	29.4971	6.17258	1.06072	0.669	1.1821	0.346	-1.04946	0.721
S23IP_MOUSE	SEC23-interacting protein OS=Mus musculus GN=Sec23ip PE=1 SV=2	1	0.99	2.98975e+06	30371672	16632030	20018376	57601056	14281212	76.8114	25.1958	82.1567	61.9116	52.922	1.83825	0.393	1.63634	0.347	1.89546	0.331
NDUB6_MOUSE	NADH dehydrogenase [ubiquinone] 1 beta subcomplex subunit 6 OS=Mus musculus GN=Ndufb6 PE=2 SV=3	1	1	2127102	4.08025e+06	5.27477e+06	1.17721e+06	6.26376e+06	2941778	74.6249	34.2661	41.5167	86.2242	19.6162	-1.10588	0.682	1.38279	0.347	-1.53072	0.367
GDPD1_MOUSE	Glycerophosphodiester phosphodiesterase domain-containing protein 1 OS=Mus musculus GN=Gdpd1 PE=2 SV=1	1	1	2.29153e+06	7.96722e+06	8450895	2.89943e+06	15946911	9571891	68.8745	39.7173	54.9188	115.199	41.1966	1.51891	0.624	1.54088	0.347	-1.43769	0.449
C1TC_MOUSE	C-1-tetrahydrofolate synthase, cytoplasmic OS=Mus musculus GN=Mthfd1 PE=1 SV=3	19	1	2658704384	2220025600	2266080512	1985283072	2046596352	1874604544	4.42744	9.34503	10.1225	21.1175	3.69659	-1.20966	0.063	-1.08711	0.347	-1.01816	0.839
TBB3_MOUSE	Tubulin beta-3 chain OS=Mus musculus GN=Tubb3 PE=1 SV=1	11	1	1476370688	1887731328	1558053376	1342791040	2195530752	1722193024	24.3644	12.1988	13.2736	46.9389	6.2459	1.06874	0.766	1.11718	0.347	1.12465	0.852
MPPA_MOUSE	Mitochondrial-processing peptidase subunit alpha OS=Mus musculus GN=Pmpca PE=1 SV=1	6	1	350760320	184170848	170085776	227993520	82963776	159066496	46.3026	60.3024	42.7622	37.5697	10.201	-1.49996	0.317	-1.4543	0.348	-1.84206	0.125
RSU1_MOUSE	Ras suppressor protein 1 OS=Mus musculus GN=Rsu1 PE=2 SV=3	1	1	449687	14712840	7.56135e+06	332648	21453356	8626881	104.966	90.3041	94.151	46.569	47.8873	1.33837	0.969	2.82741	0.348	2.19129	0.313
TBCA_MOUSE	Tubulin-specific chaperone A OS=Mus musculus GN=Tbca PE=2 SV=3	6	1	990655104	1076781952	860162496	801152064	871979328	956724800	8.88528	21.4449	11.1762	22.9582	12.1064	-1.11322	0.277	-1.15661	0.348	-1.04422	0.722
RRMJ3_MOUSE	Putative rRNA methyltransferase 3 OS=Mus musculus GN=Ftsj3 PE=1 SV=1	6	1	128368632	147374688	146407552	124037208	135983776	128241120	4.68241	16.5561	7.60739	7.91234	10.8154	-1.08728	0.206	-1.11637	0.349	1.24654	0.026
CC129_MOUSE	Coiled-coil domain-containing protein 129 OS=Mus musculus GN=Ccdc129 PE=2 SV=1	1	0.9	225990	1.7439e+06	4.58363e+06	12232529	0	0	173.205	102.273	101.258	91.5999	168.004	1.86656	0.254	-6.36886	0.349	-33.2566	0.235
MMGT1_MOUSE	Membrane magnesium transporter 1 OS=Mus musculus GN=Mmgt1 PE=2 SV=1	2	1	40782992	106662824	168632992	66689680	124532576	265900608	67.2569	40.3507	60.6826	59.209	16.1996	1.44623	0.56	1.51515	0.349	1.81395	0.343
UBE2O_MOUSE	Ubiquitin-conjugating enzyme E2 O OS=Mus musculus GN=Ube2o PE=1 SV=2	6	1	136239920	121883512	190365872	142852832	160755888	178936528	11.2168	20.3824	24.1575	38.7423	47.0672	1.07593	0.6	1.20983	0.349	-1.23839	0.444
ABCF3_MOUSE	ATP-binding cassette sub-family F member 3 OS=Mus musculus GN=Abcf3 PE=2 SV=1	1	0.7	79822656	14851336	42806516	57886004	36361736	39094744	26.3638	23.6864	71.1173	39.1731	25.7416	-1.03103	0.779	-2.20036	0.349	-1.52415	0.664
ELP1_MOUSE	Elongator complex protein 1 OS=Mus musculus GN=Ikbkap PE=2 SV=2	18	1	1294804224	1265342336	1378360704	1532208512	1476853760	1524542976	1.98465	19.0866	4.46569	3.22183	18.2408	1.1511	0.018	1.16738	0.35	1.33356	0.001213
AP1B1_MOUSE	AP-1 complex subunit beta-1 OS=Mus musculus GN=Ap1b1 PE=1 SV=1	25	1	2348348416	1900012800	2063343232	2199773184	2345602048	2543822848	7.30781	8.51916	10.7849	13.1004	4.70488	1.12318	0.198	1.08621	0.35	1.20109	0.144
IMA3_MOUSE	Importin subunit alpha-3 OS=Mus musculus GN=Kpna3 PE=1 SV=1	5	1	722016192	462524832	543294528	511230880	516075616	454770464	6.89887	16.9433	23.0562	27.3023	11.0241	-1.16582	0.403	-1.19711	0.35	-1.20113	0.426
PSA1_MOUSE	Proteasome subunit alpha type-1 OS=Mus musculus GN=Psma1 PE=1 SV=1	11	1	7565618688	6421629440	6531595264	7385925632	6142284800	6817528320	9.18008	14.2499	9.22768	17.3758	2.99284	-1.00851	0.914	-1.11082	0.35	1.10984	0.477
LZTL1_MOUSE	Leucine zipper transcription factor-like protein 1 OS=Mus musculus GN=Lztfl1 PE=2 SV=1	1	0.98	18737600	32690010	18261894	18248982	24516840	34558204	31.9191	153.103	35.2831	91.1425	2.80085	1.10955	0.705	-1.31965	0.35	1.52851	0.482
SH3L1_MOUSE	SH3 domain-binding glutamic acid-rich-like protein OS=Mus musculus GN=Sh3bgrl PE=2 SV=1	3	1	601897344	587807680	401364480	724024000	610813952	834017344	15.4375	24.1625	21.1051	29.575	19.604	1.36314	0.125	1.22701	0.35	1.11578	0.715
OSTF1_MOUSE	Osteoclast-stimulating factor 1 OS=Mus musculus GN=Ostf1 PE=1 SV=2	1	1	6135631	7151349	10794355	4.82334e+06	11101300	10788455	39.7303	56.8079	30.5181	71.0738	41.5952	1.10929	0.849	1.74131	0.351	-1.38378	0.372
REXO4_MOUSE	RNA exonuclease 4 OS=Mus musculus GN=Rexo4 PE=2 SV=2	1	0.67	7.5577e+06	6.38445e+06	7401587	5399855	4.35653e+06	3.93261e+06	16.5483	54.0151	8.955	81.8018	35.2437	-1.55919	0.022	-1.35466	0.351	-1.68391	0.376
CSN6_MOUSE	COP9 signalosome complex subunit 6 OS=Mus musculus GN=Cops6 PE=1 SV=1	8	1	811393600	790629056	868436416	549045504	872318272	747487104	22.5503	1.53863	4.89244	37.6758	3.91993	-1.13906	0.392	-1.03513	0.351	1.15442	0.668
APT_MOUSE	Adenine phosphoribosyltransferase OS=Mus musculus GN=Aprt PE=2 SV=1	5	1	723075840	1123364352	1050179328	768645376	1217375104	887563072	24.2705	19.1799	22.0752	26.6696	4.60983	-1.00802	0.965	1.19489	0.351	1.0383	0.898
PSB2_MOUSE	Proteasome subunit beta type-2 OS=Mus musculus GN=Psmb2 PE=1 SV=1	8	1	1471104256	1318329856	1314001024	1893900032	1324047872	2080343936	22.3098	23.6116	6.54185	16.5161	20.3931	1.29118	0.22	1.19895	0.352	1.36267	0.081
PAPOA_MOUSE	Poly(A) polymerase alpha OS=Mus musculus GN=Papola PE=1 SV=4	7	1	268380656	192978528	203923840	161261792	154777008	151285376	3.24988	31.1478	18.3725	8.29209	6.56411	-1.4236	0.074	-1.22661	0.352	-1.2144	0.203
H11_MOUSE	Histone H1.1 OS=Mus musculus GN=Hist1h1a PE=2 SV=2	15	1	30816792576	30362347520	28686307328	14855608320	21353107456	25679159296	26.4088	27.7528	3.74592	34.5381	6.90277	-1.45207	0.129	-1.1961	0.352	-1.3325	0.265
LGMN_MOUSE	Legumain OS=Mus musculus GN=Lgmn PE=1 SV=1	1	1	95224.6	2.79718e+06	1.68379e+06	468502	6.25619e+06	2846008	91.1895	78.0521	89.0209	100.475	33.872	2.09141	0.5	2.17365	0.352	1.37389	0.728
ARP5L_MOUSE	Actin-related protein 2/3 complex subunit 5-like protein OS=Mus musculus GN=Arpc5l PE=1 SV=1	2	1	396667328	195742720	289961632	304632256	247385024	195486192	21.9109	21.3337	34.1784	35.9135	11.9558	-1.18042	0.595	-1.32713	0.353	-1.44797	0.293
CDN1C_MOUSE	Cyclin-dependent kinase inhibitor 1C OS=Mus musculus GN=Cdkn1c PE=2 SV=1	2	1	344594336	227384608	224618496	201785440	279448256	205490464	19.1379	5.86273	25.791	17.3859	18.2559	-1.16	0.476	1.16101	0.353	1.03695	0.807
BPHL_MOUSE	Valacyclovir hydrolase OS=Mus musculus GN=Bphl PE=2 SV=1	1	1	19003142	6.30312e+06	13281400	15950588	6981861	5.51995e+06	59.5481	15.7643	49.4487	42.2442	26.4499	-1.35622	0.526	-1.61259	0.354	-2.03303	0.188
VANG2_MOUSE	Vang-like protein 2 OS=Mus musculus GN=Vangl2 PE=1 SV=3	1	1	0	3.86766e+06	1.84314e+06	193556	5200832	2902315	90.6301	146.497	101.625	30.9046	42.7737	1.45281	0.477	11.4565	0.354	2.27341	0.389
PB1_MOUSE	Protein polybromo-1 OS=Mus musculus GN=Pbrm1 PE=1 SV=3	7	1	241353408	258488144	245408912	220993360	258194704	211210512	10.7719	9.602	3.60468	38.851	5.76519	-1.07945	0.32	-1.06799	0.354	-1.2069	0.445
F162A_MOUSE	Protein FAM162A OS=Mus musculus GN=Fam162a PE=2 SV=1	4	1	55348748	75386240	61133484	25364220	54528804	40071740	36.4669	46.1983	16.1246	59.852	31.6973	-1.59937	0.136	-1.27746	0.354	-1.2261	0.449
MCAF1_MOUSE	Activating transcription factor 7-interacting protein 1 OS=Mus musculus GN=Atf7ip PE=1 SV=1	4	1	12337479	29352812	37907976	13853179	37474852	42948584	49.2028	42.9785	49.0579	57.7905	28.3152	1.18441	0.759	1.57564	0.354	1.34252	0.707
RD23B_MOUSE	UV excision repair protein RAD23 homolog B OS=Mus musculus GN=Rad23b PE=1 SV=1	6	1	736375040	856308800	751986944	1017824320	465794720	693763136	38.2209	16.104	8.34308	74.0999	11.539	-1.07683	0.646	-1.1189	0.354	1.40442	0.717
TBB2B_MOUSE	Tubulin beta-2B chain OS=Mus musculus GN=Tubb2b PE=1 SV=1	16	1	33531213824	24835094528	31154655232	31472386048	27314059264	31616016384	8.10817	6.07219	15.0621	10.9091	15.217	1.00985	0.889	1.10763	0.354	-1.01499	0.927
PP1R8_MOUSE	Nuclear inhibitor of protein phosphatase 1 OS=Mus musculus GN=Ppp1r8 PE=1 SV=1	2	1	130563872	71989824	86502216	83122784	56502828	58474312	22.4625	48.6584	31.6589	46.036	26.1603	-1.45914	0.176	-1.34947	0.355	-1.43401	0.27
PSD10_MOUSE	26S proteasome non-ATPase regulatory subunit 10 OS=Mus musculus GN=Psmd10 PE=1 SV=2	1	0.99	554331	0	12877602	0	17015598	8847924	98.7112	77.5472	162.601	0.520307	38.7162	1.92552	0.897	2.2593	0.355	2.92363	0.323
CX4NB_MOUSE	Neighbor of COX4 OS=Mus musculus GN=Cox4nb PE=1 SV=1	4	1	131557040	220013952	234756352	215019024	254354272	331050208	22.1169	36.1885	28.5584	46.0847	0.925557	1.36515	0.224	1.33428	0.355	1.50028	0.336
BAIP3_MOUSE	BAI1-associated protein 3 OS=Mus musculus GN=Baiap3 PE=2 SV=2	1	0.35	94741824	30064920	45188168	61816860	34108396	31001104	40.0999	16.0734	59.7042	74.4895	19.0988	-1.33932	0.607	-1.65924	0.356	-2.20073	0.259
MFAP1_MOUSE	Microfibrillar-associated protein 1 OS=Mus musculus GN=Mfap1 PE=1 SV=1	1	0.96	17484308	99265880	113791648	48212640	172629264	123471776	54.5982	23.0196	67.563	28.1768	2.43376	1.4935	0.491	1.5799	0.356	1.83503	0.288
CQ062_MOUSE	Uncharacterized protein C17orf62 homolog OS=Mus musculus PE=2 SV=2	1	1	32942768	24863874	33014224	6398305	6.17295e+06	24965064	86.1979	82.9737	15.4759	92.9198	31.6181	-2.41955	0.133	-1.70988	0.356	-2.07239	0.324
A7L3B_MOUSE	Putative ataxin-7-like protein 3B OS=Mus musculus GN=Atxn7l3b PE=2 SV=1	2	1	0	10494029	11882671	2.57191e+06	19718656	9768198	80.5723	71.6618	87.1014	43.2569	47.3863	1.43269	0.448	4.86242	0.356	3.72136	0.367
DPYL4_MOUSE	Dihydropyrimidinase-related protein 4 OS=Mus musculus GN=Dpysl4 PE=1 SV=1	8	1	1187857408	766539904	959509888	932399232	804384192	891262080	7.46052	39.1819	21.7137	15.6467	9.03283	-1.10877	0.562	1.35877	0.356	-1.04801	0.815
RM23_MOUSE	39S ribosomal protein L23, mitochondrial OS=Mus musculus GN=Mrpl23 PE=2 SV=1	2	1	15493382	5228472	10963882	6708481	30783396	15925130	68.2206	56.6147	48.7056	85.106	47.6072	1.68584	0.472	1.87327	0.357	3.2085	0.162
PDC10_MOUSE	Programmed cell death protein 10 OS=Mus musculus GN=Pdcd10 PE=1 SV=1	1	0.88	12943781	39239388	24928246	18497102	36143020	37899864	34.7884	24.9515	51.2179	15.2175	13.5232	1.20008	0.594	1.36259	0.357	1.61103	0.215
RFC3_MOUSE	Replication factor C subunit 3 OS=Mus musculus GN=Rfc3 PE=2 SV=1	9	1	728243648	695898752	831647296	775515392	706751040	729864576	4.74551	16.2317	9.4299	36.9279	2.89922	-1.01974	0.791	1.13112	0.357	-1.18733	0.433
SMAD5_MOUSE	Mothers against decapentaplegic homolog 5 OS=Mus musculus GN=Smad5 PE=1 SV=2	1	0.76	75184936	45794816	11516526	21724366	19238240	13771012	22.3011	24.1709	72.1502	52.0954	39.0143	-2.42075	0.371	-2.47531	0.357	-1.98546	0.476
CO1A1_MOUSE	Collagen alpha-1(I) chain OS=Mus musculus GN=Col1a1 PE=1 SV=4	1	1	62527004	53340480	29234618	77392688	20761460	22690628	79.8221	52.631	35.5494	31.8371	23.7295	-1.20073	0.545	-1.42227	0.358	-1.90555	0.108
NAA10_MOUSE	N-alpha-acetyltransferase 10, NatA catalytic subunit OS=Mus musculus GN=Naa10 PE=1 SV=1	5	1	417055776	458991136	424286272	546610944	392963616	591557312	20.4039	24.9137	5.17196	29.3318	4.06432	1.17749	0.356	1.20052	0.358	1.6883	0.119
RBM28_MOUSE	RNA-binding protein 28 OS=Mus musculus GN=Rbm28 PE=1 SV=3	2	0.99	60642968	74232136	44647204	22510258	19245650	24478464	11.9713	16.9507	24.747	32.5775	69.6003	-2.71041	0.011	-1.21911	0.358	-1.55194	0.123
SMRCD_MOUSE	SWI/SNF-related matrix-associated actin-dependent regulator of chromatin subfamily A containing DEAD/H box 1 OS=Mus musculus GN=Smarcad1 PE=1 SV=2	3	1	104429000	57838180	98899200	87240008	58497752	112566440	31.4191	46.736	29.2383	29.0236	9.86699	-1.01108	0.964	-1.34499	0.358	-1.5284	0.167
CX7A2_MOUSE	Cytochrome c oxidase subunit 7A2, mitochondrial OS=Mus musculus GN=Cox7a2 PE=1 SV=2	2	1	1179838080	1157035008	1071120320	951423360	1313152128	1206610176	16.0653	11.2577	5.04673	35.9606	5.43537	1.01854	0.928	1.08591	0.358	1.41569	0.262
FA98B_MOUSE	Protein FAM98B OS=Mus musculus GN=Fam98b PE=2 SV=1	5	1	65645304	316778368	292799040	139386320	399701120	316612928	46.6159	15.5911	61.5748	14.6782	11.7065	1.26729	0.594	1.49761	0.358	1.7454	0.275
IDE_MOUSE	Insulin-degrading enzyme OS=Mus musculus GN=Ide PE=2 SV=1	12	1	936828032	854662784	1031531520	778003584	477413344	667614208	23.7205	16.7768	9.40571	43.9927	16.3252	-1.46801	0.095	-1.12334	0.359	-1.12977	0.581
UD3A1_MOUSE	UDP-glucuronosyltransferase 3A2 OS=Mus musculus GN=Ugt3a2 PE=2 SV=2	1	0.57	42992844	16344818	60664172	83092768	916154	60267520	88.205	138.419	55.7758	77.9437	113.161	1.20229	0.665	-1.63499	0.359	-1.31419	0.602
DDX24_MOUSE	ATP-dependent RNA helicase DDX24 OS=Mus musculus GN=Ddx24 PE=1 SV=1	2	1	22519068	11548615	20983800	28277822	13268772	14906795	43.7536	74.8718	32.3719	39.3618	20.2823	1.02547	0.981	-1.51891	0.359	1.16181	0.72
RPN1_MOUSE	Dolichyl-diphosphooligosaccharide--protein glycosyltransferase subunit 1 OS=Mus musculus GN=Rpn1 PE=2 SV=1	21	1	3687563264	2821385984	3019087872	3312790272	2838947328	3215441664	8.0147	10.5303	14.2918	8.51467	5.34189	-1.01717	0.9	-1.11362	0.359	-1.02314	0.854
EIF3M_MOUSE	Eukaryotic translation initiation factor 3 subunit M OS=Mus musculus GN=Eif3m PE=2 SV=1	11	1	920515264	1000093696	1135852288	745835776	1104616960	917628032	19.4479	21.6164	10.6872	18.3551	11.7679	-1.10418	0.462	1.17048	0.359	1.02027	0.933
BCLF1_MOUSE	Isoform 2 of Bcl-2-associated transcription factor 1 OS=Mus musculus GN=Bclaf1	7	1	1227453312	1286515968	1069044032	1034168000	1182338432	992439040	9.32996	10.4723	9.41563	36.3013	14.653	-1.11657	0.225	-1.08707	0.36	1.10074	0.8
TBB2A_MOUSE	Tubulin beta-2A chain OS=Mus musculus GN=Tubb2a PE=1 SV=1	1	1	36196072	68571168	48448360	32318148	41867692	88657368	55.5465	46.7194	32.0063	33.0896	11.2351	1.06284	0.998	1.42543	0.361	1.98572	0.062
SPTB2_MOUSE	Spectrin beta chain, brain 1 OS=Mus musculus GN=Sptbn1 PE=1 SV=2	31	1	1941519488	2050496000	1906880256	1849185536	2316262400	2177817600	11.3461	13.3932	3.81152	13.5649	3.78202	1.07533	0.418	1.09799	0.361	1.28349	0.087
ZBT17_MOUSE	Zinc finger and BTB domain-containing protein 17 OS=Mus musculus GN=Zbtb17 PE=2 SV=1	1	0.57	24188100	6.01508e+06	17395286	38137620	6.97387e+06	16369939	78.0036	96.5771	57.8748	77.0023	12.5994	1.29167	0.794	-1.7397	0.361	-6.84756	0.095
ADH1_YEAST	Alcohol dehydrogenase 1 OS=Saccharomyces cerevisiae GN=ADH1 PE=1 SV=4	5	1	252906848	690007808	470932544	400042080	1542569472	645866112	69.6977	67.0379	46.3736	64.872	11.7351	1.8308	0.349	1.73378	0.361	2.77957	0.1
NUCL_MOUSE	Nucleolin OS=Mus musculus GN=Ncl PE=1 SV=2	40	1	32799289344	31593172992	32173787136	29552297984	35842334720	32131538944	9.72642	5.62929	1.87394	14.2272	1.66311	1.00994	0.914	1.04012	0.361	1.15129	0.232
HAUS4_MOUSE	HAUS augmin-like complex subunit 4 OS=Mus musculus GN=Haus4 PE=2 SV=1	1	1	1.70761e+06	153128	756612	1719146	1.06856e+06	1.19126e+06	26.0633	152.069	89.8261	117.368	63.0678	1.52023	0.376	-1.92764	0.361	-13.0835	0.27
BRE1A_MOUSE	E3 ubiquitin-protein ligase BRE1A OS=Mus musculus GN=Rnf20 PE=1 SV=2	1	1	21853438	19732604	7.59794e+06	16793292	6.39861e+06	15091128	43.6905	77.6863	46.9155	19.0565	33.5786	-1.28475	0.633	-1.64421	0.361	-1.52134	0.431
HYCCI_MOUSE	Hyccin OS=Mus musculus GN=Fam126a PE=1 SV=2	1	1	552343	1.62636e+06	1054482	631359	2923828	618281	95.4134	52.7902	49.8629	42.8868	51.3282	1.29082	0.924	1.72574	0.361	-1.37026	0.525
TM214_MOUSE	Isoform 2 of Transmembrane protein 214 OS=Mus musculus GN=Tmem214	2	1	994712	17142080	10442798	148881	53320264	9195163	136.197	92.1148	85.1578	61.6947	22.815	2.19262	0.889	4.03608	0.362	6.59173	0.107
SF3A3_MOUSE	Splicing factor 3A subunit 3 OS=Mus musculus GN=Sf3a3 PE=2 SV=2	12	1	1784978944	1623044608	1517237632	1486071680	1420578688	1735329920	10.7331	17.5291	8.21363	8.66387	10.1672	-1.06103	0.476	-1.11852	0.362	1.13335	0.142
NF2IP_MOUSE	NFATC2-interacting protein OS=Mus musculus GN=Nfatc2ip PE=1 SV=1	2	1	3.5212e+06	1780903	2.23748e+06	1.79786e+06	3.42309e+06	1.87763e+06	38.7192	64.1927	35.9031	49.1248	39.0412	-1.06212	0.834	-1.425	0.362	-1.32502	0.408
PRG2_MOUSE	Bone marrow proteoglycan OS=Mus musculus GN=Prg2 PE=1 SV=1	1	0.3	84670808	31712820	303016256	99397424	0	244513216	107.266	120.423	102.867	132.167	138.196	-1.2195	0.456	-5.11199	0.362	-1.07757	0.499
B2L13_MOUSE	Bcl-2-like protein 13 OS=Mus musculus GN=Bcl2l13 PE=1 SV=1	4	1	61730940	81707088	69449672	47304424	67501976	59288360	17.503	23.7435	14.1957	42.3487	34.0783	-1.22283	0.199	-1.17377	0.362	-1.05757	0.701
MPP7_MOUSE	Isoform 2 of MAGUK p55 subfamily member 7 OS=Mus musculus GN=Mpp7	1	0.99	19359174	40053132	15463061	9592422	4486855	4123184	50.4013	33.1136	52.9549	73.5527	47.2237	-4.11347	0.024	-1.51107	0.363	-3.73589	0.051
MCM6_MOUSE	DNA replication licensing factor MCM6 OS=Mus musculus GN=Mcm6 PE=1 SV=1	29	1	6860622848	6399414272	5995056640	6761224192	5892617216	5936098304	7.89817	14.0699	6.74773	4.2447	6.0006	-1.03578	0.58	-1.09358	0.363	-1.14235	0.056
RL35A_MOUSE	60S ribosomal protein L35a OS=Mus musculus GN=Rpl35a PE=2 SV=2	6	1	2436581632	2668577280	2582892800	2574170368	1804291072	2725479936	20.8615	33.7875	4.57765	21.8277	13.2946	-1.08222	0.544	-1.2006	0.363	1.42372	0.121
CBWD1_MOUSE	COBW domain-containing protein 1 OS=Mus musculus GN=Cbwd1 PE=2 SV=1	1	0.59	1.83199e+06	87090.1	1.07134e+06	2.08736e+06	393908	678465	86.0962	134.195	87.7637	87.6903	74.1156	1.05662	0.734	-4.10991	0.363	-69.1758	0.18
SKA3_MOUSE	Spindle and kinetochore-associated protein 3 OS=Mus musculus GN=Ska3 PE=1 SV=1	2	0.81	41904620	304565760	416717728	90748696	785412416	498569920	76.1785	24.7069	75.6211	45.0748	8.20165	1.8013	0.551	1.62809	0.363	2.97283	0.183
DCLK1_MOUSE	Serine/threonine-protein kinase DCLK1 OS=Mus musculus GN=Dclk1 PE=1 SV=1	1	0.99	7.33252e+06	46416960	55022256	20858594	90808760	75672528	58.9349	47.1798	70.1001	31.755	21.3504	1.72232	0.446	1.76842	0.363	1.8575	0.3
EXOS4_MOUSE	Exosome complex exonuclease RRP41 OS=Mus musculus GN=Exosc4 PE=2 SV=3	3	1	107583792	85053000	124742648	99063184	35795092	144493088	58.6277	55.6982	18.8153	77.5363	26.8952	-1.13613	0.592	-1.43939	0.363	-1.36349	0.452
YAP1_MOUSE	Yorkie homolog OS=Mus musculus GN=Yap1 PE=1 SV=2	1	0.98	23875.4	4302627	13466721	802178	11572754	12153094	78.1862	95.1939	115.793	85.4034	2.34538	1.3785	0.546	2.4455	0.363	2.23079	0.47
SPC25_MOUSE	Kinetochore protein Spc25 OS=Mus musculus GN=Spc25 PE=2 SV=1	2	0.86	19758210	20340096	21160664	46550312	13510212	22283556	62.3534	22.9037	3.45062	66.0787	42.1081	1.3442	0.689	1.2053	0.363	1.26502	0.794
EPHB2_MOUSE	Ephrin type-B receptor 2 OS=Mus musculus GN=Ephb2 PE=1 SV=2	2	1	6250229	12090444	8298013	1611304	22209754	8898846	95.7671	67.9988	33.3712	32.778	59.8984	1.22829	0.8	2.11782	0.364	1.70115	0.122
PARP1_MOUSE	Poly [ADP-ribose] polymerase 1 OS=Mus musculus GN=Parp1 PE=1 SV=3	30	1	7420352512	6803068928	6511140864	8732253184	5551474176	6919446016	22.5754	23.7937	6.71642	20.6218	4.5283	1.0226	0.964	-1.16725	0.364	-1.23847	0.208
SC31A_MOUSE	Protein transport protein Sec31A OS=Mus musculus GN=Sec31a PE=1 SV=2	12	1	374771232	428553792	432394816	251062976	264802000	342624960	17.255	19.9716	7.82155	33.816	4.82517	-1.43941	0.042	-1.13884	0.364	-1.33287	0.27
NEUL4_MOUSE	Neuralized-like protein 4 OS=Mus musculus GN=Neurl4 PE=2 SV=1	1	0.42	199349024	148644944	137800048	142484592	125243056	108105104	13.7213	27.8046	20.2896	85.0301	13.0668	-1.29258	0.152	-1.21638	0.364	-1.37368	0.449
WAHS7_MOUSE	WASH complex subunit 7 OS=Mus musculus GN=Kiaa1033 PE=2 SV=2	1	0.86	1.17045e+06	533514	933319	937122	1.31451e+06	1320193	18.4396	71.7107	36.6187	69.482	67.1346	1.35435	0.282	-1.43839	0.365	-3.16006	0.056
COTL1_MOUSE	Coactosin-like protein OS=Mus musculus GN=Cotl1 PE=1 SV=3	6	1	1219216256	1468822144	1083237632	886422272	942289536	807711104	7.69356	27.1995	15.5568	25.9691	22.0561	-1.43045	0.039	-1.18106	0.365	-1.43705	0.114
ATPD_MOUSE	ATP synthase subunit delta, mitochondrial OS=Mus musculus GN=Atp5d PE=1 SV=1	3	1	849296768	910376128	359356928	1135562496	197254336	320503680	92.5213	36.6858	42.7621	66.0232	28.3281	-1.28168	0.505	-1.51182	0.365	-2.12092	0.157
BAP18_MOUSE	Isoform 2 of Chromatin complexes subunit BAP18 OS=Mus musculus GN=Bap18	2	1	59701284	106011616	109158648	82179536	93375456	104336784	11.8748	31.3965	30.2219	4.24705	4.25497	1.01826	0.831	1.341	0.365	1.1648	0.44
PP1RA_MOUSE	Serine/threonine-protein phosphatase 1 regulatory subunit 10 OS=Mus musculus GN=Ppp1r10 PE=1 SV=1	4	1	327232672	291904800	319738656	355784704	263334512	335771488	15.2811	35.5672	5.94783	70.2188	37.5401	1.01706	0.928	-1.24264	0.365	1.69887	0.448
TYB4_MOUSE	Isoform Short of Thymosin beta-4 OS=Mus musculus GN=Tmsb4x	6	1	932829056	1603141632	852789568	1469969024	2745315840	977527232	52.7073	18.5447	36.4787	64.2597	46.552	1.53236	0.362	1.23138	0.365	1.23359	0.772
C11B2_MOUSE	Cytochrome P450 11B2, mitochondrial OS=Mus musculus GN=Cyp11b2 PE=2 SV=2	1	0.31	54959776	49325028	38066128	22434236	28982636	40662496	30.084	58.5577	18.1273	12.5178	35.1227	-1.54596	0.102	-1.338	0.366	-2.81697	0.002573
PSD13_MOUSE	26S proteasome non-ATPase regulatory subunit 13 OS=Mus musculus GN=Psmd13 PE=1 SV=1	15	1	1564656640	1706968192	2214856704	2294191616	1992532352	2803507456	17.3434	21.9022	18.6896	6.72575	21.3272	1.29231	0.148	1.18197	0.366	1.46602	0.051
PSMD4_MOUSE	Isoform Rpn10B of 26S proteasome non-ATPase regulatory subunit 4 OS=Mus musculus GN=Psmd4	7	1	2428347392	2291698688	2526856192	2645941760	1986031872	3194643456	23.1961	21.7889	4.8887	13.0526	8.10933	1.07999	0.713	1.16761	0.366	1.32934	0.053
LAMB1_MOUSE	Laminin subunit beta-1 OS=Mus musculus GN=Lamb1-1 PE=1 SV=2	3	0.97	168267968	200354880	171491504	262286816	79621832	247415840	51.6396	54.8556	9.81376	51.2153	4.735	1.09111	0.932	-1.40221	0.366	-1.33449	0.312
IFI3_MOUSE	AMMECR1-like protein OS=Mus musculus GN=Ammecr1l PE=2 SV=1	1	0	16349529	8346657	16093254	1.33479e+06	76991928	49872020	89.6978	100.723	33.4519	81.1397	44.4857	3.14294	0.848	3.80956	0.367	7.39791	0.038
GSHB_MOUSE	Glutathione synthetase OS=Mus musculus GN=Gss PE=2 SV=1	1	1	2395164	1.49633e+06	4460284	1.43033e+06	3.25582e+06	4273718	48.2379	41.6384	54.5898	85.2979	55.0582	1.07281	0.881	1.45722	0.367	-3.5318	0.157
PLXC1_MOUSE	Plexin-C1 OS=Mus musculus GN=Plxnc1 PE=1 SV=1	1	0.6	147958	524385	867326	0	1.37176e+06	624847	103.193	106.651	70.1087	72.5197	81.9691	1.29678	0.499	3.9157	0.367	2.80716	0.361
TXNIP_MOUSE	Thioredoxin-interacting protein OS=Mus musculus GN=Txnip PE=1 SV=1	1	0.87	983972	1.04839e+06	1.69464e+06	832340	3398942	1.4621e+06	70.4831	89.365	31.6363	45.0412	56.4084	1.5276	0.568	2.53062	0.367	1.17911	0.678
ROCK2_MOUSE	Rho-associated protein kinase 2 OS=Mus musculus GN=Rock2 PE=1 SV=1	3	0.99	1105354496	666040384	260000096	1215607168	265076656	850196736	61.7121	67.6846	62.4378	69.7168	30.1969	1.14743	0.858	-1.81105	0.367	-1.09337	0.771
ASPC1_MOUSE	Tether containing UBX domain for GLUT4 OS=Mus musculus GN=Aspscr1 PE=1 SV=1	2	1	10288554	14088300	17752226	11222805	18813774	17912766	25.9467	27.2788	26.5758	77.9667	30.102	1.13815	0.604	1.24432	0.368	-1.72531	0.233
FLII_MOUSE	Protein flightless-1 homolog OS=Mus musculus GN=Flii PE=1 SV=1	1	1	4177019	6056166	4.23744e+06	1.5097e+06	11220485	4.35535e+06	87.6551	58.1974	22.1395	85.3443	44.7876	1.1807	0.851	1.68469	0.368	-1.30482	0.468
BRE_MOUSE	BRCA1-A complex subunit BRE OS=Mus musculus GN=Bre PE=1 SV=2	3	1	61005828	81010928	83283160	93757264	37119980	57225188	45.7936	18.8375	16.3231	37.0511	6.50574	-1.19775	0.469	-1.15629	0.369	-1.7294	0.089
XPP1_MOUSE	Xaa-Pro aminopeptidase 1 OS=Mus musculus GN=Xpnpep1 PE=2 SV=1	7	1	334781984	314367424	295930144	250646480	349452064	335407072	17.1418	25.2788	6.1691	9.59722	14.4192	-1.01023	0.874	1.19635	0.369	1.1616	0.102
HMDH_MOUSE	3-hydroxy-3-methylglutaryl-coenzyme A reductase OS=Mus musculus GN=Hmgcr PE=2 SV=2	1	0.97	1.36407e+06	5597294	4.22863e+06	2.57388e+06	6294126	3.27234e+06	48.862	24.488	57.9146	39.7379	32.8202	1.08493	0.764	1.43146	0.369	1.2435	0.559
MCA3_MOUSE	Eukaryotic translation elongation factor 1 epsilon-1 OS=Mus musculus GN=Eef1e1 PE=2 SV=1	4	1	80580992	126659392	83901056	54512180	111437016	88748504	33.7541	28.3538	26.4806	70.9968	27.4396	-1.14309	0.583	1.26897	0.369	1.4894	0.561
SPS1_MOUSE	Selenide, water dikinase 1 OS=Mus musculus GN=Sephs1 PE=2 SV=1	7	1	460786848	137767232	317982848	352906944	175825936	240339424	34.9592	21.9036	52.9833	74.4088	28.8594	-1.19174	0.821	-1.6672	0.37	-2.44845	0.201
CC075_MOUSE	UPF0405 protein C3orf75 homolog OS=Mus musculus GN=Tmem103 PE=2 SV=1	1	1	20189802	4442887	33009434	23692904	14244573	19343448	24.768	35.8011	74.4677	90.6028	30.0351	-1.00631	0.709	1.58191	0.37	-1.33172	0.532
WDR65_MOUSE	WD repeat-containing protein 65 OS=Mus musculus GN=Wdr65 PE=2 SV=3	1	0.34	4734587904	5801734656	4201335296	3405136384	6306814976	3645423360	36.169	63.8644	16.5883	26.8957	5.5657	-1.10333	0.594	1.71192	0.37	1.05942	0.814
NOP16_MOUSE	Nucleolar protein 16 OS=Mus musculus GN=Nop16 PE=2 SV=1	1	1	64417020	84584072	118494448	76562064	160063984	96204112	39.3522	3.49369	30.649	10.9456	7.37284	1.24425	0.515	1.18637	0.371	1.37116	0.182
OXA1L_MOUSE	Mitochondrial inner membrane protein OXA1L OS=Mus musculus GN=Oxa1l PE=2 SV=1	1	1	2.28925e+06	11330173	15050954	7.72595e+06	27141.7	8482387	86.4512	96.0141	68.6744	157.707	3.95872	-1.76591	0.448	-2.32411	0.371	-3.52712	0.201
MYOD1_MOUSE	Myoblast determination protein 1 OS=Mus musculus GN=Myod1 PE=1 SV=1	1	0.37	13645049	14886682	5.58388e+06	2197152	0	305732	142.651	101.946	44.4153	133.254	138.556	-13.6305	0.261	-2.46301	0.371	-23.8002	0.237
ANXA5_MOUSE	Annexin A5 OS=Mus musculus GN=Anxa5 PE=1 SV=1	5	1	184050576	91087792	139646496	134738144	67090644	133638712	34.6467	26.9163	33.6296	58.2171	39.5337	-1.23644	0.515	-1.31959	0.371	-1.40546	0.397
STX12_MOUSE	Syntaxin-12 OS=Mus musculus GN=Stx12 PE=1 SV=1	2	1	2.08316e+06	7439529	14570972	1.7035e+06	11939488	10420738	68.8643	43.717	78.0068	35.6328	36.3875	-1.00124	0.981	1.58187	0.371	1.09109	0.652
RNH2A_MOUSE	Ribonuclease H2 subunit A OS=Mus musculus GN=Rnaseh2a PE=1 SV=2	4	1	58337228	86205856	167179360	51485656	199141664	148724944	56.3826	44.9331	54.4129	51.7763	13.9082	1.28111	0.72	1.43771	0.371	-1.00835	0.97
WIBG_MOUSE	Partner of Y14 and mago OS=Mus musculus GN=Wibg PE=1 SV=2	1	0.99	16714971	25074126	20621722	33371334	20502666	36506640	28.1508	44.065	20.1049	23.4019	35.4542	1.44816	0.185	1.37911	0.372	1.49901	0.102
NCOR1_MOUSE	Nuclear receptor corepressor 1 OS=Mus musculus GN=Ncor1 PE=1 SV=1	2	1	15412.6	812195	307405	84804.6	2516144	816516	109.499	77.7781	106.545	54.7334	30.1053	3.01095	0.461	2.72876	0.372	3.02127	0.25
FARP2_MOUSE	FERM, RhoGEF and pleckstrin domain-containing protein 2 OS=Mus musculus GN=Farp2 PE=1 SV=1	1	0.52	31101298	41593996	15520188	94055872	1.57737e+06	10865302	143.448	86.7537	44.616	86.8761	28.6816	1.20725	0.554	-3.49076	0.372	-10.5111	0.305
PELO_MOUSE	Protein pelota homolog OS=Mus musculus GN=Pelo PE=2 SV=2	1	0.99	10522455	14510332	8612630	5826781	11934656	11538013	34.9936	45.995	26.832	75.2722	52.9994	-1.14833	0.591	1.51336	0.372	1.62943	0.509
PA2G4_MOUSE	Proliferation-associated protein 2G4 OS=Mus musculus GN=Pa2g4 PE=1 SV=3	22	1	6584994816	6379429888	6271750144	6296006144	4631976960	7657079296	24.4564	16.0347	2.48206	16.6475	6.73302	-1.03503	0.743	-1.10729	0.372	-1.05538	0.591
CDC42_MOUSE	Cell division control protein 42 homolog OS=Mus musculus GN=Cdc42 PE=1 SV=2	5	1	565952832	849739392	571848000	357766272	1293814912	543036352	67.7582	12.9198	24.4779	47.1168	25.3622	1.10419	0.946	1.15744	0.372	1.01519	0.908
GGA2_MOUSE	ADP-ribosylation factor-binding protein GGA2 OS=Mus musculus GN=Gga2 PE=1 SV=1	1	1	11992.1	2.5594e+06	1.2591e+06	84141.1	8.02878e+06	2725714	111.987	37.6278	99.7623	82.9971	28.4693	2.82956	0.586	1.87761	0.373	1.52605	0.65
FAF2_MOUSE	FAS-associated factor 2 OS=Mus musculus GN=Faf2 PE=2 SV=2	3	1	17978656	149748352	166308160	105931832	165994624	137016608	22.0355	7.45416	72.9988	18.4943	8.01868	1.22425	0.522	1.56776	0.374	1.80967	0.317
NCKP1_MOUSE	Nck-associated protein 1 OS=Mus musculus GN=Nckap1 PE=2 SV=2	5	1	201254096	124236880	162782448	155416688	136843600	114850992	14.9641	14.5309	23.6601	18.0395	5.76232	-1.19936	0.37	-1.19615	0.374	-1.2218	0.337
NU160_MOUSE	Nuclear pore complex protein Nup160 OS=Mus musculus GN=Nup160 PE=1 SV=2	13	1	287933280	360942720	266981888	173485136	435173152	250625632	46.9464	21.8305	16.1571	39.7833	6.72736	-1.06584	0.688	1.18274	0.374	1.26505	0.467
BCCIP_MOUSE	BRCA2 and CDKN1A-interacting protein OS=Mus musculus GN=Bccip PE=2 SV=1	2	1	37626664	25453948	72932576	63721244	54596444	47059524	15.1353	12.8828	54.3933	78.6491	9.46583	1.21589	0.456	1.29491	0.374	1.11124	0.824
VAMP2_MOUSE	Vesicle-associated membrane protein 2 OS=Mus musculus GN=Vamp2 PE=1 SV=2	2	1	37942640	57194792	24699278	83429512	9900028	38778000	84.1261	79.4425	40.9059	94.293	17.5193	1.1024	0.816	-1.74092	0.375	-1.49778	0.424
ATX2_MOUSE	Isoform 2 of Ataxin-2 OS=Mus musculus GN=Atxn2	1	0.98	6.49376e+06	4.4244e+06	5058854	4302155	5802736	7054376	24.0917	47.2335	19.9068	51.521	44.9208	1.074	0.745	1.60038	0.375	1.41137	0.43
FACE1_MOUSE	CAAX prenyl protease 1 homolog OS=Mus musculus GN=Zmpste24 PE=1 SV=2	1	0.99	4034414	2562614	8560600	3267436	3634690	2.03207e+06	28.1923	37.9143	61.8683	122.11	35.5392	-1.69659	0.353	-1.65609	0.375	-1.39937	0.431
TMTC3_MOUSE	Transmembrane and TPR repeat-containing protein 3 OS=Mus musculus GN=Tmtc3 PE=2 SV=2	1	0.99	7647200	11292640	18048106	3.41351e+06	11655936	14765560	58.9868	39.5326	42.8035	86.1428	65.0375	-1.23975	0.573	1.44124	0.375	-1.23244	0.533
HTF4_MOUSE	Transcription factor 12 OS=Mus musculus GN=Tcf12 PE=1 SV=1	1	0.98	1.086e+06	11246332	11068639	1.86838e+06	21086942	6458818	102.366	62.634	74.554	94.166	52.7106	1.25696	0.85	1.8806	0.375	1.50618	0.898
SC23A_MOUSE	Protein transport protein Sec23A OS=Mus musculus GN=Sec23a PE=1 SV=2	2	1	6922370	17321412	11619271	6170887	42377624	13700428	92.0738	83.252	43.5625	23.4493	54.6301	1.73574	0.648	2.74006	0.376	2.19698	0.068
PLF4_MOUSE	Platelet factor 4 OS=Mus musculus GN=Pf4 PE=2 SV=1	1	1	84766496	58812840	34320192	103170104	38310792	24405212	76.0275	37.8292	42.5409	64.9471	34.7204	-1.07242	0.726	-1.44816	0.376	-2.97652	0.124
CD47_MOUSE	Leukocyte surface antigen CD47 OS=Mus musculus GN=Cd47 PE=1 SV=2	1	1	52717.7	3.32006e+06	52920.4	17370.8	14050279	313841	167.25	98.5912	165.193	76.0748	119.053	4.19812	0.784	7.81548	0.376	4.82353	0.164
RT23_MOUSE	28S ribosomal protein S23, mitochondrial OS=Mus musculus GN=Mrps23 PE=2 SV=1	2	1	185559120	67290736	109105464	99988600	70066320	67288096	22.9174	20.6765	49.7081	32.6228	21.9745	-1.52503	0.356	-1.50067	0.376	-1.57942	0.317
EFCB9_MOUSE	EF-hand calcium-binding domain-containing protein 9 OS=Mus musculus GN=Efcab9 PE=2 SV=2	2	0.78	118209240	129695640	142813952	107450136	99910160	121153928	9.83509	64.6886	9.45286	81.577	16.6022	-1.18935	0.091	-1.43794	0.376	-1.65905	0.364
CTC1_MOUSE	Isoform 2 of CST complex subunit CTC1 OS=Mus musculus GN=Ctc1	2	1	0	2.83263e+06	1333625	704510	5486462	2573801	82.4849	69.1874	102.043	3.44035	47.7221	2.10375	0.415	3.16018	0.376	2.98934	0.367
RL10A_MOUSE	60S ribosomal protein L10a OS=Mus musculus GN=Rpl10a PE=1 SV=3	9	1	18807138304	17638148096	17431586816	15842449408	14979657728	16910593024	6.07939	19.9445	4.13037	30.7231	2.45007	-1.12872	0.053	-1.13278	0.376	-1.15429	0.464
RM16_MOUSE	39S ribosomal protein L16, mitochondrial OS=Mus musculus GN=Mrpl16 PE=2 SV=1	1	0.99	3.55035e+06	3.26466e+06	4633841	2556478	5.80534e+06	5.50893e+06	38.8506	70.5802	18.9266	52.4395	34.7058	1.21154	0.662	1.75334	0.376	1.21162	0.867
DIEXF_MOUSE	Digestive organ expansion factor homolog OS=Mus musculus GN=Diexf PE=2 SV=2	3	1	75673248	545349056	372514624	274297312	627480832	420556320	40.2602	63.0513	71.7288	62.8319	38.2915	1.33094	0.493	1.85787	0.377	2.44821	0.218
SDOS_MOUSE	Protein syndesmos OS=Mus musculus GN=Nudt16l1 PE=1 SV=2	5	1	975790656	471124576	644469248	667606720	483933344	694874752	18.6407	26.1162	36.7825	68.1821	18.1721	-1.13267	0.725	-1.32941	0.377	-1.53565	0.392
ATOX1_MOUSE	Copper transport protein ATOX1 OS=Mus musculus GN=Atox1 PE=2 SV=1	2	1	859948864	572479040	684323520	871860352	853798272	667145856	14.2099	34.9967	20.5375	59.0968	2.53994	1.13041	0.429	1.32807	0.377	-1.3787	0.401
RM37_MOUSE	39S ribosomal protein L37, mitochondrial OS=Mus musculus GN=Mrpl37 PE=2 SV=1	2	0.97	421960608	439682560	940275392	484525824	216539328	315910816	39.9644	83.7557	48.9922	79.3619	42.1737	-1.77184	0.189	-1.47011	0.377	1.52923	0.633
BAIP2_MOUSE	Isoform 2 of Brain-specific angiogenesis inhibitor 1-associated protein 2 OS=Mus musculus GN=Baiap2	2	1	2.00925e+06	11109851	3.08839e+06	699818	11002465	5.80831e+06	88.256	72.7819	92.033	73.0929	31.5067	1.0804	0.891	1.76173	0.377	1.04827	0.835
CEBPZ_MOUSE	CCAAT/enhancer-binding protein zeta OS=Mus musculus GN=Cebpz PE=2 SV=2	4	1	40953616	71246536	91195192	36514832	74918720	75033056	35.7258	8.57209	37.313	48.5436	2.53983	-1.09079	0.81	1.24201	0.377	1.08962	0.949
UHRF1_MOUSE	E3 ubiquitin-protein ligase UHRF1 OS=Mus musculus GN=Uhrf1 PE=1 SV=2	22	1	1975464704	1812860928	1534246400	1764768896	1343918848	1389068544	15.411	13.3692	12.5768	22.9668	11.8397	-1.18338	0.209	-1.1101	0.378	-1.19387	0.282
MEIS2_MOUSE	Isoform Meis2D of Homeobox protein Meis2 OS=Mus musculus GN=Meis2	2	0.99	36055760	40640096	37606988	20389784	11948236	26580794	37.3993	31.4488	6.11991	45.663	10.0952	-1.94001	0.09	1.27879	0.378	-1.40472	0.3
EI2BB_MOUSE	Translation initiation factor eIF-2B subunit beta OS=Mus musculus GN=Eif2b2 PE=2 SV=1	4	1	72431232	71654504	109335136	127372736	84536072	169116608	33.2981	42.2675	25.4922	44.5384	51.7043	1.50353	0.196	1.36054	0.379	2.46868	0.09
MLP3A_MOUSE	Microtubule-associated proteins 1A/1B light chain 3A OS=Mus musculus GN=Map1lc3a PE=2 SV=1	1	0.99	233041136	70684592	149227776	165815616	75190936	118729200	37.7977	31.907	53.7754	82.8615	18.1583	-1.25913	0.709	-1.62056	0.379	-2.59531	0.297
BORG4_MOUSE	Cdc42 effector protein 4 OS=Mus musculus GN=Cdc42ep4 PE=1 SV=1	3	1	10691890	31268274	28806756	7877419	70391696	40919508	78.7176	68.3822	47.6358	28.254	34.7227	1.68424	0.726	2.40509	0.38	2.79072	0.066
NOP2_MOUSE	Putative ribosomal RNA methyltransferase NOP2 OS=Mus musculus GN=Nop2 PE=2 SV=1	5	1	574713920	614793920	461706752	506657536	650962112	420985856	22.0879	14.5929	14.4232	41.5044	11.696	-1.046	0.745	1.12653	0.38	1.34898	0.376
PSMG1_MOUSE	Proteasome assembly chaperone 1 OS=Mus musculus GN=Psmg1 PE=1 SV=1	7	1	304292608	499226368	477812736	423135552	811165184	445419072	38.9139	4.55656	25.0289	15.5576	18.4496	1.31092	0.401	1.16648	0.38	1.11795	0.537
NELFB_MOUSE	Negative elongation factor B OS=Mus musculus GN=Cobra1 PE=2 SV=2	4	1	68295336	79812448	67223720	42149012	83679464	52169676	36.5263	23.6382	9.72364	32.4119	13.5921	-1.20974	0.376	1.18617	0.38	1.11106	0.717
HBA_MOUSE	Hemoglobin subunit alpha OS=Mus musculus GN=Hba PE=1 SV=2	13	1	240947200000	188382052352	202186145792	146976538624	165499125760	181565849600	10.5108	45.7859	12.9461	24.945	10.4376	-1.27826	0.065	-1.24027	0.381	-1.42785	0.098
RRP12_MOUSE	RRP12-like protein OS=Mus musculus GN=Rrp12 PE=1 SV=1	11	1	135068016	243195760	220264240	136533328	309676352	252426576	37.8786	0.847597	28.5568	2.80417	5.91422	1.16726	0.695	1.18749	0.381	1.44352	0.159
FBRL_MOUSE	rRNA 2'-O-methyltransferase fibrillarin OS=Mus musculus GN=Fbl PE=1 SV=2	15	1	6609519104	5463187456	5187790336	6427258368	3384400128	5453318656	30.5389	47.8413	13.1053	27.7635	13.8156	-1.13073	0.521	-1.32379	0.381	-1.24577	0.293
SEC13_MOUSE	Protein SEC13 homolog OS=Mus musculus GN=Sec13 PE=2 SV=3	4	1	246194528	254732832	204653312	235176384	165764656	162639088	21.8285	24.4948	11.391	59.0146	8.07204	-1.25196	0.182	-1.17033	0.381	-1.36242	0.414
NAT10_MOUSE	N-acetyltransferase 10 OS=Mus musculus GN=Nat10 PE=2 SV=1	9	1	142729328	225249440	224774064	251134448	142302416	280889216	32.4576	35.9996	24.0436	33.127	11.3687	1.13762	0.697	1.30921	0.381	1.27136	0.452
KDM5B_MOUSE	Lysine-specific demethylase 5B OS=Mus musculus GN=Kdm5b PE=1 SV=1	1	1	2499567	2.16414e+06	4288940	1.7579e+06	3.77927e+06	3.20469e+06	35.7443	52.7861	38.2782	80.1112	66.4139	-1.02411	0.931	-1.4369	0.382	-2.65972	0.256
HNRLL_MOUSE	Heterogeneous nuclear ribonucleoprotein L-like OS=Mus musculus GN=Hnrpll PE=1 SV=3	17	1	903810176	1185014144	1194471936	1299065600	2028772992	1367787008	25.7427	19.9337	15.0901	11.9379	7.48655	1.43016	0.12	1.16641	0.382	1.14875	0.284
RPAB2_MOUSE	DNA-directed RNA polymerases I, II, and III subunit RPABC2 OS=Mus musculus GN=Polr2f PE=2 SV=1	1	0.99	3.31693e+06	30831990	98480888	3.31334e+06	97033456	160126368	90.877	91.0573	110.772	57.1419	40.5288	1.96391	0.748	2.12068	0.383	5.12344	0.144
TFIP8_MOUSE	Tumor necrosis factor alpha-induced protein 8 OS=Mus musculus GN=Tnfaip8 PE=2 SV=1	1	1	4767925	289966	2058042	2561603	1.48168e+06	2.3825e+06	27.0206	25.9665	95.0863	108.331	14.3973	-1.1074	0.691	-4.11055	0.383	-3.43756	0.345
CD276_MOUSE	CD276 antigen OS=Mus musculus GN=Cd276 PE=1 SV=1	1	0.99	14505993	8.1634e+06	10151417	7191797	8911391	6799879	14.7121	57.3337	29.6523	86.8519	50.5215	-1.43303	0.17	-1.3516	0.383	-1.12758	0.505
KIF11_MOUSE	Kinesin-like protein KIF11 OS=Mus musculus GN=Kif11 PE=2 SV=1	7	1	120233344	126585760	154049488	67626776	61847172	75663600	10.1476	23.7913	13.4504	45.7344	2.94822	-1.95415	0.002756	-1.1685	0.384	-1.46454	0.272
COX3_MOUSE	Cytochrome c oxidase subunit 3 OS=Mus musculus GN=Mtco3 PE=3 SV=1	1	0.99	3.73722e+06	34236704	21206586	3791235	75294456	30028032	99.45	67.9826	77.577	100.452	30.8822	1.84374	0.749	1.82485	0.384	2.84059	0.288
F10A1_MOUSE	Hsc70-interacting protein OS=Mus musculus GN=St13 PE=2 SV=1	13	1	3960039424	3226653440	3483591424	4209594368	2941164544	3609145344	17.6911	18.6685	10.4625	11.2527	11.7237	1.0084	0.992	-1.12026	0.385	1.1644	0.167
LAP2A_MOUSE	Lamina-associated polypeptide 2, isoforms alpha/zeta OS=Mus musculus GN=Tmpo PE=1 SV=3	5	1	98652432	66184540	92621824	72759712	112661904	78956896	24.3665	14.2274	20.1233	16.0281	12.9636	1.02688	0.907	1.14823	0.385	1.21631	0.268
ARP19_MOUSE	cAMP-regulated phosphoprotein 19 OS=Mus musculus GN=Arpp19 PE=1 SV=2	3	1	926120	60967648	120055848	11991231	160865152	180127408	78.2061	56.4742	98.2121	27.352	15.1612	1.94001	0.507	1.90722	0.385	2.78731	0.29
MYCBP_MOUSE	C-Myc-binding protein OS=Mus musculus GN=Mycbp PE=2 SV=5	1	1	56876900	12402042	39799684	56683112	21223434	29715628	51.6101	31.976	61.7063	140.032	41.5017	-1.01353	0.89	-1.92949	0.386	-3.62541	0.215
OTUB1_MOUSE	Ubiquitin thioesterase OTUB1 OS=Mus musculus GN=Otub1 PE=1 SV=2	10	1	3856494336	1848374912	2016431360	2165555968	1924139392	1859675776	8.13087	13.1948	43.2847	17.8858	2.71899	-1.29783	0.47	-1.36042	0.386	-1.51569	0.249
CT004_MOUSE	Uncharacterized protein C20orf4 homolog OS=Mus musculus PE=2 SV=2	1	1	3111.47	1.2687e+06	400946	717173	2.76541e+06	1284289	66.557	87.7829	116.067	71.6292	59.0404	2.84971	0.312	3.23513	0.386	3.27247	0.324
DDX42_MOUSE	ATP-dependent RNA helicase DDX42 OS=Mus musculus GN=Ddx42 PE=1 SV=3	10	1	586420608	564830912	592225408	463942944	689124288	557370816	19.8428	16.4598	2.48388	2.75546	3.26215	-1.01932	0.807	1.11673	0.387	1.17963	0.001593
IDHP_MOUSE	Isocitrate dehydrogenase [NADP], mitochondrial OS=Mus musculus GN=Idh2 PE=1 SV=3	20	1	6461635584	5789904896	5965213184	5775583232	5883196928	5312635392	5.35892	15.3745	5.73795	9.93187	2.93229	-1.07338	0.194	-1.0928	0.387	-1.26029	0.037
DC1L1_MOUSE	Cytoplasmic dynein 1 light intermediate chain 1 OS=Mus musculus GN=Dync1li1 PE=1 SV=1	10	1	448550624	401424032	413333248	307616288	359529344	390228352	11.8475	26.0151	5.81928	9.02059	8.99986	-1.19476	0.104	-1.14879	0.387	-1.07763	0.302
HD_MOUSE	Huntingtin OS=Mus musculus GN=Htt PE=1 SV=2	1	1	12173153	7399309	5938591	7710822	8335036	4.86822e+06	26.5073	11.9986	38.3446	67.7414	2.83528	-1.2198	0.547	1.2129	0.387	-1.29815	0.507
TBA1A_MOUSE	Tubulin alpha-1A chain OS=Mus musculus GN=Tuba1a PE=1 SV=1	4	1	4160547328	2413873920	3885825792	4794492416	3414208512	3809710848	17.7427	34.7404	26.9373	17.7676	29.8233	1.14896	0.485	1.30196	0.387	-1.071	0.811
HEM2_MOUSE	Delta-aminolevulinic acid dehydratase OS=Mus musculus GN=Alad PE=1 SV=1	8	1	457036256	472616992	504798560	325965344	508249760	431489120	21.6922	23.299	5.09405	8.93015	10.7649	-1.13332	0.392	-1.15049	0.388	-1.19772	0.051
RISC_MOUSE	Retinoid-inducible serine carboxypeptidase OS=Mus musculus GN=Scpep1 PE=2 SV=1	2	1	11044936	13679775	13576301	7806810	26959170	15097711	58.1584	90.7031	11.6883	38.527	34.9407	1.30189	0.725	2.59795	0.388	2.27557	0.056
CHCH2_MOUSE	Coiled-coil-helix-coiled-coil-helix domain-containing protein 2, mitochondrial OS=Mus musculus GN=Chchd2 PE=1 SV=1	4	1	857049344	1137654144	842384064	911248192	1100427776	1286144000	17.0522	9.64636	17.5958	10.0567	5.78241	1.1624	0.341	1.11071	0.388	1.32184	0.08
AHSP_MOUSE	Alpha-hemoglobin-stabilizing protein OS=Mus musculus GN=Ahsp PE=2 SV=1	1	0.99	12061328	1775374	4724209	9169421	5.72366e+06	3.56906e+06	45.9028	52.8543	85.6105	85.4616	21.0843	-1.00535	0.762	-2.27243	0.388	-3.87463	0.151
CKAP5_MOUSE	Isoform 2 of Cytoskeleton-associated protein 5 OS=Mus musculus GN=Ckap5	20	1	804135744	917573568	781092032	615664000	776912256	577834816	16.0966	15.5583	8.75736	12.5842	3.20908	-1.27019	0.094	-1.09976	0.388	-1.15965	0.173
MTA2_MOUSE	Metastasis-associated protein MTA2 OS=Mus musculus GN=Mta2 PE=1 SV=1	17	1	1279617152	1440196096	1314046080	1255802624	1242032000	1525602304	11.9221	20.2098	6.28748	15.3528	13.8696	-1.00259	0.943	-1.11992	0.388	1.1888	0.181
GBG5_MOUSE	Guanine nucleotide-binding protein G(I)/G(S)/G(O) subunit gamma-5 OS=Mus musculus GN=Gng5 PE=3 SV=2	2	1	139314048	238008224	148590288	87994664	62421952	75177144	17.0036	64.8551	31.0894	57.4854	62.256	-2.33124	0.021	-1.38183	0.388	-1.38994	0.332
MANEL_MOUSE	Glycoprotein endo-alpha-1,2-mannosidase-like protein OS=Mus musculus GN=Maneal PE=2 SV=1	1	0.3	239273	60813240	36988640	35741744	69332424	37872628	39.4734	50.9844	93.3769	70.1616	34.5706	1.45803	0.434	1.86804	0.388	2.5714	0.341
ALDH2_MOUSE	Aldehyde dehydrogenase, mitochondrial OS=Mus musculus GN=Aldh2 PE=1 SV=1	16	1	1132554240	1330460928	1331505280	1168161664	1506509952	1760035072	20.088	29.1024	9.0576	19.9256	26.9098	1.16871	0.356	1.26522	0.389	1.28419	0.167
NRIF1_MOUSE	Neurotrophin receptor-interacting factor 1 OS=Mus musculus GN=Nrif1 PE=1 SV=3	1	0.53	2.21829e+06	13831750	13229194	987364	340343	344413	66.8113	92.0488	66.9898	155.213	159.224	-17.5102	0.026	-3.09056	0.389	-3.01192	0.214
CATS_MOUSE	Cathepsin K OS=Mus musculus GN=Ctsk PE=2 SV=2	1	0.76	108769720	143119232	102289880	138933232	9417680	58746600	94.691	87.2866	18.5862	64.9933	61.9193	-1.7102	0.33	-1.59298	0.389	-1.80987	0.221
RM21_MOUSE	39S ribosomal protein L21, mitochondrial OS=Mus musculus GN=Mrpl21 PE=2 SV=1	2	1	98849360	59561752	70352592	30767430	51716820	79628976	45.3633	30.8663	26.6186	36.0731	21.5916	-1.41114	0.294	-1.25752	0.389	1.33126	0.343
IF2M_MOUSE	Translation initiation factor IF-2, mitochondrial OS=Mus musculus GN=Mtif2 PE=1 SV=2	1	0.48	10029220	48660760	28612030	15964803	33840864	26175662	35.4094	14.6671	66.3916	42.7078	32.8109	-1.14899	0.994	1.38466	0.389	1.45803	0.401
MDR1_MOUSE	Multidrug resistance protein 1 OS=Mus musculus GN=Abcb1 PE=1 SV=1	1	0.36	1273026560	323872832	1522582272	1294981120	74780480	1690744576	82.5652	140.287	60.8241	90.9188	15.9972	-1.01927	0.715	-1.54988	0.389	-1.18632	0.566
ACOX1_MOUSE	Peroxisomal acyl-coenzyme A oxidase 1 OS=Mus musculus GN=Acox1 PE=1 SV=4	2	0.86	181963712	93440536	109109016	262860384	83669528	187868272	50.5192	33.1456	36.8569	12.8465	16.8151	1.3898	0.544	1.28591	0.39	2.04327	0.051
CISD1_MOUSE	CDGSH iron-sulfur domain-containing protein 1 OS=Mus musculus GN=Cisd1 PE=1 SV=1	4	1	125997720	187390416	195392160	98440408	269485472	140339312	52.6226	11.7086	22.3867	35.6433	8.7239	-1.00101	0.841	1.15417	0.39	1.32642	0.337
F195B_MOUSE	Protein FAM195B OS=Mus musculus GN=Fam195b PE=1 SV=1	2	1	292648320	258807232	248830640	230454384	273131872	223711680	11.0543	6.93252	8.60933	31.7869	5.64211	-1.10036	0.29	1.06173	0.39	-1.17804	0.433
DPYL5_MOUSE	Dihydropyrimidinase-related protein 5 OS=Mus musculus GN=Dpysl5 PE=1 SV=1	16	1	1829790848	2241529344	2063834240	1956108416	2347115008	2241700608	9.27301	18.3556	10.0981	37.0704	7.47439	1.06679	0.464	1.14549	0.39	1.27961	0.467
UBR5_MOUSE	E3 ubiquitin-protein ligase UBR5 OS=Mus musculus GN=Ubr5 PE=1 SV=2	4	1	16244668	25308054	26308172	14701177	34614032	22111660	42.2713	59.5868	24.5092	32.0904	14.3093	1.05255	0.967	1.63785	0.391	1.83613	0.065
NUBP2_MOUSE	Cytosolic Fe-S cluster assembly factor NUBP2 OS=Mus musculus GN=Nubp2 PE=1 SV=1	1	1	13276657	20171168	14683049	5994920	38698828	12263338	91.4235	81.6559	22.7073	4.97737	42.4908	1.18338	0.863	2.0834	0.391	1.45158	0.084
UBCP1_MOUSE	Ubiquitin-like domain-containing CTD phosphatase 1 OS=Mus musculus GN=Ublcp1 PE=1 SV=1	1	0.97	13647828	4.36087e+06	21974696	23347250	2.97707e+06	22634100	70.8378	119.871	66.112	58.8942	15.7957	1.22447	0.945	-1.80409	0.391	-4.28863	0.09
PPIH_MOUSE	Isoform 2 of Peptidyl-prolyl cis-trans isomerase H OS=Mus musculus GN=Ppih	3	1	205113952	150017904	181022752	157640240	210484384	130397592	24.5042	23.3891	15.4546	14.7837	18.6683	-1.07549	0.643	-1.17004	0.391	-1.28389	0.116
TR112_MOUSE	tRNA methyltransferase 112 homolog OS=Mus musculus GN=Trmt112 PE=2 SV=1	2	1	687071872	415893696	546978944	877717888	385602240	367402752	53.2622	17.0092	24.6579	19.1966	21.5571	-1.01179	0.826	-1.19997	0.391	-1.41918	0.138
PR38B_MOUSE	Pre-mRNA-splicing factor 38B OS=Mus musculus GN=Prpf38b PE=1 SV=1	3	1	23935818	9278014	23085594	24516420	81086816	12634061	92.8053	134.149	43.8454	82.8751	17.9895	2.10015	0.457	4.43406	0.391	2.5636	0.355
PO210_MOUSE	Nuclear pore membrane glycoprotein 210 OS=Mus musculus GN=Nup210 PE=1 SV=2	6	1	54078468	110211928	153764768	139042048	163540576	97543056	25.0134	38.3578	47.1383	13.5006	20.356	1.25804	0.456	1.42373	0.391	1.17476	0.517
TF3C5_MOUSE	General transcription factor 3C polypeptide 5 OS=Mus musculus GN=Gtf3c5 PE=2 SV=2	2	1	47407344	48539112	63973044	56251944	57801168	52978336	4.42239	26.3352	17.3615	54.6535	16.224	1.04447	0.646	1.21284	0.391	-1.19307	0.532
TEFM_MOUSE	Transcription elongation factor, mitochondrial OS=Mus musculus GN=Tefm PE=2 SV=1	1	0.99	452233	1.07965e+06	246200	564571	2.21573e+06	263557	103.588	67.5091	73.2446	40.063	54.2441	1.71188	0.682	2.11143	0.392	3.8316	0.055
HSDL1_MOUSE	Inactive hydroxysteroid dehydrogenase-like protein 1 OS=Mus musculus GN=Hsdl1 PE=2 SV=1	1	0.99	4849888	44028728	39165012	8554016	135742032	47909064	101.635	77.7751	72.7644	42.978	15.638	2.18307	0.59	2.12564	0.392	3.86153	0.136
NUP43_MOUSE	Nucleoporin Nup43 OS=Mus musculus GN=Nup43 PE=2 SV=1	2	1	218600928	206492960	210925792	198453632	197895840	205766960	2.1884	23.4279	2.88949	47.8212	4.27434	-1.05631	0.063	1.18166	0.392	-1.14109	0.567
PTBP2_MOUSE	Polypyrimidine tract-binding protein 2 OS=Mus musculus GN=Ptbp2 PE=1 SV=2	20	1	4595996672	5683853312	5358212096	4427068416	5297017344	5711329792	12.7395	12.1147	10.7111	17.4328	1.75871	-1.01313	0.889	-1.09261	0.392	1.06478	0.682
MEX3C_MOUSE	RNA-binding protein MEX3C OS=Mus musculus GN=Mex3c PE=2 SV=2	1	1	173204848	491407584	274598336	222850880	102805256	256207056	41.5975	71.7787	51.922	38.9174	27.8589	-1.61414	0.329	-1.55598	0.392	-1.0293	0.976
COX2_MOUSE	Cytochrome c oxidase subunit 2 OS=Mus musculus GN=Mtco2 PE=1 SV=1	3	1	1364710528	757645504	1009001920	783489280	851022208	738594688	7.15421	34.7553	29.2228	12.6668	24.1544	-1.31952	0.276	-1.26376	0.393	-1.36837	0.224
SPCS3_MOUSE	Signal peptidase complex subunit 3 OS=Mus musculus GN=Spcs3 PE=2 SV=1	1	0.68	93092920	233819776	129124256	161928688	158349472	124757944	13.8228	17.1438	48.0896	50.871	40.4051	-1.02472	0.891	1.2603	0.393	1.37773	0.459
LSM5_MOUSE	U6 snRNA-associated Sm-like protein LSm5 OS=Mus musculus GN=Lsm5 PE=3 SV=2	1	0.78	8603.65	1200736	556898	25237	4107925	1.99737e+06	99.9132	55.6492	101.352	65.2226	27.451	3.47095	0.618	1.75472	0.393	1.06853	0.578
TENC1_MOUSE	Isoform 2 of Tensin-like C1 domain-containing phosphatase OS=Mus musculus GN=Tenc1	1	0.51	11933159	12037219	4241492	52132228	526891	14815964	118.467	115	47.5452	79.5742	83.9417	2.39173	0.932	-2.15575	0.394	-17.3962	0.009641
PCCB_MOUSE	Propionyl-CoA carboxylase beta chain, mitochondrial OS=Mus musculus GN=Pccb PE=1 SV=1	2	1	38815684	20008480	36683644	65379660	14818135	20898662	81.9149	47.4184	32.3477	40.5935	20.1957	1.05852	0.834	-1.33956	0.394	-2.24821	0.08
S29A3_MOUSE	Equilibrative nucleoside transporter 3 OS=Mus musculus GN=Slc29a3 PE=1 SV=1	1	0.74	104260984	121002376	63681468	69473168	13513521	32630576	73.8052	99.5605	30.6027	75.4637	47.7582	-2.49915	0.135	-1.80566	0.394	-2.81766	0.112
DYH12_MOUSE	Dynein heavy chain 12, axonemal OS=Mus musculus GN=Dnah12 PE=1 SV=2	2	0.98	285871776	88200840	93798496	172881104	81496384	53101280	61.0671	22.0411	72.1636	22.0144	14.4899	-1.52164	0.498	-1.74502	0.394	-2.24789	0.215
FAK2_MOUSE	Protein-tyrosine kinase 2-beta OS=Mus musculus GN=Ptk2b PE=1 SV=1	2	0.57	280395776	1167954432	531019296	739417216	626567424	619416256	10.1712	28.191	69.3519	19.1402	36.8119	1.00305	0.726	1.35918	0.394	1.24834	0.461
COMT_MOUSE	Catechol O-methyltransferase OS=Mus musculus GN=Comt PE=1 SV=1	1	0.99	8724.08	462825	2163706	29375.9	1.96018e+06	4009218	99.5311	57.8074	129.325	55.6346	30.1576	2.27635	0.653	1.53296	0.395	-2.22753	0.769
DDX49_MOUSE	Probable ATP-dependent RNA helicase DDX49 OS=Mus musculus GN=Ddx49 PE=2 SV=1	1	1	310338	13877727	16916208	6118568	21038218	14364201	53.9988	79.1614	85.2787	8.35039	33.4183	1.3349	0.499	2.2514	0.396	2.68263	0.283
HECD1_MOUSE	E3 ubiquitin-protein ligase HECTD1 OS=Mus musculus GN=Hectd1 PE=1 SV=2	8	1	236701312	136669488	155099120	151927520	130750656	127804584	9.61767	7.08661	30.2213	1.74155	11.3822	-1.28744	0.304	-1.22799	0.396	-1.30292	0.291
ACO13_MOUSE	Acyl-coenzyme A thioesterase 13 OS=Mus musculus GN=Acot13 PE=1 SV=1	1	0.34	30885268	15451849	11011045	43999260	528474	60677504	88.5501	157.919	54.5693	167.602	93.6905	1.8345	0.803	-1.06226	0.396	1.01371	0.349
CHM2A_MOUSE	Charged multivesicular body protein 2a OS=Mus musculus GN=Chmp2a PE=1 SV=1	1	0.29	329020896	302023968	207344656	174749248	212460144	142028576	19.9789	46.6448	22.8647	36.1485	35.4671	-1.58414	0.071	-1.29853	0.396	-1.1342	0.579
NFAT5_MOUSE	Nuclear factor of activated T-cells 5 OS=Mus musculus GN=Nfat5 PE=2 SV=1	1	0.68	3298188	3.56537e+06	1279908	2.83285e+06	21614892	11487442	78.48	160.942	46.0324	134.679	44.4174	4.41276	0.155	-1.08062	0.396	5.48834	0.579
PUM1_MOUSE	Pumilio homolog 1 OS=Mus musculus GN=Pum1 PE=1 SV=2	1	0.96	0	1.96031e+06	688529	805018	1289104	1.02128e+06	23.3518	11.6442	112.635	86.7566	32.4584	1.17614	0.434	1.86264	0.396	1.02669	0.988
HBBZ_MOUSE	Hemoglobin subunit beta-H1 OS=Mus musculus GN=Hbb-bh1 PE=2 SV=3	23	1	167206043648	114566447104	157113892864	92178677760	98902032384	111498551296	9.72399	53.3492	19.0967	26.1728	1.83288	-1.45048	0.072	-1.26702	0.397	-1.73555	0.043
RBM3_MOUSE	Putative RNA-binding protein 3 OS=Mus musculus GN=Rbm3 PE=1 SV=1	6	1	3087803648	1674992640	1858592256	1794982656	1550330496	1630046592	7.52359	24.1168	34.805	21.7403	5.52331	-1.33084	0.315	-1.27343	0.397	-1.72671	0.093
LSM12_MOUSE	Protein LSM12 homolog OS=Mus musculus GN=Lsm12 PE=1 SV=1	3	1	6.95086e+06	104248320	76927920	39173712	183390048	90490376	70.0523	35.5758	80.0251	20.2229	25.9495	1.66406	0.459	1.58651	0.397	1.25714	0.495
PCCA_MOUSE	Propionyl-CoA carboxylase alpha chain, mitochondrial OS=Mus musculus GN=Pcca PE=2 SV=2	2	1	3.14623e+06	40944784	12802137	4511005	23730096	18291424	63.8693	33.0163	103.554	15.1912	25.1271	-1.22265	0.953	1.44092	0.397	1.08248	0.54
CP20A_MOUSE	Cytochrome P450 20A1 OS=Mus musculus GN=Cyp20a1 PE=2 SV=1	1	1	50150604	56509548	50606820	30775976	47223556	40462120	20.9359	36.7667	6.76617	40.9178	41.8997	-1.32758	0.131	-1.22191	0.397	1.15711	0.806
ELP2_MOUSE	Elongator complex protein 2 OS=Mus musculus GN=Elp2 PE=1 SV=1	12	1	386431584	797270144	669051328	538606528	986167744	765329984	29.3157	21.5952	34.0357	43.3492	2.78292	1.23605	0.466	1.24301	0.397	1.0347	0.995
OTUD4_MOUSE	OTU domain-containing protein 4 OS=Mus musculus GN=Otud4 PE=1 SV=1	1	0.79	1.3136e+06	1.6338e+06	4812514	2.9145e+06	203695	2.62833e+06	77.7529	151.041	74.7806	104.416	3.58799	-1.35037	0.561	-1.45857	0.398	-4.32917	0.218
MYO1G_MOUSE	Unconventional myosin-Ig OS=Mus musculus GN=Myo1g PE=1 SV=1	1	0.64	143433904	168431744	128446544	111120784	16428997	96679200	68.2539	72.3966	13.7632	55.4063	42.1107	-1.96367	0.26	-1.4673	0.398	-1.26805	0.458
UBP15_MOUSE	Isoform 2 of Ubiquitin carboxyl-terminal hydrolase 15 OS=Mus musculus GN=Usp15	4	1	49621468	13618610	30028628	25050768	24122046	27558440	6.95008	17.973	57.9772	42.1452	27.8151	-1.21552	0.877	-1.68497	0.399	-2.80126	0.111
PLST_MOUSE	Plastin-3 OS=Mus musculus GN=Pls3 PE=1 SV=3	4	1	214894768	174593232	182133648	174426800	91944136	172066240	32.1287	30.6212	11.2447	35.5484	15.4566	-1.30377	0.286	-1.19412	0.399	-1.27618	0.295
ARC1A_MOUSE	Actin-related protein 2/3 complex subunit 1A OS=Mus musculus GN=Arpc1a PE=1 SV=1	6	1	662984256	573423488	590945728	659709376	536713216	684275456	12.6118	31.6554	7.79246	19.6532	2.57396	1.02919	0.791	-1.19468	0.399	-1.08692	0.494
NDUA8_MOUSE	NADH dehydrogenase [ubiquinone] 1 alpha subcomplex subunit 8 OS=Mus musculus GN=Ndufa8 PE=1 SV=3	5	1	558661568	306034240	427315776	445426816	321178144	508621344	22.4347	21.2599	29.3373	63.1855	22.3587	-1.01316	0.995	-1.24218	0.399	-1.20291	0.558
VPS4B_MOUSE	Vacuolar protein sorting-associated protein 4B OS=Mus musculus GN=Vps4b PE=1 SV=2	7	1	608096320	634438464	765045504	615235648	770350272	719730240	11.2716	5.35035	12.5597	5.012	2.93386	1.04868	0.645	1.07501	0.4	1.1417	0.183
STX5_MOUSE	Syntaxin-5 OS=Mus musculus GN=Stx5 PE=2 SV=3	2	1	2777701	4.49337e+06	4447023	1.09578e+06	5544142	4715702	62.4975	66.1633	25.0238	62.1843	55.4261	-1.03192	0.717	1.63191	0.4	1.4538	0.589
H14_MOUSE	Histone H1.4 OS=Mus musculus GN=Hist1h1e PE=1 SV=2	18	1	96428654592	113448370176	77846994944	107155628032	55199977472	101263507456	32.3747	27.5096	18.5661	19.3503	9.94904	-1.09144	0.657	-1.19918	0.4	1.01218	0.946
KCRM_MOUSE	Creatine kinase M-type OS=Mus musculus GN=Ckm PE=1 SV=1	2	1	5973362	10552088	395695264	31596614	13009881	15379403	50.5951	49.9077	162.798	21.768	30.6233	-6.87196	0.763	-17.5567	0.401	-14.2189	0.483
ZEB2_MOUSE	Zinc finger E-box-binding homeobox 2 OS=Mus musculus GN=Zeb2 PE=1 SV=1	1	1	5030787	4973117	8890740	7259781	2.6784e+06	4.96e+06	46.127	58.2796	35.651	64.6641	21.4486	-1.26825	0.475	-1.33713	0.401	-1.19037	0.554
TTC5_MOUSE	Tetratricopeptide repeat protein 5 OS=Mus musculus GN=Ttc5 PE=1 SV=1	2	1	10734331	20067186	27090112	11280303	18377040	18027292	25.1664	3.24794	42.5193	16.6809	29.9209	-1.21405	0.668	1.24505	0.401	1.03869	0.76
GCSH_MOUSE	Glycine cleavage system H protein, mitochondrial OS=Mus musculus GN=Gcsh PE=1 SV=1	1	0.79	49300932	30086722	21611882	46798076	44926472	42687216	4.59372	42.3731	42.141	45.529	37.1262	1.33082	0.288	1.35796	0.401	1.03305	0.994
NUP37_MOUSE	Nucleoporin Nup37 OS=Mus musculus GN=Nup37 PE=2 SV=1	4	1	2875490816	4511790592	3695496192	4178241024	5213629440	4411444736	11.8042	9.9531	22.1465	52.601	8.12985	1.24547	0.212	1.13551	0.402	1.52423	0.385
RRP15_MOUSE	RRP15-like protein OS=Mus musculus GN=Rrp15 PE=1 SV=2	2	1	142811632	72782016	109674184	107920928	101812584	36720508	48.0365	76.7656	32.3102	8.8002	31.7966	-1.31979	0.449	1.79506	0.402	-1.23792	0.461
H2A2B_MOUSE	Histone H2A type 2-B OS=Mus musculus GN=Hist2h2ab PE=1 SV=3	6	1	1172574464	603582912	920781056	1383697152	984595456	903930880	23.5522	34.5511	31.7161	62.7543	16.7496	1.21331	0.422	-1.28872	0.403	-1.36438	0.378
TBG2_MOUSE	Tubulin gamma-2 chain OS=Mus musculus GN=Tubg2 PE=2 SV=1	2	1	14848068	135330608	90649496	20266448	164168576	61967248	90.1458	52.2478	75.8725	50.959	18.6153	1.02315	0.966	1.6714	0.403	1.53499	0.439
TPD54_MOUSE	Tumor protein D54 OS=Mus musculus GN=Tpd52l2 PE=1 SV=1	3	1	404874720	294721856	229009616	287219328	200907024	229414624	18.3866	8.5009	28.7087	65.6605	1.27344	-1.29415	0.295	-1.22096	0.403	1.52469	0.47
CH10_MOUSE	10 kDa heat shock protein, mitochondrial OS=Mus musculus GN=Hspe1 PE=1 SV=2	11	1	19021010944	14106327040	14339270656	18659055616	13693507584	15409083392	15.841	13.9581	17.5241	24.0759	9.08915	1.00622	0.957	-1.13108	0.403	1.11439	0.581
PABP1_MOUSE	Polyadenylate-binding protein 1 OS=Mus musculus GN=Pabpc1 PE=1 SV=1	33	1	18488803328	18530465792	18642774016	17695965184	15463353344	19672936448	11.9591	20.3364	0.429237	24.3454	9.10671	-1.05356	0.499	-1.12355	0.403	1.05747	0.834
CDK11_MOUSE	Cyclin-dependent kinase 11 OS=Mus musculus GN=Cdk11 PE=1 SV=2	6	1	432409952	430973536	397856832	359473056	578455168	376834464	27.7755	10.4085	4.64966	7.57429	6.28531	1.04244	0.915	1.07129	0.404	1.26808	0.014
DEK_MOUSE	Protein DEK OS=Mus musculus GN=Dek PE=1 SV=1	17	1	2350698496	3494318592	3606152960	2696590336	2127421824	2638693376	12.5921	23.346	22.0546	11.8891	9.72632	-1.26645	0.247	-1.19741	0.404	-1.32278	0.184
M89BB_MOUSE	Cell cycle regulator Mat89Bb homolog OS=Mus musculus PE=2 SV=1	1	1	25346500	6.68296e+06	16734299	18904718	8736256	11068455	41.2824	4.50141	57.4669	92.51	47.4774	-1.25974	0.768	-1.73538	0.404	-3.20587	0.236
COPZ1_MOUSE	Coatomer subunit zeta-1 OS=Mus musculus GN=Copz1 PE=2 SV=1	5	1	676990336	469617600	619364736	601755392	494081024	581132096	10.2239	7.97507	18.1841	7.35355	13.2325	-1.05307	0.751	1.11427	0.404	1.17437	0.258
SENP3_MOUSE	Sentrin-specific protease 3 OS=Mus musculus GN=Senp3 PE=1 SV=1	1	0.99	3.74117e+06	0	8184443	340285	28388492	25584040	85.327	84.2577	103.07	42.0744	42.6725	4.5543	0.416	4.43419	0.404	8.51481	0.313
NUFP2_MOUSE	Nuclear fragile X mental retardation-interacting protein 2 OS=Mus musculus GN=Nufip2 PE=1 SV=1	1	0.98	17088352	7204425	724454	14973654	28550570	5.21685e+06	72.1293	35.2306	98.8208	72.3221	61.1081	1.9483	0.387	1.51882	0.404	-1.3212	0.99
LAP2B_MOUSE	Lamina-associated polypeptide 2, isoforms beta/delta/epsilon/gamma OS=Mus musculus GN=Tmpo PE=1 SV=3	1	0.87	29378.7	4.05888e+06	2.52727e+06	14391173	143201616	1.58153e+06	147.628	130.181	92.2362	117.653	106.024	24.0607	0.206	4.2582	0.405	4.60573	0.296
SR140_MOUSE	Isoform 2 of U2 snRNP-associated SURP motif-containing protein OS=Mus musculus GN=U2surp	11	1	467301792	599540480	465967264	448437760	783525888	438419712	35.2768	28.1738	15.0187	26.5267	25.7991	1.08975	0.809	-1.18162	0.405	-1.09013	0.606
SERPH_MOUSE	Serpin H1 OS=Mus musculus GN=Serpinh1 PE=1 SV=2	23	1	19370797056	14574947328	16522448896	19502759936	18212980736	18291800064	3.87256	25.3115	14.3377	44.7005	7.11251	1.10976	0.31	-1.15245	0.405	-1.09603	0.637
KTI12_MOUSE	Protein KTI12 homolog OS=Mus musculus GN=Kti12 PE=1 SV=1	2	1	13448397	20029212	32329760	8902434	34143972	30389096	55.6378	59.0642	43.6911	80.7607	10.9865	1.11592	0.971	1.61047	0.405	1.3347	0.904
CC115_MOUSE	Coiled-coil domain-containing protein 115 OS=Mus musculus GN=Ccdc115 PE=2 SV=1	1	1	2.25115e+06	40433.7	2574902	5.31976e+06	207802	1.25494e+06	119.441	165.888	85.0315	173.205	72.287	1.39372	0.74	-1.86157	0.406	-54.3043	0.116
RPC2_MOUSE	DNA-directed RNA polymerase III subunit RPC2 OS=Mus musculus GN=Polr3b PE=2 SV=2	1	0	10341718	6.36529e+06	3.35388e+06	5.54292e+06	276530	1395680	115.362	86.7762	52.4155	82.4155	31.9974	-2.78039	0.209	-2.07478	0.406	-2.44463	0.153
RTTN_MOUSE	Rotatin OS=Mus musculus GN=Rttn PE=2 SV=2	1	0.37	40125508	104773232	145968560	6252526	755659	10511683	83.752	91.0174	55.028	150.218	161.116	-16.6021	0.042	-2.21211	0.406	-3.67987	0.156
AT2A1_MOUSE	Sarcoplasmic/endoplasmic reticulum calcium ATPase 1 OS=Mus musculus GN=Atp2a1 PE=2 SV=1	1	0.72	498188	1.72878e+06	45991984	2.80977e+06	630993	4693355	74.9793	81.3102	161.251	95.3951	43.7531	-5.92798	0.75	-14.5031	0.406	-32.1648	0.218
HDAC1_MOUSE	Histone deacetylase 1 OS=Mus musculus GN=Hdac1 PE=1 SV=1	9	1	538840000	1309105664	1121225344	654135232	1398080512	935562432	37.7165	15.2049	40.5788	33.1325	20.2865	1.00627	0.944	1.25705	0.406	1.4548	0.289
ZYX_MOUSE	Zyxin OS=Mus musculus GN=Zyx PE=1 SV=1	3	1	245901632	217547760	152360256	310136448	117667056	141525168	55.2837	26.4602	23.3664	27.1296	35.8079	-1.08164	0.677	-1.21531	0.406	-1.30538	0.292
BGAL_MOUSE	Beta-galactosidase OS=Mus musculus GN=Glb1 PE=2 SV=1	1	1	421273	37899	1.32682e+06	300193	0	1.164e+06	123.818	108.364	111.174	96.5966	61.2361	-1.21978	0.499	-3.57335	0.406	-13.7112	0.294
S12A1_MOUSE	Isoform B of Solute carrier family 12 member 1 OS=Mus musculus GN=Slc12a1	1	0.34	12079913	5499301	22769904	10027755	17481014	15930546	27.1601	15.0169	64.8074	23.2145	15.8653	1.07659	0.681	1.32269	0.406	1.38403	0.377
ZN423_MOUSE	Zinc finger protein 423 OS=Mus musculus GN=Znf423 PE=1 SV=2	1	0.68	0	24390582	21710130	4.65759e+06	40393660	27206034	75.0286	27.2479	87.0406	25.3883	35.8666	1.56738	0.443	1.97846	0.406	2.12776	0.401
LRRC3_MOUSE	Leucine-rich repeat-containing protein 3 OS=Mus musculus GN=Lrrc3 PE=2 SV=1	1	0.58	8420574	34765852	20172904	6496750	37250956	20090796	72.4243	60.3172	62.4918	31.8898	38.2649	1.00756	0.926	1.64804	0.406	1.30318	0.466
SMAP2_MOUSE	Stromal membrane-associated protein 2 OS=Mus musculus GN=Smap2 PE=1 SV=1	1	1	894631	2.39813e+06	2.14973e+06	727938	8577615	1599832	118.358	122.413	44.4263	110.993	67.8523	2.00375	0.768	5.14996	0.406	2.98	0.889
SO1A1_MOUSE	Solute carrier organic anion transporter family member 1A1 OS=Mus musculus GN=Slco1a1 PE=2 SV=1	1	0.47	61975664	26470276	18828996	30727498	14421268	25109574	35.37	97.0752	64.3881	75.8647	29.1835	-1.52686	0.471	-1.54116	0.407	-1.68444	0.409
TSSC4_MOUSE	Protein TSSC4 OS=Mus musculus GN=Tssc4 PE=2 SV=1	1	0.92	161795360	38398764	21700482	20698812	42027584	21069360	43.7085	82.9462	103.455	79.8289	26.4459	-2.64804	0.387	-2.34067	0.407	-1.79639	0.557
LRC10_MOUSE	Leucine-rich repeat-containing protein 10 OS=Mus musculus GN=Lrrc10 PE=2 SV=1	1	0.34	26704446	25582598	3.25476e+06	10588972	9732470	8150581	13.0343	61.352	71.442	72.8206	46.4663	-1.95075	0.687	-2.65747	0.407	-1.58123	0.754
KINH_MOUSE	Kinesin-1 heavy chain OS=Mus musculus GN=Kif5b PE=1 SV=2	13	1	1034059840	839045312	808265600	1001594752	808835008	723216192	16.8829	5.81966	13.6999	21.7515	6.48255	-1.05831	0.651	-1.09046	0.407	-1.02927	0.806
IF2G_MOUSE	Eukaryotic translation initiation factor 2 subunit 3, X-linked OS=Mus musculus GN=Eif2s3x PE=1 SV=2	18	1	4521351680	4367016448	4070286080	5663622656	4378058752	5945511424	15.6795	17.507	5.30722	6.57571	8.04166	1.23371	0.158	1.11831	0.408	1.32312	0.005228
RAB21_MOUSE	Ras-related protein Rab-21 OS=Mus musculus GN=Rab21 PE=1 SV=4	1	0.91	3.78479e+06	3025718	5.94798e+06	8554234	4295209	8444710	34.2059	53.0096	35.6541	113.457	37.1304	1.66902	0.171	-1.39985	0.408	-2.37486	0.208
STAG1_MOUSE	Cohesin subunit SA-1 OS=Mus musculus GN=Stag1 PE=1 SV=2	4	1	213539344	397135360	319304288	240988144	464851936	263606240	38.1368	34.9451	29.727	69.6828	13.8264	1.04244	0.921	1.28211	0.408	1.7712	0.363
SGSM1_MOUSE	Small G protein signaling modulator 1 OS=Mus musculus GN=Sgsm1 PE=2 SV=2	1	0.73	8.04149e+06	3.88658e+06	8441486	12738350	0	2455392	133.439	136.279	37.1473	93.527	139.582	-1.34065	0.414	-1.41379	0.408	-1.31253	0.435
BRE1B_MOUSE	E3 ubiquitin-protein ligase BRE1B OS=Mus musculus GN=Rnf40 PE=2 SV=2	1	0.39	54121636	24252204	41714748	143976752	0	133315944	86.7943	164.357	37.487	88.4443	130.927	2.30907	0.511	1.26879	0.408	1.91432	0.498
INT5_MOUSE	Integrator complex subunit 5 OS=Mus musculus GN=Ints5 PE=2 SV=1	4	1	34950288	58639076	73565216	40076792	117640928	59334836	55.8211	33.8652	34.9481	60.506	23.5945	1.29851	0.623	1.33727	0.408	1.39302	0.756
ACYP1_MOUSE	Acylphosphatase-1 OS=Mus musculus GN=Acyp1 PE=2 SV=2	2	1	79386848	140407040	119118456	62110724	155599552	130448336	41.6865	7.12957	27.4152	16.9048	21.5852	1.02728	0.961	-1.22441	0.408	1.03608	0.806
SSH2_MOUSE	Isoform 2 of Protein phosphatase Slingshot homolog 2 OS=Mus musculus GN=Ssh2	1	0	80384224	30552282	61567448	353583360	0	265675792	89.1819	171.149	43.7617	86.0146	144.083	3.58983	0.541	1.86174	0.408	2.48394	0.866
BAG6_MOUSE	Large proline-rich protein BAG6 OS=Mus musculus GN=Bag6 PE=1 SV=1	8	1	605157120	369727872	418370688	426759776	310318080	310977504	19.1893	29.5864	26.7617	13.2687	9.66886	-1.32937	0.214	-1.22636	0.409	-1.40821	0.146
EIF1B_MOUSE	Eukaryotic translation initiation factor 1b OS=Mus musculus GN=Eif1b PE=2 SV=2	4	1	1238820736	1187932928	1596197120	2051656320	1253626496	2505870336	32.727	30.4032	16.5909	44.8067	21.5444	1.4445	0.24	1.23241	0.409	1.47094	0.297
ABCC9_MOUSE	Isoform SUR2B of ATP-binding cassette sub-family C member 9 OS=Mus musculus GN=Abcc9	1	1	2.5814e+06	14786294	17946006	2.5912e+06	283197	1.61855e+06	77.3706	107.305	68.9301	98.5356	147.804	-7.85981	0.082	-1.99878	0.409	-2.34913	0.346
GEMI5_MOUSE	Gem-associated protein 5 OS=Mus musculus GN=Gemin5 PE=1 SV=1	2	1	351603552	102264560	103428104	119769824	52870308	166964656	50.6442	64.024	77.3132	41.2172	15.3742	-1.64101	0.477	-1.7384	0.409	-1.5441	0.556
KAPCB_MOUSE	cAMP-dependent protein kinase catalytic subunit beta OS=Mus musculus GN=Prkacb PE=1 SV=2	2	1	34018488	81793016	128754976	22962680	129915392	160425120	69.1217	31.5869	58.1055	82.0717	21.7668	1.28106	0.902	1.3813	0.409	1.07527	0.752
TKT_MOUSE	Transketolase OS=Mus musculus GN=Tkt PE=1 SV=1	35	1	19955945472	18419484672	17392386048	19244382208	16058166272	17198186496	9.22525	4.93861	6.94049	10.6898	5.20869	-1.06223	0.408	-1.04758	0.409	-1.00615	0.916
LR16A_MOUSE	Leucine-rich repeat-containing protein 16A OS=Mus musculus GN=Lrrc16a PE=1 SV=2	1	0.85	1.49636e+06	3.94566e+06	3.57907e+06	2585450	5540151	3029114	42.852	56.8175	43.9323	5.29841	18.3459	1.23651	0.57	1.7761	0.41	2.32978	0.093
PR38A_MOUSE	Pre-mRNA-splicing factor 38A OS=Mus musculus GN=Prpf38a PE=1 SV=1	3	1	114723032	257076944	221703312	213873328	297934880	181617152	25.9801	8.29049	37.4646	43.3152	8.97946	1.16836	0.552	1.22463	0.41	1.62893	0.224
KS6A3_MOUSE	Ribosomal protein S6 kinase alpha-3 OS=Mus musculus GN=Rps6ka3 PE=1 SV=2	10	1	697239040	621720384	577007744	638429440	725937088	605518144	9.47843	10.9931	9.61565	24.8591	11.9665	1.03899	0.645	1.08013	0.41	1.21216	0.338
MAP2_MOUSE	Microtubule-associated protein 2 OS=Mus musculus GN=Map2 PE=1 SV=1	8	1	1418123264	1244880640	951461184	959900416	900318272	700149952	15.9432	34.5034	19.5793	57.3469	20.5809	-1.4117	0.091	-1.22461	0.41	-1.23791	0.437
NEK6_MOUSE	Serine/threonine-protein kinase Nek6 OS=Mus musculus GN=Nek6 PE=2 SV=1	2	1	123893104	96662904	70971304	105789032	94843048	78427936	14.8047	16.3446	27.2338	34.1018	35.057	-1.04468	0.897	1.17169	0.41	1.13491	0.679
SQSTM_MOUSE	Sequestosome-1 OS=Mus musculus GN=Sqstm1 PE=1 SV=1	1	0.95	5512272	5.63947e+06	4.18988e+06	2.39667e+06	6.08594e+06	6.20652e+06	44.2297	44.8297	15.697	40.2643	43.842	-1.04442	0.742	-1.2853	0.41	1.14515	0.807
CDC42_MOUSE	Isoform 1 of Cell division control protein 42 homolog OS=Mus musculus GN=Cdc42	1	1	15018990	22736596	14938028	36306460	260452	3.78045e+06	147.765	104.597	25.502	42.5468	64.9021	-1.306	0.366	-1.3966	0.411	-3.44203	0.02
JAGN1_MOUSE	Protein jagunal homolog 1 OS=Mus musculus GN=Jagn1 PE=2 SV=2	1	0.99	0	0	596852	63157.5	36167828	157338	171.631	86.6462	173.205	115.848	41.7514	60.9671	0.167	42.7994	0.411	71.2216	0.123
TSNAX_MOUSE	Translin-associated protein X OS=Mus musculus GN=Tsnax PE=1 SV=1	3	1	167514864	77090288	63529736	128338912	79989008	27829860	63.8555	25.8364	55.0369	18.4221	59.6232	-1.30478	0.556	-1.47457	0.411	-1.72246	0.255
PDK1_MOUSE	[Pyruvate dehydrogenase [lipoamide]] kinase isozyme 1, mitochondrial OS=Mus musculus GN=Pdk1 PE=2 SV=1	2	1	29974276	20092208	16501406	11823920	17293836	7755833	38.9396	64.1374	31.4429	18.788	42.13	-1.8053	0.108	-1.31419	0.411	-1.19475	0.493
PIPNB_MOUSE	Phosphatidylinositol transfer protein beta isoform OS=Mus musculus GN=Pitpnb PE=1 SV=2	3	1	471040480	426411296	419111552	319962400	410158208	341864224	13.1656	29.8708	6.40574	20.7002	15.2493	-1.22815	0.088	-1.1603	0.412	-1.50842	0.066
EIF3C_MOUSE	Eukaryotic translation initiation factor 3 subunit C OS=Mus musculus GN=Eif3c PE=1 SV=1	23	1	4735128576	4190741760	3839668224	3932260096	3758725632	3272168960	9.36387	4.34283	10.6034	8.31127	2.69948	-1.1644	0.14	-1.06921	0.412	-1.11331	0.248
PCNP_MOUSE	PEST proteolytic signal-containing nuclear protein OS=Mus musculus GN=Pcnp PE=1 SV=1	5	1	1027883520	1114785152	901011968	1114110720	906033472	1056420864	10.4751	2.7089	10.5965	7.88155	16.9668	1.0108	0.908	1.06239	0.412	1.09167	0.312
NACAM_MOUSE	Nascent polypeptide-associated complex subunit alpha OS=Mus musculus GN=Naca PE=1 SV=1	8	1	6938935808	6960672768	7855204864	6258831360	8083680768	6485702656	14.3254	13.7749	7.21008	16.5081	6.13167	-1.04449	0.628	1.09561	0.412	-1.10062	0.396
PLRG1_MOUSE	Pleiotropic regulator 1 OS=Mus musculus GN=Plrg1 PE=2 SV=1	7	1	152353856	249123840	185530944	233525168	543116864	148403664	67.3661	12.5038	25.1318	13.1052	24.97	1.57586	0.488	1.14718	0.412	1.08302	0.601
DHX8_MOUSE	ATP-dependent RNA helicase DHX8 OS=Mus musculus GN=Dhx8 PE=2 SV=1	1	0.99	1578499	802883	2.17429e+06	685837	3.97734e+06	1.65597e+06	80.2963	54.0928	45.2842	85.1897	34.9172	1.38709	0.796	1.56881	0.412	-1.02634	0.607
RAB2A_MOUSE	Ras-related protein Rab-2A OS=Mus musculus GN=Rab2a PE=1 SV=1	9	1	1022151104	1340129792	1219663616	1138126336	1550694784	1307780864	15.5656	16.2325	13.4456	34.6338	8.60238	1.11576	0.419	1.12488	0.412	-1.09038	0.641
LARP1_MOUSE	La-related protein 1 OS=Mus musculus GN=Larp1 PE=1 SV=2	3	1	102385400	53865484	76586344	70511264	40823872	57654604	26.4299	27.0065	31.2788	23.2706	5.69584	-1.37782	0.274	-1.26751	0.413	-1.33022	0.315
TF2H2_MOUSE	General transcription factor IIH subunit 2 OS=Mus musculus GN=Gtf2h2 PE=1 SV=1	1	0	37334796	9537599	8810010	15136463	6242913	8105892	47.722	53.1262	87.6192	37.2951	16.0484	-1.88848	0.443	-1.94206	0.413	-2.08121	0.374
RS27_MOUSE	40S ribosomal protein S27 OS=Mus musculus GN=Rps27 PE=1 SV=3	6	1	3616678912	3221800960	2822775040	2737813760	2171136000	2128000768	14.508	12.2817	12.3262	24.9101	19.2762	-1.37293	0.043	-1.09554	0.413	-1.14977	0.434
GPN1_MOUSE	GPN-loop GTPase 1 OS=Mus musculus GN=Gpn1 PE=1 SV=1	1	1	0	2.31561e+06	656532	0	2.99332e+06	2060156	90.9242	91.803	120.461	88.7261	35.7711	1.70028	0.948	2.21914	0.413	2.81625	0.435
PAIP1_MOUSE	Polyadenylate-binding protein-interacting protein 1 OS=Mus musculus GN=Paip1 PE=2 SV=1	1	0.98	1.19156e+06	4678542	5805485	1.92407e+06	12207930	7.64399e+06	70.9876	16.4151	61.8074	87.9377	36.674	1.86509	0.486	1.37598	0.413	-1.57798	0.475
CUL2_MOUSE	Cullin-2 OS=Mus musculus GN=Cul2 PE=1 SV=2	3	1	17147280	30873118	45734096	11311056	39056132	31528430	52.5597	41.9583	45.7487	78.8469	20.6091	-1.1448	0.72	1.39236	0.413	-1.04313	0.692
ZCHC8_MOUSE	Zinc finger CCHC domain-containing protein 8 OS=Mus musculus GN=Zcchc8 PE=2 SV=3	2	1	12144636	24420078	23363998	25676326	23905610	23014652	5.59883	52.3847	34.0549	45.0859	17.082	1.21138	0.404	1.52839	0.413	1.17056	0.699
WDR46_MOUSE	WD repeat-containing protein 46 OS=Mus musculus GN=Wdr46 PE=2 SV=1	1	1	20608972	7270779	26508946	22581828	6803523	13893776	54.779	28.5826	54.3633	75.7729	9.84339	-1.2567	0.715	-1.68496	0.414	-3.57563	0.18
CTIF_MOUSE	CBP80/20-dependent translation initiation factor OS=Mus musculus GN=Ctif PE=1 SV=2	1	1	1.64592e+06	271182	1437142	2.29115e+06	1.40314e+06	1.26262e+06	33.7527	84.0192	66.2588	34.8458	51.8442	1.4778	0.403	-2.04226	0.414	-3.18726	0.241
ANT3_MOUSE	Antithrombin-III OS=Mus musculus GN=Serpinc1 PE=1 SV=1	1	0.81	1.5902e+06	3136694	1.48534e+06	234717	0	1.02881e+06	128.012	86.6678	44.6517	164.765	68.71	-4.91661	0.321	-1.77419	0.414	-4.81672	0.277
AQR_MOUSE	Intron-binding protein aquarius OS=Mus musculus GN=Aqr PE=2 SV=2	4	1	124750488	134442880	121524648	137597072	48153992	105335248	46.6835	73.9221	5.29798	75.9509	23.2551	-1.30792	0.374	-1.39448	0.414	-1.78207	0.288
CPSF1_MOUSE	Cleavage and polyadenylation specificity factor subunit 1 OS=Mus musculus GN=Cpsf1 PE=1 SV=1	6	1	98878248	92262864	107334672	39359604	97770600	79501728	41.3793	37.9882	7.5932	23.1861	22.4797	-1.3778	0.293	-1.19844	0.414	-1.17854	0.293
NPL_MOUSE	N-acetylneuraminate lyase OS=Mus musculus GN=Npl PE=2 SV=1	1	0.84	0	3.68083e+06	1.17719e+06	177040	4723822	720946	132.502	119.299	116.086	36.713	28.5392	1.15722	0.504	4.45416	0.414	2.62709	0.375
C1QBP_MOUSE	Complement component 1 Q subcomponent-binding protein, mitochondrial OS=Mus musculus GN=C1qbp PE=1 SV=1	1	1	0	42579080	36825848	7172118	87485776	56993488	80.2023	68.9702	87.2818	66.9873	27.4415	1.90985	0.435	2.11622	0.414	1.72187	0.431
SAC1_MOUSE	Phosphatidylinositide phosphatase SAC1 OS=Mus musculus GN=Sacm1l PE=2 SV=1	3	1	50507404	65655888	58895784	39490268	83165128	49995652	39.6113	26.5879	13.005	75.7977	16.4409	-1.01395	0.823	1.20494	0.414	-1.10753	0.571
TM9S2_MOUSE	Transmembrane 9 superfamily member 2 OS=Mus musculus GN=Tm9sf2 PE=2 SV=1	3	1	5.69529e+06	55844660	51381648	2.76929e+06	9250970	82403544	140.509	115.668	73.7376	140.8	33.63	-1.1959	0.614	-2.23101	0.415	-1.68828	0.454
SPCS2_MOUSE	Signal peptidase complex subunit 2 OS=Mus musculus GN=Spcs2 PE=2 SV=1	3	1	246465856	226695952	231531136	557620736	129058288	244332512	71.4624	49.1736	4.38742	44.7207	14.0391	1.32116	0.832	-1.27444	0.415	1.21146	0.756
TC1D4_MOUSE	Tctex1 domain-containing protein 4 OS=Mus musculus GN=Tctex1d4 PE=2 SV=1	1	0	0	6.5684e+06	2.79623e+06	154359	5451429	185543	157.959	84.3976	105.597	89.5258	89.7493	-1.61701	0.617	2.07379	0.415	2.43922	0.935
NMDE2_MOUSE	Glutamate [NMDA] receptor subunit epsilon-2 OS=Mus musculus GN=Grin2b PE=1 SV=3	1	0.36	8903959	12884430	15562450	580177	35074924	21770954	90.8838	78.4973	26.9103	74.6714	33.2339	1.53748	0.755	2.15892	0.416	2.95181	0.16
MARCS_MOUSE	Myristoylated alanine-rich C-kinase substrate OS=Mus musculus GN=Marcks PE=1 SV=2	13	1	7011940352	10007898112	7229554688	7687955968	12636663808	9115646976	25.955	7.60548	20.6658	48.2474	35.4176	1.21406	0.375	1.11205	0.416	1.5062	0.314
AP2A1_MOUSE	AP-2 complex subunit alpha-1 OS=Mus musculus GN=Ap2a1 PE=1 SV=1	5	1	135138096	227992256	313208704	97524440	282289920	281529600	48.2906	9.35709	39.505	15.4951	11.103	-1.02267	0.874	1.21661	0.416	1.26157	0.373
TIM13_MOUSE	Mitochondrial import inner membrane translocase subunit Tim13 OS=Mus musculus GN=Timm13 PE=1 SV=1	4	1	288244480	450468416	374543168	309437568	577568704	318020896	37.9381	14.2271	21.8729	15.8527	9.45719	1.08243	0.842	1.14281	0.416	1.16202	0.379
SYT6_MOUSE	Synaptotagmin-6 OS=Mus musculus GN=Syt6 PE=1 SV=1	1	0.41	82717696	97228952	21631790	47444784	68989672	15422263	61.3255	90.5724	59.7066	101.45	84.616	-1.52877	0.563	-1.72948	0.416	-2.07436	0.41
MED4_MOUSE	Mediator of RNA polymerase II transcription subunit 4 OS=Mus musculus GN=Med4 PE=2 SV=1	1	0.91	0	10207758	4429951	668679	4.7579e+06	3.49342e+06	70.4137	17.3376	104.908	44.7051	36.6676	-1.641	0.514	1.53911	0.416	1.25198	0.435
RL9_MOUSE	60S ribosomal protein L9 OS=Mus musculus GN=Rpl9 PE=2 SV=2	13	1	5273275904	4717517312	6270148608	6818075648	3211151872	6871202304	37.241	29.9027	14.5137	19.9438	20.1132	1.03933	0.967	-1.17462	0.416	1.10096	0.571
SCAF8_MOUSE	Protein SCAF8 OS=Mus musculus GN=Scaf8 PE=1 SV=1	4	1	153840224	270555904	295785696	154677808	318502720	267638928	33.956	16.9283	31.545	40.6864	3.02672	1.02866	0.943	1.20549	0.416	-1.13423	0.675
IQEC1_MOUSE	IQ motif and SEC7 domain-containing protein 1 OS=Mus musculus GN=Iqsec1 PE=1 SV=2	1	0.93	246204	131094	2.12391e+06	187099	148216	1.45224e+06	124.512	114.787	134.192	71.3558	106.686	-1.39924	0.881	-2.86973	0.417	-10.0403	0.152
SPCS1_MOUSE	Signal peptidase complex subunit 1 OS=Mus musculus GN=Spcs1 PE=2 SV=3	1	1	304161472	390971456	298609088	262034224	302018592	252182832	9.70034	34.3754	15.637	64.6691	17.6252	-1.21747	0.148	-1.19964	0.417	-1.65799	0.315
ODPX_MOUSE	Pyruvate dehydrogenase protein X component, mitochondrial OS=Mus musculus GN=Pdhx PE=2 SV=1	2	1	1200674	66022704	75898072	37157216	91326192	43845452	51.4139	28.4611	85.055	36.2575	29.5538	1.20407	0.516	1.56077	0.417	1.82896	0.378
SUCB2_MOUSE	Succinyl-CoA ligase [GDP-forming] subunit beta, mitochondrial OS=Mus musculus GN=Suclg2 PE=2 SV=3	6	1	467572672	266991712	327747616	338649600	306352032	260569280	12.9975	15.4932	29.0466	24.4165	6.21297	-1.17309	0.503	-1.21318	0.417	-1.23901	0.404
ANXA3_MOUSE	Annexin A3 OS=Mus musculus GN=Anxa3 PE=1 SV=3	1	0.99	268820	257921	2.54119e+06	178644	2.23089e+06	3.059e+06	81.3508	61.9897	128.599	115.904	55.3011	1.78248	0.613	1.52178	0.417	-1.65282	0.456
CYTSB_MOUSE	Isoform 4 of Cytospin-B OS=Mus musculus GN=Specc1	2	1	2.95299e+06	6.10584e+06	4130105	1.78364e+06	7804294	3.3905e+06	72.0613	61.5181	36.2393	84.3639	39.4139	-1.01622	0.771	1.78081	0.417	1.01083	0.626
TRMB_MOUSE	tRNA (guanine-N(7)-)-methyltransferase OS=Mus musculus GN=Mettl1 PE=2 SV=1	1	0.91	519024	1.48151e+06	3.73982e+06	388193	3.11731e+06	5.03461e+06	82.0246	66.1779	86.4028	65.608	87.3425	1.48773	0.811	1.60633	0.417	-1.32812	0.814
ALDOA_MOUSE	Fructose-bisphosphate aldolase A OS=Mus musculus GN=Aldoa PE=1 SV=2	27	1	26960721920	23977529344	23353702400	23971301376	19044468736	22348425216	11.5236	13.8352	7.78482	20.0296	4.51851	-1.13658	0.194	-1.08646	0.417	1.03447	0.867
NAA25_MOUSE	N-alpha-acetyltransferase 25, NatB auxiliary subunit OS=Mus musculus GN=Naa25 PE=1 SV=1	5	1	84682960	47625772	60172380	60937632	53387308	60528300	7.28489	13.8385	29.376	14.0881	11.0445	-1.10082	0.721	-1.21798	0.418	-1.21966	0.414
ALG5_MOUSE	Dolichyl-phosphate beta-glucosyltransferase OS=Mus musculus GN=Alg5 PE=2 SV=1	1	0.33	8.2384e+06	21275490	40256260	13725422	19581056	30400574	39.8377	45.8581	69.2299	44.602	33.7541	-1.09517	0.93	1.43162	0.418	1.02927	0.798
RM46_MOUSE	39S ribosomal protein L46, mitochondrial OS=Mus musculus GN=Mrpl46 PE=2 SV=1	1	0.92	0	6132966	13319436	2.32138e+06	11136597	12949842	64.5906	89.274	102.815	86.8268	41.7182	1.35756	0.443	1.92869	0.418	2.35653	0.94
ARPC4_MOUSE	Actin-related protein 2/3 complex subunit 4 OS=Mus musculus GN=Arpc4 PE=1 SV=3	5	1	1279022336	1078530432	1078648704	1439458560	1006428096	1110160512	19.0741	11.7671	10.103	11.4268	4.13255	1.03488	0.844	-1.08092	0.419	-1.10494	0.307
DOCK1_MOUSE	Dedicator of cytokinesis protein 1 OS=Mus musculus GN=Dock1 PE=1 SV=3	2	1	362468128	143688256	175436576	278935232	175268032	152892160	33.2314	39.8025	52.0332	83.3198	40.2804	-1.12271	0.853	-1.42714	0.419	-1.85701	0.379
OTX1_MOUSE	Homeobox protein OTX1 OS=Mus musculus GN=Otx1 PE=2 SV=1	1	1	3.79547e+06	6848281	5.26888e+06	5.00206e+06	14392368	7.28418e+06	55.0721	79.5779	28.783	57.8907	48.527	1.67657	0.292	1.98018	0.419	1.08665	0.98
LAP2_MOUSE	Isoform 1 of Protein LAP2 OS=Mus musculus GN=Erbb2ip	3	1	24747534	12209096	25065164	14172202	15710540	18198980	12.6783	25.0749	35.4673	53.5937	46.8816	-1.28992	0.478	-1.33036	0.42	-2.43609	0.099
LSM1_MOUSE	U6 snRNA-associated Sm-like protein LSm1 OS=Mus musculus GN=Lsm1 PE=2 SV=1	2	1	125085896	47660420	79233192	93163928	44871416	62148728	36.6709	11.2659	46.3509	68.2604	36.0866	-1.25874	0.601	-1.42343	0.42	-1.88647	0.297
BRAF_MOUSE	Serine/threonine-protein kinase A-Raf OS=Mus musculus GN=Araf PE=2 SV=2	1	1	119595088	61629344	46497520	46020508	59151824	34376448	26.6469	39.7978	50.8301	22.3624	18.0046	-1.63184	0.267	-1.42115	0.42	-1.53058	0.332
RS11_MOUSE	40S ribosomal protein S11 OS=Mus musculus GN=Rps11 PE=2 SV=3	17	1	10263385088	12044256256	9277641728	12912654336	8095366144	10353719296	23.0555	18.8834	13.3184	19.174	4.81851	-1.00713	0.908	-1.12549	0.42	-1.01143	0.902
DPH2_MOUSE	Diphthamide biosynthesis protein 2 OS=Mus musculus GN=Dph2 PE=1 SV=1	1	0.66	135714	1.06434e+06	1.54528e+06	850191	2.09093e+06	1.82028e+06	41.1055	90.9578	78.3001	56.3167	73.7938	1.73436	0.363	2.12305	0.42	-1.19344	0.914
SFXN1_MOUSE	Sideroflexin-1 OS=Mus musculus GN=Sfxn1 PE=1 SV=3	8	1	732408896	571370048	408752960	502712064	428601184	538817728	11.4663	11.9098	28.349	27.3428	4.5373	-1.16488	0.536	-1.21722	0.42	1.01753	0.929
TBL1X_MOUSE	F-box-like/WD repeat-containing protein TBL1X OS=Mus musculus GN=Tbl1x PE=2 SV=2	2	0.99	9975540	28351544	44471176	55843388	17999498	77355768	59.6241	59.4547	62.538	51.4005	31.6462	1.82611	0.387	1.6521	0.421	1.86028	0.256
PASK_MOUSE	PAS domain-containing serine/threonine-protein kinase OS=Mus musculus GN=Pask PE=2 SV=2	1	1	15898059	4293794	6448169	14908901	4.22971e+06	8699256	57.7972	37.8523	69.5104	17.1911	34.9902	1.04496	0.897	-1.67777	0.421	-1.77856	0.382
RL8_MOUSE	60S ribosomal protein L8 OS=Mus musculus GN=Rpl8 PE=2 SV=2	17	1	7863993856	8105738240	5215789056	10255757312	3248620288	6094824448	53.942	31.2319	22.7036	26.2075	14.0449	-1.08094	0.683	-1.22646	0.421	-1.18247	0.459
LSM11_MOUSE	U7 snRNA-associated Sm-like protein LSm11 OS=Mus musculus GN=Lsm11 PE=1 SV=1	1	0.54	28483434	12790853	33477086	21690060	28040300	8961480	49.6601	51.9232	43.3212	77.54	116.723	-1.27362	0.588	-1.48036	0.421	-1.37279	0.492
IPO11_MOUSE	Importin-11 OS=Mus musculus GN=Ipo11 PE=1 SV=1	8	1	407331648	231837952	316691680	249374640	303292320	200089456	20.5719	14.7963	27.5446	43.0728	4.65969	-1.26981	0.33	-1.20912	0.422	-1.80231	0.143
TAGL3_MOUSE	Transgelin-3 OS=Mus musculus GN=Tagln3 PE=1 SV=1	4	1	32989462	42695324	77669472	37304068	116099128	59203512	57.3907	79.6377	45.9734	35.9276	22.8526	1.38638	0.535	1.81204	0.422	1.44034	0.31
PRRC1_MOUSE	Protein PRRC1 OS=Mus musculus GN=Prrc1 PE=2 SV=1	3	1	14089108	16180874	26967740	18078466	39637476	30601890	36.7754	17.94	36.2239	61.628	32.1576	1.543	0.237	1.19476	0.422	-1.42567	0.406
MOR2A_MOUSE	MORC family CW-type zinc finger protein 2A OS=Mus musculus GN=Morc2a PE=1 SV=2	1	1	0	22613008	16030438	5732724	23835554	14863896	61.1147	14.772	90.2932	94.9188	44.3673	1.1498	0.452	1.49589	0.422	1.38046	0.981
SYYM_MOUSE	Tyrosyl-tRNA synthetase, mitochondrial OS=Mus musculus GN=Yars2 PE=2 SV=2	1	0.92	854888	374601	1.09917e+06	939878	301199	1.80021e+06	74.202	139.692	47.4911	173.205	84.7572	1.30602	0.853	-1.15207	0.423	-10.6879	0.149
CPSM_MOUSE	Carbamoyl-phosphate synthase [ammonia], mitochondrial OS=Mus musculus GN=Cps1 PE=1 SV=2	3	1	358239648	638893056	641414528	442826272	797212736	716312448	28.478	12.6134	29.801	28.9723	11.6429	1.19395	0.531	1.18246	0.423	1.52871	0.163
RBM4_MOUSE	RNA-binding protein 4B OS=Mus musculus GN=Rbm4b PE=2 SV=1	4	1	134232800	131450152	160193264	144379488	171854416	218319392	20.975	24.8116	11.1671	57.506	11.4606	1.25518	0.207	1.16774	0.423	2.15441	0.179
RBM38_MOUSE	RNA-binding protein 38 OS=Mus musculus GN=Rbm38 PE=1 SV=2	1	0.76	1.85564e+06	0	184278	1.82442e+06	3.00817e+06	1.66026e+06	33.9799	136.895	150.347	136.175	14.2579	3.1829	0.331	2.2377	0.423	8.23333	0.315
STX8_MOUSE	Syntaxin-8 OS=Mus musculus GN=Stx8 PE=1 SV=1	1	0.95	284109	2.71126e+06	2760538	1994095	3.31855e+06	1.70164e+06	36.8504	125.057	73.7897	49.0977	103.295	1.21862	0.543	2.97189	0.423	1.75366	0.387
AIDA_MOUSE	Axin interactor, dorsalization-associated protein OS=Mus musculus GN=Aida PE=1 SV=1	1	0.54	13235640	282981024	311356672	20114416	270523360	219710848	77.8094	37.0399	81.2454	39.1702	21.7577	-1.19051	0.995	1.54047	0.423	1.41712	0.463
TMCO1_MOUSE	Transmembrane and coiled-coil domain-containing protein 1 OS=Mus musculus GN=Tmco1 PE=2 SV=1	2	1	89247712	131882400	174171712	83312744	93128656	145993024	31.3683	28.2679	32.2251	62.6956	53.9662	-1.22599	0.488	-1.27129	0.423	-1.1979	0.57
TRPM7_MOUSE	Transient receptor potential cation channel subfamily M member 7 OS=Mus musculus GN=Trpm7 PE=1 SV=1	1	0.37	264569872	283452224	205871808	288550496	44448116	244824128	67.5774	72.0573	16.0993	70.895	18.1774	-1.30471	0.469	-1.40854	0.423	1.02585	0.715
MLF2_MOUSE	Myeloid leukemia factor 2 OS=Mus musculus GN=Mlf2 PE=1 SV=1	1	1	3.94079e+06	8.36902e+06	9288825	2185666	14498286	6.28536e+06	81.8889	73.0536	39.7163	48.3978	40.0871	1.06346	0.83	1.87661	0.423	1.12578	0.791
SRBD1_MOUSE	S1 RNA-binding domain-containing protein 1 OS=Mus musculus GN=Srbd1 PE=1 SV=2	1	1	28225672	37888056	38921612	32839770	36404532	20477278	27.9491	12.7543	16.8504	70.9123	5.54149	-1.17068	0.447	-1.12551	0.423	1.29265	0.793
DCAKD_MOUSE	Dephospho-CoA kinase domain-containing protein OS=Mus musculus GN=Dcakd PE=2 SV=1	9	1	1838864384	1788289280	1693588224	1914741376	2392267264	1366747136	27.1335	9.72995	4.15806	31.2748	14.6304	1.06635	0.834	-1.05562	0.424	-1.24413	0.296
TMM81_MOUSE	Transmembrane protein 81 OS=Mus musculus GN=Tmem81 PE=2 SV=1	1	0.31	0	13495293	10400190	28362186	44801076	18304266	43.8708	88.3522	88.7552	31.07	48.478	3.82782	0.365	2.07925	0.424	4.58029	0.353
GPX3_MOUSE	Glutathione peroxidase 3 OS=Mus musculus GN=Gpx3 PE=2 SV=2	2	1	10168227	13751124	44594556	6.51385e+06	27163952	22673582	57.8195	32.3835	82.874	31.557	5.86693	-1.21583	0.829	1.32672	0.424	1.26221	0.462
DNPEP_MOUSE	Aspartyl aminopeptidase OS=Mus musculus GN=Dnpep PE=2 SV=1	11	1	1101644288	922282368	1101548160	1217485696	980982144	1237874432	12.4663	20.235	9.93707	22.6241	11.2598	1.09946	0.389	1.13391	0.424	1.10016	0.637
KIF1A_MOUSE	Kinesin-like protein KIF1A OS=Mus musculus GN=Kif1a PE=1 SV=2	4	1	58383876	93070984	81253488	50423780	182363088	92822416	62.0609	71.6268	22.7339	15.953	19.0427	1.39922	0.624	1.78578	0.425	1.64745	0.045
LTOR1_MOUSE	Ragulator complex protein LAMTOR1 OS=Mus musculus GN=Lamtor1 PE=1 SV=1	1	0.99	18349930	25279722	12969766	8401802	717067	18654084	97.207	133.785	32.7099	73.8523	67.1754	-2.03793	0.308	-1.12873	0.425	-2.90039	0.161
PPCE_MOUSE	Prolyl endopeptidase OS=Mus musculus GN=Prep PE=2 SV=1	17	1	1264176384	805637760	1290182272	1091477120	1541154176	1289597056	17.2377	35.4429	24.3353	8.30897	24.9636	1.16733	0.421	1.27826	0.425	1.31831	0.186
XPP3_MOUSE	Probable Xaa-Pro aminopeptidase 3 OS=Mus musculus GN=Xpnpep3 PE=2 SV=1	1	0.41	186053	690585	2.32556e+06	571826	5459519	4275413	74.2167	64.3893	104.78	75.8344	47.9767	3.21865	0.283	1.52037	0.425	-1.34112	0.88
SC22B_MOUSE	Vesicle-trafficking protein SEC22b OS=Mus musculus GN=Sec22b PE=1 SV=3	2	1	124664520	60725256	104119504	118870792	183396848	125312000	24.9364	55.2721	33.8258	9.78454	16.9712	1.47691	0.193	1.46292	0.426	1.36173	0.244
RL37A_MOUSE	60S ribosomal protein L37a OS=Mus musculus GN=Rpl37a PE=2 SV=2	4	1	229034768	1490070656	1193084928	1913802496	963714112	2512923648	43.4771	46.0756	67.9146	31.6472	3.21094	1.85099	0.308	1.49072	0.426	1.98519	0.255
DDX50_MOUSE	ATP-dependent RNA helicase DDX50 OS=Mus musculus GN=Ddx50 PE=2 SV=1	6	1	160238688	72591800	93900952	96290152	90507856	73655960	13.5451	22.2131	41.9708	11.6254	8.7314	-1.25447	0.535	-1.32628	0.426	-1.46581	0.289
HMGA2_MOUSE	High mobility group protein HMGI-C OS=Mus musculus GN=Hmga2 PE=1 SV=1	8	1	1726408576	3697165824	2826727424	1616070272	2965232896	3531187200	36.3842	27.2895	35.9118	64.2287	44.8047	-1.01699	0.951	1.26198	0.426	1.67727	0.348
CBPD_MOUSE	Carboxypeptidase D OS=Mus musculus GN=Cpd PE=1 SV=1	1	0.53	10490056	31011594	11086209	4902048	62169708	2.07437e+06	147.12	131.545	66.6304	135.95	83.5947	1.31487	0.635	4.28468	0.426	2.43846	0.752
GNN_MOUSE	Tetratricopeptide repeat protein GNN OS=Mus musculus GN=Gnn PE=1 SV=1	1	0.63	24934670	206470448	139209856	79032072	129732176	88771728	27.1273	22.5929	74.2903	23.7999	63.5741	-1.24561	0.915	1.40335	0.427	1.76612	0.31
EXT1_MOUSE	Tissue alpha-L-fucosidase OS=Mus musculus GN=Fuca1 PE=2 SV=1	1	0	302260608	400266496	233756016	243647136	329678240	181631136	29.5437	54.4861	26.8155	87.1096	39.0724	-1.24018	0.396	1.46401	0.427	1.59471	0.677
ZN622_MOUSE	Zinc finger protein 622 OS=Mus musculus GN=Znf622 PE=2 SV=1	1	1	106490	500346	298247	281265	1296350	167605	106.83	62.1282	65.2816	135.79	71.3216	1.92824	0.591	1.88484	0.427	1.5949	0.864
RL17_MOUSE	60S ribosomal protein L17 OS=Mus musculus GN=Rpl17 PE=2 SV=3	16	1	5378114560	3376100096	5006105600	6282267136	2272838656	4922163200	45.3868	30.54	23.2156	42.787	20.1527	-1.021	0.817	-1.22174	0.428	-1.53883	0.194
PSB6_MOUSE	Proteasome subunit beta type-6 OS=Mus musculus GN=Psmb6 PE=1 SV=3	5	1	2339725056	2202093056	2066544256	2823284736	1980017792	2227581184	18.4946	1.61698	6.20086	15.6689	10.0733	1.06394	0.675	-1.03738	0.428	-1.15873	0.214
NO66_MOUSE	Lysine-specific demethylase NO66 OS=Mus musculus GN=No66 PE=1 SV=2	2	1	4789539	9098739	26855648	2.1098e+06	27548620	34098912	79.5129	64.2939	86.119	53.7866	6.43041	1.56483	0.875	1.62729	0.428	1.88937	0.269
TENN_MOUSE	Tenascin-N OS=Mus musculus GN=Tnn PE=1 SV=1	1	0.38	34326364	111154640	67660912	50215296	81666672	55436412	26.9936	14.5912	54.2257	61.3535	38.9933	-1.13786	0.917	1.26563	0.428	1.58732	0.389
STMN1_MOUSE	Stathmin OS=Mus musculus GN=Stmn1 PE=1 SV=2	11	1	16725699584	13577388032	14023385088	14130571264	13302953984	12621265920	5.66095	17.2207	11.5298	37.4877	6.83735	-1.10665	0.27	-1.11046	0.428	-1.06141	0.684
KDM1A_MOUSE	Lysine-specific histone demethylase 1A OS=Mus musculus GN=Kdm1a PE=1 SV=2	10	1	506745760	599961792	605745280	430597696	684604736	677186496	24.1952	6.32166	9.73396	10.3108	7.40613	1.04668	0.881	1.06154	0.429	1.04372	0.638
PRS45_MOUSE	Isoform 2 of Inactive serine protease 45 OS=Mus musculus GN=Prss45	1	0.49	628934	2.66018e+06	2.40368e+06	241325	6918211	2.39109e+06	107.058	117.96	58.2924	37.5883	26.7084	1.67767	0.998	3.18091	0.43	2.34326	0.157
PSMG2_MOUSE	Proteasome assembly chaperone 2 OS=Mus musculus GN=Psmg2 PE=2 SV=1	2	1	132099912	129315680	140705744	98514768	189910512	86229080	45.3602	5.49912	4.42987	39.9463	8.55507	-1.07331	0.641	-1.03604	0.43	-1.18233	0.464
MIMIT_MOUSE	Mimitin, mitochondrial OS=Mus musculus GN=Ndufaf2 PE=2 SV=1	1	0.98	7758947	36599548	32638002	34239576	107784680	86610320	49.6765	86.0617	60.9126	137.144	6.78401	2.96942	0.133	2.10082	0.431	20.0759	0.085
GOLI4_MOUSE	Golgi integral membrane protein 4 OS=Mus musculus GN=Golim4 PE=1 SV=1	1	0.97	2579.18	8129900	5320301	9103337	29171204	5.97368e+06	85.341	71.7951	92.0477	49.7419	44.5854	3.28915	0.347	1.62546	0.431	2.0362	0.391
RCC2_MOUSE	Protein RCC2 OS=Mus musculus GN=Rcc2 PE=2 SV=1	28	1	7645454848	10787216384	9534989312	10683918336	9905880064	10048319488	4.05622	6.78302	16.9655	8.21447	2.38509	1.09548	0.424	1.09619	0.431	1.1068	0.403
GMPR1_MOUSE	GMP reductase 1 OS=Mus musculus GN=Gmpr PE=2 SV=1	1	0.91	3.94137e+06	4.11819e+06	4624404	3.286e+06	1.72389e+06	2.87881e+06	30.8163	79.9898	8.38478	12.1413	42.35	-1.60787	0.115	-1.37333	0.433	-1.99591	0.001987
SPF27_MOUSE	Pre-mRNA-splicing factor SPF27 OS=Mus musculus GN=Bcas2 PE=2 SV=1	5	1	341254784	266632992	275290976	487218944	287996480	445370720	25.8185	27.1351	13.8637	18.6741	34.396	1.38204	0.193	1.19735	0.433	1.57285	0.03
TCOF_MOUSE	Treacle protein OS=Mus musculus GN=Tcof1 PE=1 SV=1	11	1	532220608	733529472	555175680	558990016	888619456	667727680	23.821	9.54519	18.1554	13.5974	24.4143	1.16168	0.451	1.1001	0.433	1.22003	0.188
CGL_MOUSE	Cystathionine gamma-lyase OS=Mus musculus GN=Cth PE=1 SV=1	1	0.99	106008	4.57179e+06	2.39483e+06	404268	5705363	2.35679e+06	94.9992	113.49	94.7225	54.4641	66.4191	1.19707	0.734	2.56454	0.433	2.1245	0.349
RAD50_MOUSE	Isoform 2 of DNA repair protein RAD50 OS=Mus musculus GN=Rad50	1	0.99	0	432126	898720	137157	1480326	1.39983e+06	74.8995	62.5666	101.32	47.941	81.508	2.26721	0.419	1.49653	0.433	1.66605	0.417
RCBT2_MOUSE	RCC1 and BTB domain-containing protein 2 OS=Mus musculus GN=Rcbtb2 PE=2 SV=1	2	1	62505936	107585800	81413768	87233864	108995944	76578832	18.1695	14.3567	27.0021	60.6762	10.5994	1.0847	0.643	1.15453	0.433	-1.39091	0.421
CDC73_MOUSE	Parafibromin OS=Mus musculus GN=Cdc73 PE=2 SV=1	6	1	220382432	85764792	91556488	170912832	264350432	187314352	24.0404	34.1211	57.4081	44.6137	25.8059	1.56543	0.218	1.31688	0.434	2.13286	0.112
SNX6_MOUSE	Sorting nexin-6 OS=Mus musculus GN=Snx6 PE=1 SV=1	5	1	46478388	65100876	49147312	86204544	108537296	81313392	15.7722	48.3735	18.796	67.8389	25.361	1.71755	0.017	1.42936	0.434	2.34841	0.174
CSN7B_MOUSE	COP9 signalosome complex subunit 7b OS=Mus musculus GN=Cops7b PE=1 SV=1	2	1	15518210	108121504	118958048	12922650	231041296	153976784	83.3888	54.719	70.3035	40.4181	20.8707	1.64033	0.817	1.58404	0.434	2.67827	0.19
GRPE1_MOUSE	GrpE protein homolog 1, mitochondrial OS=Mus musculus GN=Grpel1 PE=1 SV=1	7	1	773612992	820877248	741532160	568824256	804208064	739278592	17.266	5.4571	5.12588	32.6551	3.85108	-1.10591	0.403	-1.03828	0.434	1.33224	0.291
RAP1A_MOUSE	Ras-related protein Rap-1A OS=Mus musculus GN=Rap1a PE=2 SV=1	4	1	510292640	600040960	606663680	635804608	517449376	682340544	13.894	20.4134	9.40537	92.2085	19.9422	1.06907	0.567	1.14715	0.434	2.36511	0.389
IMB1_MOUSE	Importin subunit beta-1 OS=Mus musculus GN=Kpnb1 PE=1 SV=1	33	1	12005578752	11252635648	11290174464	10415485952	10513333248	11713046528	6.64079	9.42738	3.68432	15.0285	1.65126	-1.05841	0.27	-1.05409	0.434	1.06994	0.579
SNP47_MOUSE	Synaptosomal-associated protein 47 OS=Mus musculus GN=Snap47 PE=1 SV=1	3	1	45163584	45028696	69688392	34476424	82717584	64211800	40.2481	9.69655	26.6421	5.53568	1.49762	1.13463	0.792	1.13315	0.434	1.05891	0.647
LY75_MOUSE	Lymphocyte antigen 75 OS=Mus musculus GN=Ly75 PE=1 SV=1	1	0.73	178899392	400938880	5098148	12654385	9073128	4985067	43.0971	113.28	101.76	41.2193	21.4547	-21.8974	0.247	-6.69043	0.434	-4.57756	0.714
CALX_MOUSE	Calnexin OS=Mus musculus GN=Canx PE=1 SV=1	15	1	1519050112	1461576192	1969851904	1432714752	1832587648	2001937152	16.6475	12.0901	16.868	17.4733	18.0716	1.06399	0.678	1.10188	0.435	1.17342	0.32
CATW_MOUSE	Cathepsin W OS=Mus musculus GN=Ctsw PE=2 SV=1	1	0.54	266504	736828	357180	209346	1.76032e+06	386991	108.056	123.544	55.0203	16.5463	93.6223	1.73219	0.759	3.61761	0.436	3.86339	0.032
NDUB7_MOUSE	NADH dehydrogenase [ubiquinone] 1 beta subcomplex subunit 7 OS=Mus musculus GN=Ndufb7 PE=1 SV=3	1	1	7.98199e+06	6946324	1.72492e+06	7534591	23506974	21561656	49.6997	85.9176	60.4166	85.2208	49.0137	3.15874	0.12	1.88776	0.436	2.5789	0.38
EI2BE_MOUSE	Translation initiation factor eIF-2B subunit epsilon OS=Mus musculus GN=Eif2b5 PE=1 SV=1	1	1	47957024	58183188	35182984	34914708	39008324	34872144	6.5513	38.7958	24.4622	63.6399	56.6356	-1.29898	0.236	-1.23267	0.436	1.16941	0.895
PFD6_MOUSE	Prefoldin subunit 6 OS=Mus musculus GN=Pfdn6 PE=2 SV=1	5	1	1079868032	965031744	798042432	905210304	1020593664	690099584	19.2365	20.2231	14.9544	38.3534	11.1119	-1.08679	0.578	-1.1353	0.436	1.0656	0.917
FUMH_MOUSE	Fumarate hydratase, mitochondrial OS=Mus musculus GN=Fh PE=1 SV=2	14	1	1315369344	1481696000	1390067840	883438720	1473316608	1114498176	25.6883	10.4353	5.96877	4.4294	0.807143	-1.20623	0.293	-1.06135	0.437	-1.335	0.003371
PLAP_MOUSE	Phospholipase A-2-activating protein OS=Mus musculus GN=Plaa PE=2 SV=3	9	1	106715008	370650400	403008320	62143560	648001472	488213952	75.8154	46.7301	55.3849	40.4748	20.3969	1.36119	0.94	1.47334	0.437	2.46551	0.13
RL38_MOUSE	60S ribosomal protein L38 OS=Mus musculus GN=Rpl38 PE=2 SV=3	5	1	10793697280	5841117696	7487400448	8090293248	3394950400	6023624192	40.3213	47.9619	31.3681	88.6374	4.56994	-1.37771	0.331	-1.26495	0.437	-2.39545	0.209
VP26B_MOUSE	Vacuolar protein sorting-associated protein 26B OS=Mus musculus GN=Vps26b PE=1 SV=1	2	1	40949496	47309684	79433408	83198528	79545008	94560664	9.13005	19.5963	36.9055	24.1268	6.02116	1.53438	0.138	1.19318	0.437	1.30419	0.322
H2A2A_MOUSE	Histone H2A type 2-A OS=Mus musculus GN=Hist2h2aa1 PE=1 SV=3	5	1	25164752896	27560749056	28769595392	25337387008	30459027456	25630996480	10.5958	16.963	6.75395	33.8537	6.56341	-1.00083	0.97	-1.09498	0.437	1.11624	0.735
UBR7_MOUSE	Putative E3 ubiquitin-protein ligase UBR7 OS=Mus musculus GN=Ubr7 PE=2 SV=1	3	0.96	42183264	69096616	55404816	43515540	43476940	44832008	1.75562	39.2701	24.2206	16.4415	41.0549	-1.26444	0.271	-1.21684	0.438	-1.41607	0.131
RFA1_MOUSE	Replication protein A 70 kDa DNA-binding subunit OS=Mus musculus GN=Rpa1 PE=2 SV=1	16	1	2179494656	2205879296	2108641792	1748380800	2412140544	2154069504	15.8967	17.7825	2.32298	16.6772	5.21983	-1.02841	0.737	1.11052	0.438	1.21832	0.176
LIMD2_MOUSE	LIM domain-containing protein 2 OS=Mus musculus GN=Limd2 PE=2 SV=1	3	1	119730848	163739600	146503456	83399776	78911600	156062784	40.8065	49.1758	15.4725	26.9422	27.1207	-1.35053	0.254	-1.2462	0.438	-1.31311	0.186
CISY_MOUSE	Citrate synthase, mitochondrial OS=Mus musculus GN=Cs PE=1 SV=1	12	1	3446891776	4331711488	4453675008	3384262912	4334040064	4447240192	14.396	8.56557	13.4755	35.9077	12.0045	-1.00549	0.96	1.08304	0.438	1.13081	0.787
PRDX5_MOUSE	Peroxiredoxin-5, mitochondrial OS=Mus musculus GN=Prdx5 PE=1 SV=2	6	1	120887656	148182064	110908592	71534368	111258488	101747416	21.8686	29.0916	15.2341	29.8463	15.3266	-1.33541	0.147	-1.15539	0.439	-1.2765	0.26
ATP5L_MOUSE	ATP synthase subunit g, mitochondrial OS=Mus musculus GN=Atp5l PE=1 SV=1	5	1	756148288	910800320	960482432	584377152	865483904	765125376	19.2944	20.7159	12.1677	18.9821	14.3867	-1.18621	0.274	-1.12734	0.439	-1.14032	0.367
SPSY_MOUSE	Spermine synthase OS=Mus musculus GN=Sms PE=1 SV=1	1	0.99	84113376	141976736	121100424	119343344	116835480	108534760	4.92331	16.3945	25.3202	86.6641	19.8097	-1.00719	0.932	1.15473	0.439	2.07525	0.393
UBP2L_MOUSE	Isoform 5 of Ubiquitin-associated protein 2-like OS=Mus musculus GN=Ubap2l	11	1	620253440	489268256	563616320	539113024	652537280	652098176	10.6347	13.8612	11.7788	20.7172	11.4053	1.10197	0.356	1.09573	0.439	1.08021	0.676
CALR_MOUSE	Calreticulin OS=Mus musculus GN=Calr PE=1 SV=1	25	1	7611495424	8204962304	7949386752	12519841792	8453660672	13993057280	24.6155	36.6117	3.7577	20.853	14.711	1.47129	0.137	1.25771	0.44	1.88424	0.035
C2AIL_MOUSE	CDKN2AIP N-terminal-like protein OS=Mus musculus GN=Cdkn2aipnl PE=2 SV=1	1	0.99	39999104	35157796	43300760	36777012	27177104	25896248	19.8558	34.7738	10.3725	42.1326	20.8445	-1.31839	0.104	-1.16509	0.44	-1.61979	0.134
IPO7_MOUSE	Importin-7 OS=Mus musculus GN=Ipo7 PE=1 SV=2	14	1	1234338816	1136364160	1235987200	1180906496	1320888320	1307098752	6.0763	13.6393	4.74514	7.33312	17.0505	1.05606	0.302	1.08352	0.44	1.05995	0.338
UB2R1_MOUSE	Ubiquitin-conjugating enzyme E2 R1 OS=Mus musculus GN=Cdc34 PE=1 SV=1	1	0.4	94199264	63168756	90074936	91906024	26942124	65138132	53.2361	55.6223	20.4308	98.9268	30.8617	-1.3449	0.391	-1.26146	0.44	-1.70555	0.388
NSD2_MOUSE	Probable histone-lysine N-methyltransferase NSD2 OS=Mus musculus GN=Whsc1 PE=2 SV=2	3	1	75874984	69818512	62051208	76768376	38951912	73795456	33.2865	46.4604	10.0068	40.2016	26.0233	-1.09619	0.612	-1.25378	0.44	1.23206	0.586
QORL1_MOUSE	Quinone oxidoreductase-like protein 1 OS=Mus musculus GN=Cryzl1 PE=2 SV=1	4	1	25525638	70426496	50057464	28834024	70899400	38740284	47.6447	35.0431	46.194	28.8999	17.2254	-1.05442	0.92	1.30185	0.44	1.15213	0.605
ATPA_MOUSE	ATP synthase subunit alpha, mitochondrial OS=Mus musculus GN=Atp5a1 PE=1 SV=1	32	1	37085782016	36187725824	33532221440	36049727488	38286909440	34553655296	5.17635	5.99766	5.19015	5.68655	0.258602	1.01952	0.672	-1.04042	0.44	1.01384	0.779
TM198_MOUSE	Transmembrane protein 198 OS=Mus musculus GN=Tmem198 PE=2 SV=1	1	0.36	370147808	447800256	535350944	570198528	29596996	396556352	83.1036	90.8342	18.3221	75.8554	43.6168	-1.35825	0.453	-1.38393	0.441	-1.9692	0.293
LRP4_MOUSE	Low-density lipoprotein receptor-related protein 4 OS=Mus musculus GN=Lrp4 PE=1 SV=3	1	0	128997320	97355488	170188976	211553248	49730548	165162128	58.6216	95.7227	27.6296	50.9016	84.8382	1.07541	0.895	-1.3117	0.441	1.48507	0.529
EXC6B_MOUSE	Exocyst complex component 6B OS=Mus musculus GN=Exoc6b PE=2 SV=1	1	1	7089928	11637279	8.22288e+06	8526115	6.81982e+06	5.18128e+06	24.4436	40.9656	26.3503	24.6316	31.6085	-1.3129	0.259	-1.26022	0.441	1.1279	0.582
RANB3_MOUSE	Ran-binding protein 3 OS=Mus musculus GN=Ranbp3 PE=1 SV=2	5	1	380856160	574357120	628219840	476046592	676406272	804120064	25.3563	15.1416	24.6461	33.0823	10.7172	1.23565	0.388	1.15062	0.442	1.59685	0.152
PARD3_MOUSE	Isoform 2 of Partitioning defective 3 homolog OS=Mus musculus GN=Pard3	1	1	34853964	16267452	27952916	24662418	20620968	24136504	9.49572	20.5363	35.6449	64.0342	30.3503	-1.13907	0.747	-1.29741	0.442	-1.50412	0.376
TR43C_MOUSE	Tripartite motif-containing protein 43C OS=Mus musculus GN=Trim43c PE=2 SV=1	1	0.38	50952.5	3047502	5292231	111657	1.78987e+06	6543735	118.517	82.5939	94.0189	125.988	114.126	1.0065	0.939	1.69733	0.442	1.94659	0.521
CHMP3_MOUSE	Charged multivesicular body protein 3 OS=Mus musculus GN=Vps24 PE=1 SV=3	1	0.97	26561346	26664690	29492634	32532616	49992728	27168184	32.6395	41.9266	6.03256	43.6932	10.7143	1.3261	0.3	1.30579	0.443	1.90834	0.188
AS3MT_MOUSE	Arsenite methyltransferase OS=Mus musculus GN=As3mt PE=2 SV=2	1	0.94	1.77298e+06	237094	1.22582e+06	1.22984e+06	232252	1.6045e+06	69.3894	51.2579	72.1702	98.5357	36.2488	-1.05521	0.966	1.58531	0.443	-5.94582	0.331
KCC2G_MOUSE	Isoform 2 of Calcium/calmodulin-dependent protein kinase type II subunit gamma OS=Mus musculus GN=Camk2g	2	1	18294550	67379248	80220456	46476112	88395320	65038996	31.522	23.4202	59.1031	17.7224	10.9576	1.20505	0.563	1.33008	0.443	1.51024	0.338
PRP6_MOUSE	Pre-mRNA-processing factor 6 OS=Mus musculus GN=Prpf6 PE=2 SV=1	7	1	369713664	470520032	430103136	385937120	467443456	399075968	10.482	12.3042	11.9807	24.274	11.8754	-1.01428	0.896	-1.08747	0.443	-1.12616	0.443
PI3R4_MOUSE	Phosphoinositide 3-kinase regulatory subunit 4 OS=Mus musculus GN=Pik3r4 PE=1 SV=3	3	1	17350924	12218144	18049742	20070926	3809119	15175894	64.0833	69.3469	20.0616	75.0915	11.9969	-1.21925	0.523	-1.34031	0.444	-1.67415	0.26
CLIC4_MOUSE	Chloride intracellular channel protein 4 OS=Mus musculus GN=Clic4 PE=1 SV=3	12	1	796071616	1863739904	1619837824	1274019584	1739480704	1820174976	18.2968	1.56999	39.2179	30.6685	19.428	1.12946	0.593	1.20468	0.444	1.44024	0.287
TRPM8_MOUSE	Transient receptor potential cation channel subfamily M member 8 OS=Mus musculus GN=Trpm8 PE=1 SV=1	1	0	407674784	421715136	304144320	389131552	352188672	212226256	29.3593	38.3279	16.9941	60.8347	9.95041	-1.18876	0.427	-1.18389	0.444	-1.65632	0.299
LS14B_MOUSE	Protein LSM14 homolog B OS=Mus musculus GN=Lsm14b PE=2 SV=2	1	0.87	719694	9938376	26548154	2468868	262012	11834870	126.552	112.571	105.541	116.208	47.3252	-2.55436	0.526	-2.17743	0.444	-5.21728	0.351
H12_MOUSE	Histone H1.2 OS=Mus musculus GN=Hist1h1c PE=1 SV=2	3	1	1117827200	1135674240	546963776	635113344	526392160	519338720	11.5839	25.928	35.8718	43.6749	48.6946	-1.66611	0.189	-1.32099	0.444	-1.39758	0.368
GPC4_MOUSE	Glypican-4 OS=Mus musculus GN=Gpc4 PE=2 SV=2	14	1	2869274112	3253315328	2938709504	3538849536	2492743424	3407211264	18.1098	19.1321	6.77546	19.3287	5.01515	1.04166	0.816	-1.10598	0.444	-1.09232	0.491
SERB_MOUSE	Phosphoserine phosphatase OS=Mus musculus GN=Psph PE=1 SV=1	2	0.77	29681408	68585456	48890032	48675052	116961632	33947672	66.578	17.6725	39.6567	79.3395	57.5284	1.35627	0.646	1.21025	0.444	1.51144	0.632
HM20A_MOUSE	High mobility group protein 20A OS=Mus musculus GN=Hmg20a PE=1 SV=1	2	1	34197332	12205456	30450456	26796144	17033386	35716752	35.2431	38.0568	45.9271	82.7802	17.2209	1.03504	0.844	-1.46794	0.445	-2.35356	0.308
KIF2C_MOUSE	Kinesin-like protein KIF2C OS=Mus musculus GN=Kif2c PE=1 SV=1	10	1	50023560	197732240	212216768	80229712	262348656	173136000	52.9745	31.5887	58.5385	17.0258	8.47286	1.12119	0.77	1.37097	0.445	1.49352	0.348
KDM3A_MOUSE	Lysine-specific demethylase 3A OS=Mus musculus GN=Kdm3a PE=1 SV=1	1	0.99	5469.7	2.08886e+06	2.35723e+06	623.675	2.45055e+06	2.17287e+06	87.0349	46.0415	86.7559	57.169	38.0991	1.03875	0.848	1.44676	0.445	1.30215	0.482
THOC1_MOUSE	THO complex subunit 1 OS=Mus musculus GN=Thoc1 PE=1 SV=1	4	1	234159248	144930160	151069648	167124176	165388528	116780152	19.0822	15.0956	28.2021	26.0885	6.13102	-1.17999	0.473	-1.18583	0.445	-1.0773	0.752
PLD1_MOUSE	Phospholipase D1 OS=Mus musculus GN=Pld1 PE=1 SV=1	1	0.75	22233694	21166790	80102616	82992168	21516710	140907776	72.9833	77.6562	81.9158	62.5941	77.2435	1.98713	0.425	1.70047	0.446	3.28718	0.134
H13_MOUSE	Histone H1.3 OS=Mus musculus GN=Hist1h1d PE=1 SV=2	5	1	41854443520	57120071680	62928314368	43555065856	66693566464	82828288000	30.6724	26.0134	20.1693	40.5782	8.97496	1.19255	0.531	1.18362	0.446	1.79211	0.161
PHF2_MOUSE	PHD finger protein 2 OS=Mus musculus GN=Phf2 PE=1 SV=2	1	1	5638732	1.24204e+06	7740358	2.48396e+06	4841601	7.59663e+06	51.445	5.74113	68.0388	119.264	52.8538	1.02059	0.806	-2.1896	0.446	-2.82888	0.254
SPAT5_MOUSE	Spermatogenesis-associated protein 5 OS=Mus musculus GN=Spata5 PE=2 SV=2	2	1	96368456	66198356	63600012	64594296	45610848	47960744	19.6287	31.6077	24.1616	14.5359	7.55523	-1.42993	0.112	-1.20262	0.446	-1.22379	0.303
LKHA4_MOUSE	Leukotriene A-4 hydrolase OS=Mus musculus GN=Lta4h PE=1 SV=3	9	1	739973760	717508992	647900480	550388224	682240832	598882560	10.9238	18.7345	6.84048	6.44009	14.339	-1.14953	0.141	-1.09871	0.446	-1.05835	0.361
THIL_MOUSE	Acetyl-CoA acetyltransferase, mitochondrial OS=Mus musculus GN=Acat1 PE=1 SV=1	5	1	295281888	298231872	262938544	273205728	350602240	315700864	12.3768	12.669	6.85876	20.2667	17.1843	1.09698	0.358	1.08109	0.446	1.07867	0.643
RLA1_MOUSE	60S acidic ribosomal protein P1 OS=Mus musculus GN=Rplp1 PE=1 SV=1	2	1	2196761088	2356808448	3394113536	1576514688	4486587904	3601365248	46.3067	48.6891	24.5368	18.3158	46.5563	1.21601	0.747	1.36478	0.446	1.01329	0.916
APOA1_MOUSE	Apolipoprotein A-I OS=Mus musculus GN=Apoa1 PE=1 SV=1	8	1	600167296	616739328	1169064832	628983744	772657664	1232898560	35.9246	50.1624	40.7099	42.566	8.3987	1.10418	0.732	1.37275	0.447	1.65751	0.187
CO3_MOUSE	Isoform Short of Complement C3 OS=Mus musculus GN=C3	1	0.38	45731576	270615872	173602656	170987040	265913680	190858624	23.9257	5.25087	69.0649	37.2287	38.947	1.28127	0.478	1.30524	0.447	2.0125	0.231
PCKGM_MOUSE	Phosphoenolpyruvate carboxykinase [GTP], mitochondrial OS=Mus musculus GN=Pck2 PE=2 SV=1	2	1	2.74102e+06	1.7338e+06	2.89323e+06	1.34377e+06	3.28948e+06	2.22657e+06	42.6064	75.0849	25.6541	97.1631	25.9057	-1.07409	0.737	-1.40273	0.447	-4.16425	0.285
METK2_MOUSE	S-adenosylmethionine synthase isoform type-2 OS=Mus musculus GN=Mat2a PE=2 SV=2	11	1	2717208576	3178474240	2829042688	2511908608	3575518976	2582846720	20.5757	20.592	8.27358	10.1499	8.50452	-1.00628	0.898	1.12772	0.447	1.08428	0.344
ADO_MOUSE	Aldehyde oxidase OS=Mus musculus GN=Aox1 PE=2 SV=2	1	0	0	50351128	30001336	18897512	44555012	27943114	42.7155	70.3857	94.5681	62.9884	39.1777	1.13743	0.443	1.33744	0.447	2.02962	0.409
STAR4_MOUSE	StAR-related lipid transfer protein 4 OS=Mus musculus GN=Stard4 PE=1 SV=1	1	0.34	14891328	268196032	310079968	89982808	629537536	139254080	104.209	107.1	80.7775	59.4233	38.8231	1.44778	0.626	2.2278	0.447	1.53131	0.452
KDEL1_MOUSE	Isoform 2 of KDEL motif-containing protein 1 OS=Mus musculus GN=Kdelc1	1	0.98	48275.6	2.85037e+06	1.75468e+06	66276.5	4.87895e+06	3.10205e+06	90.7247	5.64216	91.0378	55.9673	24.7751	1.72936	0.813	1.34444	0.447	-1.59856	0.843
RPR1B_MOUSE	Regulation of nuclear pre-mRNA domain-containing protein 1B OS=Mus musculus GN=Rprd1b PE=2 SV=2	6	1	220650352	254306416	357182656	281112992	411379360	324793888	19.5521	4.90319	25.6437	34.9678	19.5899	1.22249	0.315	1.12126	0.447	1.01171	0.954
THIO_MOUSE	Thioredoxin OS=Mus musculus GN=Txn PE=1 SV=3	6	1	1509836544	1146485632	1178696576	818962432	2578781184	1088118272	63.3948	46.2232	15.7335	33.1482	3.90347	1.16971	0.92	1.3371	0.448	1.47331	0.17
AT2A2_MOUSE	Sarcoplasmic/endoplasmic reticulum calcium ATPase 2 OS=Mus musculus GN=Atp2a2 PE=1 SV=2	18	1	1443489152	1905497728	2005275648	1604237824	2025996544	1897719168	11.7333	3.45572	16.7936	16.7902	6.03824	1.03244	0.78	1.08996	0.448	1.14993	0.367
FA32A_MOUSE	Protein FAM32A OS=Mus musculus GN=Fam32a PE=2 SV=1	1	0.93	45796656	34308868	37975064	50163760	33557024	44695192	19.7712	35.8028	14.908	33.0554	15.4048	1.08753	0.628	1.24215	0.449	1.76895	0.117
ISY1_MOUSE	Pre-mRNA-splicing factor ISY1 homolog OS=Mus musculus GN=Isy1 PE=1 SV=2	2	1	26813796	12950064	26880266	21681116	33531492	31808138	22.0726	59.0624	36.1179	38.2138	27.2667	1.30575	0.354	1.48941	0.449	1.74288	0.153
EP15R_MOUSE	Isoform 2 of Epidermal growth factor receptor substrate 15-like 1 OS=Mus musculus GN=Eps15l1	1	1	324653	930639	2.08085e+06	224736	2.99206e+06	3663565	79.4763	134.037	80.2161	64.2116	36.7657	2.06237	0.691	-1.06236	0.45	-4.61247	0.106
MK03_MOUSE	Mitogen-activated protein kinase 3 OS=Mus musculus GN=Mapk3 PE=1 SV=5	9	1	503189792	1058823552	930775104	507341824	1250958976	994278912	41.1654	19.5833	35.0165	49.487	2.07704	1.10422	0.832	1.20517	0.45	1.94099	0.155
RAB18_MOUSE	Ras-related protein Rab-18 OS=Mus musculus GN=Rab18 PE=2 SV=2	3	1	344103104	391138560	304461984	327186720	473439264	323386848	22.8352	23.9636	12.5202	23.3263	11.6128	1.08109	0.673	1.16805	0.45	1.08689	0.666
METL2_MOUSE	Methyltransferase-like protein 2 OS=Mus musculus GN=Mettl2 PE=2 SV=2	1	1	26250662	18564842	23978050	19444520	16128239	14164327	16.0975	44.4358	17.2185	87.4201	8.07148	-1.38314	0.082	-1.2189	0.451	-1.49515	0.424
ZN512_MOUSE	Zinc finger protein 512 OS=Mus musculus GN=Znf512 PE=2 SV=2	2	1	66328252	184400320	124172440	95464776	160359584	153965888	26.1825	28.3908	47.2445	24.9793	12.0445	1.09306	0.695	1.26568	0.451	1.21485	0.497
NR1D2_MOUSE	Nuclear receptor subfamily 1 group D member 2 OS=Mus musculus GN=Nr1d2 PE=2 SV=1	1	0.98	1759361280	850316992	1743456640	2790862336	519320448	3328171008	67.3806	142.225	35.8574	84.0731	78.2809	1.52496	0.772	-1.07201	0.451	1.00859	0.636
PTN2_MOUSE	Tyrosine-protein phosphatase non-receptor type 2 OS=Mus musculus GN=Ptpn2 PE=2 SV=2	2	0.93	17683052	8230732	12205000	12254707	48028644	11871414	86.3378	63.8647	37.3521	40.0736	32.212	1.89289	0.44	1.86491	0.452	3.81603	0.012
GPI8_MOUSE	GPI-anchor transamidase OS=Mus musculus GN=Pigk PE=2 SV=2	1	0.87	1.75293e+06	744458	1.83485e+06	688339	2783881	1.91992e+06	58.5926	105.012	42.0526	108.191	36.7375	1.24465	0.795	2.40173	0.452	-2.06482	0.32
PP1G_MOUSE	Serine/threonine-protein phosphatase PP1-gamma catalytic subunit OS=Mus musculus GN=Ppp1cc PE=1 SV=1	2	1	2.80782e+06	381302240	229986560	464689760	1178749184	329834944	69.3571	63.5719	93.0685	52.1771	29.8343	3.2133	0.292	1.48275	0.452	1.71357	0.415
BPNT1_MOUSE	3'(2'),5'-bisphosphate nucleotidase 1 OS=Mus musculus GN=Bpnt1 PE=1 SV=2	1	0.8	45251768	52465056	38770192	41602896	19864622	37099700	34.9215	28.8521	15.0579	72.2271	21.4167	-1.38471	0.247	-1.16355	0.452	-1.20807	0.51
NCOAT_MOUSE	Bifunctional protein NCOAT OS=Mus musculus GN=Mgea5 PE=1 SV=2	4	1	53195712	102072240	73286456	42456864	111123272	61795652	49.32	43.9537	32.2464	32.656	19.7096	-1.06119	0.776	1.32449	0.452	-1.08342	0.778
HBAP1_MOUSE	HSPB1-associated protein 1 OS=Mus musculus GN=Hspbap1 PE=1 SV=1	1	0.98	882695	799253	1281010	1.73569e+06	2612288	1.92592e+06	22.0488	85.7308	26.0676	71.084	56.6427	2.11744	0.017	2.13721	0.453	2.60495	0.429
SET_MOUSE	Protein SET OS=Mus musculus GN=Set PE=1 SV=1	12	1	6627904512	9074795520	6910886400	6467838976	8859032576	7350704640	15.9958	18.1596	17.7573	12.5125	15.4373	1.00283	0.975	1.12955	0.453	1.06312	0.621
GAPR1_MOUSE	Golgi-associated plant pathogenesis-related protein 1 OS=Mus musculus GN=Glipr2 PE=2 SV=3	1	1	19292922	11442526	12555701	3.26847e+06	24300826	64303928	101.243	94.483	29.4358	54.3933	7.30407	2.12222	0.839	2.28887	0.454	2.92792	0.076
RRP1B_MOUSE	Ribosomal RNA processing protein 1 homolog B OS=Mus musculus GN=Rrp1b PE=2 SV=2	2	1	42566684	69093376	78379408	55622060	30642952	39574752	30.1749	36.2786	29.3389	64.6952	22.1413	-1.51017	0.182	-1.25131	0.454	-1.67048	0.223
BROX_MOUSE	BRO1 domain-containing protein BROX OS=Mus musculus GN=Brox PE=2 SV=1	1	1	75019488	84113296	65465924	57833260	49968268	45392216	12.3228	35.2473	12.4551	83.5263	29.5202	-1.46611	0.019	-1.16026	0.454	-2.36596	0.27
COPG2_MOUSE	Coatomer subunit gamma-2 OS=Mus musculus GN=Copg2 PE=2 SV=1	7	1	213607552	201321584	230678752	168556912	249665856	212871792	19.3058	22.9976	6.85096	16.5829	17.4917	-1.023	0.8	1.1585	0.454	1.13756	0.326
FAD1_MOUSE	FAD synthase OS=Mus musculus GN=Flad1 PE=1 SV=1	1	0.61	41742512	35022456	21618772	28139464	54686760	23711154	47.1733	61.2354	31.2405	66.9854	27.5449	1.08288	0.889	1.49827	0.454	1.6031	0.446
MBD4_MOUSE	Methyl-CpG-binding domain protein 4 OS=Mus musculus GN=Mbd4 PE=1 SV=1	1	0.6	6.41055e+06	26205862	36744644	6.56042e+06	78166968	17259160	113.62	80.2703	66.6107	70.8562	46.9033	1.47037	0.901	1.84577	0.454	1.52499	0.498
BOD1_MOUSE	Biorientation of chromosomes in cell division protein 1 OS=Mus musculus GN=Bod1 PE=2 SV=1	1	0.96	56762356	35688676	22193586	104393104	625732	89469904	86.5355	160.557	45.5903	109.343	84.4327	1.69645	0.726	1.22083	0.454	1.71873	0.758
RAB8A_MOUSE	Ras-related protein Rab-8A OS=Mus musculus GN=Rab8a PE=1 SV=2	4	1	736836736	528567200	440912736	585273792	709696128	369954976	30.9717	25.209	26.7249	35.0742	8.91701	-1.02486	0.888	-1.19817	0.454	-1.04484	0.82
MRP_MOUSE	MARCKS-related protein OS=Mus musculus GN=Marcksl1 PE=1 SV=2	11	1	1264836864	2743124480	2169673472	1624831616	2401037824	2606125056	23.414	11.9015	36.1939	61.2307	19.2691	1.07355	0.734	1.18276	0.455	1.98276	0.202
TPPC3_MOUSE	Trafficking protein particle complex subunit 3 OS=Mus musculus GN=Trappc3 PE=1 SV=1	1	1	11412869	101597088	55456580	11470680	67473208	69103392	66.4932	50.6215	80.3059	34.0468	7.2947	-1.13792	0.948	1.48204	0.455	1.88788	0.286
VPS53_MOUSE	Vacuolar protein sorting-associated protein 53 homolog OS=Mus musculus GN=Vps53 PE=2 SV=1	1	0.97	2.25858e+06	615311	1.81235e+06	1.00399e+06	1.77187e+06	981956	35.9116	78.6441	54.398	98.0448	30.9779	-1.24707	0.803	1.70019	0.455	-1.91026	0.313
NOL6_MOUSE	Nucleolar protein 6 OS=Mus musculus GN=Nol6 PE=2 SV=2	2	1	4326201	485159	5.67964e+06	4.73972e+06	1.92274e+06	4.76291e+06	42.8814	142.527	77.0571	37.182	19.5107	1.08906	0.647	-1.66215	0.456	-15.6226	0.081
RHEB_MOUSE	GTP-binding protein Rheb OS=Mus musculus GN=Rheb PE=1 SV=1	2	1	221801568	104052720	58847420	119193792	38729520	70188240	53.3288	54.1183	65.603	84.1437	41.5648	-1.68646	0.398	-1.58643	0.456	-2.14066	0.311
ABCF2_MOUSE	ATP-binding cassette sub-family F member 2 OS=Mus musculus GN=Abcf2 PE=2 SV=1	11	1	1234917504	1050449792	1097857792	689681152	751640640	758113792	5.15312	17.0897	8.4945	16.7473	16.2438	-1.53822	0.003243	-1.0876	0.456	-1.10891	0.402
EFTU_MOUSE	Elongation factor Tu, mitochondrial OS=Mus musculus GN=Tufm PE=1 SV=1	16	1	3000118784	3775443712	3227486464	3044050688	4042067968	3260167680	15.2245	1.12139	11.953	14.7436	3.47446	1.03431	0.791	1.05937	0.456	1.09487	0.456
T22D3_MOUSE	Isoform 2 of TSC22 domain family protein 3 OS=Mus musculus GN=Tsc22d3	1	0.31	22833594	12221283	4134874	11198036	203689	15226251	87.605	133.208	71.7873	89.3798	34.7513	-1.47175	0.497	-1.33319	0.456	-1.54607	0.514
TOLIP_MOUSE	Toll-interacting protein OS=Mus musculus GN=Tollip PE=1 SV=1	2	1	13862858	26430632	48613464	25808876	34632588	38006532	19.1933	10.3496	59.3731	65.2794	28.2268	1.10731	0.62	1.23384	0.456	-1.23942	0.647
CCAR1_MOUSE	Isoform 3 of Cell division cycle and apoptosis regulator protein 1 OS=Mus musculus GN=Ccar1	5	1	372871200	289444928	329605536	180927904	250292528	192844656	17.8296	16.4427	12.6188	50.4697	9.1341	-1.58945	0.022	-1.10087	0.456	1.14388	0.847
SBDS_MOUSE	Ribosome maturation protein SBDS OS=Mus musculus GN=Sbds PE=2 SV=4	3	1	121045776	71413696	81265816	102478776	28419860	203818800	78.9194	121.348	28.7992	71.6638	22.7842	1.22282	0.933	-1.17122	0.456	1.3056	0.948
COPA_MOUSE	Coatomer subunit alpha OS=Mus musculus GN=Copa PE=1 SV=1	24	1	2122790912	2124990592	2098339200	1920075264	2297097472	2461219840	12.464	13.1699	0.699316	17.4285	7.13583	1.05236	0.6	1.07907	0.457	1.12835	0.41
SDPR_MOUSE	Serum deprivation-response protein OS=Mus musculus GN=Sdpr PE=1 SV=3	1	0.56	135399120	179849600	100922800	90598912	193941184	123151056	38.8802	63.0256	28.5231	97.9089	37.3167	-1.0208	0.886	1.50863	0.457	2.24918	0.433
M2OM_MOUSE	Mitochondrial 2-oxoglutarate/malate carrier protein OS=Mus musculus GN=Slc25a11 PE=1 SV=3	6	1	352770784	283701344	326986752	261243136	379285056	291881632	19.7081	14.8908	10.8678	26.1658	3.81323	-1.0333	0.767	-1.08791	0.457	-1.0924	0.583
CT011_MOUSE	Protein C20orf11 homolog OS=Mus musculus PE=2 SV=1	1	0.96	0	939444	0	0	2.23272e+06	0	173.205	90.2775	173.205	46.3715	133.927	2.37664	0.968	9.8779	0.458	13.7839	0.146
WIPI2_MOUSE	WD repeat domain phosphoinositide-interacting protein 2 OS=Mus musculus GN=Wipi2 PE=1 SV=1	1	1	60461808	15275625	32968254	33295938	14341573	19969164	43.1953	2.55007	62.8382	86.8754	46.2732	-1.60791	0.463	-1.66825	0.458	-2.79931	0.249
EHMT1_MOUSE	Isoform 2 of Histone-lysine N-methyltransferase EHMT1 OS=Mus musculus GN=Ehmt1	6	1	61470844	153544128	80216592	105516080	230223984	95685088	52.1523	6.78851	49.4443	51.7714	35.2915	1.46131	0.391	1.18891	0.458	1.53632	0.333
JAG1_MOUSE	Protein jagged-1 OS=Mus musculus GN=Jag1 PE=1 SV=1	2	0.86	334976832	347740512	194689152	312641024	366829664	209517472	26.9681	20.3738	29.0355	45.5301	16.5516	1.0132	0.942	1.17797	0.458	1.48154	0.333
CHERP_MOUSE	Calcium homeostasis endoplasmic reticulum protein OS=Mus musculus GN=Cherp PE=1 SV=1	5	1	250641760	186195136	228699168	295928608	140267808	233835744	35.0844	29.2244	14.7695	26.3971	16.2713	1.00676	0.903	-1.15831	0.458	1.19853	0.435
PI42B_MOUSE	Phosphatidylinositol-5-phosphate 4-kinase type-2 beta OS=Mus musculus GN=Pip4k2b PE=1 SV=1	1	1	301264	793437	579318	0	1.58321e+06	165695	149.268	97.8342	44.2248	132.164	91.6817	1.04473	0.426	-1.04522	0.458	1.06085	0.447
RABL5_MOUSE	Rab-like protein 5 OS=Mus musculus GN=Rabl5 PE=2 SV=1	2	0.99	48430200	62177824	64925876	49689064	88237184	53469224	33.3061	38.0912	15.1047	12.8364	8.1256	1.09036	0.785	1.25719	0.459	1.26634	0.115
SAM50_MOUSE	Sorting and assembly machinery component 50 homolog OS=Mus musculus GN=Samm50 PE=1 SV=1	4	1	103903544	50023572	88667544	89749560	51752728	70020424	26.9519	48.7004	34.3468	55.0574	17.8092	-1.1469	0.695	-1.29239	0.459	-2.34	0.123
UB2L3_MOUSE	Ubiquitin-conjugating enzyme E2 L3 OS=Mus musculus GN=Ube2l3 PE=2 SV=1	5	1	1945420416	1148528640	1565697024	1577251840	1149220480	1302821376	16.1447	21.6949	25.6624	19.6197	7.92519	-1.15644	0.512	-1.18322	0.459	-1.36995	0.19
ACTN4_MOUSE	Alpha-actinin-4 OS=Mus musculus GN=Actn4 PE=1 SV=1	17	1	1057784704	1581004288	1334663168	1126703104	1939426176	1491264256	26.7967	3.54001	19.763	9.66126	12.2852	1.14696	0.556	1.09792	0.459	1.22999	0.196
PSMD6_MOUSE	26S proteasome non-ATPase regulatory subunit 6 OS=Mus musculus GN=Psmd6 PE=2 SV=1	12	1	2229100544	2433619200	2282707968	2273435648	2583391488	2120887168	10.1326	24.603	4.58058	8.84868	3.74331	1.00465	0.977	1.1695	0.459	-1.08008	0.259
EFNB2_MOUSE	Ephrin-B2 OS=Mus musculus GN=Efnb2 PE=1 SV=1	2	0.99	6.74427e+06	7549778	12493185	4611103	13222140	12070892	46.8981	33.42	34.8611	101.994	60.8739	1.11636	0.908	-1.24849	0.459	-1.6534	0.306
NDRG3_MOUSE	Protein NDRG3 OS=Mus musculus GN=Ndrg3 PE=1 SV=1	1	1	156949024	147887680	123411304	88232384	162503232	98633632	34.5326	7.6436	12.1536	50.4687	6.84657	-1.22577	0.339	1.06962	0.459	-1.23914	0.471
MPRIP_MOUSE	Isoform 2 of Myosin phosphatase Rho-interacting protein OS=Mus musculus GN=Mprip	1	0.47	142615632	63918972	33148038	483622848	522169	365442624	88.9254	166.522	70.6625	163.059	139.36	3.54464	0.877	1.41267	0.459	1.82749	0.512
MOFA1_MOUSE	MORF4 family-associated protein 1 OS=Mus musculus GN=Mrfap1 PE=1 SV=1	1	1	6947157	9796463	39045172	2137275	107792896	74322440	87.9179	84.2541	95.5379	63.1838	27.7887	3.30268	0.681	3.19663	0.46	7.08944	0.039
HS71L_MOUSE	Heat shock 70 kDa protein 1-like OS=Mus musculus GN=Hspa1l PE=2 SV=4	1	0.91	1.17919e+06	59165348	76083648	57973588	96709792	186579344	57.9981	44.4694	86.3835	45.3307	13.166	2.50141	0.321	1.43111	0.46	2.67169	0.299
PAX6_MOUSE	Paired box protein Pax-6 OS=Mus musculus GN=Pax6 PE=1 SV=1	1	0.88	13360470	30602496	10811412	15022762	2.97231e+06	4757792	85.7493	64.819	58.9669	20.3227	48.4304	-2.40736	0.165	-1.43852	0.461	-3.54885	0.053
RIOK2_MOUSE	Serine/threonine-protein kinase RIO2 OS=Mus musculus GN=Riok2 PE=1 SV=1	1	1	1.27734e+06	2.0267e+06	7947369	531556	1.66118e+06	5.22315e+06	99.0562	65.0414	97.4246	131.411	60.1855	-1.5172	0.593	-2.03058	0.461	-3.23881	0.212
RS26_MOUSE	40S ribosomal protein S26 OS=Mus musculus GN=Rps26 PE=2 SV=3	5	1	5704739328	5121295360	3193248000	8052919808	1545238912	5349737472	65.6146	49.0856	28.1263	94.1282	15.0592	1.06624	0.847	-1.27575	0.461	-1.48296	0.335
SART3_MOUSE	Squamous cell carcinoma antigen recognized by T-cells 3 OS=Mus musculus GN=Sart3 PE=2 SV=1	13	1	233938368	298803424	236760176	307780736	229979200	192029696	24.2568	31.9724	14.2933	14.7973	17.1036	-1.05442	0.706	1.21076	0.461	-1.09465	0.486
MYH10_MOUSE	Myosin-10 OS=Mus musculus GN=Myh10 PE=1 SV=2	96	1	11244968960	12266223616	11564550144	12607950848	13585696768	13490926592	4.07637	14.8806	4.46808	11.3071	2.68065	1.1314	0.024	1.08671	0.462	1.11506	0.256
PSIP1_MOUSE	PC4 and SFRS1-interacting protein OS=Mus musculus GN=Psip1 PE=1 SV=1	16	1	2522758144	4806924288	3954488832	3906790912	4711781888	4682972160	10.2997	17.3472	30.6871	13.3116	11.4976	1.17878	0.417	1.17228	0.462	1.25454	0.313
SAP30_MOUSE	Histone deacetylase complex subunit SAP30 OS=Mus musculus GN=Sap30 PE=1 SV=1	2	1	271871136	148500272	191794960	171926832	195964960	164552784	9.2552	27.9254	30.6743	82.78	7.79476	-1.14973	0.596	-1.21924	0.462	-1.62789	0.392
SRP14_MOUSE	Signal recognition particle 14 kDa protein OS=Mus musculus GN=Srp14 PE=1 SV=1	2	1	96412208	91277312	92368544	47557624	93771896	98013240	35.0794	25.1118	2.89784	53.9121	18.0886	-1.17011	0.47	-1.12743	0.462	1.10136	0.984
TRAP1_MOUSE	Heat shock protein 75 kDa, mitochondrial OS=Mus musculus GN=Trap1 PE=1 SV=1	15	1	586770688	437966496	627175168	639151936	514159136	652540096	12.6794	28.1547	18.0964	39.2759	24.4405	1.09319	0.521	1.21464	0.463	1.77016	0.114
OTU6B_MOUSE	OTU domain-containing protein 6B OS=Mus musculus GN=Otud6b PE=2 SV=1	1	0.55	151906784	81961168	41922764	124105328	15830240	54000576	84.9509	87.4833	60.552	64.1603	46.6597	-1.42207	0.5	-1.46649	0.463	-2.61263	0.191
RSH3A_MOUSE	Radial spoke head protein 3 homolog B OS=Mus musculus GN=Rsph3b PE=2 SV=1	1	0.34	3.80672e+06	21885624	16400158	3.77744e+06	32200834	14476032	85.3586	73.2502	66.0646	35.6838	27.9068	1.19865	0.924	1.94107	0.463	2.09361	0.225
HCFC1_MOUSE	Host cell factor 1 OS=Mus musculus GN=Hcfc1 PE=1 SV=1	18	1	1378771328	2052096512	1986086784	2097997184	2563069184	2025772544	13.0826	8.55932	20.5554	19.7143	7.3524	1.23443	0.225	1.1096	0.463	1.2764	0.233
PTMA_MOUSE	Prothymosin alpha OS=Mus musculus GN=Ptma PE=1 SV=2	9	1	6277272576	18660982784	12532642816	16666701824	61571256320	11925772288	91.1575	32.5462	49.5742	60.53	48.6302	2.40623	0.31	1.29716	0.464	1.78411	0.284
TBC15_MOUSE	TBC1 domain family member 15 OS=Mus musculus GN=Tbc1d15 PE=1 SV=1	1	0.82	1.24502e+06	7.54228e+06	12963856	783376	12266755	8017395	82.6767	70.5315	80.8904	25.645	25.4164	-1.03245	0.898	1.67334	0.464	1.69061	0.339
MP2K6_MOUSE	Dual specificity mitogen-activated protein kinase kinase 6 OS=Mus musculus GN=Map2k6 PE=2 SV=1	5	1	1028210048	322974848	295490432	615070912	167968320	363654464	58.6371	53.8798	75.6669	18.9797	6.74298	-1.43602	0.593	-1.63382	0.464	-1.88765	0.36
CK5P2_MOUSE	Kelch-like protein 10 OS=Mus musculus GN=Klhl10 PE=2 SV=1	1	0	72183416	328458656	231998864	71093168	687473408	329242944	85.3664	97.841	61.379	92.6835	30.902	1.71947	0.684	2.59523	0.465	4.10662	0.126
NUDC1_MOUSE	NudC domain-containing protein 1 OS=Mus musculus GN=Nudcd1 PE=2 SV=2	5	1	138557792	298934304	294963168	192930672	182432432	197719680	4.09328	52.8865	37.4638	34.9039	14.2618	-1.2781	0.538	-1.3471	0.465	-1.33823	0.449
MK_MOUSE	Midkine OS=Mus musculus GN=Mdk PE=2 SV=2	9	1	785906816	1547203328	1082144896	1064283008	1966587904	1707708672	29.4144	24.1474	33.7095	49.6819	26.6531	1.38747	0.285	1.20295	0.466	1.68572	0.284
RUVB1_MOUSE	RuvB-like 1 OS=Mus musculus GN=Ruvbl1 PE=1 SV=1	15	1	2766635264	2225285888	2717571584	2793968384	2670609408	2659332352	2.75815	18.5802	11.6502	37.7261	18.3425	1.05375	0.503	1.11516	0.466	1.38805	0.299
EFNB1_MOUSE	Ephrin-B1 OS=Mus musculus GN=Efnb1 PE=1 SV=1	7	1	994545728	1404563200	1441508480	1271982720	1245074048	1187240960	3.50683	15.3058	19.3779	39.4845	3.39792	-1.0368	0.867	-1.13416	0.466	1.05087	0.952
ANC2_MOUSE	Anaphase-promoting complex subunit 2 OS=Mus musculus GN=Anapc2 PE=1 SV=1	2	1	231296416	694141056	644562560	579486080	208064880	392478624	47.2138	83.4412	48.5586	26.8881	28.5076	-1.33048	0.605	-1.42763	0.467	-2.47688	0.131
UBA1_MOUSE	Ubiquitin-like modifier-activating enzyme 1 OS=Mus musculus GN=Uba1 PE=1 SV=1	39	1	13218999296	11846709248	13276582912	13717100544	13028226048	13957625856	3.55542	10.7721	6.33317	15.6507	10.5242	1.06157	0.246	1.06599	0.467	1.20604	0.164
STML2_MOUSE	Stomatin-like protein 2 OS=Mus musculus GN=Stoml2 PE=1 SV=1	9	1	243890864	359098496	258748320	145890784	310698688	239762384	35.6154	13.9716	21.8169	28.3865	19.0551	-1.2375	0.402	1.11715	0.467	-1.3799	0.18
RALA_MOUSE	Ras-related protein Ral-A OS=Mus musculus GN=Rala PE=1 SV=1	4	1	269633184	117963288	236570848	176590720	156275120	169336256	6.15002	24.726	38.3332	66.3522	17.1419	-1.24286	0.6	-1.32517	0.467	-1.46436	0.432
SRGP2_MOUSE	SLIT-ROBO Rho GTPase-activating protein 3 OS=Mus musculus GN=Srgap3 PE=1 SV=1	1	0.99	2.69098e+06	4741110	2.85789e+06	3804479	7061697	7.46281e+06	32.8397	63.6675	33.1931	94.6966	32.3477	1.78125	0.115	-1.26352	0.467	2.1156	0.54
FCL_MOUSE	GDP-L-fucose synthase OS=Mus musculus GN=Tsta3 PE=2 SV=3	2	1	51646544	129479912	84470392	81131584	71621248	78775544	6.41753	26.5199	44.1368	22.8615	13.1935	-1.14715	0.817	1.24057	0.467	-1.15508	0.773
GCSP_MOUSE	Glycine dehydrogenase [decarboxylating], mitochondrial OS=Mus musculus GN=Gldc PE=1 SV=1	7	1	171675376	304494688	362881568	206323920	338013120	281345344	24.001	5.86474	35.0352	24.8835	4.64794	-1.01619	0.969	1.16838	0.467	1.03876	0.83
WDR37_MOUSE	WD repeat-containing protein 37 OS=Mus musculus GN=Wdr37 PE=2 SV=1	1	0	194306	371923	713466	567502	844410	791187	20.0089	121.851	61.8565	81.6607	33.9388	1.72158	0.212	1.13921	0.468	-13.7824	0.084
NCAN_MOUSE	Neurocan core protein OS=Mus musculus GN=Ncan PE=2 SV=1	1	1	4.95149e+06	918767	3217189	9751135	4342517	4.51984e+06	49.5247	100.312	66.782	40.3306	33.9862	2.04826	0.229	-1.62486	0.468	-3.23405	0.173
SBNO1_MOUSE	Protein strawberry notch homolog 1 OS=Mus musculus GN=Sbno1 PE=1 SV=2	2	1	10683258	11169547	9991975	13356042	15305569	12165564	11.6483	32.7574	5.57472	82.9777	35.4476	1.28207	0.048	1.23959	0.468	-1.98542	0.313
KC1A_MOUSE	Casein kinase I isoform alpha OS=Mus musculus GN=Csnk1a1 PE=2 SV=2	3	1	83588272	281672800	279125312	210290896	288512352	247287888	15.7339	10.4009	52.9042	2.0426	13.3537	1.15783	0.569	1.25335	0.468	1.20658	0.506
MTCH2_MOUSE	Mitochondrial carrier homolog 2 OS=Mus musculus GN=Mtch2 PE=1 SV=1	5	1	237724944	395306752	511548928	265492272	313314240	501992064	34.7092	49.1447	36.0213	24.7752	27.999	-1.05901	0.882	-1.31489	0.468	1.0701	0.748
RT31_MOUSE	28S ribosomal protein S31, mitochondrial OS=Mus musculus GN=Mrps31 PE=2 SV=1	1	0.99	9465760	4.66245e+06	9403068	10437276	12516625	9842551	12.8433	71.8272	35.1269	84.3264	36.0422	1.39374	0.245	-1.33456	0.469	-1.88294	0.339
CS010_MOUSE	UPF0556 protein C19orf10 homolog OS=Mus musculus GN=D17Wsu104e PE=2 SV=1	3	1	88515744	98394136	46621476	69399656	148120192	72329368	46.1905	20.6833	35.3101	59.7256	30.7935	1.24116	0.584	1.1962	0.469	1.58631	0.369
TALDO_MOUSE	Transaldolase OS=Mus musculus GN=Taldo1 PE=1 SV=2	17	1	5973310976	4669203968	4788709376	6428740608	3753290752	5199976960	26.1189	11.2252	14.0153	21.5441	12.4673	-1.0032	0.913	-1.08701	0.469	1.09207	0.632
EWS_MOUSE	RNA-binding protein EWS OS=Mus musculus GN=Ewsr1 PE=1 SV=1	5	1	1122839680	1985461120	1372845312	1426882432	2090240768	1751653248	18.8869	32.3523	29.7132	39.2274	17.8451	1.17577	0.43	1.23547	0.47	-1.17962	0.545
WBP11_MOUSE	WW domain-binding protein 11 OS=Mus musculus GN=Wbp11 PE=1 SV=2	6	1	171507472	321785856	382718464	383110624	279159136	401944192	18.6411	15.0927	37.2288	33.4626	4.62507	1.21484	0.447	1.18873	0.47	1.18539	0.614
FAK1_MOUSE	Isoform 3 of Focal adhesion kinase 1 OS=Mus musculus GN=Ptk2	4	1	100537312	60204124	72346168	65436408	78958424	71777936	9.3888	41.8524	26.632	38.2668	16.8587	-1.07825	0.755	-1.21421	0.47	1.1577	0.654
RS21_MOUSE	40S ribosomal protein S21 OS=Mus musculus GN=Rps21 PE=2 SV=1	8	1	3207433984	3565308672	2806295296	3032295424	2410867200	3524841984	18.674	12.9306	11.892	18.9861	6.01942	-1.06813	0.61	-1.08245	0.471	1.247	0.18
CLIP2_MOUSE	CAP-Gly domain-containing linker protein 2 OS=Mus musculus GN=Clip2 PE=1 SV=2	2	1	89165960	145568816	61275244	65529112	91633976	46030196	33.7828	78.9276	43.5218	33.2842	56.521	-1.45679	0.335	-1.31026	0.471	-1.42362	0.368
QCR10_MOUSE	Cytochrome b-c1 complex subunit 10 OS=Mus musculus GN=Uqcr11 PE=2 SV=1	1	1	42365976	51605792	65229664	25678040	90595768	64744360	54.1641	60.6417	21.6738	24.725	40.9607	1.13704	0.967	1.46825	0.471	-1.15955	0.465
TOIP2_MOUSE	Torsin-1A-interacting protein 2 OS=Mus musculus GN=Tor1aip2 PE=1 SV=1	1	1	10637708	16608078	24166368	26652928	2332700	23560028	75.5861	87.0725	39.5617	75.5764	31.0181	1.02205	0.703	-1.34221	0.472	-1.32269	0.489
MCM7_MOUSE	DNA replication licensing factor MCM7 OS=Mus musculus GN=Mcm7 PE=2 SV=1	34	1	5307186176	5698125312	5852171776	5118800896	5489573376	5616901120	4.78467	12.7335	4.99973	10.5618	2.55	-1.03896	0.398	-1.06271	0.472	1.00913	0.934
ASPH_MOUSE	Aspartyl/asparaginyl beta-hydroxylase OS=Mus musculus GN=Asph PE=2 SV=1	1	1	9581788	18881004	24776602	8527791	27720960	17763222	53.3151	54.4471	43.1673	17.8697	27.4575	1.01451	0.963	1.61672	0.473	2.07922	0.093
AGAP1_MOUSE	Arf-GAP with GTPase, ANK repeat and PH domain-containing protein 1 OS=Mus musculus GN=Agap1 PE=2 SV=1	1	0.8	0	563642	157068	55309.2	1.04898e+06	295277	111.141	67.1693	121.08	79.8459	44.6807	1.94192	0.439	-1.01422	0.473	-1.8006	0.538
CX026_MOUSE	UPF0368 protein Cxorf26 homolog OS=Mus musculus PE=2 SV=1	6	1	204729376	279196896	248280080	166554960	208118192	291542112	28.6624	18.9079	15.3284	14.1248	10.6064	-1.09905	0.585	-1.11688	0.473	1.05066	0.706
SCFD1_MOUSE	Isoform 3 of Sec1 family domain-containing protein 1 OS=Mus musculus GN=Scfd1	4	1	32229324	53145016	32533874	19935810	90018968	32003254	79.1811	69.8523	30.5036	26.2812	43.843	1.20397	0.985	1.87973	0.474	1.96099	0.043
NAB2_MOUSE	NGFI-A-binding protein 2 OS=Mus musculus GN=Nab2 PE=1 SV=1	1	0.88	38959.3	955234	243074	88146.6	4665364	1718510	107.537	116.16	116.638	78.4925	21.9873	5.2309	0.394	2.61865	0.474	3.67502	0.319
CUX1_MOUSE	Isoform 2 of Homeobox protein cut-like 1 OS=Mus musculus GN=Cux1	2	0.6	5.78882e+06	58352620	28683420	19598590	36515004	41369992	35.172	34.5381	85.1751	39.2036	32.5338	1.05019	0.649	1.30921	0.474	1.61393	0.366
JSPR1_MOUSE	Junctional sarcoplasmic reticulum protein 1 OS=Mus musculus GN=Jsrp1 PE=1 SV=2	1	0.36	5262926	18255472	14314767	7973774	13105544	7650842	31.9558	67.1711	52.8245	53.0706	72.1163	-1.31684	0.697	-1.52558	0.474	-1.26678	0.702
VPS29_MOUSE	Vacuolar protein sorting-associated protein 29 OS=Mus musculus GN=Vps29 PE=1 SV=1	1	0.85	9274762	35247864	15376341	39990948	8.37543e+06	18037142	73.194	61.1739	68.021	67.1997	17.91	1.10859	0.923	-1.57742	0.474	-1.01091	0.885
NDUBA_MOUSE	NADH dehydrogenase [ubiquinone] 1 beta subcomplex subunit 10 OS=Mus musculus GN=Ndufb10 PE=1 SV=3	2	1	37885708	35103744	37187984	22020502	66474144	42683888	50.8737	58.2711	3.94116	24.4766	34.2764	1.19061	0.831	1.50774	0.475	1.74003	0.056
B2L15_MOUSE	Bcl-2-like protein 15 OS=Mus musculus GN=Bcl2l15 PE=2 SV=2	1	0.34	116229512	155964544	118245368	119012432	222495808	200292240	30.1659	77.7721	17.1974	28.3193	15.823	1.38767	0.258	-1.24828	0.475	1.2392	0.416
NF1_MOUSE	Isoform 1 of Neurofibromin OS=Mus musculus GN=Nf1	1	0.99	2.05553e+06	276071	1.74619e+06	2.13824e+06	1.55172e+06	1.04797e+06	34.5505	87.8352	69.945	98.6145	44.1533	1.16189	0.589	-1.99746	0.476	-14.6385	0.042
TBB2C_MOUSE	Tubulin beta-2C chain OS=Mus musculus GN=Tubb2c PE=1 SV=1	4	1	7522920448	4293025792	6383324160	7700469760	2931375616	4266972416	49.5392	51.3819	27.0027	43.7761	14.6799	-1.22152	0.49	-1.25634	0.476	-1.52478	0.261
MFN1_MOUSE	Mitofusin-1 OS=Mus musculus GN=Mfn1 PE=1 SV=2	1	1	6.41861e+06	6840011	8720396	4.29414e+06	12446782	6532608	54.2955	57.2171	16.7278	57.5668	49.5932	1.0589	0.932	1.45703	0.476	-1.28249	0.385
METH_MOUSE	Methionine synthase OS=Mus musculus GN=Mtr PE=2 SV=1	3	1	40355704	38397192	33887424	61805464	36710512	46053796	26.319	45.6344	8.83415	17.588	10.2228	1.28346	0.264	-1.2137	0.476	1.02893	0.861
ERG25_MOUSE	C-4 methylsterol oxidase OS=Mus musculus GN=Sc4mol PE=2 SV=1	2	1	129683592	105926768	61615064	53991184	78464576	113289216	36.3782	33.5076	34.8701	43.8382	16.8395	-1.20949	0.573	-1.28127	0.476	-1.01109	0.942
CCD89_MOUSE	Coiled-coil domain-containing protein 89 OS=Mus musculus GN=Ccdc89 PE=1 SV=2	1	0.36	795745	67346368	79734808	1.5289e+06	418825120	109350312	122.682	117.424	86.1262	31.3603	9.64776	3.58206	0.702	6.45372	0.477	8.46332	0.165
PTH2_MOUSE	Peptidyl-tRNA hydrolase 2, mitochondrial OS=Mus musculus GN=Ptrh2 PE=2 SV=1	4	1	500948160	188276752	299297152	306900128	200508624	244536800	21.328	34.7867	48.1051	14.6204	14.664	-1.31462	0.549	-1.37049	0.477	-1.57503	0.307
FKBP5_MOUSE	Peptidyl-prolyl cis-trans isomerase FKBP5 OS=Mus musculus GN=Fkbp5 PE=1 SV=1	3	1	103730272	100168944	101851800	46213584	92705928	89015264	34.0136	37.1537	1.74805	52.9835	37.7721	-1.3414	0.27	-1.14046	0.477	1.55225	0.335
RS15_MOUSE	40S ribosomal protein S15 OS=Mus musculus GN=Rps15 PE=2 SV=2	4	1	1729324800	2203924224	1327768320	914743296	1155199488	859931200	16.0819	12.1084	25.0095	57.5313	17.212	-1.79565	0.038	-1.16038	0.477	-1.20619	0.496
FBX22_MOUSE	F-box only protein 22 OS=Mus musculus GN=Fbxo22 PE=2 SV=2	4	1	96779632	108019320	110139000	86938360	88176392	104740336	10.6554	16.902	6.83924	47.6345	3.37915	-1.12536	0.181	-1.08525	0.477	-1.12518	0.551
G45IP_MOUSE	Growth arrest and DNA damage-inducible proteins-interacting protein 1 OS=Mus musculus GN=Gadd45gip1 PE=2 SV=1	1	0.8	11519603	12463426	10444411	4847331	5236837	4136975	11.7644	38.437	8.80303	110.544	59.4155	-2.4	0.0007683	-1.14805	0.477	1.09983	0.668
RFC2_MOUSE	Replication factor C subunit 2 OS=Mus musculus GN=Rfc2 PE=2 SV=1	8	1	292251872	289107328	303807296	309952800	303671136	474130208	26.6565	34.6219	2.62345	55.9168	18.5619	1.22887	0.332	1.22109	0.477	1.15666	0.913
THIKA_MOUSE	3-ketoacyl-CoA thiolase A, peroxisomal OS=Mus musculus GN=Acaa1a PE=2 SV=1	10	1	379861472	381372064	433864992	266051680	484918368	458169920	29.6225	20.9267	7.71957	15.0205	20.8523	1.01175	0.926	1.13684	0.478	1.23527	0.12
PGAM1_MOUSE	Phosphoglycerate mutase 1 OS=Mus musculus GN=Pgam1 PE=1 SV=3	19	1	10738010112	16146269184	11985704960	10152022016	15196013568	11329965056	21.5825	19.3331	21.8563	13.9796	12.9497	-1.05976	0.753	1.14057	0.478	-1.27902	0.193
FIS1_MOUSE	Mitochondrial fission 1 protein OS=Mus musculus GN=Fis1 PE=1 SV=1	1	1	9982225	66941516	51342204	64810932	127478320	54219136	48.1863	21.1565	68.8441	51.4954	47.2669	1.92185	0.287	1.29618	0.478	1.56188	0.41
CASA1_BOVIN	Alpha-S1-casein OS=Bos taurus GN=CSN1S1 PE=1 SV=2	1	1	37038200	47334864	48368372	12360163	76286960	50639924	69.2902	117.854	14.1579	103.368	57.3582	1.04931	0.763	2.94784	0.478	-1.02678	0.527
ZCH18_MOUSE	Zinc finger CCCH domain-containing protein 18 OS=Mus musculus GN=Zc3h18 PE=1 SV=1	2	0.69	1033202432	217391552	70636448	430682368	121967144	87042936	88.6956	36.6854	117.752	49.3306	39.0027	-2.06542	0.679	-3.30144	0.478	-2.73944	0.578
TOP2A_MOUSE	DNA topoisomerase 2-alpha OS=Mus musculus GN=Top2a PE=1 SV=1	40	1	4131137536	4196452352	4294025472	3493488128	4456506368	3501117184	14.5089	8.84323	1.94843	21.8977	3.13898	-1.10222	0.327	1.04719	0.478	1.08284	0.645
CD81_MOUSE	CD81 antigen OS=Mus musculus GN=Cd81 PE=1 SV=1	1	1	2.36069e+06	915209	7780497	5.82241e+06	39954.4	13493402	104.601	145.891	98.2046	173.205	44.9455	1.75064	0.794	-1.42094	0.479	-22.2017	0.138
PRUNE_MOUSE	Protein prune homolog OS=Mus musculus GN=Prune PE=2 SV=1	1	1	5036495	6.81188e+06	4384092	1.72485e+06	8699798	4.60132e+06	69.9842	84.9243	23.2208	29.7084	30.9902	-1.08029	0.642	1.86777	0.479	1.47722	0.144
TNPO1_MOUSE	Transportin-1 OS=Mus musculus GN=Tnpo1 PE=1 SV=2	15	1	1677756672	1724794368	1686785920	1367267712	1876038400	1402840320	18.3395	18.7329	1.47145	5.65952	1.64804	-1.09539	0.422	1.11358	0.479	1.04936	0.29
DAB2_MOUSE	Isoform p93 of Disabled homolog 2 OS=Mus musculus GN=Dab2	1	0	262161	1.54366e+06	460345	93101.1	3.72474e+06	2.1515e+06	91.5283	131.371	91.3194	127.559	69.5929	2.63412	0.74	4.76964	0.479	2.52681	0.591
DX39A_MOUSE	ATP-dependent RNA helicase DDX39A OS=Mus musculus GN=Ddx39a PE=2 SV=1	8	1	595453056	710601152	652659584	587961280	771770688	667990656	13.635	21.0546	8.8182	33.5012	10.8035	1.03523	0.76	1.13852	0.479	1.12703	0.695
[truncated: 1,847 more rows]

## Sheet: rbm8a changes
Primary Protein Name	Protein Description	Number of Peptides	ProteinTeller Probability	ID19621_01 Control	ID19622_01 Control	ID19626_01 Control	ID19623_01 Rbm8a	ID19624_01 Rbm8a	ID19625_01 Rbm8a	Magoh CV	Eif4a3 CV	Control CV	Rbm8a CV	QC Pool	Fold Change Magoh vs Control	P-value Magoh vs Control	Fold Change Eif4a3 vs Control	P-value Eif4a3 vs Control	Fold Change Rbm8a vs Control	P-Value Rbm8a vs Control
[truncated: 3,587 more rows]

[truncated: 1 more sheets: eif4a3 changes]
