# Supplementary material for: Haploinsufficiency for Core Exon Junction Complex Components Disrupts Embryonic Neurogenesis and Causes p53-Mediated Microcephaly
Source: PLoS Genet. 2016 Sep 12;12(9):e1006282. doi: 10.1371/journal.pgen.1006282 (PMC5019403; doi:10.1371/journal.pgen.1006282)
Supplement: S6 Table — (XLSX) [file pgen.1006282.s013.xlsx]

## Sheet: Magoh Proteomics DAVID GOp=0.05
Category	Term	Count	%	PValue	Genes	List Total	Pop Hits	Pop Total	Fold Enrichment	Bonferroni	Benjamini	FDR
GOTERM_CC_DIRECT	GO:0005737~cytoplasm	68	50.3704	1.67361e-05	PDC6I_MOUSE, DACH1_MOUSE, SNX6_MOUSE, NRIF1_MOUSE, KIF11_MOUSE, CK5P3_MOUSE, PTN23_MOUSE, CCAR1_MOUSE, HBAP1_MOUSE, RUVB2_MOUSE, GSK3B_MOUSE, IF4G2_MOUSE, LAR4B_MOUSE, UBP24_MOUSE, VRK1_MOUSE, SMC1B_MOUSE, TPM3_MOUSE, EXOS8_MOUSE, P5CS_MOUSE, RCD1_MOUSE, OTOF_MOUSE, BRK1_MOUSE, DDX3Y_MOUSE, TACC1_MOUSE, UB2V2_MOUSE, CENPU_MOUSE, PLCD4_MOUSE, T22D1_MOUSE, ELP1_MOUSE, AACS_MOUSE, FAS_MOUSE, BYST_MO…	124	6280	17551	1.5326	0.00364185	0.00364185	0.0212706
GOTERM_MF_DIRECT	GO:0044822~poly(A) RNA binding	20	14.8148	0.000129061	FAS_MOUSE, BYST_MOUSE, RRP36_MOUSE, RBM28_MOUSE, RS15_MOUSE, RS23_MOUSE, RADI_MOUSE, P5CS_MOUSE, MOT4_MOUSE, RM14_MOUSE, DDX56_MOUSE, CCAR1_MOUSE, REXO4_MOUSE, CSRP1_MOUSE, BRX1_MOUSE, IF4G2_MOUSE, RS2_MOUSE, CTNA1_MOUSE, LAR4B_MOUSE, EDF1_MOUSE	111	1066	15817	2.67346	0.0359919	0.0359919	0.170887
GOTERM_CC_DIRECT	GO:0005634~nucleus	60	44.4444	0.000163863	DACH1_MOUSE, SNX6_MOUSE, RBM28_MOUSE, KLF17_MOUSE, NRIF1_MOUSE, BRD4_MOUSE, NUDT5_MOUSE, CK5P3_MOUSE, PTN23_MOUSE, CBX3_MOUSE, RUVB2_MOUSE, CSRP1_MOUSE, GSK3B_MOUSE, PRP4_MOUSE, VRK1_MOUSE, SMC1B_MOUSE, EXOS8_MOUSE, RCD1_MOUSE, CREST_MOUSE, TF2B_MOUSE, REXO4_MOUSE, DNLI3_MOUSE, DDX3Y_MOUSE, TACC1_MOUSE, UB2V2_MOUSE, CENPU_MOUSE, PLCD4_MOUSE, T22D1_MOUSE, ELP1_MOUSE, BYST_MOUSE, MO4L1_MOUSE, COTL1…	124	5626	17551	1.5095	0.0350944	0.0177039	0.208081
GOTERM_CC_DIRECT	GO:0000775~chromosome, centromeric region	7	5.18519	0.000320899	SEPT6_MOUSE, SEPT2_MOUSE, SMC1B_MOUSE, CENPU_MOUSE, DCTN6_MOUSE, CREST_MOUSE, CBX3_MOUSE	124	131	17551	7.56322	0.0675756	0.0230525	0.407119
GOTERM_BP_DIRECT	GO:0008283~cell proliferation	8	5.92593	0.000481064	BYST_MOUSE, DACH1_MOUSE, MO4L1_MOUSE, GSK3B_MOUSE, TACC1_MOUSE, MYH10_MOUSE, NASP_MOUSE, CK5P3_MOUSE	111	209	16609	5.72749	0.228452	0.228452	0.697788
GOTERM_CC_DIRECT	GO:0005840~ribosome	7	5.18519	0.000893698	RT27_MOUSE, RS15_MOUSE, RS23_MOUSE, RL36_MOUSE, RS2_MOUSE, RL18_MOUSE, RM14_MOUSE	124	159	17551	6.23133	0.177094	0.0475601	1.13003
GOTERM_CC_DIRECT	GO:0032154~cleavage furrow	4	2.96296	0.00107435	SEPT6_MOUSE, RADI_MOUSE, TPM3_MOUSE, MYH10_MOUSE	124	29	17551	19.5228	0.208903	0.0457855	1.35701
GOTERM_CC_DIRECT	GO:0005730~nucleolus	14	10.3704	0.00118103	ELP1_MOUSE, BYST_MOUSE, SEPT2_MOUSE, VRK1_MOUSE, RRP36_MOUSE, RS23_MOUSE, BRD4_MOUSE, RL18_MOUSE, TF2B_MOUSE, DDX56_MOUSE, REXO4_MOUSE, BRX1_MOUSE, EDF1_MOUSE, LAR4B_MOUSE	124	695	17551	2.85117	0.227109	0.0420275	1.49084
GOTERM_CC_DIRECT	GO:0030529~ribonucleoprotein complex	9	6.66667	0.00133304	RT27_MOUSE, RS15_MOUSE, RUVB2_MOUSE, GSK3B_MOUSE, RS23_MOUSE, RL36_MOUSE, RS2_MOUSE, RL18_MOUSE, RM14_MOUSE	124	303	17551	4.20417	0.252332	0.0406912	1.68122
GOTERM_CC_DIRECT	GO:0005856~cytoskeleton	18	13.3333	0.00137097	RTTN_MOUSE, PDC6I_MOUSE, COTL1_MOUSE, SEPT2_MOUSE, VRK1_MOUSE, UBR4_MOUSE, RADI_MOUSE, KIF11_MOUSE, TPM3_MOUSE, CK5P3_MOUSE, PTN23_MOUSE, SEPT6_MOUSE, ERC2_MOUSE, BRK1_MOUSE, TACC1_MOUSE, CTNA1_MOUSE, DCTN6_MOUSE, GTSE1_MOUSE	124	1077	17551	2.36558	0.258497	0.0366944	1.72868
GOTERM_CC_DIRECT	GO:0070062~extracellular exosome	32	23.7037	0.00158403	PDC6I_MOUSE, FAS_MOUSE, COTL1_MOUSE, RADI_MOUSE, GOGA4_MOUSE, NUDT5_MOUSE, PTN23_MOUSE, RUVB2_MOUSE, CSRP1_MOUSE, MYH10_MOUSE, RS2_MOUSE, SEPT2_MOUSE, PSMD2_MOUSE, CAB39_MOUSE, ADHX_MOUSE, TPIS_MOUSE, BROX_MOUSE, TPM3_MOUSE, COX41_MOUSE, DECR_MOUSE, BRK1_MOUSE, IQGA2_MOUSE, EIF3I_MOUSE, UB2V2_MOUSE, TXD17_MOUSE, CCD25_MOUSE, SAP_MOUSE, ATPK_MOUSE, SEM3C_MOUSE, EDF1_MOUSE, COMD7_MOUSE, DJC11_MOUSE	124	2589	17551	1.74944	0.292199	0.0376712	1.99484
GOTERM_BP_DIRECT	GO:0042254~ribosome biogenesis	5	3.7037	0.00195702	BYST_MOUSE, RRP36_MOUSE, BRX1_MOUSE, LSG1_MOUSE, DDX56_MOUSE	111	80	16609	9.35191	0.652109	0.410177	2.81048
GOTERM_BP_DIRECT	GO:0007049~cell cycle	11	8.14815	0.006111	CCAR1_MOUSE, PDC6I_MOUSE, SEPT6_MOUSE, G45IP_MOUSE, SEPT2_MOUSE, DNLI3_MOUSE, VRK1_MOUSE, SMC1B_MOUSE, KIF11_MOUSE, TACC1_MOUSE, NASP_MOUSE	111	595	16609	2.76628	0.963262	0.667565	8.53399
GOTERM_MF_DIRECT	GO:0005515~protein binding	44	32.5926	0.00679498	PDC6I_MOUSE, MO4L1_MOUSE, COTL1_MOUSE, DACH1_MOUSE, RADI_MOUSE, NRIF1_MOUSE, UB2D1_MOUSE, BRD4_MOUSE, CK5P3_MOUSE, CBX3_MOUSE, UBP4_MOUSE, LAP2B_MOUSE, XPO7_MOUSE, CCAR1_MOUSE, RUVB2_MOUSE, LIN7B_MOUSE, CSRP1_MOUSE, GSK3B_MOUSE, MYH10_MOUSE, IF4G2_MOUSE, M3K6_MOUSE, ANR24_MOUSE, PP2BB_MOUSE, SEPT2_MOUSE, PSMD2_MOUSE, RS15_MOUSE, SMC1B_MOUSE, UBR4_MOUSE, ITSN1_MOUSE, TPM3_MOUSE, RCD1_MOUSE, NASP_M…	111	4403	15817	1.42398	0.855772	0.620226	8.63882
GOTERM_BP_DIRECT	GO:0006412~translation	8	5.92593	0.00679654	RS15_MOUSE, RS23_MOUSE, EIF3I_MOUSE, IF4G2_MOUSE, RL36_MOUSE, RS2_MOUSE, RL18_MOUSE, RM14_MOUSE	111	334	16609	3.58397	0.974672	0.601066	9.44781
GOTERM_CC_DIRECT	GO:0005694~chromosome	8	5.92593	0.00724537	SEPT6_MOUSE, SEPT2_MOUSE, SMC1B_MOUSE, BRD4_MOUSE, CENPU_MOUSE, DCTN6_MOUSE, CREST_MOUSE, LAP2B_MOUSE	124	319	17551	3.5496	0.795101	0.146597	8.82859
GOTERM_CC_DIRECT	GO:0000776~kinetochore	5	3.7037	0.00749319	SEPT6_MOUSE, SEPT2_MOUSE, CENPU_MOUSE, DCTN6_MOUSE, CREST_MOUSE	124	110	17551	6.43365	0.805955	0.138483	9.11745
GOTERM_CC_DIRECT	GO:0015935~small ribosomal subunit	3	2.22222	0.0131541	RS15_MOUSE, RS23_MOUSE, RS2_MOUSE	124	25	17551	16.9848	0.944235	0.213806	15.4905
GOTERM_MF_DIRECT	GO:0003735~structural constituent of ribosome	6	4.44444	0.0139712	RS15_MOUSE, RS23_MOUSE, RL36_MOUSE, RS2_MOUSE, RL18_MOUSE, RM14_MOUSE	111	204	15817	4.19104	0.981607	0.736034	17.0093
GOTERM_CC_DIRECT	GO:0030027~lamellipodium	5	3.7037	0.0150394	IQGA2_MOUSE, BRK1_MOUSE, RADI_MOUSE, ITSN1_MOUSE, CTNA1_MOUSE	124	135	17551	5.24223	0.963245	0.224397	17.5199
GOTERM_BP_DIRECT	GO:0006631~fatty acid metabolic process	5	3.7037	0.0180346	DECR_MOUSE, AACS_MOUSE, FAS_MOUSE, TECR_MOUSE, HACD1_MOUSE	111	151	16609	4.95466	0.999945	0.859405	23.2673
GOTERM_MF_DIRECT	GO:0051059~NF-kappaB binding	3	2.22222	0.0207533	GSK3B_MOUSE, CK5P3_MOUSE, COMD7_MOUSE	111	32	15817	13.359	0.99741	0.774399	24.2629
GOTERM_CC_DIRECT	GO:0005739~mitochondrion	20	14.8148	0.0244957	FAS_MOUSE, RT27_MOUSE, ABCF2_MOUSE, ADHX_MOUSE, NCPR_MOUSE, P5CS_MOUSE, COX41_MOUSE, RM14_MOUSE, DECR_MOUSE, G45IP_MOUSE, BOLA1_MOUSE, DNLI3_MOUSE, ARGL1_MOUSE, QCR8_MOUSE, GSK3B_MOUSE, SAP_MOUSE, MYH10_MOUSE, ATPK_MOUSE, DCTN6_MOUSE, DJC11_MOUSE	124	1678	17551	1.68701	0.995513	0.320354	27.0382
GOTERM_MF_DIRECT	GO:0005524~ATP binding	17	12.5926	0.0256154	ELP1_MOUSE, AACS_MOUSE, PYRG1_MOUSE, VRK1_MOUSE, ABCF2_MOUSE, SMC1B_MOUSE, UB2D1_MOUSE, KIF11_MOUSE, P5CS_MOUSE, DDX56_MOUSE, OPLA_MOUSE, DNLI3_MOUSE, RUVB2_MOUSE, DDX3Y_MOUSE, GSK3B_MOUSE, MYH10_MOUSE, M3K6_MOUSE	111	1359	15817	1.7825	0.99937	0.770972	29.0972
GOTERM_MF_DIRECT	GO:0003723~RNA binding	11	8.14815	0.026241	RBM28_MOUSE, RS15_MOUSE, DDX3Y_MOUSE, EXOS8_MOUSE, BRX1_MOUSE, NUDT5_MOUSE, IF4G2_MOUSE, RS2_MOUSE, LAR4B_MOUSE, RL18_MOUSE, DDX56_MOUSE	111	711	15817	2.20457	0.999475	0.715966	29.698
GOTERM_MF_DIRECT	GO:0000166~nucleotide binding	21	15.5556	0.0287177	AACS_MOUSE, PYRG1_MOUSE, SEPT2_MOUSE, VRK1_MOUSE, RBM28_MOUSE, ABCF2_MOUSE, SMC1B_MOUSE, UB2D1_MOUSE, KIF11_MOUSE, P5CS_MOUSE, DDX56_MOUSE, OPLA_MOUSE, SEPT6_MOUSE, DNLI3_MOUSE, RUVB2_MOUSE, DDX3Y_MOUSE, GSK3B_MOUSE, MYH10_MOUSE, M3K6_MOUSE, LAR4B_MOUSE, LSG1_MOUSE	111	1845	15817	1.6219	0.999745	0.693389	32.0309
GOTERM_BP_DIRECT	GO:0051301~cell division	7	5.18519	0.0289218	PDC6I_MOUSE, SEPT6_MOUSE, SEPT2_MOUSE, DNLI3_MOUSE, VRK1_MOUSE, KIF11_MOUSE, TACC1_MOUSE	111	350	16609	2.99261	1	0.928386	34.7595
GOTERM_BP_DIRECT	GO:0006629~lipid metabolic process	8	5.92593	0.0293993	DECR_MOUSE, AACS_MOUSE, FAS_MOUSE, TECR_MOUSE, HACD1_MOUSE, SAP_MOUSE, ERG7_MOUSE, PLCD4_MOUSE	111	448	16609	2.67198	1	0.899509	35.2248
GOTERM_MF_DIRECT	GO:0005516~calmodulin binding	5	3.7037	0.0303249	PP2BB_MOUSE, IQGA2_MOUSE, UBR4_MOUSE, MYH10_MOUSE, EDF1_MOUSE	111	169	15817	4.21584	0.999841	0.664856	33.5063
GOTERM_CC_DIRECT	GO:0022627~cytosolic small ribosomal subunit	3	2.22222	0.0319529	RS15_MOUSE, RS23_MOUSE, RS2_MOUSE	124	40	17551	10.6155	0.999158	0.376224	33.8188
GOTERM_CC_DIRECT	GO:0031105~septin complex	2	1.48148	0.0345569	SEPT6_MOUSE, SEPT2_MOUSE	124	5	17551	56.6161	0.999532	0.3807	36.0463
GOTERM_MF_DIRECT	GO:0032403~protein complex binding	7	5.18519	0.0362759	ERC2_MOUSE, BRK1_MOUSE, KIF11_MOUSE, NASP_MOUSE, OTOF_MOUSE, RS2_MOUSE, CK5P3_MOUSE	111	352	15817	2.83372	0.999972	0.688384	38.7151
GOTERM_CC_DIRECT	GO:0000794~condensed nuclear chromosome	3	2.22222	0.0364947	DNLI3_MOUSE, SMC1B_MOUSE, BRD4_MOUSE	124	43	17551	9.87491	0.999698	0.379198	37.6588
GOTERM_MF_DIRECT	GO:0032947~protein complex scaffold	3	2.22222	0.0375119	SEPT2_MOUSE, ITSN1_MOUSE, MPP7_MOUSE	111	44	15817	9.7156	0.999981	0.66238	39.7486
GOTERM_CC_DIRECT	GO:0005925~focal adhesion	7	5.18519	0.0376297	PDC6I_MOUSE, RS15_MOUSE, CSRP1_MOUSE, RADI_MOUSE, CTNA1_MOUSE, RS2_MOUSE, RL18_MOUSE	124	352	17551	2.81472	0.999766	0.371572	38.5859
GOTERM_BP_DIRECT	GO:0015031~protein transport	9	6.66667	0.0408034	PDC6I_MOUSE, SNX6_MOUSE, LIN7B_MOUSE, NASP_MOUSE, PTN23_MOUSE, COPB2_MOUSE, LSG1_MOUSE, SC31A_MOUSE, XPO7_MOUSE	111	586	16609	2.29808	1	0.939601	45.4604
GOTERM_BP_DIRECT	GO:0006364~rRNA processing	4	2.96296	0.041817	RRP36_MOUSE, RS15_MOUSE, EXOS8_MOUSE, DDX56_MOUSE	111	116	16609	5.15968	1	0.92256	46.2931
GOTERM_BP_DIRECT	GO:0030497~fatty acid elongation	2	1.48148	0.0454574	TECR_MOUSE, HACD1_MOUSE	111	7	16609	42.7516	1	0.918536	49.1873
GOTERM_CC_DIRECT	GO:0015629~actin cytoskeleton	5	3.7037	0.0462034	SEPT2_MOUSE, CSRP1_MOUSE, MYH10_MOUSE, CTNA1_MOUSE, MOT4_MOUSE	124	192	17551	3.68595	0.999967	0.418859	45.1889
GOTERM_MF_DIRECT	GO:0019899~enzyme binding	7	5.18519	0.0463974	PP2BB_MOUSE, COTL1_MOUSE, EIF3I_MOUSE, NCPR_MOUSE, HACD1_MOUSE, RS2_MOUSE, CBX3_MOUSE	111	374	15817	2.66703	0.999999	0.706705	46.7166
GOTERM_BP_DIRECT	GO:0006413~translational initiation	3	2.22222	0.0465083	DDX3Y_MOUSE, EIF3I_MOUSE, IF4G2_MOUSE	111	52	16609	8.63254	1	0.903054	49.9953
GOTERM_MF_DIRECT	GO:0004579~dolichyl-diphosphooligosaccharide-protein glycotransferase activity	2	1.48148	0.0476867	STT3A_MOUSE, OST48_MOUSE	111	7	15817	40.713	0.999999	0.685377	47.6634
GOTERM_MF_DIRECT	GO:0019904~protein domain specific binding	6	4.44444	0.0512486	LIN7B_MOUSE, RADI_MOUSE, MPP7_MOUSE, TACC1_MOUSE, RCD1_MOUSE, CBX3_MOUSE	111	289	15817	2.95838	1	0.683139	50.1988
GOTERM_BP_DIRECT	GO:2000643~positive regulation of early endosome to late endosome transport	2	1.48148	0.051782	RADI_MOUSE, PTN23_MOUSE	111	8	16609	37.4077	1	0.90821	53.8727
GOTERM_CC_DIRECT	GO:0030426~growth cone	4	2.96296	0.0565842	ERC2_MOUSE, GSK3B_MOUSE, TPM3_MOUSE, MYH10_MOUSE	124	124	17551	4.56582	0.999997	0.470014	52.3064
GOTERM_BP_DIRECT	GO:0034097~response to cytokine	3	2.22222	0.0600179	PP2BB_MOUSE, CASP6_MOUSE, OST48_MOUSE	111	60	16609	7.48153	1	0.923176	59.3721
GOTERM_CC_DIRECT	GO:0022625~cytosolic large ribosomal subunit	3	2.22222	0.0662854	RL36A_MOUSE, RL36_MOUSE, RL18_MOUSE	124	60	17551	7.07702	1	0.509325	58.1783
GOTERM_BP_DIRECT	GO:0042761~very long-chain fatty acid biosynthetic process	2	1.48148	0.0705074	TECR_MOUSE, HACD1_MOUSE	111	11	16609	27.2056	1	0.940094	65.4935
GOTERM_CC_DIRECT	GO:0005819~spindle	3	2.22222	0.0761792	KIF11_MOUSE, MYH10_MOUSE, CBX3_MOUSE	124	65	17551	6.53263	1	0.543957	63.4745
GOTERM_BP_DIRECT	GO:0006633~fatty acid biosynthetic process	3	2.22222	0.0765945	FAS_MOUSE, TECR_MOUSE, HACD1_MOUSE	111	69	16609	6.50568	1	0.942926	68.64
GOTERM_BP_DIRECT	GO:0042274~ribosomal small subunit biogenesis	2	1.48148	0.082787	RRP36_MOUSE, RS15_MOUSE	111	13	16609	23.0201	1	0.945586	71.5652
GOTERM_BP_DIRECT	GO:0032886~regulation of microtubule-based process	2	1.48148	0.082787	GSK3B_MOUSE, TACC1_MOUSE	111	13	16609	23.0201	1	0.945586	71.5652
GOTERM_MF_DIRECT	GO:0070402~NADPH binding	2	1.48148	0.093119	DECR_MOUSE, FAS_MOUSE	111	14	15817	20.3565	1	0.862318	72.6166
GOTERM_BP_DIRECT	GO:0014902~myotube differentiation	2	1.48148	0.0949059	GSK3B_MOUSE, HACD1_MOUSE	111	15	16609	19.9508	1	0.957642	76.5691
GOTERM_BP_DIRECT	GO:0043968~histone H2A acetylation	2	1.48148	0.0949059	MO4L1_MOUSE, RUVB2_MOUSE	111	15	16609	19.9508	1	0.957642	76.5691
GOTERM_BP_DIRECT	GO:0006310~DNA recombination	3	2.22222	0.0964703	MO4L1_MOUSE, DNLI3_MOUSE, RUVB2_MOUSE	111	79	16609	5.68218	1	0.952057	77.1516

## Sheet: Rbm8a Proteomics DAVID GOp=0.05
Category	Term	Count	%	PValue	Genes	List Total	Pop Hits	Pop Total	Fold Enrichment	Bonferroni	Benjamini	FDR
GOTERM_CC_DIRECT	GO:0030529~ribonucleoprotein complex	19	12.6667	2.47617e-11	PUF60_MOUSE, GAR1_MOUSE, ROA3_MOUSE, NUP50_MOUSE, IMP3_MOUSE, RL7_MOUSE, RT27_MOUSE, HSP7C_MOUSE, RL18_MOUSE, SNRPA_MOUSE, HNRPK_MOUSE, NHP2_MOUSE, DHX9_MOUSE, RS3_MOUSE, RS16_MOUSE, YBOX1_MOUSE, RU2B_MOUSE, RL36_MOUSE, LSM4_MOUSE	138	303	17551	7.97506	6.41329e-09	6.41329e-09	3.23468e-08
GOTERM_MF_DIRECT	GO:0044822~poly(A) RNA binding	34	22.6667	3.60107e-11	HSP7C_MOUSE, RADI_MOUSE, MGN_MOUSE, SF3B1_MOUSE, DHX36_MOUSE, NOG1_MOUSE, HNRPK_MOUSE, RPB1_MOUSE, DDX42_MOUSE, NHP2_MOUSE, PERQ2_MOUSE, DHX9_MOUSE, LAS1L_MOUSE, RPB2_MOUSE, RS30_MOUSE, LSM4_MOUSE, PUF60_MOUSE, CALR_MOUSE, CPSF5_MOUSE, IMP3_MOUSE, RL7_MOUSE, EIF3A_MOUSE, CSDE1_MOUSE, THUM1_MOUSE, SUMO1_MOUSE, GNL3_MOUSE, TCP4_MOUSE, MMTA2_MOUSE, TUT4_MOUSE, RS3_MOUSE, RS16_MOUSE, ABCF1_MOUSE, YBO…	134	1066	15817	3.76479	1.39001e-08	1.39001e-08	4.99674e-08
GOTERM_MF_DIRECT	GO:0003723~RNA binding	26	17.3333	1.00286e-09	ROA3_MOUSE, HSP7C_MOUSE, MGN_MOUSE, DHX36_MOUSE, RL18_MOUSE, HNRPK_MOUSE, DDX42_MOUSE, DHX9_MOUSE, NHP2_MOUSE, DICER_MOUSE, RU2B_MOUSE, LSM4_MOUSE, PUF60_MOUSE, GAR1_MOUSE, CPSF5_MOUSE, IMP3_MOUSE, RL7_MOUSE, EXOS8_MOUSE, THUM1_MOUSE, PARK7_MOUSE, CSDE1_MOUSE, SNRPA_MOUSE, SAHH2_MOUSE, RS3_MOUSE, RS16_MOUSE, YBOX1_MOUSE	134	711	15817	4.31641	3.87103e-07	1.93552e-07	1.39154e-06
GOTERM_CC_DIRECT	GO:0005737~cytoplasm	81	54	5.322e-08	NUP50_MOUSE, DACH1_MOUSE, CDC42_MOUSE, HSP7C_MOUSE, SYIM_MOUSE, DHX36_MOUSE, KIF1A_MOUSE, FUMH_MOUSE, NHP2_MOUSE, GSK3A_MOUSE, WDR47_MOUSE, RABP1_MOUSE, MOFA1_MOUSE, GBRL2_MOUSE, GIT1_MOUSE, EXOS8_MOUSE, IF2G_MOUSE, SUMO1_MOUSE, NUCB1_MOUSE, TUT4_MOUSE, ATX10_MOUSE, POMP_MOUSE, ZWINT_MOUSE, GNAI2_MOUSE, NB5R3_MOUSE, PDCD6_MOUSE, TACC1_MOUSE, GAB1_MOUSE, GSTO1_MOUSE, PMVK_MOUSE, T22D1_MOUSE, ELP1_…	138	6280	17551	1.64039	1.37839e-05	6.89196e-06	6.95224e-05
GOTERM_MF_DIRECT	GO:0005515~protein binding	63	42	2.8166e-06	NUP50_MOUSE, DACH1_MOUSE, CUL4A_MOUSE, CDC42_MOUSE, HSP7C_MOUSE, PHC2_MOUSE, FBN1_MOUSE, SF3B1_MOUSE, DHX36_MOUSE, CAF1B_MOUSE, RPB1_MOUSE, NHP2_MOUSE, PERQ2_MOUSE, RU2B_MOUSE, GSK3A_MOUSE, MOFA1_MOUSE, RS30_MOUSE, GAR1_MOUSE, GBRL2_MOUSE, GIT1_MOUSE, 2A5G_MOUSE, SUMO1_MOUSE, TF2B_MOUSE, TUT4_MOUSE, ATX10_MOUSE, POMP_MOUSE, ZWINT_MOUSE, GNAI2_MOUSE, NB5R3_MOUSE, PDCD6_MOUSE, GAB1_MOUSE, T22D1_MOU…	134	4403	15817	1.68893	0.00108662	0.000362337	0.00390816
GOTERM_CC_DIRECT	GO:0005634~nucleus	70	46.6667	6.13779e-06	DACH1_MOUSE, HSP7C_MOUSE, PHC2_MOUSE, SF3B1_MOUSE, DHX36_MOUSE, CAF1B_MOUSE, RPB1_MOUSE, RNH2C_MOUSE, NHP2_MOUSE, RU2B_MOUSE, RPB2_MOUSE, MOFA1_MOUSE, PUF60_MOUSE, GAR1_MOUSE, DPOD2_MOUSE, IMP3_MOUSE, 2A5G_MOUSE, EXOS8_MOUSE, GPC6_MOUSE, SUMO1_MOUSE, TF2B_MOUSE, TUT4_MOUSE, NUCB1_MOUSE, SPF27_MOUSE, POMP_MOUSE, ZWINT_MOUSE, GNAI2_MOUSE, PDCD6_MOUSE, TACC1_MOUSE, T22D1_MOUSE, ELP1_MOUSE, TIF1A_MOU…	138	5626	17551	1.58242	0.00158843	0.000529757	0.00801763
GOTERM_CC_DIRECT	GO:0005681~spliceosomal complex	9	6	9.69424e-06	ROA3_MOUSE, SPF27_MOUSE, HSP7C_MOUSE, RU2B_MOUSE, MGN_MOUSE, SF3B1_MOUSE, SNRPA_MOUSE, HNRPK_MOUSE, LSM4_MOUSE	138	133	17551	8.60624	0.00250767	0.000627508	0.0126631
GOTERM_BP_DIRECT	GO:0008380~RNA splicing	11	7.33333	1.49352e-05	PUF60_MOUSE, ROA3_MOUSE, SPF27_MOUSE, HSP7C_MOUSE, YBOX1_MOUSE, RU2B_MOUSE, MGN_MOUSE, SF3B1_MOUSE, SNRPA_MOUSE, HNRPK_MOUSE, LSM4_MOUSE	135	226	16609	5.98817	0.0120837	0.0120837	0.0229754
GOTERM_BP_DIRECT	GO:0006397~mRNA processing	12	8	3.18811e-05	PUF60_MOUSE, ROA3_MOUSE, CPSF5_MOUSE, SPF27_MOUSE, HSP7C_MOUSE, YBOX1_MOUSE, RU2B_MOUSE, MGN_MOUSE, SF3B1_MOUSE, SNRPA_MOUSE, HNRPK_MOUSE, LSM4_MOUSE	135	300	16609	4.92119	0.0256178	0.012892	0.0490378
GOTERM_MF_DIRECT	GO:0003729~mRNA binding	8	5.33333	6.85715e-05	CALR_MOUSE, ROA3_MOUSE, CPSF5_MOUSE, RS3_MOUSE, RL7_MOUSE, YBOX1_MOUSE, SF3B1_MOUSE, PARK7_MOUSE	134	120	15817	7.86915	0.0261222	0.00659553	0.0951059
GOTERM_CC_DIRECT	GO:0005925~focal adhesion	12	8	0.00010065	CALR_MOUSE, LIMA1_MOUSE, RS3_MOUSE, GIT1_MOUSE, RL7_MOUSE, RS16_MOUSE, HSP7C_MOUSE, RADI_MOUSE, CSRP2_MOUSE, CTNA1_MOUSE, RL18_MOUSE, HNRPK_MOUSE	138	352	17551	4.33572	0.0257327	0.00520036	0.131401
GOTERM_CC_DIRECT	GO:0005730~nucleolus	17	11.3333	0.000105408	ELP1_MOUSE, TIF1A_MOUSE, IMP3_MOUSE, EIF3A_MOUSE, RL7_MOUSE, GNL3_MOUSE, SUMO1_MOUSE, NOG1_MOUSE, RL18_MOUSE, TCP4_MOUSE, TF2B_MOUSE, RPB1_MOUSE, TUT4_MOUSE, NHP2_MOUSE, DHX9_MOUSE, RS3_MOUSE, RU2B_MOUSE	138	695	17551	3.11091	0.0269327	0.00454	0.137609
GOTERM_CC_DIRECT	GO:0030425~dendrite	12	8	0.000304991	RAGP1_MOUSE, ATX10_MOUSE, RS3_MOUSE, C11B2_MOUSE, DICER_MOUSE, HSP7C_MOUSE, ZWINT_MOUSE, GNAI2_MOUSE, YBOX1_MOUSE, NF1_MOUSE, SUMO1_MOUSE, WHRN_MOUSE	138	400	17551	3.81543	0.0759645	0.0112229	0.397685
GOTERM_BP_DIRECT	GO:0006364~rRNA processing	7	4.66667	0.000353917	GAR1_MOUSE, NHP2_MOUSE, IMP3_MOUSE, RL7_MOUSE, RS16_MOUSE, EXOS8_MOUSE, LAS1L_MOUSE	135	116	16609	7.4242	0.250343	0.0915783	0.543119
GOTERM_CC_DIRECT	GO:0070062~extracellular exosome	36	24	0.000631968	HSP7C_MOUSE, RADI_MOUSE, FBN1_MOUSE, CHMP5_MOUSE, HBAZ_MOUSE, DHX36_MOUSE, CATD_MOUSE, HNRPK_MOUSE, FUMH_MOUSE, ACO11_MOUSE, THTM_MOUSE, PSB5_MOUSE, SCRN2_MOUSE, CALR_MOUSE, RL7_MOUSE, ENOPH_MOUSE, PARK7_MOUSE, IF2G_MOUSE, ODPB_MOUSE, TCP4_MOUSE, ERLN2_MOUSE, SAHH2_MOUSE, TUT4_MOUSE, HBB1_MOUSE, NUCB1_MOUSE, IDHP_MOUSE, RS3_MOUSE, RS16_MOUSE, GNAI2_MOUSE, EIF3I_MOUSE, YBOX1_MOUSE, PDCD6_MOUSE, SA…	138	2589	17551	1.76845	0.15103	0.0202584	0.822415
GOTERM_CC_DIRECT	GO:0005743~mitochondrial inner membrane	11	7.33333	0.000774592	IDHP_MOUSE, RS3_MOUSE, C11B2_MOUSE, QCR7_MOUSE, NB5R3_MOUSE, TIM8B_MOUSE, THTM_MOUSE, CSDE1_MOUSE, COX15_MOUSE, NDUBB_MOUSE, ATP5J_MOUSE	138	378	17551	3.70104	0.18184	0.0220529	1.00715
GOTERM_CC_DIRECT	GO:0070937~CRD-mediated mRNA stability complex	3	2	0.00088889	DHX9_MOUSE, YBOX1_MOUSE, CSDE1_MOUSE	138	6	17551	63.5906	0.205724	0.0227693	1.15497
GOTERM_CC_DIRECT	GO:0043005~neuron projection	11	7.33333	0.00132819	ERC2_MOUSE, ROA3_MOUSE, GIT1_MOUSE, HSP7C_MOUSE, UFL1_MOUSE, ZWINT_MOUSE, THTM_MOUSE, PARK7_MOUSE, NF1_MOUSE, KIF1A_MOUSE, LSM4_MOUSE	138	406	17551	3.44579	0.291234	0.030809	1.72121
GOTERM_CC_DIRECT	GO:0005840~ribosome	7	4.66667	0.00155862	RS3_MOUSE, RL7_MOUSE, RT27_MOUSE, RS16_MOUSE, ABCF1_MOUSE, RL36_MOUSE, RL18_MOUSE	138	159	17551	5.59917	0.332354	0.033106	2.01702
GOTERM_CC_DIRECT	GO:0005856~cytoskeleton	19	12.6667	0.00180518	RAGP1_MOUSE, PRC1_MOUSE, EIF3A_MOUSE, UBR4_MOUSE, CDC42_MOUSE, RADI_MOUSE, DC1L2_MOUSE, KIF1A_MOUSE, SEPT6_MOUSE, ERC2_MOUSE, LIMA1_MOUSE, RS3_MOUSE, TBCE_MOUSE, GNAI2_MOUSE, TACC1_MOUSE, ARP10_MOUSE, WDR47_MOUSE, CTNA1_MOUSE, GTSE1_MOUSE	138	1077	17551	2.24368	0.373724	0.0353571	2.33264
GOTERM_CC_DIRECT	GO:0005833~hemoglobin complex	3	2	0.00210078	HBB1_MOUSE, HBAZ_MOUSE, HBBZ_MOUSE	138	9	17551	42.3937	0.419969	0.0381582	2.70979
GOTERM_CC_DIRECT	GO:1990124~messenger ribonucleoprotein complex	3	2	0.00261256	ROA3_MOUSE, HSP7C_MOUSE, YBOX1_MOUSE	138	10	17551	38.1543	0.492135	0.0441643	3.35958
GOTERM_CC_DIRECT	GO:0005844~polysome	4	2.66667	0.00297753	CALR_MOUSE, RS3_MOUSE, RL7_MOUSE, DRG1_MOUSE	138	37	17551	13.7493	0.538065	0.0471242	3.82052
GOTERM_BP_DIRECT	GO:0042254~ribosome biogenesis	5	3.33333	0.00399062	GAR1_MOUSE, NHP2_MOUSE, IMP3_MOUSE, GNL3_MOUSE, NOG1_MOUSE	135	80	16609	7.68935	0.961414	0.556792	5.96646
GOTERM_BP_DIRECT	GO:0031397~negative regulation of protein ubiquitination	4	2.66667	0.00437573	RS3_MOUSE, UFL1_MOUSE, PARK7_MOUSE, NOG1_MOUSE	135	41	16609	12.0029	0.971835	0.510285	6.52428
GOTERM_CC_DIRECT	GO:0071013~catalytic step 2 spliceosome	5	3.33333	0.0049943	SPF27_MOUSE, RU2B_MOUSE, MGN_MOUSE, SF3B1_MOUSE, HNRPK_MOUSE	138	88	17551	7.2262	0.726585	0.0734436	6.33121
GOTERM_CC_DIRECT	GO:0000974~Prp19 complex	3	2	0.00517625	SPF27_MOUSE, HSP7C_MOUSE, RPB1_MOUSE	138	14	17551	27.2531	0.739234	0.0719539	6.55471
GOTERM_MF_DIRECT	GO:0031625~ubiquitin protein ligase binding	8	5.33333	0.00522431	RAGP1_MOUSE, ERLN2_MOUSE, CALR_MOUSE, GBRL2_MOUSE, CUL4A_MOUSE, HSP7C_MOUSE, SUMO1_MOUSE, RPB1_MOUSE	134	250	15817	3.77719	0.867592	0.332605	7.01027
GOTERM_CC_DIRECT	GO:0005829~cytosol	21	14	0.00536858	RAGP1_MOUSE, CALR_MOUSE, GBRL2_MOUSE, CDC42_MOUSE, HSP7C_MOUSE, CHMP5_MOUSE, PARK7_MOUSE, HNRPK_MOUSE, CAF1B_MOUSE, CASP3_MOUSE, SAHH2_MOUSE, FUMH_MOUSE, IDHP_MOUSE, RS3_MOUSE, ATX10_MOUSE, GNAI2_MOUSE, THTM_MOUSE, RABP1_MOUSE, CTNA1_MOUSE, GSTO1_MOUSE, PMVK_MOUSE	138	1384	17551	1.92977	0.751971	0.0707518	6.79044
GOTERM_BP_DIRECT	GO:0006412~translation	9	6	0.00573594	RS3_MOUSE, RL7_MOUSE, EIF3A_MOUSE, RS16_MOUSE, EIF3I_MOUSE, SYIM_MOUSE, RL36_MOUSE, IF2G_MOUSE, RL18_MOUSE	135	334	16609	3.31517	0.990744	0.541785	8.46983
GOTERM_BP_DIRECT	GO:0010628~positive regulation of gene expression	9	6	0.00752757	CALR_MOUSE, TIF1A_MOUSE, RS3_MOUSE, DICER_MOUSE, HSP7C_MOUSE, CDC42_MOUSE, RADI_MOUSE, PARK7_MOUSE, WHRN_MOUSE	135	350	16609	3.16362	0.997868	0.584661	10.9747
GOTERM_BP_DIRECT	GO:0021987~cerebral cortex development	4	2.66667	0.00763323	DICER_MOUSE, TACC1_MOUSE, NF1_MOUSE, HNRPK_MOUSE	135	50	16609	9.84237	0.998045	0.541439	11.1204
GOTERM_CC_DIRECT	GO:0031965~nuclear membrane	6	4	0.00842809	RAGP1_MOUSE, NUP50_MOUSE, YBOX1_MOUSE, GSTO1_MOUSE, SUMO1_MOUSE, NOG1_MOUSE	138	160	17551	4.76929	0.888321	0.103813	10.4671
GOTERM_BP_DIRECT	GO:0006413~translational initiation	4	2.66667	0.00850706	EIF3A_MOUSE, ABCF1_MOUSE, EIF3I_MOUSE, IF2G_MOUSE	135	52	16609	9.46382	0.999046	0.538239	12.3169
GOTERM_CC_DIRECT	GO:0005874~microtubule	8	5.33333	0.0113347	PRC1_MOUSE, EIF3A_MOUSE, HSP7C_MOUSE, GSK3A_MOUSE, WDR47_MOUSE, DC1L2_MOUSE, GTSE1_MOUSE, KIF1A_MOUSE	138	312	17551	3.26106	0.947788	0.131157	13.8356
GOTERM_MF_DIRECT	GO:0019825~oxygen binding	3	2	0.0120757	HBB1_MOUSE, HBAZ_MOUSE, HBBZ_MOUSE	134	20	15817	17.7056	0.990809	0.542325	15.5135
GOTERM_BP_DIRECT	GO:0031647~regulation of protein stability	4	2.66667	0.0143387	TIF1A_MOUSE, HSP7C_MOUSE, CDC42_MOUSE, SUMO1_MOUSE	135	63	16609	7.81141	0.999992	0.691372	19.9243
GOTERM_CC_DIRECT	GO:0005654~nucleoplasm	22	14.6667	0.0149413	PUF60_MOUSE, NELFA_MOUSE, PRC1_MOUSE, NUP50_MOUSE, DPOD2_MOUSE, UBR4_MOUSE, PHC2_MOUSE, SF3B1_MOUSE, GNL3_MOUSE, ODPB_MOUSE, DDX42_MOUSE, CAF1B_MOUSE, RPB1_MOUSE, NHP2_MOUSE, DHX9_MOUSE, POMP_MOUSE, ABCF1_MOUSE, GNAI2_MOUSE, RU2B_MOUSE, PSB5_MOUSE, LAS1L_MOUSE, LSM4_MOUSE	138	1628	17551	1.71866	0.979738	0.16241	17.8525
GOTERM_BP_DIRECT	GO:0043525~positive regulation of neuron apoptotic process	4	2.66667	0.0155899	CDC42_MOUSE, GSK3A_MOUSE, NF1_MOUSE, CASP3_MOUSE	135	65	16609	7.57105	0.999997	0.687371	21.4739
GOTERM_BP_DIRECT	GO:0045716~positive regulation of low-density lipoprotein particle receptor biosynthetic process	2	1.33333	0.0160712	CNPY2_MOUSE, HNRPK_MOUSE	135	2	16609	123.03	0.999998	0.666802	22.0626
GOTERM_CC_DIRECT	GO:0015935~small ribosomal subunit	3	2	0.0161356	RS3_MOUSE, RS16_MOUSE, RS30_MOUSE	138	25	17551	15.2617	0.985201	0.167385	19.1442
GOTERM_MF_DIRECT	GO:0035614~snRNA stem-loop binding	2	1.33333	0.0167472	RU2B_MOUSE, SNRPA_MOUSE	134	2	15817	118.037	0.998525	0.605962	20.8913
GOTERM_MF_DIRECT	GO:0000166~nucleotide binding	25	16.6667	0.0194278	ACSF3_MOUSE, ROA3_MOUSE, CDC42_MOUSE, HSP7C_MOUSE, SYIM_MOUSE, DHX36_MOUSE, NOG1_MOUSE, KIF1A_MOUSE, DDX42_MOUSE, DHX9_MOUSE, DICER_MOUSE, GSK3A_MOUSE, RU2B_MOUSE, M3K6_MOUSE, PUF60_MOUSE, DRG1_MOUSE, DC1L2_MOUSE, IF2G_MOUSE, GNL3_MOUSE, SNRPA_MOUSE, OPLA_MOUSE, SEPT6_MOUSE, ABCF1_MOUSE, GNAI2_MOUSE, PMVK_MOUSE	134	1845	15817	1.59942	0.999486	0.611949	23.832
GOTERM_BP_DIRECT	GO:0006396~RNA processing	4	2.66667	0.0204405	DHX9_MOUSE, DICER_MOUSE, DHX36_MOUSE, LSM4_MOUSE	135	72	16609	6.83498	1	0.725595	27.2205
GOTERM_BP_DIRECT	GO:0006099~tricarboxylic acid cycle	3	2	0.0212944	FUMH_MOUSE, IDHP_MOUSE, ODPB_MOUSE	135	28	16609	13.1817	1	0.713922	28.1905
GOTERM_CC_DIRECT	GO:0032154~cleavage furrow	3	2	0.021399	SEPT6_MOUSE, LIMA1_MOUSE, RADI_MOUSE	138	29	17551	13.1567	0.996311	0.208193	24.6159
GOTERM_BP_DIRECT	GO:0000226~microtubule cytoskeleton organization	4	2.66667	0.0227451	PRC1_MOUSE, TBCE_MOUSE, TACC1_MOUSE, DC1L2_MOUSE	135	75	16609	6.56158	1	0.71308	29.8107
GOTERM_MF_DIRECT	GO:0044390~ubiquitin-like protein conjugating enzyme binding	2	1.33333	0.0250161	RS3_MOUSE, PARK7_MOUSE	134	3	15817	78.6915	0.999943	0.662625	29.639
GOTERM_MF_DIRECT	GO:0016779~nucleotidyltransferase activity	4	2.66667	0.0261803	TUT4_MOUSE, DPOD2_MOUSE, RPB2_MOUSE, RPB1_MOUSE	134	76	15817	6.21249	0.999964	0.640853	30.796
GOTERM_BP_DIRECT	GO:0008283~cell proliferation	6	4	0.0272611	DACH1_MOUSE, DICER_MOUSE, GNAI2_MOUSE, TACC1_MOUSE, PARK7_MOUSE, GNL3_MOUSE	135	209	16609	3.53195	1	0.754918	34.6384
GOTERM_BP_DIRECT	GO:0034605~cellular response to heat	3	2	0.0273645	DHX9_MOUSE, PDCD6_MOUSE, NF1_MOUSE	135	32	16609	11.534	1	0.735135	34.7452
GOTERM_MF_DIRECT	GO:0003735~structural constituent of ribosome	6	4	0.0290283	RS3_MOUSE, RL7_MOUSE, RS16_MOUSE, RL36_MOUSE, RL18_MOUSE, RS30_MOUSE	134	204	15817	3.47169	0.999988	0.644314	33.552
GOTERM_CC_DIRECT	GO:0031429~box H/ACA snoRNP complex	2	1.33333	0.0308622	GAR1_MOUSE, NHP2_MOUSE	138	4	17551	63.5906	0.999702	0.277307	33.6026
GOTERM_BP_DIRECT	GO:0010988~regulation of low-density lipoprotein particle clearance	2	1.33333	0.0318861	CNPY2_MOUSE, HNRPK_MOUSE	135	4	16609	61.5148	1	0.769026	39.2595
GOTERM_MF_DIRECT	GO:0031721~hemoglobin alpha binding	2	1.33333	0.0332159	HBB1_MOUSE, HBBZ_MOUSE	134	4	15817	59.0187	0.999998	0.662636	37.42
GOTERM_BP_DIRECT	GO:0008203~cholesterol metabolic process	4	2.66667	0.0333179	ERLN2_MOUSE, C11B2_MOUSE, NB5R3_MOUSE, PMVK_MOUSE	135	87	16609	5.65653	1	0.765835	40.627
GOTERM_BP_DIRECT	GO:0046627~negative regulation of insulin receptor signaling pathway	3	2	0.0340409	PTN2_MOUSE, YBOX1_MOUSE, GSK3A_MOUSE	135	36	16609	10.2525	1	0.755758	41.3065
GOTERM_CC_DIRECT	GO:0022627~cytosolic small ribosomal subunit	3	2	0.038894	RS3_MOUSE, RS16_MOUSE, RS30_MOUSE	138	40	17551	9.53859	0.999966	0.326441	40.4423
GOTERM_BP_DIRECT	GO:0070934~CRD-mediated mRNA stabilization	2	1.33333	0.0396986	DHX9_MOUSE, YBOX1_MOUSE	135	5	16609	49.2119	1	0.79199	46.3784
GOTERM_BP_DIRECT	GO:0000398~mRNA splicing, via spliceosome	4	2.66667	0.0404753	SPF27_MOUSE, RU2B_MOUSE, SF3B1_MOUSE, SNRPA_MOUSE	135	94	16609	5.2353	1	0.783191	47.0417
GOTERM_BP_DIRECT	GO:0001649~osteoblast differentiation	4	2.66667	0.0415563	DHX9_MOUSE, UFL1_MOUSE, NF1_MOUSE, NOG1_MOUSE	135	95	16609	5.18019	1	0.777353	47.9523
GOTERM_CC_DIRECT	GO:0005793~endoplasmic reticulum-Golgi intermediate compartment	3	2	0.0500802	NUCB1_MOUSE, PTN2_MOUSE, DICER_MOUSE	138	46	17551	8.29442	0.999998	0.389114	48.8884
GOTERM_BP_DIRECT	GO:1903608~protein localization to cytoplasmic stress granule	2	1.33333	0.0551364	DHX9_MOUSE, YBOX1_MOUSE	135	7	16609	35.1513	1	0.853916	58.2119
GOTERM_BP_DIRECT	GO:0046826~negative regulation of protein export from nucleus	2	1.33333	0.0551364	RAGP1_MOUSE, PARK7_MOUSE	135	7	16609	35.1513	1	0.853916	58.2119
GOTERM_BP_DIRECT	GO:0051592~response to calcium ion	3	2	0.0551742	SAHH2_MOUSE, ALG2_MOUSE, PDCD6_MOUSE	135	47	16609	7.85296	1	0.842438	58.2375
GOTERM_MF_DIRECT	GO:0008134~transcription factor binding	7	4.66667	0.0580478	RS3_MOUSE, HSP7C_MOUSE, YBOX1_MOUSE, PARK7_MOUSE, SUMO1_MOUSE, TF2B_MOUSE, HNRPK_MOUSE	134	327	15817	2.52679	1	0.830622	56.3854
GOTERM_BP_DIRECT	GO:0043161~proteasome-mediated ubiquitin-dependent protein catabolic process	4	2.66667	0.0581845	CUL4A_MOUSE, 2A5G_MOUSE, GSK3A_MOUSE, PSB5_MOUSE	135	109	16609	4.51485	1	0.846916	60.2384
GOTERM_MF_DIRECT	GO:0003676~nucleic acid binding	12	8	0.0602722	PUF60_MOUSE, TUT4_MOUSE, ROA3_MOUSE, DHX9_MOUSE, RS3_MOUSE, YBOX1_MOUSE, RU2B_MOUSE, CSDE1_MOUSE, DHX36_MOUSE, SNRPA_MOUSE, HNRPK_MOUSE, DDX42_MOUSE	134	771	15817	1.83716	1	0.819853	57.7931
GOTERM_CC_DIRECT	GO:0030532~small nuclear ribonucleoprotein complex	2	1.33333	0.0607787	RU2B_MOUSE, SF3B1_MOUSE	138	8	17551	31.7953	1	0.440109	55.918
GOTERM_CC_DIRECT	GO:0071541~eukaryotic translation initiation factor 3 complex, eIF3m	2	1.33333	0.0607787	EIF3A_MOUSE, EIF3I_MOUSE	138	8	17551	31.7953	1	0.440109	55.918
GOTERM_BP_DIRECT	GO:0007406~negative regulation of neuroblast proliferation	2	1.33333	0.0627627	CTNA1_MOUSE, NF1_MOUSE	135	8	16609	30.7574	1	0.858318	63.1103
GOTERM_BP_DIRECT	GO:0015671~oxygen transport	2	1.33333	0.0627627	HBAZ_MOUSE, HBBZ_MOUSE	135	8	16609	30.7574	1	0.858318	63.1103
GOTERM_BP_DIRECT	GO:0006979~response to oxidative stress	4	2.66667	0.063432	RS3_MOUSE, PSB5_MOUSE, PARK7_MOUSE, GAB1_MOUSE	135	113	16609	4.35503	1	0.851199	63.5136
GOTERM_MF_DIRECT	GO:0003743~translation initiation factor activity	3	2	0.0638709	EIF3A_MOUSE, EIF3I_MOUSE, IF2G_MOUSE	134	49	15817	7.22677	1	0.817033	59.9813
GOTERM_CC_DIRECT	GO:0005913~cell-cell adherens junction	3	2	0.0643872	RADI_MOUSE, CRTAM_MOUSE, CTNA1_MOUSE	138	53	17551	7.19893	1	0.448102	58.0799
GOTERM_MF_DIRECT	GO:0005344~oxygen transporter activity	2	1.33333	0.0653366	HBAZ_MOUSE, HBBZ_MOUSE	134	8	15817	29.5093	1	0.80409	60.842
GOTERM_MF_DIRECT	GO:0003924~GTPase activity	5	3.33333	0.0654728	CDC42_MOUSE, GNAI2_MOUSE, IF2G_MOUSE, GNL3_MOUSE, NOG1_MOUSE	134	180	15817	3.27881	1	0.785086	60.9211
GOTERM_MF_DIRECT	GO:0005525~GTP binding	7	4.66667	0.066674	SEPT6_MOUSE, CDC42_MOUSE, GNAI2_MOUSE, DRG1_MOUSE, IF2G_MOUSE, GNL3_MOUSE, NOG1_MOUSE	134	339	15817	2.43735	1	0.77229	61.6124
GOTERM_BP_DIRECT	GO:0051246~regulation of protein metabolic process	2	1.33333	0.0703279	CUL4A_MOUSE, CDC42_MOUSE	135	9	16609	27.3399	1	0.870863	67.4348
GOTERM_BP_DIRECT	GO:0070102~interleukin-6-mediated signaling pathway	2	1.33333	0.0703279	TUT4_MOUSE, GAB1_MOUSE	135	9	16609	27.3399	1	0.870863	67.4348
GOTERM_BP_DIRECT	GO:0000463~maturation of LSU-rRNA from tricistronic rRNA transcript (SSU-rRNA, 5.8S rRNA, LSU-rRNA)	2	1.33333	0.0703279	RL7_MOUSE, NOG1_MOUSE	135	9	16609	27.3399	1	0.870863	67.4348
GOTERM_MF_DIRECT	GO:0001055~RNA polymerase II activity	2	1.33333	0.0731999	RPB2_MOUSE, RPB1_MOUSE	134	9	15817	26.2305	1	0.78655	65.1737
GOTERM_BP_DIRECT	GO:0043248~proteasome assembly	2	1.33333	0.0778325	PSMG4_MOUSE, POMP_MOUSE	135	10	16609	24.6059	1	0.889038	71.2526
GOTERM_BP_DIRECT	GO:0048730~epidermis morphogenesis	2	1.33333	0.0778325	DICER_MOUSE, CDC42_MOUSE	135	10	16609	24.6059	1	0.889038	71.2526
GOTERM_BP_DIRECT	GO:0090136~epithelial cell-cell adhesion	2	1.33333	0.0778325	CDC42_MOUSE, CTNA1_MOUSE	135	10	16609	24.6059	1	0.889038	71.2526
GOTERM_BP_DIRECT	GO:0032206~positive regulation of telomere maintenance	2	1.33333	0.0778325	DHX36_MOUSE, GNL3_MOUSE	135	10	16609	24.6059	1	0.889038	71.2526
GOTERM_BP_DIRECT	GO:0050821~protein stabilization	4	2.66667	0.0789374	CALR_MOUSE, PARK7_MOUSE, SUMO1_MOUSE, NOG1_MOUSE	135	124	16609	3.9687	1	0.884574	71.778
GOTERM_BP_DIRECT	GO:0006694~steroid biosynthetic process	3	2	0.0797292	C11B2_MOUSE, NB5R3_MOUSE, PMVK_MOUSE	135	58	16609	6.3636	1	0.87919	72.1489
GOTERM_CC_DIRECT	GO:0022625~cytosolic large ribosomal subunit	3	2	0.0798765	RL7_MOUSE, RL36_MOUSE, RL18_MOUSE	138	60	17551	6.35906	1	0.512616	66.2935
GOTERM_CC_DIRECT	GO:0000775~chromosome, centromeric region	4	2.66667	0.0830902	SEPT6_MOUSE, RAGP1_MOUSE, 2A5G_MOUSE, ZWINT_MOUSE	138	131	17551	3.88339	1	0.515555	67.7994
GOTERM_MF_DIRECT	GO:0004386~helicase activity	4	2.66667	0.0852103	DHX9_MOUSE, DICER_MOUSE, DHX36_MOUSE, DDX42_MOUSE	134	123	15817	3.83861	1	0.820733	70.9394
GOTERM_BP_DIRECT	GO:1903206~negative regulation of hydrogen peroxide-induced cell death	2	1.33333	0.085277	SAP_MOUSE, PARK7_MOUSE	135	11	16609	22.369	1	0.889046	74.623
GOTERM_MF_DIRECT	GO:0042802~identical protein binding	10	6.66667	0.0873472	PUF60_MOUSE, PRC1_MOUSE, ATX10_MOUSE, PHC2_MOUSE, PDCD6_MOUSE, THTM_MOUSE, DRG1_MOUSE, PARK7_MOUSE, EMIL1_MOUSE, SNX8_MOUSE	134	635	15817	1.85886	1	0.813629	71.8673
GOTERM_MF_DIRECT	GO:0016289~CoA hydrolase activity	2	1.33333	0.0887299	ACO11_MOUSE, PARK7_MOUSE	134	11	15817	21.4613	1	0.80412	72.453
GOTERM_MF_DIRECT	GO:0034869~2,4,4-trimethyl-3-oxopentanoyl-CoA thioesterase activity	2	1.33333	0.0887299	ACO11_MOUSE, PARK7_MOUSE	134	11	15817	21.4613	1	0.80412	72.453
GOTERM_MF_DIRECT	GO:0034946~3-isopropylbut-3-enoyl-CoA thioesterase activity	2	1.33333	0.0887299	ACO11_MOUSE, PARK7_MOUSE	134	11	15817	21.4613	1	0.80412	72.453
GOTERM_MF_DIRECT	GO:0034843~2-oxoglutaryl-CoA thioesterase activity	2	1.33333	0.0887299	ACO11_MOUSE, PARK7_MOUSE	134	11	15817	21.4613	1	0.80412	72.453
GOTERM_MF_DIRECT	GO:0044466~glutaryl-CoA hydrolase activity	2	1.33333	0.0887299	ACO11_MOUSE, PARK7_MOUSE	134	11	15817	21.4613	1	0.80412	72.453
GOTERM_BP_DIRECT	GO:0033120~positive regulation of RNA splicing	2	1.33333	0.0926618	HNRPK_MOUSE, RPB1_MOUSE	135	12	16609	20.5049	1	0.902513	77.5984
GOTERM_BP_DIRECT	GO:0007018~microtubule-based movement	3	2	0.0943004	ARP10_MOUSE, DC1L2_MOUSE, KIF1A_MOUSE	135	64	16609	5.76701	1	0.900098	78.2128
GOTERM_MF_DIRECT	GO:0017069~snRNA binding	2	1.33333	0.0963979	RU2B_MOUSE, SNRPA_MOUSE	134	12	15817	19.6729	1	0.817533	75.5008
GOTERM_BP_DIRECT	GO:0008344~adult locomotory behavior	3	2	0.0967991	PERQ2_MOUSE, TBCE_MOUSE, PARK7_MOUSE	135	65	16609	5.67829	1	0.899946	79.1195
GOTERM_CC_DIRECT	GO:0005798~Golgi-associated vesicle	2	1.33333	0.0968881	NUCB1_MOUSE, SCFD1_MOUSE	138	13	17551	19.5663	1	0.561688	73.5855
GOTERM_MF_DIRECT	GO:0004004~ATP-dependent RNA helicase activity	3	2	0.0984329	DHX9_MOUSE, DHX36_MOUSE, DDX42_MOUSE	134	63	15817	5.62082	1	0.811106	76.2554
GOTERM_BP_DIRECT	GO:0071375~cellular response to peptide hormone stimulus	2	1.33333	0.0999874	RAGP1_MOUSE, C11B2_MOUSE	135	13	16609	18.9276	1	0.901493	80.2251
GOTERM_BP_DIRECT	GO:0031054~pre-miRNA processing	2	1.33333	0.0999874	TUT4_MOUSE, DICER_MOUSE	135	13	16609	18.9276	1	0.901493	80.2251

## Sheet: Eif4a3 Proteomics DAVIDGOp=0.05
Category	Term	Count	%	PValue	Genes	List Total	Pop Hits	Pop Total	Fold Enrichment	Bonferroni	Benjamini	FDR
GOTERM_CC_DIRECT	GO:0005739~mitochondrion	16	30.7692	2.4853e-05	RT22_MOUSE, AKT1_MOUSE, ABCE1_MOUSE, LETM1_MOUSE, NT5C_MOUSE, ADHX_MOUSE, ACACA_MOUSE, ISCA2_MOUSE, DHX32_MOUSE, DNLI3_MOUSE, GSK3B_MOUSE, GPX1_MOUSE, TMM11_MOUSE, RM10_MOUSE, RT05_MOUSE, RM01_MOUSE	49	1678	17551	3.41534	0.00310185	0.00310185	0.0287366
GOTERM_CC_DIRECT	GO:0030529~ribonucleoprotein complex	7	13.4615	0.000168022	RT22_MOUSE, RUVB2_MOUSE, SMD3_MOUSE, GSK3B_MOUSE, RM10_MOUSE, RT05_MOUSE, RM01_MOUSE	49	303	17551	8.27487	0.0207855	0.0104473	0.19413
GOTERM_MF_DIRECT	GO:0005524~ATP binding	13	25	0.000380783	AKT1_MOUSE, ABCE1_MOUSE, DC1L2_MOUSE, ACACA_MOUSE, OPLA_MOUSE, HYOU1_MOUSE, DHX32_MOUSE, DNLI3_MOUSE, RUVB2_MOUSE, GSK3B_MOUSE, ATAD2_MOUSE, MAPK2_MOUSE, XRCC6_MOUSE	47	1359	15817	3.21922	0.0810742	0.0810742	0.484335
GOTERM_MF_DIRECT	GO:0000166~nucleotide binding	15	28.8462	0.000526596	AKT1_MOUSE, ABCE1_MOUSE, NT5C_MOUSE, DC1L2_MOUSE, ACACA_MOUSE, OPLA_MOUSE, HYOU1_MOUSE, DHX32_MOUSE, DNLI3_MOUSE, MOC2B_MOUSE, RUVB2_MOUSE, MAPK2_MOUSE, ATAD2_MOUSE, GSK3B_MOUSE, XRCC6_MOUSE	47	1845	15817	2.73603	0.110357	0.0567912	0.669229
GOTERM_MF_DIRECT	GO:0005515~protein binding	24	46.1538	0.00116501	PDC6I_MOUSE, AKT1_MOUSE, GBRL2_MOUSE, PP2BB_MOUSE, PHF10_MOUSE, KDM2B_MOUSE, CSN5_MOUSE, DC1L2_MOUSE, CTDP1_MOUSE, ACACA_MOUSE, TF2B_MOUSE, ERLN2_MOUSE, NEST_MOUSE, DNLI3_MOUSE, RUVB2_MOUSE, MAPK2_MOUSE, GSK3B_MOUSE, CSRP1_MOUSE, ATAD2_MOUSE, ANM1_MOUSE, GPX1_MOUSE, DERL1_MOUSE, FOXK1_MOUSE, XRCC6_MOUSE	47	4403	15817	1.83438	0.228009	0.0826451	1.47502
GOTERM_CC_DIRECT	GO:0005634~nucleus	27	51.9231	0.00123422	BYST_MOUSE, APC7_MOUSE, NT5C_MOUSE, KDM2B_MOUSE, HMGA1_MOUSE, MOC2B_MOUSE, RUVB2_MOUSE, MAPK2_MOUSE, ATAD2_MOUSE, CSRP1_MOUSE, GSK3B_MOUSE, GPX1_MOUSE, AKT1_MOUSE, PHF10_MOUSE, RPAP1_MOUSE, SMD3_MOUSE, ADHX_MOUSE, CSN5_MOUSE, CTDP1_MOUSE, TF2B_MOUSE, EXOS3_MOUSE, DHX32_MOUSE, DNLI3_MOUSE, ANM1_MOUSE, PLCD4_MOUSE, FOXK1_MOUSE, XRCC6_MOUSE	49	5626	17551	1.71898	0.143048	0.0501562	1.418
GOTERM_MF_DIRECT	GO:0016787~hydrolase activity	12	23.0769	0.00307766	EXOS3_MOUSE, OPLA_MOUSE, PP2BB_MOUSE, DHX32_MOUSE, RUVB2_MOUSE, ATAD2_MOUSE, NT5C_MOUSE, LYPA2_MOUSE, CSN5_MOUSE, PLCD4_MOUSE, CTDP1_MOUSE, XRCC6_MOUSE	47	1494	15817	2.70307	0.495554	0.15724	3.85323
GOTERM_CC_DIRECT	GO:0070062~extracellular exosome	15	28.8462	0.00774425	PDC6I_MOUSE, SMD3_MOUSE, NT5C_MOUSE, ADHX_MOUSE, LYPA2_MOUSE, ACACA_MOUSE, ERLN2_MOUSE, HYOU1_MOUSE, WDR1_MOUSE, RUVB2_MOUSE, MOC2B_MOUSE, MAPK2_MOUSE, CSRP1_MOUSE, ATAD2_MOUSE, GPX1_MOUSE	49	2589	17551	2.07522	0.621599	0.215689	8.59811
GOTERM_CC_DIRECT	GO:0005840~ribosome	4	7.69231	0.00936527	RT22_MOUSE, RM10_MOUSE, RT05_MOUSE, RM01_MOUSE	49	159	17551	9.01091	0.691544	0.209615	10.31
GOTERM_MF_DIRECT	GO:0044822~poly (A) RNA binding	9	17.3077	0.01094	BYST_MOUSE, DHX32_MOUSE, SMD3_MOUSE, CSRP1_MOUSE, ANM1_MOUSE, RM10_MOUSE, RT05_MOUSE, XRCC6_MOUSE, RM01_MOUSE	47	1066	15817	2.84126	0.913019	0.386401	13.0843
GOTERM_BP_DIRECT	GO:0045444~fat cell differentiation	3	5.76923	0.0126234	GSK3B_MOUSE, GPX1_MOUSE, OSB11_MOUSE	46	63	16609	17.1936	0.995864	0.995864	16.4041
GOTERM_MF_DIRECT	GO:0051575~5'-deoxyribose-5-phosphate lyase activity	2	3.84615	0.0144588	HMGA1_MOUSE, XRCC6_MOUSE	47	5	15817	134.613	0.960572	0.416599	16.9448
GOTERM_CC_DIRECT	GO:0005737~cytoplasm	26	50	0.0149844	PDC6I_MOUSE, BYST_MOUSE, ABCE1_MOUSE, NT5C_MOUSE, NEST_MOUSE, MOC2B_MOUSE, RUVB2_MOUSE, MAPK2_MOUSE, GSK3B_MOUSE, GPX1_MOUSE, AKT1_MOUSE, GBRL2_MOUSE, SMD3_MOUSE, ADHX_MOUSE, LYPA2_MOUSE, CSN5_MOUSE, DC1L2_MOUSE, CTDP1_MOUSE, ACACA_MOUSE, EXOS3_MOUSE, ERLN2_MOUSE, WDR1_MOUSE, ANM1_MOUSE, PLCD4_MOUSE, GTSE1_MOUSE, XRCC6_MOUSE	49	6280	17551	1.48293	0.848508	0.269873	16.0201
GOTERM_CC_DIRECT	GO:0015629~actin cytoskeleton	4	7.69231	0.0155414	WDR1_MOUSE, CSRP1_MOUSE, CTDP1_MOUSE, ACACA_MOUSE	49	192	17551	7.46216	0.85885	0.243993	16.5677
GOTERM_BP_DIRECT	GO:0006310~DNA recombination	3	5.76923	0.0193778	DNLI3_MOUSE, RUVB2_MOUSE, XRCC6_MOUSE	46	79	16609	13.7113	0.999787	0.985399	24.118
GOTERM_MF_DIRECT	GO:0003735~structural constituent of ribosome	4	7.69231	0.0213745	RT22_MOUSE, RM10_MOUSE, RT05_MOUSE, RM01_MOUSE	47	204	15817	6.59866	0.991742	0.496024	24.0758
GOTERM_CC_DIRECT	GO:0043234~protein complex	6	11.5385	0.0225731	ERLN2_MOUSE, AKT1_MOUSE, PP2BB_MOUSE, GSK3B_MOUSE, ANM1_MOUSE, XRCC6_MOUSE	49	594	17551	3.61802	0.942385	0.30005	23.2048
GOTERM_MF_DIRECT	GO:0019899~enzyme binding	5	9.61538	0.0230039	AKT1_MOUSE, PP2BB_MOUSE, SMD3_MOUSE, ANM1_MOUSE, HMGA1_MOUSE	47	374	15817	4.49909	0.994296	0.475765	25.6717
GOTERM_BP_DIRECT	GO:0006974~cellular response to DNA damage stimulus	5	9.61538	0.0240216	AKT1_MOUSE, DNLI3_MOUSE, RUVB2_MOUSE, MAPK2_MOUSE, XRCC6_MOUSE	46	407	16609	4.43569	0.999973	0.969843	29.032
GOTERM_CC_DIRECT	GO:0034709~methylosome	2	3.84615	0.0270216	SMD3_MOUSE, ANM1_MOUSE	49	10	17551	71.6367	0.967424	0.316455	27.1509
GOTERM_BP_DIRECT	GO:0071380~cellular response to prostaglandin E stimulus	2	3.84615	0.0294114	AKT1_MOUSE, ACACA_MOUSE	46	11	16609	65.6482	0.999997	0.960208	34.3641
GOTERM_BP_DIRECT	GO:0006629~lipid metabolic process	5	9.61538	0.0326116	ERLN2_MOUSE, GPX1_MOUSE, LYPA2_MOUSE, PLCD4_MOUSE, ACACA_MOUSE	46	448	16609	4.02975	0.999999	0.942995	37.3514
GOTERM_MF_DIRECT	GO:0031625~ubiquitin protein ligase binding	4	7.69231	0.0359835	ERLN2_MOUSE, GBRL2_MOUSE, GSK3B_MOUSE, DERL1_MOUSE	47	250	15817	5.38451	0.999707	0.595036	37.3228
GOTERM_BP_DIRECT	GO:0014902~myotube differentiation	2	3.84615	0.0398953	GSK3B_MOUSE, GPX1_MOUSE	46	15	16609	48.142	1	0.946674	43.6858
GOTERM_BP_DIRECT	GO:0045944~positive regulation of transcription from RNA polymerase II promoter	7	13.4615	0.0451618	AKT1_MOUSE, PP2BB_MOUSE, RUVB2_MOUSE, ATAD2_MOUSE, GSK3B_MOUSE, CSN5_MOUSE, XRCC6_MOUSE	46	968	16609	2.61101	1	0.942273	47.8895
GOTERM_BP_DIRECT	GO:0090201~negative regulation of release of cytochrome c from mitochondria	2	3.84615	0.0476855	AKT1_MOUSE, GPX1_MOUSE	46	18	16609	40.1184	1	0.928527	49.7988
GOTERM_BP_DIRECT	GO:0018105~peptidyl-serine phosphorylation	3	5.76923	0.049033	AKT1_MOUSE, MAPK2_MOUSE, GSK3B_MOUSE	46	131	16609	8.26867	1	0.910476	50.7914
GOTERM_MF_DIRECT	GO:0004386~helicase activity	3	5.76923	0.0497211	DHX32_MOUSE, RUVB2_MOUSE, XRCC6_MOUSE	47	123	15817	8.2081	0.999988	0.677675	47.8028
GOTERM_BP_DIRECT	GO:0006303~double-strand break repair via nonhomologous end joining	2	3.84615	0.0502685	DNLI3_MOUSE, XRCC6_MOUSE	46	19	16609	38.0069	1	0.892265	51.6855
GOTERM_BP_DIRECT	GO:0035924~cellular response to vascular endothelial growth factor stimulus	2	3.84615	0.0528446	AKT1_MOUSE, MAPK2_MOUSE	46	20	16609	36.1065	1	0.881424	53.5014
GOTERM_BP_DIRECT	GO:0071260~cellular response to mechanical stimulus	2	3.84615	0.0554139	AKT1_MOUSE, GSK3B_MOUSE	46	21	16609	34.3872	1	0.871561	55.2491
GOTERM_BP_DIRECT	GO:0010975~regulation of neuron projection development	2	3.84615	0.0656231	AKT1_MOUSE, GSK3B_MOUSE	46	25	16609	28.8852	1	0.895184	61.6083
GOTERM_BP_DIRECT	GO:0051301~cell division	4	7.69231	0.0688215	PDC6I_MOUSE, DNLI3_MOUSE, APC7_MOUSE, CTDP1_MOUSE	46	350	16609	4.12646	1	0.889224	63.4208
GOTERM_BP_DIRECT	GO:0032508~DNA duplex unwinding	2	3.84615	0.0706872	RUVB2_MOUSE, XRCC6_MOUSE	46	27	16609	26.7456	1	0.878922	64.441
GOTERM_BP_DIRECT	GO:0007399~nervous system development	4	7.69231	0.0706937	AKT1_MOUSE, NEST_MOUSE, PHF10_MOUSE, GSK3B_MOUSE	46	354	16609	4.07983	1	0.861869	64.4445
GOTERM_CC_DIRECT	GO:0005925~focal adhesion	4	7.69231	0.0714391	PDC6I_MOUSE, HYOU1_MOUSE, CSRP1_MOUSE, HMGA1_MOUSE	49	352	17551	4.07027	0.999905	0.604059	57.5619
GOTERM_CC_DIRECT	GO:0005763~mitochondrial small ribosomal subunit	2	3.84615	0.0738702	RT22_MOUSE, RT05_MOUSE	49	28	17551	25.5845	0.999932	0.581909	58.8292
GOTERM_BP_DIRECT	GO:0006479~protein methylation	2	3.84615	0.0757244	SMD3_MOUSE, ANM1_MOUSE	46	29	16609	24.901	1	0.864807	67.065
GOTERM_CC_DIRECT	GO:0005829~cytosol	8	15.3846	0.0807306	PDC6I_MOUSE, AKT1_MOUSE, GBRL2_MOUSE, MOC2B_MOUSE, SMD3_MOUSE, GSK3B_MOUSE, ANM1_MOUSE, ACACA_MOUSE	49	1384	17551	2.07043	0.999973	0.583902	62.2212
GOTERM_BP_DIRECT	GO:0006950~response to stress	2	3.84615	0.0832302	PP2BB_MOUSE, MAPK2_MOUSE	46	32	16609	22.5666	1	0.875764	70.643
GOTERM_BP_DIRECT	GO:0005977~glycogen metabolic process	2	3.84615	0.0906764	AKT1_MOUSE, GSK3B_MOUSE	46	35	16609	20.6323	1	0.884817	73.8328
GOTERM_MF_DIRECT	GO:0016887~ATPase activity	3	5.76923	0.0909747	ABCE1_MOUSE, RUVB2_MOUSE, ATAD2_MOUSE	47	174	15817	5.80227	1	0.854123	70.3565
GOTERM_CC_DIRECT	GO:0005762~mitochondrial large ribosomal subunit	2	3.84615	0.0964589	RM10_MOUSE, RM01_MOUSE	49	37	17551	19.3613	0.999997	0.62293	69.056

## Sheet: Sheet1
ribonucleoproteins
PUF60_MOUSE, GAR1_MOUSE, ROA3_MOUSE, NUP50_MOUSE, IMP3_MOUSE, RL7_MOUSE, RT27_MOUSE, HSP7C_MOUSE, RL18_MOUSE, SNRPA_MOUSE, HNRPK_MOUSE, NHP2_MOUSE, DHX9_MOUSE, RS3_MOUSE, RS16_MOUSE, YBOX1_MOUSE, RU2B_MOUSE, RL36_MOUSE, LSM4_MOUSE
RT27_MOUSE, RS15_MOUSE, RUVB2_MOUSE, GSK3B_MOUSE, RS23_MOUSE, RL36_MOUSE, RS2_MOUSE, RL18_MOUSE, RM14_MOUSE
RT22_MOUSE, RUVB2_MOUSE, SMD3_MOUSE, GSK3B_MOUSE, RM10_MOUSE, RT05_MOUSE, RM01_MOUSE
polyA tail binding
FAS_MOUSE, BYST_MOUSE, RRP36_MOUSE, RBM28_MOUSE, RS15_MOUSE, RS23_MOUSE, RADI_MOUSE, P5CS_MOUSE, MOT4_MOUSE, RM14_MOUSE, DDX56_MOUSE, CCAR1_MOUSE, REXO4_MOUSE, CSRP1_MOUSE, BRX1_MOUSE, IF4G2_MOUSE, RS2_MOUSE, CTNA1_MOUSE, LAR4B_MOUSE, EDF1_MOUSE
HSP7C_MOUSE, RADI_MOUSE, MGN_MOUSE, SF3B1_MOUSE, DHX36_MOUSE, NOG1_MOUSE, HNRPK_MOUSE, RPB1_MOUSE, DDX42_MOUSE, NHP2_MOUSE, PERQ2_MOUSE, DHX9_MOUSE, LAS1L_MOUSE, RPB2_MOUSE, RS30_MOUSE, LSM4_MOUSE, PUF60_MOUSE, CALR_MOUSE, CPSF5_MOUSE, IMP3_MOUSE, RL7_MOUSE, EIF3A_MOUSE, CSDE1_MOUSE, THUM1_MOUSE, SUMO1_MOUSE, GNL3_MOUSE, TCP4_MOUSE, MMTA2_MOUSE, TUT4_MOUSE, RS3_MOUSE, RS16_MOUSE, ABCF1_MOUSE, YBO…
BYST_MOUSE, DHX32_MOUSE, SMD3_MOUSE, CSRP1_MOUSE, ANM1_MOUSE, RM10_MOUSE, RT05_MOUSE, XRCC6_MOUSE, RM01_MOUSE

## Sheet: Magoh KEGG DAVID
Category	Term	Count	%	PValue	Genes	List Total	Pop Hits	Pop Total	Fold Enrichment	Bonferroni	Benjamini	FDR
KEGG_PATHWAY	mmu03010:Ribosome	8	5.92593	0.000143022	RS15_MOUSE, RS23_MOUSE, RS27_MOUSE, RL36A_MOUSE, RL36_MOUSE, RS2_MOUSE, RL18_MOUSE, RM14_MOUSE	63	144	7708	6.79718	0.0164548	0.0164548	0.163049
KEGG_PATHWAY	mmu05010:Alzheimer's disease	5	3.7037	0.0535773	NDUS5_MOUSE, PP2BB_MOUSE, QCR8_MOUSE, GSK3B_MOUSE, COX41_MOUSE	63	177	7708	3.45619	0.998318	0.958985	46.6469

## Sheet: Rbm8a KEGG DAVID
Category	Term	Count	%	PValue	Genes	List Total	Pop Hits	Pop Total	Fold Enrichment	Bonferroni	Benjamini	FDR
KEGG_PATHWAY	mmu03040:Spliceosome	11	7.33333	1.40961e-06	PUF60_MOUSE, ROA3_MOUSE, SPF27_MOUSE, HSP7C_MOUSE, RU2B_MOUSE, MGN_MOUSE, SF3B1_MOUSE, SNRPA_MOUSE, HNRPK_MOUSE, DDX42_MOUSE, LSM4_MOUSE	86	130	7708	7.5839	0.000193098	0.000193098	0.00165687
KEGG_PATHWAY	mmu03013:RNA transport	7	4.66667	0.010667	RAGP1_MOUSE, NUP50_MOUSE, EIF3A_MOUSE, EIF3I_MOUSE, MGN_MOUSE, SUMO1_MOUSE, IF2G_MOUSE	86	169	7708	3.7124	0.769898	0.520311	11.8434
KEGG_PATHWAY	mmu03008:Ribosome biogenesis in eukaryotes	5	3.33333	0.012554	GAR1_MOUSE, NHP2_MOUSE, IMP3_MOUSE, GNL3_MOUSE, NOG1_MOUSE	86	82	7708	5.46512	0.822855	0.438379	13.7997
KEGG_PATHWAY	mmu03010:Ribosome	6	4	0.0211045	RS3_MOUSE, RL7_MOUSE, RS16_MOUSE, RL36_MOUSE, RL18_MOUSE, RS30_MOUSE	86	144	7708	3.7345	0.946188	0.518363	22.176
KEGG_PATHWAY	mmu05016:Huntington's disease	7	4.66667	0.021273	QCR7_MOUSE, RPB2_MOUSE, NDUBB_MOUSE, RPB1_MOUSE, AP2A2_MOUSE, CASP3_MOUSE, ATP5J_MOUSE	86	197	7708	3.18475	0.947442	0.445212	22.3333
KEGG_PATHWAY	mmu05012:Parkinson's disease	6	4	0.0240511	GNAI2_MOUSE, QCR7_MOUSE, PARK7_MOUSE, NDUBB_MOUSE, CASP3_MOUSE, ATP5J_MOUSE	86	149	7708	3.60918	0.964395	0.426432	24.8854
KEGG_PATHWAY	mmu00020:Citrate cycle (TCA cycle)	3	2	0.0481488	FUMH_MOUSE, IDHP_MOUSE, ODPB_MOUSE	86	32	7708	8.40262	0.998841	0.619315	44.0117
KEGG_PATHWAY	mmu05100:Bacterial invasion of epithelial cells	4	2.66667	0.054554	SEPT6_MOUSE, CDC42_MOUSE, CTNA1_MOUSE, GAB1_MOUSE	86	78	7708	4.5963	0.999541	0.61737	48.2834
KEGG_PATHWAY	mmu00270:Cysteine and methionine metabolism	3	2	0.0715917	SAHH2_MOUSE, THTM_MOUSE, ENOPH_MOUSE	86	40	7708	6.72209	0.999962	0.677213	58.2363
KEGG_PATHWAY	mmu03015:mRNA surveillance pathway	4	2.66667	0.0870923	CPSF5_MOUSE, 2A5G_MOUSE, MGN_MOUSE, 2ABA_MOUSE	86	95	7708	3.77381	0.999996	0.713022	65.735
KEGG_PATHWAY	mmu04932:Non-alcoholic fatty liver disease (NAFLD)	5	3.33333	0.0898629	CDC42_MOUSE, QCR7_MOUSE, GSK3A_MOUSE, NDUBB_MOUSE, CASP3_MOUSE	86	154	7708	2.91	0.999998	0.690476	66.9376

## Sheet: Eif4a3 KEGG DAVID
Category	Term	Count	%	PValue	Genes	List Total	Pop Hits	Pop Total	Fold Enrichment	Bonferroni	Benjamini	FDR
KEGG_PATHWAY	mmu04922:Glucagon signaling pathway	4	7.69231	0.00494392	AKT1_MOUSE, PP2BB_MOUSE, ANM1_MOUSE, ACACA_MOUSE	28	100	7708	11.0114	0.461799	0.461799	5.57023
KEGG_PATHWAY	mmu04370:VEGF signaling pathway	3	5.76923	0.0184596	AKT1_MOUSE, PP2BB_MOUSE, MAPK2_MOUSE	28	60	7708	13.7643	0.902608	0.687923	19.3832
KEGG_PATHWAY	mmu04662:B cell receptor signaling pathway	3	5.76923	0.0239998	AKT1_MOUSE, PP2BB_MOUSE, GSK3B_MOUSE	28	69	7708	11.9689	0.952001	0.636577	24.4913
KEGG_PATHWAY	mmu04660:T cell receptor signaling pathway	3	5.76923	0.0499812	AKT1_MOUSE, PP2BB_MOUSE, GSK3B_MOUSE	28	103	7708	8.01803	0.998354	0.798566	44.7296
KEGG_PATHWAY	mmu04919:Thyroid hormone signaling pathway	3	5.76923	0.0589449	AKT1_MOUSE, GSK3B_MOUSE, PLCD4_MOUSE	28	113	7708	7.30847	0.999497	0.781034	50.4685
KEGG_PATHWAY	mmu04722:Neurotrophin signaling pathway	3	5.76923	0.067455	AKT1_MOUSE, MAPK2_MOUSE, GSK3B_MOUSE	28	122	7708	6.76932	0.999838	0.766589	55.4079
KEGG_PATHWAY	mmu05166:HTLV-I infection	4	7.69231	0.0717937	AKT1_MOUSE, PP2BB_MOUSE, APC7_MOUSE, GSK3B_MOUSE	28	278	7708	3.96095	0.99991	0.735623	57.749
KEGG_PATHWAY	mmu04728:Dopaminergic synapse	3	5.76923	0.0743427	AKT1_MOUSE, PP2BB_MOUSE, GSK3B_MOUSE	28	129	7708	6.40199	0.999936	0.700922	59.0714
KEGG_PATHWAY	mmu04068:FoxO signaling pathway	3	5.76923	0.0773625	AKT1_MOUSE, GBRL2_MOUSE, ANM1_MOUSE	28	132	7708	6.25649	0.999957	0.673171	60.5892
KEGG_PATHWAY	mmu04910:Insulin signaling pathway	3	5.76923	0.0856042	AKT1_MOUSE, GSK3B_MOUSE, ACACA_MOUSE	28	140	7708	5.89898	0.999986	0.673279	64.4736
KEGG_PATHWAY	mmu03010:Ribosome	3	5.76923	0.0898233	RM10_MOUSE, RT05_MOUSE, RM01_MOUSE	28	144	7708	5.73512	0.999992	0.656822	66.3237
